# Supplementary material for: Transcriptome profiling of differentially expressed genes in cytoplasmic male-sterile line and its fertility restorer line in pigeon pea (Cajanus cajan L.)
Source: BMC Plant Biol. 2020 Feb 13;20:74. doi: 10.1186/s12870-020-2284-y (PMC7020380; doi:10.1186/s12870-020-2284-y)
Supplement: Supplementary file 1 — Additional file 1: Table S1. Rcorrector ouput for k-mer content in the raw paired-end data. Table S2. Bowtie2 alignment statistics in sterile (AKCMS11) and fertile restorer (AKPR303). Figure S1. Pearson’s correlation coefficient between two replicates in sterile AKCMS11 (left) and fertile restorer AKPR303 (right). Figure S2. Graph representing per base sequence quality. a) Sterile AKCMS11 (replicates 1 and 2). b) Fertile AKPR303 (replicates 1 and 2). [file 12870_2020_2284_MOESM1_ESM.zip]

Archive with 5 entries (5 files):
- Additional file 1 Figure S1.tif
- Additional file 1 Figure S2 (a).tif
- Additional file 1 Figure S2 (b).tif
- Additional file 1 Table S1.xlsx
- Additional file 1 Table S2.xlsx
