# Supplementary material for: Transcriptome profiling of differentially expressed genes in cytoplasmic male-sterile line and its fertility restorer line in pigeon pea (Cajanus cajan L.)
Source: BMC Plant Biol. 2020 Feb 13;20:74. doi: 10.1186/s12870-020-2284-y (PMC7020380; doi:10.1186/s12870-020-2284-y)
Supplement: Supplementary file 1 — Additional file 1: Table S1. Rcorrector ouput for k-mer content in the raw paired-end data. Table S2. Bowtie2 alignment statistics in sterile (AKCMS11) and fertile restorer (AKPR303). Figure S1. Pearson’s correlation coefficient between two replicates in sterile AKCMS11 (left) and fertile restorer AKPR303 (right). Figure S2. Graph representing per base sequence quality. a) Sterile AKCMS11 (replicates 1 and 2). b) Fertile AKPR303 (replicates 1 and 2). [file 12870_2020_2284_MOESM1_ESM.zip › Additional file 1 Table S1.xlsx]

## Sheet: Sheet1
	Additional file 1: Table S1. Rcorrector ouput for k-mer content in the raw paired-end data.
Sterile AKCMS11
	AKCMS11_replicate 1	AKCMS11_replicate 2
Stored kmers	93051763	104651250
Weak kmer threshold rate	0.005589 (estimated from 0.950/1 of the chosen kmers)	0.005751 (estimated from 0.950/1 of the chosen kmers)
Bad quality threshold is	5	5
Processed reads	79910350	130439942
Corrected reads	9727829	15173636
Fertile AKPR303
	AKPR303_replicate 1	AKPR303_replicate 1
Stored kmers	88815023	108476017
Weak kmer threshold rate	0.005303 (estimated from 0.950/1 of the chosen kmers)	0.005337 (estimated from 0.950/1 of the chosen kmers)
Bad quality threshold is	5	5
Processed reads	56645812	82316640
Corrected reads	6913213	10415969
