# Supplementary material for: Transcriptome profiling of differentially expressed genes in cytoplasmic male-sterile line and its fertility restorer line in pigeon pea (Cajanus cajan L.)
Source: BMC Plant Biol. 2020 Feb 13;20:74. doi: 10.1186/s12870-020-2284-y (PMC7020380; doi:10.1186/s12870-020-2284-y)
Supplement: Supplementary file 1 — Additional file 1: Table S1. Rcorrector ouput for k-mer content in the raw paired-end data. Table S2. Bowtie2 alignment statistics in sterile (AKCMS11) and fertile restorer (AKPR303). Figure S1. Pearson’s correlation coefficient between two replicates in sterile AKCMS11 (left) and fertile restorer AKPR303 (right). Figure S2. Graph representing per base sequence quality. a) Sterile AKCMS11 (replicates 1 and 2). b) Fertile AKPR303 (replicates 1 and 2). [file 12870_2020_2284_MOESM1_ESM.zip › Additional file 1 Table S2.xlsx]

## Sheet: Sheet1
Additional file 1: Table S2. Bowtie2 alignment statistics in sterile (AKCMS11) and fertile resorer (AKPR303).
	Sterile AKCMS11		Fertile AKPR303
	(replicate 1)	(replicate 2)	(replicate 1)	(replicate 2)
Total no. of reads	88134870	141349164	60555947	87532194
Properly paired reads	67,326,886 (92.84%)	109,895,230 (92.84%)	47,100,812 (92.61%)	66,906,702 (92.05%)
Singletons	2,440,359 (3.37%)	4,082,175 (3.45%)	1,702,749 (3.35%)	2,806,816 (3.86%)
