# Supplementary material for: Transcriptome profiling of differentially expressed genes in cytoplasmic male-sterile line and its fertility restorer line in pigeon pea (Cajanus cajan L.)
Source: BMC Plant Biol. 2020 Feb 13;20:74. doi: 10.1186/s12870-020-2284-y (PMC7020380; doi:10.1186/s12870-020-2284-y)
Supplement: Supplementary file 2 — Additional File 2: Table S1. Sequences with significant BLASTX hits against nr protein database. Table S2. Sequences with significant BLASTX hits against Virdiplantae database. Table S3. Gene Ontology classification of the assembled unigenes. Table S4. KEGG classification of Cajanus cajan unigenes. Table S5. Transcription factors identified in transcriptome of Cajanus cajan. Table S6. List of differentially expressed genes between sterile AKCMS11 and fertile AKPR303 in pigeon pea. Table S7. List of significantly enriched GO terms in down-regulated DEGs. Table S8. List of significantly enriched GO terms in up-regulated DEGs. Table S9. Summary of KEGG annotations for down and up-regulated DEGs. Table S10. TAIR database BLASTX results of pigeon pea, 951 DEGs in MapMan pathway analysis. Table S11. OrthoDB homologs search of 3167 pigeon pea DEGs against TAIR database. Table S12. List of qRT-PCR primers used in this study. [file 12870_2020_2284_MOESM2_ESM.zip › Additional file 2 Table S1.xlsx]

## Sheet: Sheet1
Additional File 2: Table S1. Sequences with significant BLAST X hits against nr protein database.
Sequence Id	Description	Length	Similarity %	E-value
Ccajan_1995_c0_g1_i1	3'-phosphoinositide-dependent protein kinase 1	281	100	2.8e-05
Ccajan_585_c0_g1_i1	ABC-2 type transporter family protein	255	100	3.24e-06
Ccajan_31850_c0_g2_i1	actin 2	280	100	7.58e-05
Ccajan_50831_c1_g1_i1	actin related protein 2	212	100	0.000154
Ccajan_50831_c1_g1_i2	actin related protein 2	302	100	0.000427
Ccajan_8160_c0_g2_i1	acyl-CoA oxidase 2	745	100	0.000212
Ccajan_29263_c0_g1_i1	Adaptin family protein	349	100	0.000269
Ccajan_78253_c0_g1_i1	Adaptin family protein	250	100	6.84e-06
Ccajan_78253_c0_g2_i1	Adaptin family protein	268	100	1.04e-05
Ccajan_8791_c0_g2_i1	adenine nucleotide transporter 1	393	100	0.001
Ccajan_63502_c0_g1_i1	adenine nucleotide transporter 1	378	100	0.000196
Ccajan_90802_c0_g1_i1	adenine phosphoribosyl transferase 3	319	100	0.000326
Ccajan_45708_c0_g1_i1	ADP-ribosylation factor A1E	356	100	2.66e-05
Ccajan_61157_c0_g1_i1	ADP-ribosylation factor B1B	453	100	2.9e-05
Ccajan_102120_c0_g1_i1	AGAMOUS-like 26	475	100	5.67e-05
Ccajan_126756_c0_g1_i1	ALBINA 1	321	100	1.37e-05
Ccajan_10988_c0_g1_i1	Aldolase superfamily protein	603	100	0.000879
Ccajan_93961_c0_g1_i1	Aldolase superfamily protein	428	100	1.27e-05
Ccajan_91091_c0_g1_i1	Aldolase-type TIM barrel family protein	369	100	0.000118
Ccajan_42939_c0_g1_i1	alpha/beta-Hydrolases superfamily protein	327	100	8.54e-05
Ccajan_42939_c0_g3_i1	alpha/beta-Hydrolases superfamily protein	639	100	0.000647
Ccajan_88191_c0_g1_i1	alpha-1,3-mannosyl-glycoprotein beta-1,2-N-acetylglucosaminyltransferase, putative	324	100	0.000198
Ccajan_33125_c0_g1_i1	amino acid permease 5	264	100	1.66e-05
Ccajan_57780_c0_g1_i1	aminophospholipid ATPase 2	318	100	1.39e-05
Ccajan_50862_c0_g1_i1	Ankyrin repeat family protein	252	95.238	1.68e-06
Ccajan_33054_c0_g1_i1	ankyrin repeat family protein / regulator of chromosome condensation (RCC1) family protein	223	100	3.92e-05
Ccajan_74489_c0_g1_i1	ankyrin repeat family protein / regulator of chromosome condensation (RCC1) family protein	299	100	1.58e-06
Ccajan_2683_c0_g1_i1	ankyrin repeat-containing 2B	1604	100	0.000322
Ccajan_25986_c0_g1_i1	appr-1-p processing enzyme family protein	418	100	7.28e-06
Ccajan_86015_c0_g1_i1	ARF-GAP domain 2	246	100	2.09e-05
Ccajan_102846_c0_g1_i1	ARF-GAP domain 5	540	100	0.000563
Ccajan_30142_c0_g1_i1	Argonaute family protein	345	95	2.69e-05
Ccajan_48683_c0_g1_i1	ARM repeat protein interacting with ABF2	955	95	0.000146
Ccajan_95410_c0_g1_i1	ARM repeat protein interacting with ABF2	230	100	5.94e-05
Ccajan_6860_c0_g1_i1	ARM repeat superfamily protein	419	100	7.22e-06
Ccajan_62705_c0_g1_i1	ARM repeat superfamily protein	238	100	6.87e-06
Ccajan_39448_c0_g1_i1	armadillo repeat kinesin 2	1265	95.455	2.81e-05
Ccajan_73788_c0_g1_i1	arogenate dehydratase 2	291	94.737	0.000198
Ccajan_106325_c0_g1_i1	aspartate kinase-homoserine dehydrogenase i	271	100	5.89e-05
Ccajan_98101_c0_g1_i1	ataurora2	337	100	3.51e-05
Ccajan_126464_c0_g1_i1	ATP binding cassette subfamily B19	252	100	6.51e-06
Ccajan_17848_c0_g1_i1	ATP binding microtubule motor family protein	245	100	0.001
Ccajan_43507_c0_g3_i1	ATP binding microtubule motor family protein	451	95	6.54e-06
Ccajan_23135_c0_g1_i1	ATP citrate lyase subunit B 2	285	100	2.34e-07
Ccajan_24945_c0_g1_i1	ATPase E1-E2 type family protein / haloacid dehalogenase-like hydrolase family protein	299	94.444	6.99e-07
Ccajan_52349_c0_g1_i1	ATPase E1-E2 type family protein / haloacid dehalogenase-like hydrolase family protein	453	100	6.44e-06
Ccajan_52349_c0_g2_i1	ATPase E1-E2 type family protein / haloacid dehalogenase-like hydrolase family protein	558	95	0.00021
Ccajan_4111_c0_g1_i1	ATPase, V0/A0 complex, subunit C/D	310	100	4.99e-05
Ccajan_57032_c0_g1_i1	atypical CYS HIS rich thioredoxin 2	641	95	1.75e-05
Ccajan_38748_c0_g1_i1	autoinhibited Ca(2+)-ATPase 9	503	100	0.000358
Ccajan_46880_c0_g2_i1	autoinhibited Ca2+ -ATPase, isoform 8	206	100	1.04e-05
Ccajan_11645_c2_g6_i1	Auxin efflux carrier family protein	627	100	4.75e-05
Ccajan_48748_c0_g1_i2	Auxin efflux carrier family protein	635	94.737	0.00044
Ccajan_96017_c0_g1_i1	auxin response factor 1	322	100	0.000336
Ccajan_60239_c0_g1_i1	auxin response factor 6	329	94.737	1.38e-05
Ccajan_80987_c0_g1_i1	auxin response factor 8	316	100	2.07e-05
Ccajan_40048_c0_g1_i1	Auxin-responsive GH3 family protein	301	95.455	1.02e-05
Ccajan_17097_c0_g1_i1	Barwin-like endoglucanases superfamily protein	409	94.737	2.73e-05
Ccajan_31810_c0_g1_i1	basic helix-loop-helix (bHLH) DNA-binding superfamily protein	430	94.737	0.001
Ccajan_47629_c0_g1_i1	basic helix-loop-helix (bHLH) DNA-binding superfamily protein	1025	100	3.76e-06
Ccajan_49502_c0_g1_i1	basic helix-loop-helix (bHLH) DNA-binding superfamily protein	365	94.737	4.39e-06
Ccajan_70470_c0_g1_i1	basic helix-loop-helix (bHLH) DNA-binding superfamily protein	291	95.238	1.24e-05
Ccajan_64308_c0_g1_i1	Basic-leucine zipper (bZIP) transcription factor family protein	316	100	0.000261
Ccajan_72438_c0_g1_i1	Basic-leucine zipper (bZIP) transcription factor family protein	425	100	0.000373
Ccajan_84159_c0_g1_i1	B-cell receptor-associated 31-like	566	100	9.61e-06
Ccajan_78232_c0_g1_i1	BEL1-like homeodomain 1	273	100	8.48e-07
Ccajan_108528_c0_g1_i1	BEL1-like homeodomain 1	272	100	2.99e-06
Ccajan_66202_c0_g1_i1	BEL1-like homeodomain 3	507	100	1.16e-05
Ccajan_53491_c0_g1_i1	beta-amylase 1	640	95	4.36e-05
Ccajan_48244_c0_g1_i1	beta-carotene hydroxylase 2	625	95	2.96e-05
Ccajan_84528_c0_g1_i1	beta-galactosidase 3	538	100	0.000248
Ccajan_83524_c0_g1_i1	Beta-glucosidase, GBA2 type family protein	559	94.444	5.16e-05
Ccajan_85407_c0_g1_i1	beta-hydroxylase 1	278	94.444	6.06e-05
Ccajan_127311_c0_g1_i1	beta-ureidopropionase	261	94.118	0.00017
Ccajan_36355_c0_g1_i1	beta-xylosidase 1	859	100	5.59e-05
Ccajan_30486_c0_g1_i1	bifunctional nuclease in basal defense response 1	447	94.737	5.07e-05
Ccajan_63805_c0_g1_i1	branched-chain alpha-keto acid decarboxylase E1 beta subunit	264	94.737	2.44e-05
Ccajan_117705_c0_g1_i1	BRI1-associated receptor kinase	307	100	0.000388
Ccajan_90498_c0_g1_i1	BR-signaling kinase 1	265	100	0.000772
Ccajan_21783_c0_g1_i1	BTB-POZ and MATH domain 1	557	94.118	0.001
Ccajan_123052_c0_g1_i1	BTB-POZ and MATH domain 2	529	95	1.02e-05
Ccajan_32631_c0_g2_i1	BTB-POZ and MATH domain 4	263	100	0.000609
Ccajan_38255_c0_g2_i1	BTB-POZ and MATH domain 4	320	100	0.000167
Ccajan_4014_c0_g2_i1	C2H2-like zinc finger protein	254	93.75	0.000796
Ccajan_91702_c0_g1_i1	C2H2-like zinc finger protein	358	94.737	0.000681
Ccajan_119082_c0_g1_i1	C2H2-like zinc finger protein	254	93.75	0.001
Ccajan_119083_c0_g1_i1	C2H2-like zinc finger protein	334	93.75	0.001
Ccajan_53543_c0_g2_i5	Ca2+ -ATPase, isoform 8	378	95	1.36e-05
Ccajan_105894_c0_g1_i1	calcineurin B-like protein 10	310	100	0.001
Ccajan_2390_c1_g2_i1	Calcineurin-like metallo-phosphoesterase superfamily protein	328	94.737	0.000113
Ccajan_18966_c0_g1_i1	Calcineurin-like metallo-phosphoesterase superfamily protein	414	95	2.2e-05
Ccajan_34993_c0_g2_i1	Calcineurin-like metallo-phosphoesterase superfamily protein	639	100	2.43e-05
Ccajan_57242_c0_g1_i1	Calcineurin-like metallo-phosphoesterase superfamily protein	690	94.737	0.000263
Ccajan_3795_c0_g1_i1	Calcium-binding EF-hand family protein	743	100	0.000214
Ccajan_21718_c0_g1_i1	Calcium-binding EF-hand family protein	469	100	0.000303
Ccajan_27680_c0_g2_i1	Calcium-binding EF-hand family protein	248	95.238	2.75e-06
Ccajan_58120_c0_g1_i1	calcium-dependent protein kinase 1	686	94.444	0.000185
Ccajan_66418_c0_g1_i1	calcium-dependent protein kinase 13	301	90.909	5.1e-06
Ccajan_27535_c0_g1_i1	calcium-dependent protein kinase 28	434	90.909	0.000175
Ccajan_82576_c0_g2_i1	calmodulin 1	427	100	2.02e-05
Ccajan_13065_c0_g1_i1	calmodulin-like 11	738	90.476	2.42e-05
Ccajan_77087_c0_g1_i1	calreticulin 3	300	94.118	0.000241
Ccajan_1026_c0_g1_i1	casein kinase 1-like protein 2	685	100	5.05e-05
Ccajan_21361_c0_g2_i1	casein kinase II beta chain 1	531	94.444	7.31e-05
Ccajan_43443_c0_g3_i1	casein kinase like 13	569	94.737	0.000211
Ccajan_25555_c0_g1_i1	Cation efflux family protein	320	94.118	8.45e-06
Ccajan_25555_c0_g1_i2	Cation efflux family protein	279	94.118	5.39e-06
Ccajan_119670_c0_g1_i1	Cation efflux family protein	323	94.444	6.46e-06
Ccajan_30100_c0_g1_i1	cation exchanger 1	879	90.476	0.000266
Ccajan_18545_c0_g1_i1	cation-chloride co-transporter 1	843	95.238	9.91e-05
Ccajan_63123_c0_g1_i1	CBS domain-containing protein with a domain of unknown function (DUF21)	371	100	0.001
Ccajan_64821_c0_g1_i1	CCCH-type zinc fingerfamily protein with RNA-binding domain	441	94.737	1.05e-05
Ccajan_19477_c0_g1_i1	Cell differentiation, Rcd1-like protein	466	100	0.000113
Ccajan_40230_c0_g1_i1	Cell differentiation, Rcd1-like protein	725	100	0.00046
Ccajan_19236_c0_g2_i1	cell elongation protein / DWARF1 / DIMINUTO (DIM)	274	90.476	1.14e-06
Ccajan_117372_c0_g1_i1	cellulose synthase 1	316	94.444	1.82e-05
Ccajan_37118_c0_g2_i1	cellulose synthase 10	525	100	0.000241
Ccajan_72979_c0_g1_i1	cellulose synthase A4	252	100	1.13e-05
Ccajan_34650_c0_g1_i1	Cellulose-synthase-like C4	325	94.737	0.000536
Ccajan_72692_c0_g1_i1	ChaC-like family protein	306	94.737	1.11e-06
Ccajan_91127_c0_g1_i1	chloride channel F	235	100	0.001
Ccajan_76606_c0_g1_i1	Chlorophyll A-B binding family protein	520	94.444	0.000249
Ccajan_29475_c0_g1_i1	chloroplast beta-amylase	376	100	5.63e-05
Ccajan_2062_c0_g1_i1	chloroplast outer envelope protein 37	258	93.75	0.00019
Ccajan_13699_c0_g1_i1	chloroplastic NIFS-like cysteine desulfurase	249	94.737	7.37e-05
Ccajan_28277_c0_g2_i1	chromatin remodeling 5	435	100	0.000106
Ccajan_126523_c0_g1_i1	circadian clock associated 1	287	100	0.000305
Ccajan_27041_c0_g1_i1	citrate synthase 3	239	94.444	1.1e-05
Ccajan_7018_c0_g2_i1	Clathrin adaptor complexes medium subunit family protein	240	100	0.000339
Ccajan_103419_c0_g1_i1	Clathrin adaptor complexes medium subunit family protein	260	100	0.000131
Ccajan_105673_c0_g1_i1	Clathrin adaptor complexes medium subunit family protein	233	100	0.000197
Ccajan_114286_c0_g1_i1	cleavage and polyadenylation specificity factor 73 kDa subunit-II	343	94.737	1.23e-05
Ccajan_31262_c0_g2_i1	Cleavage/polyadenylation specificity factor, 25kDa subunit	247	100	0.000513
Ccajan_27026_c0_g1_i1	Clp ATPase	521	100	2.53e-05
Ccajan_27026_c0_g1_i2	Clp ATPase	247	100
Ccajan_22906_c0_g1_i1	CLP protease proteolytic subunit 2	235	94.444	0.00022
Ccajan_19204_c0_g1_i1	CLP protease proteolytic subunit 3	464	95.238	6.18e-06
Ccajan_4005_c0_g1_i1	Coatomer, alpha subunit	668	94.444	0.000579
Ccajan_4005_c0_g1_i2	Coatomer, alpha subunit	336	100	4.11e-05
Ccajan_128884_c0_g1_i1	COBRA-like extracellular glycosyl-phosphatidyl inositol-anchored protein family	309	93.75	0.00018
Ccajan_115955_c0_g1_i1	conserved oligomeric Golgi complex component-related / COG complex component-related	279	94.737	4.09e-05
Ccajan_50195_c0_g1_i1	copper chaperone	377	90.476	1.92e-05
Ccajan_57318_c0_g1_i1	copper chaperone	1247	90.476	3.07e-05
Ccajan_22796_c0_g1_i1	copper/zinc superoxide dismutase 1	237	94.737	9.21e-06
Ccajan_101517_c0_g1_i1	Core-2/I-branching beta-1,6-N-acetylglucosaminyltransferase family protein	303	93.333	0.000276
Ccajan_30950_c0_g1_i1	cryptochrome 1	828	95	3.49e-05
Ccajan_22744_c0_g1_i1	CTP synthase family protein	204	93.333	0.000521
Ccajan_31684_c0_g1_i1	CTP synthase family protein	307	94.444	4.28e-05
Ccajan_8747_c0_g1_i1	cullin 3B	862	100	3.5e-05
Ccajan_18414_c0_g1_i1	cyclic nucleotide gated channel 1	503	95	0.000216
Ccajan_116408_c0_g1_i1	cyclic nucleotide gated channel 1	353	100	0.000662
Ccajan_14189_c0_g2_i1	cyclic nucleotide gated channel 9	517	100	0.000364
Ccajan_46206_c0_g1_i1	cyclic nucleotide gated channel 9	782	94.444	0.000881
Ccajan_1232_c0_g1_i1	cyclic nucleotide-gated cation channel 4	323	94.444	0.000429
Ccajan_1233_c0_g1_i1	cyclic nucleotide-gated cation channel 4	276	94.444	0.000429
Ccajan_14189_c0_g1_i1	cyclic nucleotide-gated channel 6	422	100	0.000193
Ccajan_80322_c0_g1_i1	Cyclic nucleotide-regulated ion channel family protein	277	100	0.001
Ccajan_24001_c0_g1_i1	cyclin-dependent kinase C;1	571	94.118	0.001
Ccajan_43809_c0_g1_i1	Cyclin-like family protein	434	100	0.000454
Ccajan_75371_c0_g1_i1	Cystathionine beta-synthase (CBS) family protein	382	100	0.000812
Ccajan_81897_c0_g1_i1	Cysteine proteinases superfamily protein	303	93.75	0.000354
Ccajan_121191_c0_g1_i1	Cysteine proteinases superfamily protein	266	100	1.84e-06
Ccajan_47798_c0_g2_i1	cytochrome B5 isoform E	627	94.444	0.000166
Ccajan_37714_c0_g1_i1	cytochrome c oxidase 15	331	100	0.000607
Ccajan_44535_c0_g1_i1	cytochrome C oxidase 6B	505	100	3.69e-05
Ccajan_33812_c0_g1_i1	Cytochrome c oxidase, subunit Vib family protein	287	100	1.58e-05
Ccajan_46002_c0_g3_i1	cytochrome c-2	248	100	1.05e-05
Ccajan_55352_c0_g1_i1	cytochrome c-2	1718	100	1.11e-06
Ccajan_3051_c0_g1_i1	cytokinin oxidase 5	406	95	2.34e-06
Ccajan_21138_c0_g2_i1	cytosolic NADP+-dependent isocitrate dehydrogenase	299	100	0.000569
Ccajan_26718_c0_g3_i2	cytosolic NADP+-dependent isocitrate dehydrogenase	431	94.737	0.001
Ccajan_26718_c0_g5_i1	cytosolic NADP+-dependent isocitrate dehydrogenase	222	94.737	0.00019
Ccajan_53276_c0_g1_i1	cytosolic NADP+-dependent isocitrate dehydrogenase	266	100	0.000154
Ccajan_99275_c0_g1_i1	DEA(D/H)-box RNA helicase family protein	416	100	0.000286
Ccajan_70368_c0_g1_i1	DEAD-box RNA helicase family protein	353	95	0.000119
Ccajan_118050_c0_g1_i1	DEAD-box RNA helicase family protein	292	100	0.000145
Ccajan_69120_c0_g1_i1	decapping 1	238	95	7.9e-05
Ccajan_116120_c0_g1_i1	decapping 5	271	94.118	0.000133
Ccajan_48830_c0_g1_i1	DegP protease 1	1148	100	7.22e-05
Ccajan_23394_c0_g2_i1	DegP protease 7	574	90.476	0.000114
Ccajan_121657_c0_g1_i1	DegP protease 9	570	94.444	7.56e-05
Ccajan_35780_c0_g1_i1	delta tonoplast integral protein	359	100	0.000188
Ccajan_54761_c0_g1_i1	delta1-pyrroline-5-carboxylate synthase 1	543	94.444	5.59e-05
Ccajan_78632_c0_g1_i1	DERLIN-2.1	396	100	2e-05
Ccajan_63561_c0_g1_i1	detoxifying efflux carrier 35	247	94.444	0.000411
Ccajan_2629_c0_g2_i1	Developmental regulator, ULTRAPETALA	848	94.444	0.000415
Ccajan_18025_c0_g1_i1	developmentally regulated G-protein 1	223	94.444	0.00082
Ccajan_63704_c0_g1_i1	DHFS-FPGS homolog B	276	90.909	3.91e-06
Ccajan_2215_c0_g1_i1	DHHC-type zinc finger family protein	212	93.75	0.000179
Ccajan_119747_c0_g1_i1	DHHC-type zinc finger family protein	289	94.444	0.000124
Ccajan_113129_c0_g1_i1	diacylglycerol kinase 6	650	94.737	0.001
Ccajan_94337_c0_g1_i1	diacylglycerol kinase1	254	90.476	6.99e-07
Ccajan_124098_c0_g1_i1	diaminopimelate epimerase family protein	300	94.444	7.25e-06
Ccajan_21110_c0_g2_i1	Dihydrolipoamide acetyltransferase, long form protein	563	90.476	0.000276
Ccajan_9683_c0_g2_i1	Dihydroxyacetone kinase	559	95	4.9e-06
Ccajan_9683_c0_g3_i1	Dihydroxyacetone kinase	572	95	5.36e-06
Ccajan_47640_c0_g1_i1	Dihydroxyacetone kinase	622	95	0.000298
Ccajan_38817_c0_g1_i2	DNA binding helicases	362	94.737	5.87e-06
Ccajan_45804_c0_g1_i1	DNAJ heat shock family protein	689	100	0.000766
Ccajan_116338_c0_g1_i1	DNAJ heat shock family protein	433	100	0.000121
Ccajan_126537_c0_g1_i1	DNAJ heat shock family protein	387	100	0.001
Ccajan_127919_c0_g1_i1	DNAJ heat shock family protein	341	95	5.4e-05
Ccajan_62098_c0_g1_i1	DNAJ homologue 3	295	100	0.000135
Ccajan_21260_c0_g2_i1	D-ribulose-5-phosphate-3-epimerase	493	90.476	0.000388
Ccajan_18860_c0_g2_i1	DYNAMIN-like 1D	341	100	0.001
Ccajan_7250_c0_g1_i1	dynamin-like protein	208	100	0.000405
Ccajan_14293_c0_g1_i1	E2F transcription factor 1	222	94.118	5.46e-05
Ccajan_77_c0_g1_i1	E3 Ubiquitin ligase family protein	721	97.2	8.58e-31
Ccajan_46833_c0_g1_i1	EamA-like transporter family protein	636	95	2.7e-05
Ccajan_113405_c0_g1_i1	electron-transfer flavoprotein:ubiquinone oxidoreductase	1010	94.737	0.000143
Ccajan_72889_c0_g1_i1	ELMO/CED-12 family protein	229	94.444	0.0001
Ccajan_4487_c0_g1_i1	Encodes a close homolog of the Cauliflower OR (Orange) protein. The function of OR is to induce the differentiation of proplastids or other noncolored plastids into chromoplasts for carotenoid accumulation. Both proteins contain a Cysteine-rich zinc finger domain that is highly specific to DnaJ-like molecular chaperons.	469	94.444	0.00019
Ccajan_60175_c0_g1_i1	Encodes a protein involved in salt tolerance, names SIS (Salt Induced Serine rich).	428	100	1.03e-05
Ccajan_19533_c0_g1_i1	Endomembrane protein 70 protein family	228	100	0.000137
Ccajan_38506_c0_g2_i1	Endomembrane protein 70 protein family	1019	90.909	0.000273
Ccajan_119377_c0_g1_i1	Endomembrane protein 70 protein family	417	94.737	4.3e-05
Ccajan_5412_c0_g2_i1	endoxyloglucan transferase A3	626	90.909	5.17e-05
Ccajan_127712_c0_g1_i1	enoyl-CoA hydratase/isomerase D	287	94.444	0.00065
Ccajan_127712_c0_g2_i1	enoyl-CoA hydratase/isomerase D	287	94.444	0.00065
Ccajan_33513_c0_g1_i1	ENTH/ANTH/VHS superfamily protein	318	94.444	2.21e-05
Ccajan_30360_c0_g1_i1	EPS15 homology domain 1	413	100	9.55e-06
Ccajan_115750_c0_g1_i1	ER lumen protein retaining receptor family protein	605	100	0.000144
Ccajan_104699_c0_g1_i1	ERD (early-responsive to dehydration stress) family protein	246	93.75	2.69e-05
Ccajan_96315_c0_g1_i1	ETO1-like 1	403	95	0.000382
Ccajan_63417_c0_g1_i1	Eukaryotic aspartyl protease family protein	306	94.444	0.000157
Ccajan_36345_c0_g1_i1	eukaryotic initiation factor 4A-III	328	94.737	0.000848
Ccajan_23913_c0_g1_i1	eukaryotic translation initiation factor 2 (eIF-2) family protein	997	90.476	0.000721
Ccajan_42474_c0_g1_i1	eukaryotic translation initiation factor 4A1	515	100	0.000171
Ccajan_42474_c0_g2_i1	eukaryotic translation initiation factor 4A1	456	100	0.000119
Ccajan_71472_c0_g1_i1	eukaryotic translation initiation factor 4A1	313	100	2.53e-06
Ccajan_118668_c0_g1_i1	eukaryotic translation initiation factor 4E	496	94.118	0.000572
Ccajan_45390_c0_g1_i1	Eukaryotic translation initiation factor 5A-1 (eIF-5A 1) protein	506	94.737	0.000599
Ccajan_46708_c1_g1_i1	Eukaryotic translation initiation factor 5A-1 (eIF-5A 1) protein	336	94.737	2.43e-05
Ccajan_119927_c0_g1_i1	evolutionarily conserved C-terminal region 8	375	100	0.000419
Ccajan_15658_c0_g1_i1	Excinuclease ABC, C subunit, N-terminal	273	100	0.000578
Ccajan_11871_c1_g2_i10	exocyst subunit exo70 family protein A1	512	100	0.001
Ccajan_75560_c0_g1_i1	exocyst subunit exo70 family protein A1	253	94.737	5.86e-05
Ccajan_7479_c0_g1_i1	exocyst subunit exo70 family protein A2	213	100	2.49e-06
Ccajan_11871_c1_g2_i6	exocyst subunit exo70 family protein A2	416	100	0.000718
Ccajan_76219_c0_g1_i1	expansin 11	251	94.444	6.84e-06
Ccajan_21051_c0_g1_i1	expansin A10	713	100	1.11e-05
Ccajan_28984_c0_g1_i1	expansin A16	509	94.444	0.001
Ccajan_70751_c0_g1_i1	farnesylated protein 6	256	94.444	9.5e-05
Ccajan_43135_c0_g1_i1	fatty acid reductase 1	609	94.444	0.000124
Ccajan_41267_c0_g1_i1	fatty acyl-ACP thioesterases B	538	94.737	0.000567
Ccajan_41267_c0_g2_i1	fatty acyl-ACP thioesterases B	245	94.737	7.85e-05
Ccajan_2343_c0_g1_i1	ferredoxin thioredoxin reductase catalytic beta chain family protein	275	100	0.000784
Ccajan_51196_c0_g2_i1	ferredoxin thioredoxin reductase catalytic beta chain family protein	515	100	7.26e-06
Ccajan_79254_c0_g1_i1	ferredoxin-NADP(+)-oxidoreductase 2	481	100	4.89e-05
Ccajan_40200_c0_g1_i1	ferretin 1	276	90.476	0.000236
Ccajan_73818_c0_g2_i1	ferretin 1	713	100	0.000509
Ccajan_28759_c0_g1_i1	FG-GAP repeat-containing protein	402	94.737	4.63e-06
Ccajan_41510_c0_g1_i1	fimbrin-like protein 2	279	100	0.000142
Ccajan_100023_c0_g1_i1	FKBP-like peptidyl-prolyl cis-trans isomerase family protein	264	94.118	0.000129
Ccajan_94151_c0_g1_i1	flavanone 3-hydroxylase	530	100	0.000182
Ccajan_48679_c0_g3_i1	flavodoxin-like quinone reductase 1	252	94.737	1.97e-05
Ccajan_123241_c0_g1_i1	floral homeotic protein (HUA1)	578	94.444	8.98e-05
Ccajan_26951_c0_g2_i1	flower-specific, phytochrome-associated protein phosphatase 3	935	100	0.000245
Ccajan_74759_c0_g1_i1	flower-specific, phytochrome-associated protein phosphatase 3	299	100	0.000835
Ccajan_13358_c0_g1_i1	folate transporter 1	312	94.118	0.000123
Ccajan_80920_c0_g1_i1	formyltransferase, putative	263	90.476	5.63e-06
Ccajan_13243_c0_g1_i1	fructose-2,6-bisphosphatase	454	100	0.001
Ccajan_121121_c0_g1_i1	FtsH extracellular protease family	585	94.444	0.000385
Ccajan_101917_c0_g1_i1	FTSH protease 8	296	100	5.59e-06
Ccajan_85063_c0_g1_i1	Fumarylacetoacetate (FAA) hydrolase family	567	95	0.000512
Ccajan_33515_c0_g1_i1	FUS3-complementing gene 1	613	95	0.000395
Ccajan_111412_c0_g1_i1	FUS3-complementing gene 1	385	94.737	6.93e-05
Ccajan_103133_c0_g1_i1	G2484-1 protein	473	94.444	0.000619
Ccajan_62085_c0_g1_i1	Galactose oxidase/kelch repeat superfamily protein	270	100	2.77e-06
Ccajan_80122_c0_g1_i1	Galactose oxidase/kelch repeat superfamily protein	306	93.75	3.17e-05
Ccajan_2859_c0_g1_i1	galacturonosyltransferase 14	305	94.444	0.00033
Ccajan_32578_c0_g1_i1	GATA type zinc finger transcription factor family protein	286	94.444	0.000242
Ccajan_103624_c0_g1_i1	GATA type zinc finger transcription factor family protein	269	100	0.001
Ccajan_119043_c0_g1_i1	GATA-type zinc finger protein with TIFY domain	265	93.333	2.78e-05
Ccajan_22726_c0_g1_i1	G-box binding factor 1	585	100	0.000427
Ccajan_13516_c0_g1_i1	GDP-D-mannose 3',5'-epimerase	436	94.444	0.000532
Ccajan_30083_c0_g2_i1	general regulatory factor 12	1969	90.909	2.32e-05
Ccajan_82518_c0_g1_i1	geranylgeranyl reductase	246	95	8.42e-06
Ccajan_30339_c0_g2_i1	GHMP kinase family protein	396	100	1.42e-06
Ccajan_95156_c0_g1_i1	GLU-ADT subunit B	213	100	3.72e-06
Ccajan_52228_c2_g2_i1	glucan synthase-like 12	266	90.476	6.36e-07
Ccajan_87271_c0_g1_i1	glucose 6-phosphate/phosphate translocator 1	493	100	3.41e-06
Ccajan_12368_c3_g18_i1	glucose-6-phosphate dehydrogenase 6	633	100	0.000741
Ccajan_49137_c0_g1_i1	glucose-6-phosphate dehydrogenase 6	308	95	8.75e-06
Ccajan_64478_c0_g1_i1	glucose-6-phosphate dehydrogenase 6	259	94.118	0.001
Ccajan_74275_c0_g1_i1	Glucose-6-phosphate/phosphate translocator-related	416	100	4.62e-05
Ccajan_79591_c0_g1_i1	Glucose-6-phosphate/phosphate translocator-related	320	94.737	4.29e-05
Ccajan_81616_c0_g1_i1	Glucose-6-phosphate/phosphate translocator-related	250	95	3.66e-06
Ccajan_81617_c0_g1_i1	Glucose-6-phosphate/phosphate translocator-related	307	95	3.66e-06
Ccajan_111221_c0_g1_i1	glutamate dehydrogenase 1	498	94.737	0.000165
Ccajan_128310_c0_g1_i1	glutamate dehydrogenase 3	267	94.444	1.86e-05
Ccajan_60225_c0_g1_i1	glutamate synthase 1	272	100	6.35e-05
Ccajan_16707_c0_g1_i1	glutamate synthase 2	286	100	0.000795
Ccajan_72283_c0_g1_i1	glutamate-cysteine ligase	698	90.476	3.15e-05
Ccajan_74627_c0_g1_i1	glutamine synthase clone F11	239	100	0.000427
Ccajan_76223_c0_g1_i1	glutamine-dependent asparagine synthase 1	294	94.444	0.000274
Ccajan_75295_c0_g1_i1	glutathione S-transferase TAU 22	421	100	0.000401
Ccajan_46634_c0_g3_i1	glyceraldehyde 3-phosphate dehydrogenase A subunit 2	737	100	6.46e-06
Ccajan_19660_c0_g2_i1	glyceraldehyde-3-phosphate dehydrogenase C subunit 1	251	94.444	0.000273
Ccajan_40183_c0_g2_i1	glycerol-3-phosphate acyltransferase 6	223	94.118	3.77e-05
Ccajan_43888_c0_g1_i3	glycerol-3-phosphate acyltransferase 9	392	100	3.82e-05
Ccajan_43888_c0_g1_i4	glycerol-3-phosphate acyltransferase 9	294	100	6.34e-06
Ccajan_21332_c0_g1_i1	Glycine cleavage T-protein family	891	95	0.000465
Ccajan_38987_c0_g1_i1	Glycogen/starch synthases, ADP-glucose type	634	94.444	0.001
Ccajan_19072_c0_g2_i1	glycosyl hydrolase 9C2	1113	95	0.00023
Ccajan_67212_c0_g1_i1	glycyl-tRNA synthetase / glycine--tRNA ligase	497	100	4.57e-05
Ccajan_57135_c0_g1_i1	golgi alpha-mannosidase II	462	94.737	1.58e-05
Ccajan_46833_c0_g4_i1	golgi nucleotide sugar transporter 5	596	90.476	0.000101
Ccajan_21313_c0_g1_i1	golgin candidate 4	359	100	1.36e-05
Ccajan_90629_c0_g1_i1	Got1/Sft2-like vescicle transport protein family	344	94.737	0.000322
Ccajan_29638_c0_g1_i1	G-protein-coupled receptor 1	292	100	0.00041
Ccajan_25326_c0_g1_i1	GRAM domain family protein	297	94.737	1.37e-05
Ccajan_12613_c0_g1_i1	GroES-like zinc-binding alcohol dehydrogenase family protein	615	95.238	0.000153
Ccajan_31491_c0_g1_i1	GroES-like zinc-binding alcohol dehydrogenase family protein	644	91.304	4.19e-06
Ccajan_88307_c0_g1_i1	GroES-like zinc-binding alcohol dehydrogenase family protein	323	90.909	6.93e-06
Ccajan_38290_c0_g2_i1	GroES-like zinc-binding dehydrogenase family protein	358	100	1.04e-05
Ccajan_78475_c0_g1_i1	GTP binding Elongation factor Tu family protein	275	94.118	8.73e-05
Ccajan_34056_c0_g1_i1	GTP cyclohydrolase II	317	95.238	1.51e-06
Ccajan_59934_c0_g1_i1	GTP-binding protein 1	289	100	1.81e-05
Ccajan_96134_c0_g1_i1	GTP-binding protein-related	634	100	0.000203
Ccajan_109919_c0_g1_i1	GTP-binding protein-related	236	94.118	0.000222
Ccajan_53399_c0_g1_i1	H(+)-ATPase 8	608	100	0.000128
Ccajan_55882_c0_g1_i1	H(+)-ATPase 8	701	95.455	1.59e-05
Ccajan_21779_c0_g1_i1	HAD-superfamily hydrolase, subfamily IG, 5'-nucleotidase	686	100	0.000157
Ccajan_118059_c0_g1_i1	HAESA-like 1	586	100	0.000551
Ccajan_85899_c0_g1_i1	HCO3- transporter family	949	90.909	4.62e-05
Ccajan_105213_c0_g1_i1	HCO3- transporter family	311	95	2.49e-05
Ccajan_3773_c0_g1_i1	HD-ZIP IV family of homeobox-leucine zipper protein with lipid-binding START domain	368	94.118	0.001
Ccajan_40102_c0_g1_i1	HEAT repeat ;HECT-domain (ubiquitin-transferase)	704	100	3.71e-05
Ccajan_21432_c0_g1_i1	HEAT repeat ;WD domain, G-beta repeat protein protein	256	94.118	6.39e-05
Ccajan_1454_c0_g1_i1	heat shock cognate protein 70-1	815	90.476	0.000213
Ccajan_6932_c0_g1_i1	heat shock protein 70 (Hsp 70) family protein	554	94.444	0.001
Ccajan_117359_c0_g1_i1	HEAT SHOCK PROTEIN 89.1	304	100	1.6e-05
Ccajan_58401_c0_g1_i1	heat shock transcription factor A9	563	94.737	2.9e-05
Ccajan_9946_c0_g1_i1	heat shock transcription factor C1	554	94.444	0.000497
Ccajan_110854_c0_g1_i1	hemoglobin 3	1344	100	5.49e-06
Ccajan_37090_c0_g1_i1	high-level expression of sugar-inducible gene 2	1045	90.909	0.00071
Ccajan_101860_c0_g1_i1	histone acetyltransferase of the CBP family 12	624	94.444	0.000775
Ccajan_74986_c0_g1_i1	histone acetyltransferase of the MYST family 1	339	94.737	1.3e-05
Ccajan_19316_c0_g1_i1	histone acetyltransferase of the MYST family 2	572	100	6.89e-06
Ccajan_32444_c0_g1_i1	histone deacetylase 10	961	95	4.62e-05
Ccajan_19808_c0_g1_i1	Histone H3 K4-specific methyltransferase SET7/9 family protein	1074	94.737	0.000165
Ccajan_50452_c1_g1_i1	Histone superfamily protein	350	100	0.00011
Ccajan_77561_c0_g1_i1	Histone superfamily protein	289	100	0.001
Ccajan_21502_c0_g1_i1	Homeodomain-like superfamily protein	353	100	0.001
Ccajan_95639_c0_g1_i1	Homeodomain-like superfamily protein	329	94.737	2.75e-05
Ccajan_124297_c0_g1_i1	Homeodomain-like superfamily protein	271	94.444	0.000589
Ccajan_28802_c0_g1_i1	HOPW1-1-interacting 2	515	100	9.1e-06
Ccajan_108160_c0_g1_i1	hydrolase family protein / HAD-superfamily protein	256	100	0.000847
Ccajan_60418_c0_g1_i1	Hydroxyproline-rich glycoprotein family protein	332	100	0.001
Ccajan_39688_c0_g2_i1	IAA-leucine resistant (ILR)-like gene 6	472	94.444	0.000249
Ccajan_60052_c0_g1_i1	importin alpha isoform 1	447	100	2.7e-06
Ccajan_67300_c0_g1_i1	indole-3-acetic acid inducible 9	279	100	0.000333
Ccajan_57962_c0_g1_i1	Inosine-uridine preferring nucleoside hydrolase family protein	361	100	0.000173
Ccajan_43496_c0_g1_i1	Integral membrane Yip1 family protein	747	100	0.001
Ccajan_2810_c0_g1_i1	Integrase-type DNA-binding superfamily protein	357	100	0.000224
Ccajan_21068_c0_g1_i1	Integrase-type DNA-binding superfamily protein	384	100	2.17e-05
Ccajan_89454_c0_g1_i1	Integrase-type DNA-binding superfamily protein	230	100	0.000239
Ccajan_37256_c0_g1_i1	INVOLVED IN: protein processing; LOCATED IN: mitochondrion, endoplasmic reticulum, plasma membrane, vacuole; EXPRESSED IN: 25 plant structures; EXPRESSED DURING: 13 growth stages; CONTAINS InterPro DOMAIN/s: Nicalin (InterPro:IPR016574), EF-Hand 1, calcium-binding site (InterPro:IPR018247), Nicastrin (InterPro:IPR008710); Has 245 Blast hits to 243 proteins in 99 species: Archae - 6; Bacteria - 10…	270	100	1.14e-06
Ccajan_61865_c0_g1_i1	IQ-domain 19	243	100	0.000312
Ccajan_10744_c0_g1_i2	isocitrate dehydrogenase 1	656	100	4.8e-05
Ccajan_10744_c0_g1_i3	isocitrate dehydrogenase 1	515	100	2.34e-05
Ccajan_26772_c0_g4_i1	isocitrate dehydrogenase III	528	100	0.001
Ccajan_1280_c0_g1_i1	Isocitrate/isopropylmalate dehydrogenase family protein	330	95	3.09e-06
Ccajan_21716_c0_g1_i1	isopentenyl diphosphate isomerase 1	310	100	0.001
Ccajan_6311_c0_g1_i1	isovaleryl-CoA-dehydrogenase	582	90.909	0.000289
Ccajan_32307_c0_g1_i1	jasmonate-zim-domain protein 12	330	100	7.12e-05
Ccajan_35497_c0_g2_i1	ketopantoate hydroxymethyltransferase 1	514	95	1.73e-05
Ccajan_103348_c0_g1_i1	KNOTTED1-like homeobox gene 3	256	94.737	5.25e-06
Ccajan_121070_c0_g1_i1	KNOTTED1-like homeobox gene 4	386	94.737	0.00022
Ccajan_16194_c0_g1_i1	L-aspartate oxidase	379	94.737	0.00036
Ccajan_72776_c0_g1_i1	L-aspartate oxidase	574	100	0.000169
Ccajan_125597_c0_g1_i1	lecithin:cholesterol acyltransferase 3	242	100	0.001
Ccajan_17864_c0_g1_i1	LETM1-like protein	657	100	0.001
Ccajan_41258_c0_g1_i1	Leucine-rich receptor-like protein kinase family protein	681	94.737	0.000309
Ccajan_6827_c0_g1_i1	Leucine-rich repeat (LRR) family protein	476	90.476	1.55e-05
Ccajan_6827_c0_g2_i1	Leucine-rich repeat (LRR) family protein	635	90.476	3.38e-05
Ccajan_31358_c0_g1_i1	Leucine-rich repeat protein kinase family protein	392	94.444	8.06e-05
Ccajan_23559_c0_g1_i1	light harvesting complex of photosystem II 5	267	100	2.34e-05
Ccajan_9190_c0_g3_i1	like AUX1 3	228	100	3.73e-06
Ccajan_67897_c0_g1_i1	like AUX1 3	385	100	7.36e-05
Ccajan_73944_c0_g1_i1	Lipin family protein	381	94.737	0.000346
Ccajan_68435_c0_g1_i1	LisH and RanBPM domains containing protein	279	94.444	6.05e-05
Ccajan_1668_c0_g1_i1	LMBR1-like membrane protein	379	94.737	1.93e-05
Ccajan_121844_c0_g1_i1	long chain base2	489	94.118	0.001
Ccajan_98708_c0_g1_i1	long-chain acyl-CoA synthetase 2	281	94.444	4.37e-05
Ccajan_36920_c0_g1_i1	long-chain acyl-CoA synthetase 6	345	100	5.3e-06
Ccajan_26938_c0_g1_i1	long-chain acyl-CoA synthetase 7	388	94.118	0.000298
Ccajan_26938_c0_g1_i2	long-chain acyl-CoA synthetase 7	821	94.444	0.000574
Ccajan_961_c0_g1_i1	long-chain base1	314	95	6.91e-06
Ccajan_42358_c1_g1_i1	Low temperature and salt responsive protein family	218	92.857	0.000366
Ccajan_43232_c0_g1_i1	magnesium transporter 4	603	95	0.000231
Ccajan_38380_c0_g1_i1	Major facilitator superfamily protein	267	100	0.000273
Ccajan_41955_c0_g3_i1	Major facilitator superfamily protein	449	94.737	8.98e-05
Ccajan_71697_c0_g1_i1	Major facilitator superfamily protein	235	94.118	1.15e-05
Ccajan_75138_c0_g1_i1	Major facilitator superfamily protein	385	94.737	0.000633
Ccajan_3935_c0_g1_i1	malonyl-CoA decarboxylase family protein	252	100	1.28e-05
Ccajan_54104_c0_g2_i1	malonyl-CoA decarboxylase family protein	386	94.118	0.000874
Ccajan_70939_c0_g1_i1	MAP kinase 15	260	100	5.25e-06
Ccajan_7412_c0_g1_i1	MAP kinase 7	543	95.455	1.63e-05
Ccajan_107421_c0_g1_i1	MATE efflux family protein	284	94.118	0.00013
Ccajan_1716_c0_g2_i1	membrane protein, putative	339	95.652	1.24e-06
Ccajan_86233_c0_g1_i1	Membrane trafficking VPS53 family protein	895	94.737	0.000195
Ccajan_10547_c0_g1_i1	methionine adenosyltransferase 3	223	100	0.000175
Ccajan_10547_c0_g1_i3	methionine adenosyltransferase 3	266	100	0.000286
Ccajan_65676_c0_g1_i1	methionine aminopeptidase 1A	544	95.238	4.27e-05
Ccajan_100232_c0_g1_i1	methionine aminopeptidase 1A	359	95	1.67e-05
Ccajan_111757_c0_g1_i1	methionine aminopeptidase 2B	405	100	0.001
Ccajan_4250_c0_g1_i1	methyl esterase 11	788	90.476	0.000266
Ccajan_19247_c0_g1_i1	methylenetetrahydrofolate reductase 2	397	100	4.11e-05
Ccajan_25051_c0_g1_i1	mevalonate kinase	1287	100	0.000178
Ccajan_39567_c0_g1_i1	Microsomal signal peptidase 12 kDa subunit (SPC12)	204	94.118	0.000355
Ccajan_59274_c0_g1_i1	MIF4G domain-containing protein / MA3 domain-containing protein	427	100	1.88e-05
Ccajan_22327_c0_g1_i1	mitochondrial HSO70 2	201	94.737	4.1e-05
Ccajan_3300_c0_g1_i1	mitochondrial processing peptidase alpha subunit	236	94.118	0.000143
Ccajan_3393_c0_g2_i1	Mitochondrial substrate carrier family protein	322	94.737	5.78e-07
Ccajan_4008_c0_g1_i1	Mitochondrial substrate carrier family protein	435	94.737	0.00028
Ccajan_6475_c0_g1_i1	Mitochondrial substrate carrier family protein	310	90.476	9.11e-06
Ccajan_18865_c0_g2_i1	Mitochondrial substrate carrier family protein	539	95	5.71e-05
Ccajan_88447_c0_g1_i1	Mitochondrial substrate carrier family protein	329	94.118	0.000109
Ccajan_86551_c0_g1_i1	Mo25 family protein	461	91.304	2.99e-06
Ccajan_63500_c0_g1_i1	Mob1/phocein family protein	233	94.118	0.000372
Ccajan_73315_c0_g1_i1	Mov34/MPN/PAD-1 family protein	726	100	1.85e-06
Ccajan_18996_c0_g1_i1	MRG family protein	246	94.118	0.001
Ccajan_32771_c0_g2_i1	multidrug resistance-associated protein 10	408	90.476	4e-05
Ccajan_53874_c0_g1_i1	myb domain protein 114	337	100	4.74e-05
Ccajan_62942_c0_g1_i1	myb domain protein 114	253	94.737	2.62e-05
Ccajan_105694_c0_g1_i1	myb domain protein 117	306	94.737	1.36e-06
Ccajan_84288_c0_g1_i1	myb domain protein 21	1382	94.737	0.000236
Ccajan_61191_c0_g1_i1	myb domain protein 60	245	93.75	1.81e-05
Ccajan_125856_c0_g1_i1	myb-like transcriptional regulator family protein	359	90.476	3.75e-05
Ccajan_43764_c0_g1_i1	myo-inositol-1-phosphate synthase 1	259	93.333	0.000105
Ccajan_50901_c0_g2_i1	Na+/H+ antiporter 6	211	90.476	1.28e-06
Ccajan_43081_c0_g2_i1	NAC domain containing protein 2	231	93.333	0.001
Ccajan_114029_c0_g1_i1	NAC domain containing protein 2	572	94.737	2.53e-05
Ccajan_64787_c0_g1_i1	NAC domain containing protein 25	251	94.118	6.24e-05
Ccajan_7531_c0_g1_i1	NAC domain containing protein 83	218	100	1.84e-06
Ccajan_11515_c0_g1_i1	N-acetylglucosamine-1-phosphate uridylyltransferase 1	309	100	0.000432
Ccajan_11515_c0_g4_i1	N-acetylglucosamine-1-phosphate uridylyltransferase 1	270	100	0.000299
Ccajan_65484_c0_g1_i1	N-acetylglucosamine-1-phosphate uridylyltransferase 2	380	100	3.68e-07
Ccajan_6532_c0_g2_i1	NAC-like, activated by AP3/PI	658	94.737	0.000138
Ccajan_20185_c0_g1_i1	NAD(P)-binding Rossmann-fold superfamily protein	548	94.737	0.001
Ccajan_43804_c0_g1_i1	NAD(P)-binding Rossmann-fold superfamily protein	419	100	0.000232
Ccajan_56560_c0_g1_i1	NAD(P)-binding Rossmann-fold superfamily protein	675	95	0.000682
Ccajan_89702_c0_g1_i1	NAD+ transporter 2	414	94.737	0.000213
Ccajan_112231_c0_g1_i1	NAD-dependent malic enzyme 1	357	100	4.12e-06
Ccajan_112576_c0_g1_i1	NAD-dependent malic enzyme 1	400	100	0.00066
Ccajan_19252_c0_g1_i1	NAD-dependent malic enzyme 2	565	94.444	0.000415
Ccajan_19252_c0_g2_i1	NAD-dependent malic enzyme 2	311	94.737	3.3e-06
Ccajan_19267_c0_g1_i1	NAD-dependent malic enzyme 2	221	94.444	0.000415
Ccajan_30478_c0_g3_i1	NADH dehydrogenase C1	346	94.118	0.000476
Ccajan_52420_c0_g3_i1	NADH dehydrogenase subunit 4	207	100	0.001
Ccajan_81236_c0_g1_i1	NADH:cytochrome B5 reductase 1	278	93.75	0.000279
Ccajan_3302_c0_g1_i1	NADH:ubiquinone oxidoreductase, 17.2kDa subunit	498	94.737	2.19e-05
Ccajan_110715_c0_g1_i1	NADH-dependent glutamate synthase 1	349	94.444	6.64e-06
Ccajan_120454_c0_g1_i1	NADH-ubiquinone oxidoreductase 24 kDa subunit, putative	303	100	2.81e-06
Ccajan_21987_c1_g1_i1	NADPH-dependent thioredoxin reductase A	412	100	0.000262
Ccajan_6770_c0_g1_i1	NC domain-containing protein-related	653	100	0.001
Ccajan_38069_c0_g1_i1	NC domain-containing protein-related	354	94.118	0.001
Ccajan_57704_c0_g1_i1	NC domain-containing protein-related	1717	95	0.000154
Ccajan_99810_c0_g1_i1	nicotinate phosphoribosyltransferase 2	353	100	0.000162
Ccajan_54311_c0_g1_i1	NIN like protein 7	264	100	4.92e-06
Ccajan_44585_c0_g1_i1	nitrilase-like protein 1	254	94.118	0.001
Ccajan_124658_c0_g1_i1	NOD26-like intrinsic protein 6;1	364	100	0.000444
Ccajan_69_c0_g1_i1	nodulin MtN21 /EamA-like transporter family protein	570	94.737	0.000642
Ccajan_115734_c0_g1_i1	non-intrinsic ABC protein 11	247	93.75	0.000664
Ccajan_375_c0_g1_i1	NOP56-like pre RNA processing ribonucleoprotein	478	95	0.000169
Ccajan_5161_c0_g1_i1	NSP-interacting kinase 2	420	95	2.79e-05
Ccajan_44323_c0_g2_i1	N-terminal nucleophile aminohydrolases (Ntn hydrolases) superfamily protein	434	100	0.001
Ccajan_2767_c0_g1_i1	nuclear encoded CLP protease 5	525	100	0.000164
Ccajan_3468_c0_g1_i1	nuclear encoded CLP protease 5	273	100	6.6e-05
Ccajan_22696_c0_g1_i1	nuclear encoded CLP protease 5	260	93.75	0.000242
Ccajan_84797_c0_g1_i1	nuclear factor Y, subunit B13	750	100	0.000301
Ccajan_114681_c0_g1_i1	nuclear RNA polymerase D2B	337	100	0.000775
Ccajan_114808_c0_g1_i1	nuclear RNA polymerase D2B	346	100	0.000622
Ccajan_2995_c0_g2_i1	Nucleic acid-binding, OB-fold-like protein	296	94.444	0.001
Ccajan_70951_c0_g1_i1	Nucleic acid-binding, OB-fold-like protein	234	94.444	0.000387
Ccajan_117865_c0_g1_i1	Nucleoside diphosphate kinase family protein	296	94.737	5.41e-06
Ccajan_120289_c0_g1_i1	nucleosome assembly protein 1;3	533	94.118	3.13e-05
Ccajan_87199_c0_g1_i1	Nucleotide/sugar transporter family protein	332	94.444	0.00071
Ccajan_8471_c1_g1_i1	Nucleotide-diphospho-sugar transferases superfamily protein	247	100	2.12e-05
Ccajan_8471_c1_g2_i1	Nucleotide-diphospho-sugar transferases superfamily protein	248	100	1.36e-05
Ccajan_26255_c0_g2_i1	Nucleotide-sugar transporter family protein	1559	91.304	0.000209
Ccajan_118535_c0_g1_i1	Nucleotide-sugar transporter family protein	592	95	0.00039
Ccajan_74333_c0_g1_i1	Nucleotidyltransferase family protein	1006	100	0.000296
Ccajan_101558_c0_g1_i1	nudix hydrolase homolog 19	336	93.75	0.000482
Ccajan_13794_c0_g1_i1	O-acetyltransferase family protein	522	100	3.16e-05
Ccajan_28678_c0_g1_i1	O-acetyltransferase family protein	335	94.444	0.000144
Ccajan_11069_c0_g1_i1	O-fucosyltransferase family protein	546	100	0.001
Ccajan_49994_c1_g3_i1	O-fucosyltransferase family protein	479	100	0.000179
Ccajan_86786_c0_g1_i1	O-fucosyltransferase family protein	307	94.737	0.0001
Ccajan_105869_c0_g1_i1	O-fucosyltransferase family protein	568	100	2.13e-05
Ccajan_86126_c0_g1_i1	oligouridylate binding protein 1B	469	100	0.000558
Ccajan_95375_c0_g1_i1	OSBP(oxysterol binding protein)-related protein 1C	375	100	0.000483
Ccajan_29594_c0_g1_i1	OSBP(oxysterol binding protein)-related protein 2A	326	94.444	0.00021
Ccajan_56127_c0_g1_i1	OSBP(oxysterol binding protein)-related protein 3B	485	94.444	0.000392
Ccajan_97973_c0_g1_i1	P450 reductase 1	438	90.476	3.93e-06
Ccajan_115676_c0_g1_i1	pantothenate kinase 2	470	95	0.0005
Ccajan_30791_c0_g1_i1	Patched family protein	347	94.444	0.000737
Ccajan_102730_c0_g1_i1	PB1 domain-containing protein tyrosine kinase	354	95	6.71e-06
Ccajan_74096_c0_g1_i1	Pectinacetylesterase family protein	421	100	3.87e-06
Ccajan_84049_c0_g1_i1	Peptidase C12, ubiquitin carboxyl-terminal hydrolase 1	286	100	0.000296
Ccajan_79808_c0_g1_i1	Peptidase M20/M25/M40 family protein	355	100	1.45e-05
Ccajan_42844_c0_g2_i1	Peptidase S41 family protein	219	100	0.000287
Ccajan_9962_c0_g1_i1	peptidemethionine sulfoxide reductase 3	786	95.238	8.77e-06
Ccajan_50204_c0_g1_i1	Peroxidase family protein	444	90.476	9.23e-05
Ccajan_6439_c0_g1_i1	peroxin 22	682	100	7.55e-05
Ccajan_21634_c0_g1_i1	pfkB-like carbohydrate kinase family protein	364	100	2.74e-06
Ccajan_43329_c0_g1_i2	pfkB-like carbohydrate kinase family protein	613	100	2.05e-05
Ccajan_78042_c0_g1_i1	PHD finger family protein / bromo-adjacent homology (BAH) domain-containing protein	241	100	3.12e-05
Ccajan_31458_c0_g1_i1	PHD finger family protein / SWIB complex BAF60b domain-containing protein / GYF domain-containing protein	274	94.118	2.79e-06
Ccajan_77708_c0_g1_i1	PHD finger protein-related	469	100	1.55e-05
Ccajan_99035_c0_g1_i1	PHD finger protein-related	508	94.444	0.001
Ccajan_72566_c0_g1_i1	phenylalanyl-tRNA synthetase, putative / phenylalanine--tRNA ligase, putative	306	94.118	6.02e-05
Ccajan_22355_c0_g1_i1	Pheophorbide a oxygenase family protein with Rieske [2Fe-2S] domain	359	100	0.000411
Ccajan_29175_c0_g1_i1	PHF5-like protein	245	100	0.00016
Ccajan_114848_c0_g1_i1	phosphate deficiency response 2	530	94.444	0.000563
Ccajan_105886_c0_g1_i1	phosphate transporter 4;5	269	93.75	0.000146
Ccajan_59401_c0_g1_i1	phosphatidyl inositol monophosphate 5 kinase	955	95.455	3.86e-07
Ccajan_12026_c0_g1_i3	phosphatidylinositol 4-OH kinase beta1	1105	94.737	1.94e-05
Ccajan_58584_c0_g1_i1	phosphoenolpyruvate carboxylase 1	255	94.737	2.06e-06
Ccajan_47556_c0_g1_i1	phosphofructokinase 5	827	95	0.000301
Ccajan_47556_c0_g1_i2	phosphofructokinase 5	517	94.737	0.00013
Ccajan_75070_c0_g1_i1	Phosphofructokinase family protein	303	94.737	3.27e-05
Ccajan_39910_c0_g1_i1	Phosphoglucomutase/phosphomannomutase family protein	273	94.444	0.001
Ccajan_112104_c0_g1_i1	Phosphoglucomutase/phosphomannomutase family protein	329	94.737	6.45e-05
Ccajan_19257_c0_g1_i1	phosphoglycerate kinase	356	91.667	2.88e-06
Ccajan_15583_c0_g1_i1	Phosphoglycerate kinase family protein	726	90.476	2.32e-05
Ccajan_93558_c0_g1_i1	Phosphoglycerate mutase family protein	340	94.444	0.000133
Ccajan_47038_c0_g2_i1	Phosphoinositide phosphatase family protein	769	94.444	0.000696
Ccajan_336_c0_g2_i1	phospholipase D gamma 1	287	94.444	6.11e-05
Ccajan_110611_c0_g1_i1	phospholipase D gamma 1	592	90.476	7.94e-06
Ccajan_31285_c0_g1_i1	phosphorylcholine cytidylyltransferase	688	100	0.000252
Ccajan_58159_c0_g1_i1	photolyase 1	283	100	1.03e-05
Ccajan_90954_c0_g1_i1	photosystem I subunit H-1	555	94.118	0.000193
Ccajan_37536_c0_g1_i1	photosystem II subunit P-1	1519	95.238	2.42e-05
Ccajan_478_c0_g1_i1	Phototropic-responsive NPH3 family protein	477	95	2.13e-06
Ccajan_3403_c0_g2_i1	Phototropic-responsive NPH3 family protein	286	95	6.63e-06
Ccajan_6722_c0_g1_i1	phototropin 1	560	94.444	6.13e-05
Ccajan_13692_c0_g1_i1	phototropin 2	315	100	0.000128
Ccajan_127333_c0_g1_i1	phytochrome-associated protein 2	361	94.444	0.000215
Ccajan_48301_c0_g1_i1	PHYTOENE SYNTHASE	434	94.737	0.000375
Ccajan_60409_c0_g1_i1	PHYTOENE SYNTHASE	228	94.118	0.000373
Ccajan_21862_c0_g1_i1	Plant invertase family protein	464	100	4.24e-06
Ccajan_90946_c0_g1_i1	Plant protein 1589 of unknown function	240	94.737	1.69e-06
Ccajan_46263_c0_g1_i2	Plant protein of unknown function (DUF828)	444	93.75	0.00071
Ccajan_65320_c0_g1_i1	Plant stearoyl-acyl-carrier-protein desaturase family protein	386	100	4.87e-05
Ccajan_49204_c0_g1_i1	plasma membrane intrinsic protein 1;4	329	94.118	0.001
Ccajan_105567_c0_g1_i1	plasma membrane intrinsic protein 1B	272	100	0.000513
Ccajan_26716_c0_g2_i2	plasma membrane intrinsic protein 2	1119	100	0.000454
Ccajan_93126_c0_g1_i1	plasma membrane intrinsic protein 2E	336	94.737	9.38e-06
Ccajan_127450_c0_g1_i1	plasma membrane intrinsic protein 2E	280	94.444	6.75e-05
Ccajan_9959_c0_g2_i1	plasma membrane intrinsic protein 3	1547	100	0.000679
Ccajan_107963_c0_g1_i1	plastidial pyruvate kinase 3	261	100	2.3e-06
Ccajan_6197_c0_g2_i1	PLATZ transcription factor family protein	517	95	0.000193
Ccajan_27435_c0_g1_i1	Pleckstrin homology (PH) and lipid-binding START domains-containing protein	466	100	1.07e-05
Ccajan_9835_c0_g1_i1	P-loop containing nucleoside triphosphate hydrolases superfamily protein	207	93.75	0.000498
Ccajan_25989_c1_g1_i1	P-loop containing nucleoside triphosphate hydrolases superfamily protein	280	94.444	9e-05
Ccajan_26600_c0_g1_i1	P-loop containing nucleoside triphosphate hydrolases superfamily protein	778	95	2.64e-05
Ccajan_32850_c0_g3_i1	P-loop containing nucleoside triphosphate hydrolases superfamily protein	206	93.333	0.001
Ccajan_49686_c0_g1_i1	P-loop containing nucleoside triphosphate hydrolases superfamily protein	644	95	2.23e-05
Ccajan_65916_c0_g1_i1	P-loop containing nucleoside triphosphate hydrolases superfamily protein	295	94.444	0.000446
Ccajan_72461_c0_g1_i1	P-loop containing nucleoside triphosphate hydrolases superfamily protein	344	94.118	5.77e-05
Ccajan_75381_c0_g1_i1	P-loop containing nucleoside triphosphate hydrolases superfamily protein	387	100	0.000254
Ccajan_76795_c0_g1_i1	P-loop containing nucleoside triphosphate hydrolases superfamily protein	445	95.238	2.87e-05
Ccajan_81795_c0_g1_i1	P-loop containing nucleoside triphosphate hydrolases superfamily protein	233	100	2.43e-05
Ccajan_96378_c0_g1_i1	P-loop containing nucleoside triphosphate hydrolases superfamily protein	568	94.444	0.000294
Ccajan_97503_c0_g1_i1	P-loop containing nucleoside triphosphate hydrolases superfamily protein	242	94.118	2.03e-05
Ccajan_107279_c0_g1_i1	P-loop containing nucleoside triphosphate hydrolases superfamily protein	329	94.118	0.001
Ccajan_116702_c0_g1_i1	P-loop containing nucleoside triphosphate hydrolases superfamily protein	269	93.75	0.000587
Ccajan_123848_c0_g1_i1	P-loop containing nucleoside triphosphate hydrolases superfamily protein	441	100	0.000147
Ccajan_107535_c0_g1_i1	PNAS-3 related	281	94.444	0.00024
Ccajan_69320_c0_g1_i1	poltergeist like 1	298	93.75	0.000208
Ccajan_79240_c0_g1_i1	Polyketide cyclase/dehydrase and lipid transport superfamily protein	332	90.476	0.000116
Ccajan_6100_c0_g1_i1	polypyrimidine tract-binding protein 2	660	94.444	0.001
Ccajan_48795_c0_g1_i2	Potassium transporter family protein	426	100	7e-05
Ccajan_4192_c0_g1_i1	Predicted pyridoxal phosphate-dependent enzyme, YBL036C type	712	90.909	5.59e-06
Ccajan_122568_c0_g1_i1	Prenyltransferase family protein	371	94.118	0.001
Ccajan_66446_c0_g1_i1	protein arginine methyltransferase 4B	309	94.444	0.000624
Ccajan_100487_c0_g1_i1	protein binding	537	95	2.22e-05
Ccajan_100901_c0_g1_i1	protein kinase 2B	299	94.444	6.08e-05
Ccajan_32360_c0_g1_i1	Protein kinase family protein	219	93.333	0.001
Ccajan_75480_c0_g1_i1	Protein kinase protein with tetratricopeptide repeat domain	295	100	0.000171
Ccajan_2269_c0_g1_i1	Protein kinase superfamily protein	206	94.118	9.24e-05
Ccajan_5561_c0_g1_i1	Protein kinase superfamily protein	232	100	3.66e-06
Ccajan_8230_c0_g2_i1	Protein kinase superfamily protein	472	94.737	2.43e-05
Ccajan_8230_c0_g3_i1	Protein kinase superfamily protein	354	94.737	8.95e-06
Ccajan_8271_c0_g1_i1	Protein kinase superfamily protein	661	100	0.000412
Ccajan_8271_c0_g2_i1	Protein kinase superfamily protein	508	100	0.000194
Ccajan_18972_c1_g1_i1	Protein kinase superfamily protein	448	95.238	4.34e-06
Ccajan_19523_c0_g1_i1	Protein kinase superfamily protein	373	100	1.01e-05
Ccajan_21591_c0_g1_i1	Protein kinase superfamily protein	630	93.75	0.000557
Ccajan_21979_c0_g1_i1	Protein kinase superfamily protein	215	94.118	0.000391
Ccajan_23079_c0_g1_i1	Protein kinase superfamily protein	283	100	2.13e-05
Ccajan_23904_c0_g1_i1	Protein kinase superfamily protein	1251	100	0.000347
Ccajan_30531_c0_g1_i1	Protein kinase superfamily protein	589	94.737	0.000161
Ccajan_33863_c0_g1_i1	Protein kinase superfamily protein	406	94.444	6.58e-05
Ccajan_45522_c0_g1_i1	Protein kinase superfamily protein	209	100	1.84e-06
Ccajan_45522_c0_g5_i1	Protein kinase superfamily protein	209	100	1.84e-06
Ccajan_46353_c0_g1_i1	Protein kinase superfamily protein	442	100	0.000314
Ccajan_62667_c0_g1_i1	Protein kinase superfamily protein	264	94.737	4.26e-05
Ccajan_62918_c0_g1_i1	Protein kinase superfamily protein	248	100	0.000156
Ccajan_62990_c0_g1_i1	Protein kinase superfamily protein	403	93.75	0.000244
Ccajan_67306_c0_g1_i1	Protein kinase superfamily protein	423	94.444	0.000581
Ccajan_72184_c0_g1_i1	Protein kinase superfamily protein	286	94.444	9.79e-05
Ccajan_72520_c0_g1_i1	Protein kinase superfamily protein	787	94.737	0.000348
Ccajan_73594_c0_g1_i1	Protein kinase superfamily protein	530	94.444	0.001
Ccajan_77536_c0_g1_i1	Protein kinase superfamily protein	272	93.333	0.000296
Ccajan_79199_c0_g1_i1	Protein kinase superfamily protein	324	90.476	2.02e-06
Ccajan_86265_c0_g1_i1	Protein kinase superfamily protein	449	94.737	4.08e-05
Ccajan_100347_c0_g1_i1	Protein kinase superfamily protein	273	100	9.26e-06
Ccajan_103255_c0_g1_i1	Protein kinase superfamily protein	239	95	4.05e-06
Ccajan_109915_c0_g1_i1	Protein kinase superfamily protein	398	93.75	0.000825
Ccajan_114412_c0_g1_i1	Protein kinase superfamily protein	373	94.737	4.07e-06
Ccajan_115155_c0_g1_i1	Protein kinase superfamily protein	276	100	0.000165
Ccajan_115486_c0_g1_i1	Protein kinase superfamily protein	338	94.737	7.96e-05
Ccajan_123351_c0_g1_i1	Protein kinase superfamily protein	331	100	0.001
Ccajan_9994_c0_g3_i1	Protein kinase superfamily protein with octicosapeptide/Phox/Bem1p domain	1080	95.238	2.3e-05
Ccajan_12368_c3_g15_i1	Protein kinase superfamily protein with octicosapeptide/Phox/Bem1p domain	539	93.75	0.000407
Ccajan_29820_c0_g1_i1	Protein of unknown function (DUF1218)	333	94.737	0.000195
Ccajan_232_c0_g1_i1	Protein of unknown function (DUF1336)	270	94.444	0.000297
Ccajan_88790_c0_g1_i1	Protein of unknown function (DUF1421)	592	95	0.000109
Ccajan_107304_c0_g1_i1	Protein of unknown function (DUF1640)	306	100	0.000412
Ccajan_13286_c0_g1_i1	Protein of unknown function (DUF502)	770	95	4.28e-05
Ccajan_93425_c0_g1_i1	Protein of unknown function (DUF630 and DUF632)	298	100	0.000281
Ccajan_18079_c1_g1_i1	Protein of unknown function (DUF640)	250	100	3.93e-05
Ccajan_41784_c0_g1_i1	Protein of unknown function (DUF707)	266	93.75	0.000128
Ccajan_62024_c0_g1_i1	Protein of unknown function (DUF803)	306	100	4.95e-06
Ccajan_47174_c0_g1_i1	Protein of unknown function, DUF538	618	95	0.000253
Ccajan_88309_c0_g1_i1	Protein of unknown function, DUF547	431	95	4.46e-06
Ccajan_126192_c0_g1_i1	Protein of unknown function, DUF647	426	94.737	0.000249
Ccajan_51485_c0_g2_i1	protein phosphatase 2A subunit A2	312	95	6.11e-05
Ccajan_9131_c0_g2_i2	protein phosphatase 2A-3	496	100	0.000168
Ccajan_90120_c0_g1_i1	protein phosphatase 2A-3	670	100	2.73e-05
Ccajan_8523_c1_g1_i1	Protein phosphatase 2C family protein	439	100	4.92e-05
Ccajan_29774_c0_g1_i1	Protein phosphatase 2C family protein	201	93.75	0.000375
Ccajan_94702_c0_g1_i1	Protein phosphatase 2C family protein	271	100	1.32e-05
Ccajan_118531_c0_g1_i1	Protein prenylyltransferase superfamily protein	236	100	5.86e-05
Ccajan_30010_c0_g1_i1	protein serine/threonine phosphatases;protein kinases;catalytics;cAMP-dependent protein kinase regulators;ATP binding;protein serine/threonine phosphatases	472	94.444	8.91e-05
Ccajan_17172_c0_g1_i1	PS II oxygen-evolving complex 1	414	94.737	0.0002
Ccajan_16982_c0_g1_i1	pseudo-response regulator 5	393	94.737	0.000102
Ccajan_77363_c0_g1_i1	Pseudouridine synthase family protein	457	100	3.25e-05
Ccajan_123129_c0_g1_i1	Pseudouridine synthase family protein	282	94.118	0.000131
Ccajan_127448_c0_g1_i1	Pseudouridine synthase/archaeosine transglycosylase-like family protein	319	100	0.000128
Ccajan_49179_c0_g1_i1	P-type ATP-ase 1	813	90.909	8.14e-05
Ccajan_75379_c0_g1_i1	pumilio 3	576	94.737	0.000134
Ccajan_32209_c0_g2_i1	Putative lysine decarboxylase family protein	681	90.476	5.37e-05
Ccajan_28341_c0_g2_i1	Pyridoxal phosphate (PLP)-dependent transferases superfamily protein	514	94.444	0.001
Ccajan_122979_c0_g1_i1	pyridoxine biosynthesis 2	390	100	6.37e-05
Ccajan_25992_c0_g1_i1	pyrophosphorylase 2	519	94.444	0.000273
Ccajan_5376_c0_g1_i1	pyrophosphorylase 6	496	100	0.000598
Ccajan_819_c0_g1_i1	Pyruvate kinase family protein	644	95	2.2e-05
Ccajan_12197_c3_g1_i5	Pyruvate kinase family protein	1113	95	0.000115
Ccajan_43490_c0_g1_i1	Pyruvate kinase family protein	502	100	3.54e-05
Ccajan_130177_c0_g1_i1	Pyruvate kinase family protein	272	94.737	2.06e-05
Ccajan_28346_c0_g1_i2	quiescin-sulfhydryl oxidase 1	417	94.118	0.001
Ccajan_73680_c0_g1_i1	quinolinate synthase	398	93.75	3.15e-05
Ccajan_22595_c0_g1_i1	RAB GTPase homolog G3E	300	94.444	0.000208
Ccajan_21410_c0_g1_i1	RAB GTPase homolog 1A	543	100	2.38e-06
Ccajan_46908_c0_g2_i1	RAB GTPase homolog 1A	703	100	0.001
Ccajan_44291_c0_g2_i1	RAB GTPase homolog 8C	290	100	9.61e-06
Ccajan_2437_c0_g2_i1	RAB GTPase homolog A1C	535	100	0.000245
Ccajan_58625_c0_g1_i1	RAB GTPase homolog A4A	788	95	2.96e-05
Ccajan_59353_c0_g1_i1	RAB GTPase homolog A4A	364	95	6.92e-06
Ccajan_5337_c0_g1_i1	RAB GTPase homolog A5A	287	90.476	5.43e-05
Ccajan_39876_c0_g1_i1	RAB GTPASE HOMOLOG B18	347	95	1.98e-05
Ccajan_40137_c0_g1_i1	RAB GTPASE HOMOLOG B18	719	100	2.2e-05
Ccajan_47463_c0_g1_i1	RAB GTPase homolog H1E	828	95.238	0.000154
Ccajan_34788_c0_g2_i1	RabGAP/TBC domain-containing protein	847	100	6.25e-05
Ccajan_32672_c0_g1_i1	rac GTPase activating protein	451	100	2.23e-05
Ccajan_126103_c0_g1_i1	RAC-like 10	268	100	0.000429
Ccajan_18447_c0_g1_i1	RAC-like 3	478	100	6.38e-05
Ccajan_4397_c0_g2_i1	RAC-like 6	272	97.368	4.42e-05
Ccajan_49795_c0_g2_i1	Raffinose synthase family protein	546	92.308	6.73e-05
Ccajan_49795_c0_g2_i5	Raffinose synthase family protein	660	92.308	9.28e-05
Ccajan_98340_c0_g1_i1	Ran BP2/NZF zinc finger-like superfamily protein	453	94.444	0.00023
Ccajan_9623_c0_g1_i1	RAN GTPase 3	463	100	0.001
Ccajan_9623_c0_g2_i1	RAN GTPase 3	418	100	0.000849
Ccajan_20908_c0_g1_i1	RAN GTPase 3	317	100	1.92e-05
Ccajan_20908_c0_g2_i2	RAN GTPase 3	503	100	5.86e-05
Ccajan_65212_c0_g1_i1	RAN GTPase 3	413	100	0.000246
Ccajan_30073_c0_g1_i1	RAS 5	914	100	0.000804
Ccajan_28864_c0_g1_i1	Ras-related small GTP-binding family protein	286	94.737	3.87e-05
Ccajan_46124_c0_g1_i1	Ras-related small GTP-binding family protein	205	100	7.51e-05
Ccajan_58065_c0_g1_i1	Ras-related small GTP-binding family protein	264	100	1.25e-05
Ccajan_58095_c0_g1_i1	Ras-related small GTP-binding family protein	403	100	0.000212
Ccajan_87370_c0_g1_i1	Ras-related small GTP-binding family protein	461	100	1.24e-05
Ccajan_118836_c0_g1_i1	Ras-related small GTP-binding family protein	523	95	3.19e-05
Ccajan_20896_c0_g1_i1	receptor for activated C kinase 1C	323	94.444	4.03e-05
Ccajan_35641_c0_g1_i1	receptor-like kinase 1	795	90.476	6.07e-05
Ccajan_120286_c0_g1_i1	receptor-like kinase 1	562	94.737	5.83e-05
Ccajan_1433_c0_g1_i1	Regulator of chromosome condensation (RCC1) family protein	366	100	1.15e-05
Ccajan_33418_c0_g1_i1	Regulator of chromosome condensation (RCC1) family protein	365	93.75	0.000113
Ccajan_50153_c0_g1_i1	Regulator of chromosome condensation (RCC1) family protein	763	94.737	0.000261
Ccajan_108745_c0_g1_i1	Regulator of chromosome condensation (RCC1) family protein	275	94.737	6.47e-06
Ccajan_40319_c0_g1_i1	regulatory particle AAA-ATPase 2A	547	91.304	6.75e-06
Ccajan_5165_c0_g1_i1	related to KPC1	274	100	0.000259
Ccajan_8130_c0_g1_i1	Rer1 family protein	390	94.444	0.000221
Ccajan_40132_c0_g1_i1	respiratory burst oxidase homologue D	340	93.75	6.21e-05
Ccajan_97072_c0_g1_i1	RHO-related protein from plants 2	568	100	0.000214
Ccajan_32055_c0_g1_i1	ribonuclease II family protein	554	100	2.63e-05
Ccajan_57250_c0_g1_i1	Ribosomal protein L13 family protein	282	100	0.00048
Ccajan_21342_c0_g1_i1	Ribosomal protein L14p/L23e family protein	334	100	1.68e-06
Ccajan_14892_c0_g1_i1	ribosomal protein L18	516	94.118	0.00076
Ccajan_83739_c0_g1_i1	ribosomal protein L18	532	94.737	4.31e-05
Ccajan_5469_c0_g1_i1	Ribosomal protein L18ae/LX family protein	780	90.476	0.000263
Ccajan_34335_c0_g1_i1	Ribosomal protein L18e/L15 superfamily protein	796	94.444	0.000716
Ccajan_11022_c0_g1_i1	Ribosomal protein L1p/L10e family	499	100	0.000155
Ccajan_11022_c0_g2_i1	Ribosomal protein L1p/L10e family	313	100	3.93e-05
Ccajan_47750_c0_g1_i1	Ribosomal protein L1p/L10e family	452	94.444	0.000763
Ccajan_52071_c0_g1_i1	Ribosomal protein L22p/L17e family protein	296	94.444	0.000235
Ccajan_104673_c0_g1_i1	Ribosomal protein L24e family protein	429	94.118	0.001
Ccajan_50776_c0_g1_i2	Ribosomal protein L35Ae family protein	240	93.75	0.001
Ccajan_6633_c0_g1_i1	ribosomal protein L5 B	262	90.476	9.28e-05
Ccajan_37461_c0_g1_i1	Ribosomal protein S10p/S20e family protein	386	100	0.000624
Ccajan_37461_c0_g2_i1	Ribosomal protein S10p/S20e family protein	321	100	0.000369
Ccajan_99414_c0_g1_i1	Ribosomal protein S11 family protein	521	91.667	2.9e-06
Ccajan_115079_c0_g1_i1	Ribosomal protein S12/S23 family protein	388	100	2.04e-05
Ccajan_94862_c0_g1_i1	Ribosomal protein S24e family protein	236	93.333	0.001
Ccajan_57753_c0_g1_i1	Ribosomal protein S4	335	100	3.87e-05
Ccajan_39759_c0_g1_i1	Ribosomal protein S6e	720	90.476	2.13e-05
Ccajan_35302_c0_g2_i1	Ribosomal protein S8 family protein	861	90.909	5.71e-06
Ccajan_37243_c0_g1_i1	Ribosomal protein S8 family protein	263	94.118	0.000777
Ccajan_86428_c0_g1_i1	Ribosomal protein S8e family protein	229	94.118	0.000207
Ccajan_118192_c0_g3_i1	Ribosomal protein S8e family protein	546	95	4.41e-06
Ccajan_1407_c0_g1_i1	Ribosomal RNA adenine dimethylase family protein	223	94.737	6.83e-05
Ccajan_85667_c0_g1_i1	RING domain ligase1	342	94.737	9.23e-05
Ccajan_8272_c0_g1_i1	RING domain ligase2	581	94.444	0.000312
Ccajan_86451_c0_g1_i1	RING/FYVE/PHD zinc finger superfamily protein	767	100	8.9e-05
Ccajan_32765_c0_g2_i1	RING/U-box superfamily protein	598	100	1.02e-05
Ccajan_84723_c0_g1_i1	RING/U-box superfamily protein	378	94.444	2.13e-05
Ccajan_86651_c0_g1_i1	RING/U-box superfamily protein	237	100	0.000132
Ccajan_107853_c0_g1_i1	RING/U-box superfamily protein	241	93.333	0.001
Ccajan_116521_c0_g1_i1	RING/U-box superfamily protein	363	94.737	0.000139
Ccajan_119017_c0_g1_i1	RING/U-box superfamily protein	565	100	2.62e-05
Ccajan_119793_c0_g1_i1	RING/U-box superfamily protein	411	94.737	3.59e-05
Ccajan_92987_c0_g1_i1	RNA binding protein	373	94.737	0.000296
Ccajan_85305_c0_g1_i1	RNA helicase, putative	371	94.118	1.89e-05
Ccajan_2306_c0_g1_i1	RNA recognition motif (RRM)-containing protein	223	94.444	6.26e-05
Ccajan_2306_c0_g2_i1	RNA recognition motif (RRM)-containing protein	223	94.444	6.26e-05
Ccajan_61179_c0_g1_i1	RNA-binding (RRM/RBD/RNP motifs) family protein	365	100	3.76e-05
Ccajan_88244_c0_g1_i1	RNA-binding (RRM/RBD/RNP motifs) family protein	345	100	0.000813
Ccajan_127701_c0_g1_i1	RNA-binding (RRM/RBD/RNP motifs) family protein	297	94.444	0.000679
Ccajan_74834_c0_g1_i1	RNA-binding KH domain-containing protein	389	100	0.000245
Ccajan_114143_c0_g1_i1	RNA-binding protein	901	100	0.001
Ccajan_113341_c0_g1_i1	RNA-binding protein 47B	361	95.455	3.5e-07
Ccajan_28972_c0_g2_i1	RNA-binding protein 47C'	427	94.737	0.000158
Ccajan_34049_c0_g2_i1	Root hair defective 3 GTP-binding protein (RHD3)	263	94.737	4.07e-05
Ccajan_17725_c0_g1_i1	R-protein L3 B	642	100	0.000286
Ccajan_97548_c0_g1_i1	Rubisco methyltransferase family protein	332	100	1.01e-05
Ccajan_118295_c0_g1_i1	Rubredoxin-like superfamily protein	800	94.118	0.000649
Ccajan_15812_c0_g1_i1	S-adenosyl-L-methionine-dependent methyltransferases superfamily protein	532	100	2.22e-06
Ccajan_39818_c0_g1_i1	S-adenosyl-L-methionine-dependent methyltransferases superfamily protein	243	100	1.49e-05
Ccajan_68133_c0_g1_i1	S-adenosyl-L-methionine-dependent methyltransferases superfamily protein	323	94.444	3.09e-05
Ccajan_68637_c0_g1_i1	S-adenosyl-L-methionine-dependent methyltransferases superfamily protein	306	95	1.08e-05
Ccajan_78581_c0_g1_i1	S-adenosyl-L-methionine-dependent methyltransferases superfamily protein	292	94.118
Ccajan_86595_c0_g1_i1	S-adenosyl-L-methionine-dependent methyltransferases superfamily protein	409	93.75	0.000728
Ccajan_97658_c0_g1_i1	S-adenosyl-L-methionine-dependent methyltransferases superfamily protein	237	93.75	8.29e-05
Ccajan_110431_c0_g1_i1	S-adenosyl-L-methionine-dependent methyltransferases superfamily protein	501	100	6.99e-06
Ccajan_89984_c0_g1_i1	Sec1/munc18-like (SM) proteins superfamily	277	92.857	0.000444
Ccajan_91596_c0_g1_i1	Sec14p-like phosphatidylinositol transfer family protein	268	95	3.4e-05
Ccajan_1332_c0_g1_i1	Sec23/Sec24 protein transport family protein	210	100	0.000835
Ccajan_39768_c0_g1_i1	Sec23/Sec24 protein transport family protein	381	94.118	0.00034
Ccajan_66632_c0_g1_i1	SecY protein transport family protein	230	93.333	0.001
Ccajan_37139_c0_g1_i1	selenium-binding protein 1	483	94.444	2.18e-05
Ccajan_37642_c0_g2_i1	sensitive to freezing 6	417	93.75	0.000894
Ccajan_114961_c0_g1_i1	serine carboxypeptidase-like 48	382	93.75	0.000338
Ccajan_20405_c0_g1_i1	serine transhydroxymethyltransferase 1	1056	100	0.001
Ccajan_113241_c0_g1_i1	serine/threonine protein phosphatase 2A	342	95.455	3.89e-06
Ccajan_5779_c0_g1_i1	SET domain protein 16	494	94.118	0.00016
Ccajan_89645_c0_g1_i1	SET domain-containing protein	803	100	0.000139
Ccajan_20498_c0_g1_i1	SEUSS transcriptional co-regulator	711	100	0.000131
Ccajan_40180_c0_g1_i1	SEUSS transcriptional co-regulator	399	100	1.36e-07
Ccajan_73623_c0_g1_i1	SEUSS transcriptional co-regulator	341	100	2.22e-05
Ccajan_54926_c0_g1_i1	shaggy-like kinase 13	704	100	0.000186
Ccajan_64110_c0_g1_i1	Signal peptidase subunit	249	94.444	6.6e-05
Ccajan_34761_c0_g1_i1	SIGNAL PEPTIDE PEPTIDASE-LIKE 2	471	100	8.68e-06
Ccajan_988_c0_g1_i1	signal recognition particle receptor alpha subunit family protein	348	95	2.5e-05
Ccajan_52215_c0_g1_i1	Single-stranded nucleic acid binding R3H protein	308	94.444	7.09e-05
Ccajan_52215_c0_g1_i2	Single-stranded nucleic acid binding R3H protein	767	100	0.001
Ccajan_10071_c0_g4_i1	sirtuin 2	359	100	0.000275
Ccajan_8057_c0_g1_i1	SIT4 phosphatase-associated family protein	294	100	1.36e-05
Ccajan_8057_c0_g1_i2	SIT4 phosphatase-associated family protein	269	100	9.99e-06
Ccajan_20692_c0_g2_i1	SIT4 phosphatase-associated family protein	827	90.476	1.11e-05
Ccajan_32100_c0_g1_i1	SIT4 phosphatase-associated family protein	364	94.737	0.000557
Ccajan_28441_c0_g1_i1	SITE-1 protease	363	100	3.89e-05
Ccajan_44553_c0_g1_i2	SKP1-like 11	1333	100	0.001
Ccajan_46834_c0_g1_i1	SKU5 similar 17	686	100	3.02e-05
Ccajan_6373_c0_g1_i1	Small nuclear ribonucleoprotein family protein	890	94.737	0.000238
Ccajan_98478_c0_g1_i1	Small nuclear ribonucleoprotein family protein	426	100	0.000109
Ccajan_24404_c0_g1_i2	small ubiquitin-like modifier 2	237	100	0.000362
Ccajan_24404_c0_g1_i3	small ubiquitin-like modifier 2	392	100	0.001
Ccajan_24404_c0_g1_i4	small ubiquitin-like modifier 2	356	100	0.001
Ccajan_48281_c0_g1_i1	SNARE-like superfamily protein	380	94.118	0.000631
Ccajan_104908_c0_g1_i1	SNF1-related protein kinase 2.1	309	100	0.000113
Ccajan_19523_c0_g2_i1	SNF1-related protein kinase 2.10	227	100	1.08e-06
Ccajan_98998_c0_g1_i1	somatic embryogenesis receptor-like kinase 1	471	100	0.000239
Ccajan_123086_c0_g2_i1	somatic embryogenesis receptor-like kinase 2	338	100	0.000831
Ccajan_17976_c0_g1_i1	spermidine synthase 2	711	93.103	0.000309
Ccajan_41194_c0_g1_i1	spermidine synthase 2	955	100	7.74e-05
Ccajan_41194_c0_g2_i1	spermidine synthase 2	360	100	5.06e-06
Ccajan_19579_c0_g1_i1	SPFH/Band 7/PHB domain-containing membrane-associated protein family	551	100	0.000391
Ccajan_50841_c0_g1_i1	SPIRAL1-like4	346	94.737	8.03e-05
Ccajan_91940_c0_g1_i1	Splicing factor, CC1-like	396	100	4.28e-05
Ccajan_16940_c0_g1_i1	squalene synthase 1	741	100	0.000346
Ccajan_56460_c0_g1_i1	starch branching enzyme 2.2	546	94.737	1.28e-05
Ccajan_32738_c0_g1_i1	STAS domain / Sulfate transporter family	430	100	7.22e-06
Ccajan_2620_c0_g1_i1	Sterile alpha motif (SAM) domain-containing protein	466	100
Ccajan_87060_c0_g1_i1	stress-inducible protein, putative	635	95	6.96e-05
Ccajan_123213_c0_g1_i1	STRUBBELIG-receptor family 6	248	100	0.000455
Ccajan_1400_c0_g1_i2	structural constituent of nuclear pore	292	93.75	0.000609
Ccajan_40616_c0_g1_i1	subtilisin-like serine protease 3	762	100	0.001
Ccajan_93185_c0_g1_i1	subtilisin-like serine protease 3	284	100	0.001
Ccajan_11283_c3_g3_i1	sucrose phosphate synthase 2F	1175	94.737	0.000244
Ccajan_36273_c0_g1_i1	Sucrose-phosphate synthase family protein	450	100	7.25e-05
Ccajan_31034_c0_g1_i1	SufE/NifU family protein	299	95	2.64e-06
Ccajan_29493_c0_g1_i1	Sugar isomerase (SIS) family protein	515	95	9.96e-05
Ccajan_105062_c0_g1_i1	sulfate transporter 1;3	244	94.737	2.42e-05
Ccajan_93568_c0_g1_i1	sulfate transporter 4.1	420	95	2.71e-06
Ccajan_94906_c0_g1_i1	sulfate transporter 4.1	465	95	2.71e-06
Ccajan_36691_c0_g1_i1	sumo conjugation enzyme 1	411	100	7.42e-06
Ccajan_62599_c0_g1_i1	Synaptobrevin family protein	313	94.444	0.000483
Ccajan_100995_c0_g1_i1	synaptotagmin A	344	100	0.001
Ccajan_19700_c0_g1_i1	Syntaxin/t-SNARE family protein	851	100	0.000385
Ccajan_20469_c0_g1_i1	Target of Myb protein 1	1074	95.238	0.000451
Ccajan_104875_c0_g1_i1	TBP-associated factor 15B	310	94.118	0.000263
Ccajan_65441_c0_g1_i1	TBP-associated factor II 15	722	100	0.000106
Ccajan_56718_c0_g1_i1	TCP-1/cpn60 chaperonin family protein	291	93.75	7.27e-05
Ccajan_102900_c0_g1_i1	TCP-1/cpn60 chaperonin family protein	647	95	0.001
Ccajan_2821_c0_g1_i1	Tetratricopeptide repeat (TPR)-like superfamily protein	694	95.238	1.12e-05
Ccajan_34392_c0_g3_i1	Tetratricopeptide repeat (TPR)-like superfamily protein	896	90.909	8.14e-06
Ccajan_43545_c0_g2_i1	Tetratricopeptide repeat (TPR)-like superfamily protein	550	93.75	0.001
Ccajan_96518_c0_g1_i1	Tetratricopeptide repeat (TPR)-like superfamily protein	634	100	3.58e-05
Ccajan_25112_c0_g1_i1	Thiamin diphosphate-binding fold (THDP-binding) superfamily protein	312	100	4.08e-05
Ccajan_76841_c0_g1_i1	thylakoidal ascorbate peroxidase	294	100	0.000421
Ccajan_24938_c0_g1_i1	Tim10/DDP family zinc finger protein	305	94.118	5.55e-05
Ccajan_36110_c0_g2_i1	Tim10/DDP family zinc finger protein	384	94.118	0.000894
Ccajan_126630_c0_g1_i1	TMPIT-like protein	269	100	3.26e-05
Ccajan_67556_c0_g1_i1	tobamovirus multiplication 2A	408	95	3.07e-06
Ccajan_90459_c0_g1_i1	tobamovirus multiplication 2A	260	94.118	0.000235
Ccajan_110799_c0_g1_i1	tobamovirus multiplication 2A	398	94.118	0.000612
Ccajan_59481_c0_g1_i1	TRAF-like superfamily protein	386	94.444	0.000282
Ccajan_17881_c0_g1_i1	transcription coactivators	245	100	1.13e-05
Ccajan_50843_c0_g3_i1	transcription coactivators	393	94.737	0.000282
Ccajan_94753_c0_g1_i1	transcriptional coactivator p15 (PC4) family protein (KELP)	285	100	2.77e-05
Ccajan_48385_c0_g1_i1	Transducin/WD40 repeat-like superfamily protein	240	100	0.001
Ccajan_87153_c0_g1_i1	Transducin/WD40 repeat-like superfamily protein	404	100	0.000689
Ccajan_125358_c0_g1_i1	transferases, transferring hexosyl groups	474	100	0.000396
Ccajan_31821_c0_g1_i1	transferases;tRNA (5-methylaminomethyl-2-thiouridylate)-methyltransferases	229	100	0.001
Ccajan_28968_c0_g1_i1	Translation elongation factor EFG/EF2 protein	433	94.737	0.000342
Ccajan_106541_c0_g1_i1	Translation elongation factor EFG/EF2 protein	385	94.737	0.000258
Ccajan_56569_c0_g1_i1	Translation initiation factor IF6	311	90.476	4.18e-05
Ccajan_99766_c0_g1_i1	Translation initiation factor SUI1 family protein	258	100	2.52e-05
Ccajan_126707_c0_g1_i1	Translin family protein	346	90.476	8.83e-07
Ccajan_24714_c0_g1_i1	Transmembrane amino acid transporter family protein	297	100	0.000799
Ccajan_83236_c0_g1_i1	transmembrane kinase 1	283	100	3.98e-05
Ccajan_4224_c0_g1_i1	transmembrane nine 1	215	94.737	1.82e-05
Ccajan_88052_c0_g1_i1	transmembrane nine 1	249	100	1.5e-06
Ccajan_103696_c0_g1_i1	Transport protein particle (TRAPP) component	426	94.444	0.000577
Ccajan_72354_c0_g1_i1	TRICHOME BIREFRINGENCE-LIKE 13	322	94.118	0.000132
Ccajan_91258_c0_g1_i1	tRNA synthetase class II (D, K and N) family protein	231	93.333	2.65e-05
Ccajan_112934_c0_g1_i1	Tryptophan RNA-binding attenuator protein-like	219	94.737	2.46e-05
Ccajan_6847_c0_g1_i1	tryptophan synthase alpha chain	564	100	2.27e-05
Ccajan_6847_c0_g1_i2	tryptophan synthase alpha chain	434	90.909	1.68e-05
Ccajan_6847_c0_g1_i3	tryptophan synthase alpha chain	341	100	4.53e-06
Ccajan_74283_c0_g1_i1	tubulin alpha-5	648	100	8.54e-05
Ccajan_25342_c0_g1_i1	tubulin beta 8	569	100	1.37e-05
Ccajan_120278_c0_g1_i1	tubulin beta chain 3	716	100	3.24e-05
Ccajan_31891_c0_g1_i1	Tubulin binding cofactor C domain-containing protein	432	94.118	0.001
Ccajan_58621_c0_g1_i1	Tudor/PWWP/MBT domain-containing protein	302	100	0.000136
Ccajan_19268_c0_g2_i1	UbiA prenyltransferase family protein	272	94.444	2.88e-05
Ccajan_32489_c0_g1_i1	ubiquitin carrier protein 1	247	94.444	8.91e-05
Ccajan_63423_c0_g1_i1	Ubiquitin domain-containing protein	340	100	0.000133
Ccajan_9745_c0_g1_i1	ubiquitin extension protein 1	444	100	3.73e-05
Ccajan_9745_c0_g1_i2	ubiquitin extension protein 1	472	100	3.73e-05
Ccajan_38616_c0_g2_i1	ubiquitin extension protein 1	632	100	7.22e-05
Ccajan_44753_c0_g1_i1	ubiquitin interaction motif-containing protein	391	95	0.000402
Ccajan_82685_c0_g1_i1	ubiquitin-activating enzyme 1	358	95	5.34e-06
Ccajan_91109_c0_g1_i1	ubiquitin-conjugating enzyme 10	320	94.118	0.000342
Ccajan_86083_c0_g1_i1	ubiquitin-conjugating enzyme 28	578	100	0.000547
Ccajan_43238_c0_g1_i2	ubiquitin-conjugating enzyme 35	616	100	4.79e-05
Ccajan_65244_c0_g1_i1	ubiquitin-conjugating enzyme 35	717	95	0.000101
Ccajan_31999_c0_g1_i1	ubiquitin-conjugating enzyme 36	730	90.909	1.56e-05
Ccajan_26915_c0_g2_i1	ubiquiting-conjugating enzyme 2	1166	95.238	1.73e-05
Ccajan_30654_c0_g1_i1	ubiquiting-conjugating enzyme 2	230	94.444	4.86e-06
Ccajan_40191_c0_g1_i1	ubiquiting-conjugating enzyme 2	431	100	0.000178
Ccajan_16922_c0_g1_i1	ubiquitin-like protein 5	309	100	0.000226
Ccajan_27578_c0_g2_i1	Ubiquitin-like superfamily protein	676	94.444	5.07e-06
Ccajan_33369_c0_g1_i1	Ubiquitin-like superfamily protein	205	100	6.29e-05
Ccajan_2162_c0_g1_i1	ubiquitin-specific protease 4	444	100	0.000176
Ccajan_2162_c0_g2_i1	ubiquitin-specific protease 4	363	100	0.000176
Ccajan_22144_c0_g1_i1	ubiquitin-specific protease 4	505	94.444	0.000143
Ccajan_39353_c0_g1_i1	ubiquitin-specific protease 4	281	100	0.001
Ccajan_85825_c0_g1_i1	ubiquitin-specific protease 5	442	95	0.000134
Ccajan_57802_c0_g1_i1	ubiquitin-specific protease 6	454	100	2.29e-05
Ccajan_119513_c0_g1_i1	ubiquitin-specific protease 9	497	100	4.23e-06
Ccajan_10801_c4_g1_i1	Ubiquitin-specific protease family C19-related protein	747	90.476	5.12e-05
Ccajan_10801_c4_g3_i1	Ubiquitin-specific protease family C19-related protein	489	90.476	1.44e-05
Ccajan_31052_c0_g1_i1	UDP-D-apiose/UDP-D-xylose synthase 1	320	93.75	0.001
Ccajan_31052_c0_g2_i1	UDP-D-apiose/UDP-D-xylose synthase 1	200	93.75	0.000193
Ccajan_35948_c0_g3_i1	UDP-galactose transporter 3	276	94.444	1.6e-05
Ccajan_125733_c0_g1_i1	UDP-galactose transporter 3	347	100	2.21e-05
Ccajan_118204_c0_g1_i1	UDP-glucose:glycoprotein glucosyltransferases;transferases, transferring hexosyl groups;transferases, transferring glycosyl groups	357	100	3.04e-05
Ccajan_91451_c0_g1_i1	UDP-glucuronic acid decarboxylase 1	359	94.737	2.83e-06
Ccajan_120318_c0_g1_i1	UDP-glucuronic acid decarboxylase 1	305	100	0.000207
Ccajan_110579_c0_g1_i1	UDP-glucuronic acid decarboxylase 3	379	94.737	9.48e-05
Ccajan_82232_c0_g1_i1	UDP-sugar pyrophosphorylase	244	100	0.001
Ccajan_110579_c0_g2_i1	UDP-XYL synthase 5	282	94.737	1.74e-05
Ccajan_5601_c0_g1_i1	UDP-xylose synthase 4	496	100	7.21e-05
Ccajan_51912_c4_g2_i1	Uncharacterised conserved protein (UCP030210)	280	100	3.52e-06
Ccajan_75716_c0_g1_i1	Uncharacterised conserved protein (UCP030210)	345	100	1.74e-06
Ccajan_114190_c0_g1_i1	Uncharacterised conserved protein UCP031088, alpha/beta hydrolase	428	94.444	2.34e-06
Ccajan_18474_c0_g1_i1	Uncharacterized protein family (UPF0016)	311	100	1.81e-05
Ccajan_104200_c0_g1_i1	Uncharacterized protein family (UPF0016)	253	94.737	1.33e-05
Ccajan_124416_c0_g1_i1	ureidoglycolate amidohydrolase	282	94.737	1.54e-05
Ccajan_62975_c0_g1_i1	uridine kinase/uracil phosphoribosyltransferase 1	346	94.444	0.001
Ccajan_100731_c0_g1_i1	uridine kinase/uracil phosphoribosyltransferase 1	251	93.75	7.81e-05
Ccajan_61483_c0_g1_i1	uridine kinase-like 5	396	100	2.81e-06
Ccajan_31898_c0_g1_i1	vacuolar ATP synthase subunit A	388	100	4.01e-05
Ccajan_88089_c0_g1_i1	vacuolar ATP synthase subunit A	297	94.118	0.000285
Ccajan_74896_c0_g1_i1	vacuolar ATP synthase subunit E1	279	100	7.15e-05
Ccajan_113549_c0_g1_i1	vacuolar protein sorting 45	227	94.444	0.001
Ccajan_114077_c0_g1_i1	vacuolar protein sorting 45	415	94.444	0.001
Ccajan_97598_c0_g1_i1	Vacuolar sorting protein 39	323	94.444	0.000443
Ccajan_26576_c0_g1_i1	vesicle-associated membrane protein 721	296	90.909	1.76e-05
Ccajan_39895_c0_g1_i1	VIRE2-interacting protein 1	202	100	2.9e-05
Ccajan_17724_c0_g1_i1	VPS35 homolog B	420	94.118	0.000551
Ccajan_49620_c0_g3_i1	VPS35 homolog B	450	95	0.000305
Ccajan_94374_c0_g1_i1	white-brown complex homolog protein 11	347	100	3.18e-05
Ccajan_35904_c0_g2_i1	WIP domain protein 5	1219	95	1.84e-05
Ccajan_122612_c0_g1_i1	with no lysine (K) kinase 1	281	100	3.2e-05
Ccajan_102005_c0_g1_i1	Xanthine/uracil permease family protein	384	94.444	3.88e-05
Ccajan_14518_c0_g1_i1	xylem NAC domain 1	622	95.238	0.000119
Ccajan_25517_c0_g1_i1	xyloglucan endotransglucosylase/hydrolase 7	238	90.476	2.88e-06
Ccajan_117665_c0_g1_i1	xylulose kinase-2	368	95.238	2.96e-06
Ccajan_18544_c0_g1_i1	Ypt/Rab-GAP domain of gyp1p superfamily protein	843	90.909	0.000119
Ccajan_68866_c0_g1_i1	zeta-carotene desaturase	424	90.476	4.32e-05
Ccajan_92723_c0_g1_i1	zeta-carotene desaturase	291	94.118	0.000449
Ccajan_96_c0_g2_i1	zinc finger nuclease 3	757	100	4.32e-05
Ccajan_105825_c0_g1_i1	Zinc finger, C3HC4 type (RING finger) family protein	251	94.444	1.09e-05
Ccajan_67463_c0_g1_i1	Zinc-binding ribosomal protein family protein	347	100	1.94e-05
Ccajan_116614_c0_g1_i1	Zinc-binding ribosomal protein family protein	235	100	3.63e-05
Ccajan_117102_c0_g1_i1	Zinc-binding ribosomal protein family protein	265	100	1.12e-05
Ccajan_46431_c0_g1_i1	ZIP metal ion transporter family	258	94.444	1.58e-05
Ccajan_46431_c0_g1_i2	ZIP metal ion transporter family	257	94.444	1.52e-05
Ccajan_93275_c0_g1_i1	ZIP metal ion transporter family	462	100	6.87e-06
Ccajan_112582_c0_g1_i1	ZIP metal ion transporter family	232	94.118	0.001
Ccajan_94830_c0_g1_i1	( domain) required for threonylcarbamoyladenosine t(6)A37 modification in tRNA	272	92.8	3.58e-38
Ccajan_22422_c0_g1_i1	(-)-germacrene D synthase-like	376	94.2	4.97e-82
Ccajan_43657_c0_g1_i1	(-)-germacrene D synthase-like	275	95	3.69e-57
Ccajan_12036_c0_g3_i2	(-)-germacrene D synthase-like isoform X3	389	95	1.45e-61
Ccajan_12036_c0_g4_i2	(-)-germacrene D synthase-like isoform X3	712	97.4	9.55e-103
Ccajan_12087_c0_g1_i1	(-)-isopiperitenol (-)-carveol mitochondrial-like	564	96	1.38e-126
Ccajan_12087_c0_g2_i1	(-)-isopiperitenol (-)-carveol mitochondrial-like	538	90	5.57e-64
Ccajan_86160_c0_g1_i1	(-)-isopiperitenol (-)-carveol mitochondrial-like	1005	90.2	0
Ccajan_28322_c0_g1_i1	(+)-delta-cadinene synthase isozyme	600	88.2	4.58e-128
Ccajan_28322_c0_g1_i2	(+)-delta-cadinene synthase isozyme	531	77	2.6e-103
Ccajan_28322_c0_g2_i1	(+)-delta-cadinene synthase isozyme	480	75.4	5.36e-88
Ccajan_42490_c0_g2_i1	(+)-delta-cadinene synthase isozyme	715	92.4	5.09e-127
Ccajan_44752_c0_g1_i1	(+)-delta-cadinene synthase isozyme A	326	96.4	1.66e-40
Ccajan_49733_c0_g1_i1	(+)-delta-cadinene synthase isozyme A	616	83.4	1.01e-120
Ccajan_52728_c0_g3_i2	(+)-delta-cadinene synthase isozyme A	1745	97.8	0
Ccajan_127153_c0_g1_i1	(+)-delta-cadinene synthase isozyme A	487	98.2	2.3e-93
Ccajan_2149_c0_g1_i1	(+)-neomenthol dehydrogenase	1152	94.6	0
Ccajan_9016_c0_g1_i1	(+)-neomenthol dehydrogenase	1870	96	0
Ccajan_9016_c0_g1_i3	(+)-neomenthol dehydrogenase	601	93.6	1.32e-126
Ccajan_24672_c0_g1_i1	(+)-neomenthol dehydrogenase	751	56	4.29e-05
Ccajan_88069_c0_g1_i1	(+)-neomenthol dehydrogenase	273	91	8.41e-39
Ccajan_110473_c0_g1_i1	(+)-neomenthol dehydrogenase	835	91	1.33e-97
Ccajan_6979_c0_g1_i1	(+)-neomenthol dehydrogenase-like	289	95.2	1.69e-63
Ccajan_18925_c0_g1_i1	(+)-neomenthol dehydrogenase-like	1502	93	0
Ccajan_34932_c0_g1_i1	(+)-neomenthol dehydrogenase-like	226	92	6.59e-08
Ccajan_43820_c0_g1_i1	(+)-neomenthol dehydrogenase-like	339	100	1.39e-23
Ccajan_50200_c0_g1_i1	(+)-neomenthol dehydrogenase-like	838	96	8.07e-133
Ccajan_50200_c0_g1_i2	(+)-neomenthol dehydrogenase-like	1071	96.6	0
Ccajan_50200_c0_g1_i3	(+)-neomenthol dehydrogenase-like	1159	98.2	7.8e-162
Ccajan_50200_c0_g1_i4	(+)-neomenthol dehydrogenase-like	370	97.8	7.14e-55
Ccajan_56351_c0_g1_i1	(+)-neomenthol dehydrogenase-like	329	94.8	1.83e-36
Ccajan_57465_c0_g1_i1	(+)-neomenthol dehydrogenase-like	1168	97.6	0
Ccajan_59067_c0_g1_i1	(+)-neomenthol dehydrogenase-like	1451	91.6	0
Ccajan_72491_c0_g1_i1	(+)-neomenthol dehydrogenase-like	361	94.6	7.49e-80
Ccajan_113009_c0_g1_i1	(+)-neomenthol dehydrogenase-like	531	96	8.97e-113
Ccajan_9891_c1_g1_i1	(+)-neomenthol dehydrogenase-like isoform X1	284	100	1.34e-05
Ccajan_9891_c1_g1_i2	(+)-neomenthol dehydrogenase-like isoform X1	283	100	1.34e-05
Ccajan_19243_c0_g1_i1	(+)-neomenthol dehydrogenase-like isoform X1	477	89	9.49e-05
Ccajan_33317_c0_g1_i1	(+)-neomenthol dehydrogenase-like isoform X1	470	93.8	2.33e-95
Ccajan_41000_c0_g1_i1	(+)-neomenthol dehydrogenase-like isoform X1	942	82	7.95e-132
Ccajan_41000_c0_g2_i1	(+)-neomenthol dehydrogenase-like isoform X1	1635	94.2	0
Ccajan_49999_c0_g2_i1	(+)-neomenthol dehydrogenase-like isoform X1	425	91	4.98e-15
Ccajan_49999_c0_g2_i2	(+)-neomenthol dehydrogenase-like isoform X1	393	90	0.000388
Ccajan_6979_c0_g2_i1	(+)-neomenthol dehydrogenase-like isoform X2	264	93.2	2.2e-58
Ccajan_8327_c0_g1_i1	(+)-neomenthol dehydrogenase-like isoform X2	1101	98.6	0
Ccajan_15501_c0_g2_i1	(+)-neomenthol dehydrogenase-like isoform X2	383	96	2.43e-06
Ccajan_50902_c0_g2_i1	(+)-neomenthol dehydrogenase-like isoform X2	919	89	0.000381
Ccajan_101970_c0_g1_i1	(2E,6E)-farnesyl diphosphate synthase	233	95.6	4.34e-18
Ccajan_112526_c0_g1_i1	(2E,6E)-farnesyl diphosphate synthase	312	99.2	2.9e-66
Ccajan_124765_c0_g1_i1	(2E,6E)-farnesyl diphosphate synthase	253	99.2	5.97e-45
Ccajan_108770_c0_g1_i1	(2Fe-2S)-binding	216	91.2	4.4e-14
Ccajan_129429_c0_g1_i1	(2Fe-2S)-binding	223	94.4	8.63e-43
Ccajan_121022_c0_g1_i1	(3R)-hydroxymyristoyl-[acyl-carrier- ] dehydratase	263	100	1.17e-36
Ccajan_907_c0_g1_i1	(3S,6E)-nerolidol synthase 1-like	742	84.2	8.07e-157
Ccajan_27982_c0_g2_i1	(3S,6E)-nerolidol synthase 1-like	447	91	1.1e-90
Ccajan_27982_c0_g3_i1	(3S,6E)-nerolidol synthase 1-like	1161	91.8	0
Ccajan_85124_c0_g1_i1	(3S,6E)-nerolidol synthase 1-like	893	92.2	0
Ccajan_105283_c0_g1_i1	(3S,6E)-nerolidol synthase 1-like	280	91.2	3.16e-59
Ccajan_8428_c0_g1_i1	(3S,6E)-nerolidol synthase 1-like isoform X1	462	89	4.96e-58
Ccajan_8428_c0_g1_i2	(3S,6E)-nerolidol synthase 1-like isoform X1	667	90.8	6.08e-135
Ccajan_23924_c0_g1_i1	(3S,6E)-nerolidol synthase 1-like isoform X1	1940	93.4	0
Ccajan_106241_c0_g1_i1	(3S,6E)-nerolidol synthase 1-like isoform X1	443	87.4	9.61e-76
Ccajan_26065_c0_g1_i1	(3S,6E)-nerolidol synthase 1-like isoform X2	958	96.6	0
Ccajan_40930_c0_g2_i1	(6-4)DNA photolyase	688	95.2	2.4e-31
Ccajan_40930_c0_g1_i1	(6-4)DNA photolyase isoform X1	1782	96.4	0
Ccajan_120509_c0_g1_i1	(Dimethylallyl)adenosine tRNA methylthiotransferase miaB	472	99	1.63e-95
Ccajan_51371_c1_g1_i2	(DL)-glycerol-3-phosphatase 2	1001	93.8	2.03e-120
Ccajan_51371_c1_g1_i1	(DL)-glycerol-3-phosphatase 2-like	1054	93.8	5.62e-162
Ccajan_27550_c0_g4_i1	(E,E)-geranyllinalool synthase	2600	87.4	0
Ccajan_87237_c0_g1_i1	(E3-independent) E2 ubiquitin-conjugating enzyme UBE2O	266	86.4	2.93e-29
Ccajan_90154_c0_g1_i1	(E3-independent) E2 ubiquitin-conjugating enzyme UBE2O	324	85.6	8.87e-44
Ccajan_104629_c0_g1_i1	(E3-independent) E2 ubiquitin-conjugating enzyme UBE2O	249	94.4	1.18e-48
Ccajan_36335_c0_g1_i1	-(glutamine-N5) release factor-specific	444	98.6	6.12e-102
Ccajan_61382_c0_g1_i1	-(glutamine-N5) release factor-specific	206	87	0.000243
Ccajan_71917_c0_g1_i1	-(glutamine-N5) release factor-specific	223	85.4	3.68e-33
Ccajan_8200_c1_g1_i1	-(glutamine-N5) ribosomal L3-specific	244	98.2	5.9e-41
Ccajan_18606_c0_g1_i1	(p)ppGpp synthetase	201	100	4.17e-35
Ccajan_118692_c0_g1_i1	(p)ppGpp synthetase	215	99.2	3.32e-44
Ccajan_110487_c0_g1_i1	(Pyruvate dehydrogenase (lipoamide)) mitochondrial	386	88.8	1.81e-62
Ccajan_19612_c0_g1_i1	(R)-mandelonitrile lyase-like	285	93.6	3.65e-42
Ccajan_25189_c0_g2_i1	(R)-mandelonitrile lyase-like	232	91.2	8.81e-37
Ccajan_25189_c0_g4_i1	(R)-mandelonitrile lyase-like	391	90.8	2.21e-44
Ccajan_45327_c0_g1_i1	(R)-mandelonitrile lyase-like	1051	98.6	0
Ccajan_91906_c0_g1_i1	(R)-mandelonitrile lyase-like	213	98.2	5.17e-42
Ccajan_12384_c2_g1_i1	(S)-coclaurine N-methyltransferase-like	1405	94.8	0
Ccajan_111715_c0_g1_i1	(S)-ureidoglycine aminohydrolase	1174	94	0
Ccajan_10836_c0_g1_i1	[ -PII] uridylyltransferase	1412	100	6.94e-69
Ccajan_10836_c0_g2_i1	[ -PII] uridylyltransferase	1024	96.6	1.52e-71
Ccajan_16814_c0_g1_i1	[ -PII] uridylyltransferase	456	99.2	9.41e-100
Ccajan_33215_c0_g1_i1	[ -PII] uridylyltransferase	1921	96.4	0
Ccajan_33215_c0_g2_i1	[ -PII] uridylyltransferase	1151	97.2	5.79e-97
Ccajan_75328_c0_g1_i1	[ -PII] uridylyltransferase	228	100	3.34e-47
Ccajan_85505_c0_g1_i1	[ -PII] uridylyltransferase	274	100	8.73e-46
Ccajan_86797_c0_g1_i1	[ -PII] uridylyltransferase	370	100	8.92e-76
Ccajan_99042_c0_g1_i1	[ -PII] uridylyltransferase	273	92.2	2.39e-49
Ccajan_102333_c0_g1_i1	[ -PII] uridylyltransferase	270	100	1.41e-53
Ccajan_127100_c0_g1_i1	[ -PII] uridylyltransferase	213	86.6	1.2e-18
Ccajan_57274_c0_g1_i1	[2Fe-2S] ferredoxin	737	95	1.31e-11
Ccajan_3790_c0_g1_i1	[acyl-carrier- ] S-malonyltransferase	317	88.4	4.4e-49
Ccajan_28878_c0_g1_i1	[acyl-carrier- ] S-malonyltransferase	348	79.6	4.96e-34
Ccajan_84311_c0_g1_i1	[acyl-carrier- ] S-malonyltransferase	535	76	5.22e-55
Ccajan_86863_c0_g1_i1	[acyl-carrier- ] S-malonyltransferase	321	67.6	1.1e-35
Ccajan_101028_c0_g1_i1	[acyl-carrier- ] S-malonyltransferase	219	91.4	8.66e-29
Ccajan_124454_c0_g1_i1	[acyl-carrier- ] S-malonyltransferase	228	89.8	5.19e-36
Ccajan_25620_c0_g1_i1	[weak similarity to] HNH endonuclease domain	519	52.67	6.16e-09
Ccajan_38599_c0_g1_i1	1 (plasmid)	353	99	3.45e-64
Ccajan_115111_c0_g1_i1	1 aminotransferase	251	76	1.07e-23
Ccajan_56804_c0_g1_i1	1 family T6SS ATPase	306	98.2	4.39e-62
Ccajan_59736_c0_g1_i1	1 family T6SS ATPase	247	92.4	8.52e-45
Ccajan_76736_c0_g1_i1	1 family T6SS ATPase	243	100	9.19e-47
Ccajan_77463_c0_g1_i1	1 family T6SS ATPase	237	99.2	8.59e-36
Ccajan_106656_c0_g1_i1	1 family T6SS ATPase	239	100	2.27e-13
Ccajan_108225_c0_g1_i1	1 family T6SS ATPase	222	95	6.73e-43
Ccajan_25242_c0_g1_i1	1-(5-phosphoribosyl)-5-((5-phosphoribosylamino)methylideneamino)imidazole-4-carboxamide isomerase	305	100	3.43e-67
Ccajan_55561_c0_g1_i1	1-(5-phosphoribosyl)-5-((5-phosphoribosylamino)methylideneamino)imidazole-4-carboxamide isomerase	262	100	9.02e-33
Ccajan_104014_c0_g1_i1	1-(5-phosphoribosyl)-5-((5-phosphoribosylamino)methylideneamino)imidazole-4-carboxamide isomerase	267	98.8	4.58e-40
Ccajan_27395_c0_g1_i1	1-(5-phosphoribosyl)-5-[(5- phosphoribosylamino)methylideneamino] imidazole-4-carboxamide chloroplastic	1267	87	0
Ccajan_27395_c0_g3_i1	1-(5-phosphoribosyl)-5-[(5-phosphoribosylamino)methylideneamino] imidazole-4-carboxamide chloroplastic-like	681	96.8	1.13e-29
Ccajan_60455_c0_g1_i1	1-(5-phosphoribosyl)-5-[(5-phosphoribosylamino)methylideneamino] imidazole-4-carboxamide chloroplastic-like	237	100	0.000385
Ccajan_27395_c0_g1_i2	1-(5-phosphoribosyl)-5-[(5-phosphoribosylamino)methylideneamino] imidazole-4-carboxamide chloroplastic-like isoform X1	1222	91.6	0
Ccajan_16019_c0_g1_i1	1-(5-phosphoribosyl)-5-[(5-phosphoribosylamino)methylideneamino]imidazole-4-carboxamide isomerase	242	100	1.44e-49
Ccajan_28607_c0_g1_i1	1,2-dihydroxy-3-keto-5-methylthiopentene dioxygenase	418	73.8	4.95e-29
Ccajan_59452_c0_g1_i1	1,2-dihydroxy-3-keto-5-methylthiopentene dioxygenase	372	88.6	3.06e-38
Ccajan_9_c0_g1_i2	1,2-dihydroxy-3-keto-5-methylthiopentene dioxygenase 2-like	237	86	5.48e-10
Ccajan_30809_c0_g1_i1	1,2-dihydroxy-3-keto-5-methylthiopentene dioxygenase 2-like	1185	98	2.03e-138
Ccajan_125232_c0_g1_i1	1,2-dihydroxy-3-keto-5-methylthiopentene dioxygenase 3	269	100	0.000943
Ccajan_58756_c0_g1_i1	1,2-dihydroxy-3-keto-5-methylthiopentene dioxygenase 4	1310	96	3.19e-132
Ccajan_67114_c0_g1_i1	1,3-beta-glucan synthase component	474	97	1.36e-88
Ccajan_74553_c0_g1_i1	1,3-beta-glucan synthase component FKS1	327	90	7.48e-57
Ccajan_33426_c0_g1_i1	1,3-beta-glucan synthase component GLS2	437	99.6	2.76e-84
Ccajan_53848_c0_g1_i1	1,3-beta-glucan synthase component GLS2	256	98.8	9.3e-51
Ccajan_33273_c0_g1_i1	1,3-beta-glucan synthase subunit FKS1- domain-1	719	87.8	0.000192
Ccajan_62213_c0_g1_i1	1,3-beta-glucanosyltransferase gel4	340	77.4	3.19e-35
Ccajan_95747_c0_g1_i1	1,3-beta-glucanosyltransferase gel4 precursor	243	87.4	4.86e-38
Ccajan_121477_c0_g1_i1	1,4-alpha-glucan branching	203	90	4.13e-30
Ccajan_13517_c0_g1_i1	1,4-alpha-glucan branching enzyme	236	91.6	3.95e-35
Ccajan_64037_c0_g1_i1	1,4-alpha-glucan branching enzyme	245	99.2	8.49e-47
Ccajan_72071_c0_g1_i1	1,4-alpha-glucan branching enzyme	250	83.6	2.19e-11
Ccajan_74481_c0_g1_i1	1,4-alpha-glucan branching enzyme	214	99.6	6.1e-34
Ccajan_82121_c0_g1_i1	1,4-alpha-glucan branching enzyme	210	94.6	1.26e-38
Ccajan_109100_c0_g1_i1	1,4-alpha-glucan branching enzyme	247	91.8	1.37e-40
Ccajan_120637_c0_g1_i1	1,4-alpha-glucan branching enzyme	209	95	5.86e-39
Ccajan_129051_c0_g1_i1	1,4-alpha-glucan branching enzyme	209	79.6	1.99e-05
Ccajan_23425_c1_g1_i1	1,4-alpha-glucan-branching enzyme	279	100	3.72e-07
Ccajan_67651_c0_g1_i1	1,4-alpha-glucan-branching enzyme	261	92	3.5e-13
Ccajan_71485_c0_g1_i1	1,4-alpha-glucan-branching enzyme	304	85.2	7.79e-29
Ccajan_76600_c0_g1_i1	1,4-alpha-glucan-branching enzyme	304	53	9.4e-11
Ccajan_39247_c0_g1_i1	1,4-alpha-glucan-branching enzyme 2- chloroplastic amyloplastic	310	87.2	7.26e-15
Ccajan_88090_c0_g1_i1	1,4-alpha-glucan-branching enzyme 2- chloroplastic amyloplastic	265	79	1.35e-09
Ccajan_124048_c0_g1_i1	1,4-alpha-glucan-branching enzyme 2- chloroplastic amyloplastic	530	80.4	4.56e-06
Ccajan_10718_c1_g1_i1	1,4-alpha-glucan-branching enzyme chloroplastic amyloplastic	3144	96	0
Ccajan_36_c0_g1_i1	1,4-alpha-glucan-branching enzyme chloroplastic amyloplastic-like	3343	96.2	0
Ccajan_36_c0_g2_i1	1,4-alpha-glucan-branching enzyme chloroplastic amyloplastic-like	3271	93.2	0
Ccajan_12560_c0_g1_i1	1,4-alpha-glucan-branching enzyme chloroplastic amyloplastic-like	3306	94.4	0
Ccajan_102461_c0_g1_i1	1,4-alpha-glucan-branching enzyme chloroplastic amyloplastic-like	415	95	0.000382
Ccajan_95651_c0_g1_i1	1,4-butanediol diacrylate esterase	207	96.8	6.59e-42
Ccajan_51764_c0_g4_i1	1,4-dihydroxy-2-naphthoate chloroplastic	226	98.2	3.52e-44
Ccajan_51764_c0_g4_i2	1,4-dihydroxy-2-naphthoate chloroplastic	307	71.8	2.42e-38
Ccajan_51764_c0_g5_i4	1,4-dihydroxy-2-naphthoate octaprenyltransferase	328	97.8	3.32e-40
Ccajan_120315_c0_g1_i1	1,4-dihydroxy-2-naphthoate octaprenyltransferase	281	99.4	8.43e-16
Ccajan_74978_c0_g1_i1	1,4-dihydroxy-2-naphthoate polyprenyltransferase	427	83.6	1.59e-34
Ccajan_31390_c0_g1_i1	1,4-dihydroxy-2-naphthoyl- peroxisomal	1234	94.2	0
Ccajan_92409_c0_g1_i1	1,4-Dihydroxy-2-naphthoyl- synthase	421	92.8	3.08e-62
Ccajan_95664_c0_g1_i1	1,4-dihydroxy-2-naphthoyl- synthase	323	90.6	1.42e-57
Ccajan_105568_c0_g1_i1	1,4-dihydroxy-2-naphthoyl- synthase	251	96.2	2.21e-47
Ccajan_8828_c1_g1_i1	1,4-dihydroxy-2-naphthoyl- thioesterase 1-like	1838	93	7.81e-82
Ccajan_44608_c0_g1_i1	1,4-dihydroxy-2-naphthoyl- thioesterase 1-like isoform X1	544	88.2	2.6e-60
Ccajan_44608_c0_g1_i2	1,4-dihydroxy-2-naphthoyl- thioesterase 1-like isoform X1	642	73	2.12e-87
Ccajan_44608_c0_g1_i5	1,4-dihydroxy-2-naphthoyl- thioesterase 1-like isoform X1	519	92.8	4.96e-96
Ccajan_101918_c0_g1_i1	1,5-anhydro-D-fructose reductase	205	71.4	9.6e-14
Ccajan_42568_c0_g1_i1	1,5-anhydro-D-fructose reductase-like	433	71.6	3.09e-47
Ccajan_85833_c0_g1_i1	1,5-anhydro-D-fructose reductase-like isoform X2	415	72.6	1.13e-48
Ccajan_121592_c0_g1_i1	1,6-dihydroxycyclohexa-2,4-diene-1-carboxylate dehydrogenase	215	99.6	3.33e-39
Ccajan_13905_c0_g1_i1	10 kDa chaperonin	715	96.6	1.93e-91
Ccajan_13943_c0_g1_i1	10 kDa chaperonin	504	96.4	4.53e-57
Ccajan_36164_c0_g1_i1	10 kDa chaperonin	491	72.8	3.06e-41
Ccajan_36164_c0_g1_i2	10 kDa chaperonin	581	98.2	7.97e-61
Ccajan_58726_c0_g1_i1	10 kDa chaperonin	714	97.4	7.29e-60
Ccajan_64945_c0_g1_i1	10 kDa chaperonin	427	92	0.000219
Ccajan_114096_c0_g1_i1	10 kDa chaperonin	647	94.4	3.14e-60
Ccajan_75629_c0_g1_i1	10 kda heat shock	361	84	6.81e-42
Ccajan_34735_c0_g1_i1	10 kDa heat shock mitochondrial	760	93.4	1.94e-55
Ccajan_6377_c0_g1_i1	101 kDa malaria antigen-like	1039	96.8	1.74e-13
Ccajan_43276_c0_g1_i1	10-deacetylbaccatin III 10-O-acetyltransferase	1327	87.6	0
Ccajan_30756_c0_g1_i1	10-formyltetrahydrofolate dehydrogenase	247	100	1.43e-15
Ccajan_10246_c0_g1_i1	-11 proDer p	1062	55	2.29e-42
Ccajan_36815_c0_g1_i1	110 kDa U5 small nuclear ribonucleo component CLO	3670	97.8	0
Ccajan_109684_c0_g1_i1	116 kDa U5 small nuclear ribonucleo	279	96.8	1e-56
Ccajan_32424_c0_g1_i1	116 kDa U5 small nuclear ribonucleo component	215	88.6	3.73e-31
Ccajan_75580_c0_g1_i1	116 kDa U5 small nuclear ribonucleo component-like	208	99.2	1.48e-40
Ccajan_42716_c0_g1_i1	11-beta-hydroxysteroid dehydrogenase 1B-like	578	83.2	3.17e-97
Ccajan_42716_c0_g2_i1	11-beta-hydroxysteroid dehydrogenase 1B-like	577	82.8	1.2e-97
Ccajan_69955_c0_g1_i1	11-beta-hydroxysteroid dehydrogenase 1B-like	295	93	1.24e-07
Ccajan_7898_c0_g1_i1	11-beta-hydroxysteroid dehydrogenase-like 4A	1302	90	0
Ccajan_7898_c0_g2_i1	11-beta-hydroxysteroid dehydrogenase-like 4A	962	90.4	3.33e-126
Ccajan_127283_c0_g1_i1	11-beta-hydroxysteroid dehydrogenase-like 4A	301	100	3.69e-05
Ccajan_65019_c0_g1_i1	11-oxo-beta-amyrin 30-oxidase-like	473	86.8	2.02e-69
Ccajan_83522_c0_g1_i1	11-oxo-beta-amyrin 30-oxidase-like	1769	91.6	0
Ccajan_11652_c0_g1_i1	11-oxo-beta-amyrin 30-oxidase-like isoform X1	1552	97.6	0
Ccajan_11652_c0_g1_i3	11-oxo-beta-amyrin 30-oxidase-like isoform X1	1119	97.8	0
Ccajan_8491_c0_g1_i1	12 kDa FK506-binding	981	94	5.55e-68
Ccajan_374_c0_g1_i1	1207289Areverse transcriptase related	208	68	4.48e-08
Ccajan_5446_c0_g1_i1	1207289Areverse transcriptase related	222	81	3.32e-22
Ccajan_11696_c1_g2_i1	1207289Areverse transcriptase related	217	83.6	1.41e-16
Ccajan_60967_c0_g1_i1	1207289Areverse transcriptase related	221	80	4.35e-21
Ccajan_107000_c0_g1_i1	1207289Areverse transcriptase related	226	72.4	1.45e-14
Ccajan_26790_c0_g1_i1	125 kDa kinesin-related	3559	95.2	0
Ccajan_45518_c0_g1_i1	125 kDa kinesin-related	3582	96.6	0
Ccajan_17179_c0_g1_i1	12-oxophytodienoate reductase	258	97.6	6.19e-58
Ccajan_6020_c0_g1_i1	12-oxophytodienoate reductase 11	831	84.6	0
Ccajan_6020_c0_g2_i1	12-oxophytodienoate reductase 11	301	90	1.5e-24
Ccajan_41522_c0_g1_i1	12-oxophytodienoate reductase 11	1538	94	0
Ccajan_86264_c0_g1_i1	12-oxophytodienoate reductase 11	256	88.2	6.83e-32
Ccajan_22077_c0_g1_i1	12-oxophytodienoate reductase 2	1453	96.8	0
Ccajan_22077_c0_g2_i1	12-oxophytodienoate reductase 2	1580	96.8	0
Ccajan_4299_c0_g1_i1	12-oxophytodienoate reductase 2-like	207	95.6	1.34e-39
Ccajan_20604_c0_g1_i1	12-oxophytodienoate reductase 2-like	500	92.8	9.65e-119
Ccajan_31297_c0_g1_i1	12-oxophytodienoate reductase 3	806	100	7.23e-09
Ccajan_47074_c0_g1_i3	12-oxophytodienoate reductase 3	1707	96	0
Ccajan_98836_c0_g1_i1	12-oxophytodienoate reductase 3	337	94.6	4.06e-36
Ccajan_123873_c0_g2_i1	12-oxophytodienoate reductase 3	341	97	2.48e-74
Ccajan_47074_c0_g1_i1	12-oxophytodienoate reductase 3-like	1537	92.6	0
Ccajan_47074_c0_g1_i2	12-oxophytodienoate reductase 3-like	1778	97.8	0
Ccajan_69422_c0_g1_i1	12-oxophytodienoate reductase 7	337	92	2.02e-06
Ccajan_37810_c0_g3_i1	1308219BORF 2	545	88.25	1.52e-63
Ccajan_37810_c0_g5_i1	1308219BORF 2	209	75.5	1.2e-10
Ccajan_50139_c1_g1_i3	1308219BORF 2	355	83	3.53e-67
Ccajan_50139_c1_g1_i4	1308219BORF 2	399	72	1.23e-59
Ccajan_50139_c1_g2_i1	1308219BORF 2	219	84.6	4.63e-15
Ccajan_110961_c0_g1_i1	13-hydroxylupanine O-tigloyltransferase-like	1618	84.4	0
Ccajan_6805_c0_g1_i1	14 kDa proline-rich	389	83.33	1.34e-20
Ccajan_15323_c0_g1_i1	14 kDa proline-rich	796	90.2	8.62e-70
Ccajan_15454_c1_g1_i1	14 kDa proline-rich	1034	95.6	2.07e-34
Ccajan_16615_c0_g1_i1	14 kDa proline-rich	233	100	1.95e-15
Ccajan_19773_c0_g1_i1	14 kDa proline-rich	305	59.8	4.23e-51
Ccajan_1204_c0_g1_i1	14 kDa proline-rich -like	711	95.6	8.26e-58
Ccajan_6458_c0_g1_i1	14 kDa proline-rich -like	654	97.8	1.35e-50
Ccajan_12199_c0_g1_i1	14 kDa proline-rich -like	1006	90.4	8.64e-54
Ccajan_19627_c0_g1_i1	14 kDa proline-rich -like	475	95	1.91e-37
Ccajan_21834_c0_g1_i1	14 kDa proline-rich -like	621	98.4	1.99e-24
Ccajan_21834_c0_g2_i1	14 kDa proline-rich -like	630	83.8	3.68e-33
Ccajan_85783_c0_g1_i1	14 kDa proline-rich -like	935	86.4	5.61e-57
Ccajan_36654_c0_g1_i1	14 kDa zinc-binding	940	93.6	1.7e-112
Ccajan_82328_c0_g1_i1	14 kDa zinc-binding	1019	97.2	6.05e-88
Ccajan_99093_c0_g1_i1	14 kDa zinc-binding	336	86	3.81e-25
Ccajan_116703_c0_g1_i1	14 kDa zinc-binding	649	97.8	9.29e-79
Ccajan_17011_c0_g1_i1	14-3-3 4	323	100	0.000663
Ccajan_12813_c0_g1_i1	14-3-3 A	1374	97.8	1.25e-172
Ccajan_50366_c0_g1_i2	14-3-3 A	2006	99.2	0
Ccajan_35009_c0_g1_i1	14-3-3 B	1083	97.8	4.66e-179
Ccajan_92230_c0_g1_i1	14-3-3 B	249	96.2	7.74e-19
Ccajan_11013_c0_g2_i2	14-3-3 C	739	96	0.000295
Ccajan_24855_c0_g2_i1	14-3-3 C	1459	98.8	0
Ccajan_52950_c0_g1_i1	14-3-3 D	1510	98.2	3.22e-172
Ccajan_53681_c0_g1_i1	14-3-3 D	1173	97.8	0
Ccajan_53681_c0_g2_i1	14-3-3 D	1248	97.8	0
Ccajan_11130_c0_g2_i1	14-3-3 epsilon	1715	97.2	1.03e-178
Ccajan_11130_c0_g2_i2	14-3-3 epsilon	1745	93.4	2.2e-175
Ccajan_1437_c0_g1_i1	14-3-3 family	267	97.6	7.88e-43
Ccajan_54244_c0_g1_i1	14-3-3 GF14 iota	590	94.6	2.31e-31
Ccajan_54245_c0_g1_i1	14-3-3 GF14 iota	1067	99.4	1.09e-174
Ccajan_77326_c0_g1_i1	14-3-3 GF14 iota	589	99.2	2.4e-57
Ccajan_85014_c0_g1_i1	14-3-3 GF14 iota	576	98.2	7.55e-134
Ccajan_25232_c0_g1_i1	14-3-3 isoform X1	679	91.8	0.000226
Ccajan_50366_c0_g1_i1	14-3-3 isoform X2	1337	97.2	0
Ccajan_43016_c0_g1_i1	14-3-3 zeta	586	95.8	6.41e-126
Ccajan_43016_c0_g2_i1	14-3-3 zeta	573	93	2.68e-123
Ccajan_54306_c0_g1_i1	14-3-3 zeta	390	99.6	3.46e-81
Ccajan_51522_c0_g1_i1	14-3-3 zeta isoform X3	1881	98.4	2.13e-175
Ccajan_37852_c0_g2_i1	14-3-3 zeta-like	390	89	8.88e-05
Ccajan_34837_c0_g1_i1	15 kDa seleno	987	95.4	7.92e-90
Ccajan_114562_c0_g1_i1	15 kDa seleno -like	278	91.8	1.75e-46
Ccajan_34961_c0_g1_i1	15-cis-zeta-carotene chloroplastic	212	100	3.25e-05
Ccajan_55621_c0_g1_i1	15-cis-zeta-carotene chloroplastic	1546	92.8	0
Ccajan_19394_c0_g1_i1	1-5-phosphoribosyl-5-[5-phosphoribosylamino methylideneamino] imidazole-4-carboxamide isomerase	259	96	1.1e-06
Ccajan_19394_c0_g2_i1	1-5-phosphoribosyl-5-[5-phosphoribosylamino methylideneamino] imidazole-4-carboxamide isomerase	314	92.25	2.82e-09
Ccajan_70255_c0_g1_i1	16S rRNA (adenine(1518)-N(6) adenine(1519)-N(6))-dimethyltransferase	268	95	2.27e-10
Ccajan_61239_c0_g1_i1	16S rRNA (cytidine(1402)-2 -O)-methyltransferase	277	98.8	1.09e-18
Ccajan_33755_c0_g1_i1	16S rRNA (cytosine(967)-C(5))-methyltransferase	214	98.8	7.86e-40
Ccajan_58876_c0_g1_i1	16S rRNA (cytosine(967)-C(5))-methyltransferase	202	69.4	1.06e-13
Ccajan_81455_c0_g1_i1	16S rRNA (cytosine967-C5)-methyltransferase	227	85.4	2.37e-32
Ccajan_105056_c0_g1_i1	16S rRNA (guanine(527)-N(7))-methyltransferase	209	100	3.75e-41
Ccajan_107198_c0_g1_i1	16S rRNA (guanine(527)-N(7))-methyltransferase	332	91.2	5.74e-50
Ccajan_130333_c0_g1_i1	16S rRNA (guanine(966)-N(2))-methyltransferase	219	94.4	2.05e-43
Ccajan_14188_c0_g1_i1	16S rRNA (uracil(1498)-N(3))-methyltransferase	252	97.6	1.06e-31
Ccajan_64366_c0_g1_i1	16S rRNA (uracil(1498)-N(3))-methyltransferase	214	95.6	3.55e-43
Ccajan_87528_c0_g1_i1	16S rRNA (uracil(1498)-N(3))-methyltransferase	303	96.4	1.38e-63
Ccajan_95705_c0_g1_i1	16S rRNA (uracil(1498)-N(3))-methyltransferase	318	98.8	5.67e-66
Ccajan_126064_c0_g1_i1	16S rRNA (uracil(1498)-N(3))-methyltransferase	245	100	2.68e-15
Ccajan_70411_c0_g1_i1	16S rRNA methyltransferase	298	98	6.48e-64
Ccajan_95266_c0_g1_i1	16S rRNA methyltransferase	225	100	9.91e-46
Ccajan_102275_c0_g1_i1	16S rRNA methyltransferase	267	100	7.88e-57
Ccajan_67804_c0_g1_i1	16S rRNA processing	206	86.6	1.88e-05
Ccajan_33988_c0_g1_i1	16S rRNA pseudouridine(516) synthase	242	98.4	1.16e-46
Ccajan_41342_c0_g1_i1	16S rRNA pseudouridine(516) synthase	332	98	8.72e-62
Ccajan_70798_c0_g1_i1	17-beta-hydroxysteroid dehydrogenase 13-like	235	64.8	8.08e-08
Ccajan_16559_c0_g1_i1	18 kDa seed maturation	684	88	5.24e-51
Ccajan_7956_c0_g1_i1	18 kDa seed maturation -like	963	65.2	5e-96
Ccajan_7956_c0_g1_i2	18 kDa seed maturation -like	1082	99	3.38e-68
Ccajan_7956_c0_g1_i3	18 kDa seed maturation -like	1051	93.8	2.06e-70
Ccajan_52610_c0_g7_i2	187-kDa microtubule-associated AIR9	231	85	4.09e-14
Ccajan_52610_c0_g7_i1	187-kDa microtubule-associated AIR9-like isoform X1	287	91	2.59e-18
Ccajan_52610_c0_g8_i1	187-kDa microtubule-associated AIR9-like isoform X1	2598	91.8	0
Ccajan_52610_c0_g9_i1	187-kDa microtubule-associated AIR9-like isoform X1	3111	96.2	0
Ccajan_34243_c0_g1_i1	187-kDa microtubule-associated AIR9-like isoform X2	225	100	1.11e-20
Ccajan_11527_c0_g2_i1	1-acylglycerophosphocholine O-acyltransferase 1	227	96.8	1.05e-27
Ccajan_11527_c0_g3_i1	1-acylglycerophosphocholine O-acyltransferase 1	252	89.2	3.39e-09
Ccajan_11527_c0_g4_i1	1-acylglycerophosphocholine O-acyltransferase 1	376	95.2	3.36e-43
Ccajan_11527_c0_g4_i2	1-acylglycerophosphocholine O-acyltransferase 1	537	95.8	3.97e-103
Ccajan_30145_c0_g1_i1	1-acylglycerophosphocholine O-acyltransferase 1	417	66	7.14e-25
Ccajan_12962_c0_g1_i1	1-acyl-sn-glycerol-3-phosphate acyltransferase	256	89.2	9.81e-42
Ccajan_56885_c0_g1_i1	1-acyl-sn-glycerol-3-phosphate acyltransferase	203	81.6	3.3e-27
Ccajan_70971_c0_g1_i1	1-acyl-sn-glycerol-3-phosphate acyltransferase	265	89.6	3.95e-48
Ccajan_92726_c0_g1_i1	1-acyl-sn-glycerol-3-phosphate acyltransferase	209	85.6	3.1e-33
Ccajan_106913_c0_g1_i1	1-acyl-sn-glycerol-3-phosphate acyltransferase	212	92.8	7.42e-35
Ccajan_120800_c0_g1_i1	1-acyl-sn-glycerol-3-phosphate acyltransferase	325	89	9.82e-48
Ccajan_125473_c0_g1_i1	1-acyl-sn-glycerol-3-phosphate acyltransferase	210	92.8	1.84e-37
Ccajan_128476_c0_g1_i1	1-acyl-sn-glycerol-3-phosphate acyltransferase	391	84.2	4.58e-18
Ccajan_9783_c0_g1_i1	1-acyl-sn-glycerol-3-phosphate acyltransferase 2	1513	96.2	2.74e-162
Ccajan_9783_c0_g1_i2	1-acyl-sn-glycerol-3-phosphate acyltransferase 2	1668	97.2	0
Ccajan_9783_c0_g2_i1	1-acyl-sn-glycerol-3-phosphate acyltransferase 2	2162	97.2	0
Ccajan_124348_c0_g1_i1	1-acyl-sn-glycerol-3-phosphate acyltransferase 2	361	88	1.94e-05
Ccajan_51448_c0_g1_i1	1-acyl-sn-glycerol-3-phosphate acyltransferase 3-like isoform X2	2237	94.6	0
Ccajan_51448_c0_g1_i2	1-acyl-sn-glycerol-3-phosphate acyltransferase 3-like isoform X2	2371	94.6	0
Ccajan_51448_c0_g1_i3	1-acyl-sn-glycerol-3-phosphate acyltransferase 3-like isoform X2	240	98.8	1.78e-17
Ccajan_51448_c0_g1_i4	1-acyl-sn-glycerol-3-phosphate acyltransferase 3-like isoform X2	1548	94.6	0
Ccajan_51448_c0_g1_i7	1-acyl-sn-glycerol-3-phosphate acyltransferase 3-like isoform X2	2292	94.6	0
Ccajan_16468_c0_g1_i1	1-acyl-sn-glycerol-3-phosphate acyltransferase alpha	956	69.8	9.85e-97
Ccajan_127971_c0_g1_i1	1-acyl-sn-glycerol-3-phosphate acyltransferase beta	235	73.2	1.09e-13
Ccajan_27985_c0_g1_i1	1-acyl-sn-glycerol-3-phosphate acyltransferase chloroplastic-like	2147	93	0
Ccajan_27985_c0_g1_i3	1-acyl-sn-glycerol-3-phosphate acyltransferase chloroplastic-like	1033	96.2	4.23e-173
Ccajan_17795_c0_g1_i1	1-acyl-sn-glycerol-3-phosphate acyltransferase gamma-like	621	71.2	2.89e-61
Ccajan_74643_c0_g1_i1	1-acyl-sn-glycerol-3-phosphate acyltransferase gamma-like	202	91.2	1.78e-31
Ccajan_5535_c0_g1_i1	1-acyl-sn-glycerol-3-phosphate acyltransferase-like	556	97.6	2.12e-97
Ccajan_5535_c0_g2_i1	1-acyl-sn-glycerol-3-phosphate acyltransferase-like	970	92.8	4.73e-171
Ccajan_14245_c0_g1_i1	1-acyl-sn-glycerol-3-phosphate acyltransferase-like	518	94.6	7.16e-34
Ccajan_47348_c0_g1_i1	1-acyl-sn-glycerol-3-phosphate acyltransferase-like	1430	93.4	0
Ccajan_47348_c0_g1_i2	1-acyl-sn-glycerol-3-phosphate acyltransferase-like	1371	93.4	0
Ccajan_47348_c0_g1_i3	1-acyl-sn-glycerol-3-phosphate acyltransferase-like	1238	74.4	7.34e-127
Ccajan_47348_c0_g1_i4	1-acyl-sn-glycerol-3-phosphate acyltransferase-like	684	92.6	4.02e-71
Ccajan_114677_c0_g1_i1	1-acyl-sn-glycerol-3-phosphate acyltransferase-like isoform X2	495	87.2	3.79e-06
Ccajan_3332_c0_g2_i1	1-aminocyclopropane-1-carboxylate deaminase	219	51.6	9.62e-12
Ccajan_109531_c1_g1_i1	1-aminocyclopropane-1-carboxylate deaminase	1430	97.4	0
Ccajan_12709_c0_g1_i1	1-aminocyclopropane-1-carboxylate oxidase	2032	97.6	0
Ccajan_27548_c0_g1_i1	1-aminocyclopropane-1-carboxylate oxidase	1489	94.2	0
Ccajan_27548_c0_g1_i2	1-aminocyclopropane-1-carboxylate oxidase	1479	98	0
Ccajan_63247_c0_g1_i1	1-aminocyclopropane-1-carboxylate oxidase	278	96.4	6.35e-29
Ccajan_85215_c0_g1_i1	1-aminocyclopropane-1-carboxylate oxidase	939	89.6	3.57e-129
Ccajan_115981_c0_g1_i1	1-aminocyclopropane-1-carboxylate oxidase	384	93.2	8.86e-11
Ccajan_120623_c0_g1_i1	1-aminocyclopropane-1-carboxylate oxidase	582	95.6	2.03e-11
Ccajan_60663_c0_g1_i1	1-aminocyclopropane-1-carboxylate oxidase 1	385	96.6	5.34e-17
Ccajan_100434_c0_g1_i1	1-aminocyclopropane-1-carboxylate oxidase 1	406	97	2.03e-92
Ccajan_2460_c0_g1_i1	1-aminocyclopropane-1-carboxylate oxidase 1-like	655	97	4e-144
Ccajan_44866_c0_g1_i1	1-aminocyclopropane-1-carboxylate oxidase 1-like	684	94	6.33e-130
Ccajan_58744_c0_g1_i1	1-aminocyclopropane-1-carboxylate oxidase 1-like	310	91.6	1.4e-46
Ccajan_45223_c0_g1_i1	1-aminocyclopropane-1-carboxylate oxidase 4	457	97.2	1.79e-62
Ccajan_38957_c0_g1_i1	1-aminocyclopropane-1-carboxylate oxidase 4-like isoform X2	461	95.8	3.8e-95
Ccajan_109550_c0_g1_i1	1-aminocyclopropane-1-carboxylate oxidase 5	1446	97.6	0
Ccajan_37766_c0_g1_i1	1-aminocyclopropane-1-carboxylate oxidase homolog 12-like	978	92.6	2.32e-173
Ccajan_43571_c0_g1_i1	1-aminocyclopropane-1-carboxylate oxidase homolog 12-like	671	93.8	2.55e-148
Ccajan_43685_c0_g1_i1	1-aminocyclopropane-1-carboxylate oxidase homolog 12-like	323	91.8	1.3e-43
Ccajan_93431_c0_g1_i1	1-aminocyclopropane-1-carboxylate oxidase homolog 12-like	361	91.6	1.22e-42
Ccajan_47570_c0_g2_i1	1-aminocyclopropane-1-carboxylate oxidase homolog 12-like isoform X1	404	91.8	1.48e-70
Ccajan_30052_c0_g1_i1	1-aminocyclopropane-1-carboxylate oxidase homolog 12-like isoform X2	421	94.8	2.96e-76
Ccajan_5552_c0_g1_i1	1-aminocyclopropane-1-carboxylate oxidase homolog 1-like	1659	91	0
Ccajan_9116_c0_g1_i2	1-aminocyclopropane-1-carboxylate oxidase homolog 1-like	1327	92.8	0
Ccajan_11959_c0_g1_i1	1-aminocyclopropane-1-carboxylate oxidase homolog 1-like	1544	96.8	0
Ccajan_11959_c0_g2_i1	1-aminocyclopropane-1-carboxylate oxidase homolog 1-like	403	97.4	1.86e-90
Ccajan_15993_c0_g1_i1	1-aminocyclopropane-1-carboxylate oxidase homolog 1-like	493	92.6	1.59e-73
Ccajan_20253_c0_g1_i1	1-aminocyclopropane-1-carboxylate oxidase homolog 1-like	514	92.8	3.48e-58
Ccajan_25207_c0_g1_i1	1-aminocyclopropane-1-carboxylate oxidase homolog 1-like	554	96.4	2.56e-135
Ccajan_30901_c0_g1_i1	1-aminocyclopropane-1-carboxylate oxidase homolog 1-like	931	85	5.43e-179
Ccajan_41834_c0_g1_i1	1-aminocyclopropane-1-carboxylate oxidase homolog 1-like	655	89.6	7.68e-51
Ccajan_41834_c0_g2_i1	1-aminocyclopropane-1-carboxylate oxidase homolog 1-like	1175	93	0
Ccajan_50702_c0_g1_i1	1-aminocyclopropane-1-carboxylate oxidase homolog 1-like	405	95.6	4.63e-85
Ccajan_50702_c1_g1_i1	1-aminocyclopropane-1-carboxylate oxidase homolog 1-like	359	93.6	4.76e-23
Ccajan_50702_c1_g2_i1	1-aminocyclopropane-1-carboxylate oxidase homolog 1-like	577	94	2.5e-139
Ccajan_50702_c2_g2_i3	1-aminocyclopropane-1-carboxylate oxidase homolog 1-like	1134	90	2.44e-175
Ccajan_50702_c2_g2_i4	1-aminocyclopropane-1-carboxylate oxidase homolog 1-like	1272	77.2	2.97e-166
Ccajan_50702_c2_g4_i1	1-aminocyclopropane-1-carboxylate oxidase homolog 1-like	488	87.4	1.57e-105
Ccajan_51778_c0_g1_i1	1-aminocyclopropane-1-carboxylate oxidase homolog 1-like	327	66	6.28e-05
Ccajan_51778_c0_g2_i1	1-aminocyclopropane-1-carboxylate oxidase homolog 1-like	262	66	3e-05
Ccajan_56584_c0_g1_i1	1-aminocyclopropane-1-carboxylate oxidase homolog 1-like	307	95.6	5.67e-12
Ccajan_59331_c0_g1_i1	1-aminocyclopropane-1-carboxylate oxidase homolog 1-like	202	92.4	6.3e-41
Ccajan_67474_c0_g1_i1	1-aminocyclopropane-1-carboxylate oxidase homolog 1-like	333	93.4	7.36e-74
Ccajan_80282_c0_g1_i1	1-aminocyclopropane-1-carboxylate oxidase homolog 1-like	407	86.8	2.96e-86
Ccajan_82591_c0_g1_i1	1-aminocyclopropane-1-carboxylate oxidase homolog 1-like	1357	90.8	0
Ccajan_84240_c0_g1_i1	1-aminocyclopropane-1-carboxylate oxidase homolog 1-like	209	88	3.65e-41
Ccajan_89989_c0_g1_i1	1-aminocyclopropane-1-carboxylate oxidase homolog 1-like	211	92	1.43e-40
Ccajan_109629_c0_g1_i1	1-aminocyclopropane-1-carboxylate oxidase homolog 1-like	1792	91.4	0
Ccajan_121036_c0_g1_i1	1-aminocyclopropane-1-carboxylate oxidase homolog 1-like	512	90.8	5.5e-82
Ccajan_26483_c0_g1_i1	1-aminocyclopropane-1-carboxylate oxidase homolog 4-like	1432	93.2	0
Ccajan_26892_c0_g1_i1	1-aminocyclopropane-1-carboxylate oxidase homolog isoform X1	864	92.8	3.96e-118
Ccajan_26892_c0_g2_i1	1-aminocyclopropane-1-carboxylate oxidase homolog isoform X1	700	91	3.08e-36
Ccajan_58897_c0_g1_i1	1-aminocyclopropane-1-carboxylate oxidase isogeny	279	91.6	1.01e-26
Ccajan_38519_c0_g1_i1	1-aminocyclopropane-1-carboxylate oxidase isogeny 1	507	78	9.71e-05
Ccajan_47570_c0_g1_i1	1-aminocyclopropane-1-carboxylate oxidase isogeny 1	340	92.2	3.78e-62
Ccajan_50702_c2_g3_i1	1-aminocyclopropane-1-carboxylate oxidase isogeny 1	370	85.6	1.95e-41
Ccajan_58917_c0_g1_i1	1-aminocyclopropane-1-carboxylate oxidase isogeny 1	855	90.5	1.53e-17
Ccajan_111985_c0_g1_i1	1-aminocyclopropane-1-carboxylate oxidase isogeny 1	1072	94.8	0
Ccajan_17791_c0_g1_i1	1-aminocyclopropane-1-carboxylate oxidase-like	541	97	5.12e-130
Ccajan_44122_c0_g1_i1	1-aminocyclopropane-1-carboxylate oxidase-like	640	96.6	2.76e-126
Ccajan_48543_c0_g1_i1	1-aminocyclopropane-1-carboxylate oxidase-like	1148	87.4	0
Ccajan_48543_c0_g1_i2	1-aminocyclopropane-1-carboxylate oxidase-like	998	87.4	1.54e-175
Ccajan_48705_c1_g1_i1	1-aminocyclopropane-1-carboxylate oxidase-like	1127	84	4e-159
Ccajan_48705_c1_g1_i2	1-aminocyclopropane-1-carboxylate oxidase-like	1206	84.2	1.17e-121
Ccajan_55548_c0_g1_i1	1-aminocyclopropane-1-carboxylate oxidase-like	1641	94.6	0
Ccajan_46289_c0_g1_i1	1-aminocyclopropane-1-carboxylate synthase	383	96.2	1.37e-56
Ccajan_92590_c0_g2_i1	1-aminocyclopropane-1-carboxylate synthase	312	100	0.000156
Ccajan_109265_c0_g1_i1	1-aminocyclopropane-1-carboxylate synthase	2506	93.6	0
Ccajan_9147_c0_g1_i1	1-aminocyclopropane-1-carboxylate synthase 1-like	2038	96.8	0
Ccajan_1290_c0_g1_i1	1-aminocyclopropane-1-carboxylate synthase 3-like	677	72.67	2.44e-09
Ccajan_28751_c0_g1_i1	1-aminocyclopropane-1-carboxylate synthase 7	220	98	1.01e-41
Ccajan_8545_c0_g1_i1	1-aminocyclopropane-1-carboxylate synthase-like	1546	96.2	0
Ccajan_19157_c0_g1_i1	1-aminocyclopropane-1-carboxylate synthase-like	827	93.8	2.44e-179
Ccajan_60454_c0_g1_i1	1-aminocyclopropane-1-carboxylate synthase-like	282	93.8	5.91e-28
Ccajan_110542_c0_g1_i1	1-aminocyclopropane-1-carboxylate synthase-like	666	92.6	5.91e-123
Ccajan_19596_c0_g1_i1	1-associated Eps domain-containing 2	300	56	3.96e-07
Ccajan_80697_c0_g1_i1	1-deoxy-D-xylulose 5-phosphate	238	99.4	5.1e-48
Ccajan_92976_c0_g1_i1	1-deoxy-D-xylulose 5-phosphate chloroplastic	353	100	1.76e-52
Ccajan_109660_c1_g1_i1	1-deoxy-D-xylulose 5-phosphate chloroplastic-like	2011	96.4	0
Ccajan_94873_c0_g1_i1	1-deoxy-D-xylulose 5-phosphate reductoisomerase	234	100	2.85e-48
Ccajan_127540_c0_g1_i1	1-deoxy-D-xylulose 5-phosphate reductoisomerase	207	100	7.33e-14
Ccajan_130099_c0_g1_i1	1-deoxy-D-xylulose 5-phosphate reductoisomerase	218	92.8	3.32e-24
Ccajan_64349_c0_g1_i1	1-deoxy-D-xylulose 5-phosphate synthase	225	98.4	5.64e-41
Ccajan_36159_c0_g1_i1	1-deoxy-D-xylulose 5-phosphate synthase 1	398	96	6.44e-43
Ccajan_21375_c0_g1_i1	1-deoxy-D-xylulose-5-phosphate synthase	504	99	7.42e-97
Ccajan_74808_c0_g1_i1	1-deoxy-D-xylulose-5-phosphate synthase	280	84	1.7e-22
Ccajan_76764_c0_g1_i1	1-deoxy-D-xylulose-5-phosphate synthase	203	100	1.75e-17
Ccajan_94889_c0_g1_i1	1-deoxy-D-xylulose-5-phosphate synthase	210	87	1.29e-32
Ccajan_98131_c0_g1_i1	1-deoxy-D-xylulose-5-phosphate synthase	225	100	1.77e-44
Ccajan_101145_c0_g1_i1	1-deoxy-D-xylulose-5-phosphate synthase	216	90	4.03e-30
Ccajan_120123_c0_g1_i1	1-deoxy-D-xylulose-5-phosphate synthase	330	93.6	3.67e-62
Ccajan_126011_c0_g1_i1	1-deoxy-D-xylulose-5-phosphate synthase	261	94	1.01e-48
Ccajan_127821_c0_g1_i1	1-deoxy-D-xylulose-5-phosphate synthase	244	100	7.16e-48
Ccajan_41840_c0_g1_i1	1-O-acylglucose:anthocyanin acyltransferase	338	97.4	2.82e-25
Ccajan_95364_c0_g1_i1	1-phosphatidylinositol 3-phosphate 5-kinase	250	82.6	2.84e-29
Ccajan_94554_c0_g1_i1	1-phosphatidylinositol 4,5-bisphosphate phosphodiesterase	245	66.2	1.25e-10
Ccajan_19176_c0_g2_i1	1-phosphatidylinositol phosphodiesterase	1532	95.8	0
Ccajan_27483_c0_g1_i1	1-phosphatidylinositol phosphodiesterase	882	95.4	1.54e-125
Ccajan_27483_c0_g3_i1	1-phosphatidylinositol phosphodiesterase	1286	95.8	4.89e-94
Ccajan_27483_c0_g4_i1	1-phosphatidylinositol phosphodiesterase	1561	95.4	0
Ccajan_56276_c0_g1_i1	1-phosphatidylinositol-3-phosphate 5-kinase FAB1	288	100	1.58e-07
Ccajan_114985_c0_g1_i1	1-phosphatidylinositol-3-phosphate 5-kinase FAB1B	276	100	7.67e-05
Ccajan_6815_c0_g1_i2	1-phosphatidylinositol-3-phosphate 5-kinase FAB1B isoform X1	392	79	0.000245
Ccajan_23324_c0_g1_i1	1-phosphatidylinositol-3-phosphate 5-kinase FAB1B-like	6907	94	0
Ccajan_6815_c0_g1_i1	1-phosphatidylinositol-3-phosphate 5-kinase FAB1B-like isoform X1	288	77.6	1.9e-05
Ccajan_51072_c0_g1_i1	1-phosphatidylinositol-3-phosphate 5-kinase FAB1B-like isoform X1	6561	95.2	0
Ccajan_6815_c0_g1_i3	1-phosphatidylinositol-3-phosphate 5-kinase FAB1B-like isoform X2	530	77.8	0.000206
Ccajan_36268_c0_g2_i1	1-phosphatidylinositol-3-phosphate 5-kinase FAB1C	6392	95.2	0
Ccajan_7831_c0_g1_i2	1-phosphatidylinositol-3-phosphate 5-kinase FAB1D isoform X1	5433	98.4	0
Ccajan_57410_c0_g1_i1	1-phosphatidylinositol-4,5-bisphosphate phosphodiesterase gamma-	244	72.8	1.2e-20
Ccajan_19937_c0_g2_i1	1-phosphofructokinase	284	100	1.71e-48
Ccajan_60269_c0_g1_i1	1-pyrroline-5-carboxylate dehydrogenase	308	94.2	2.38e-59
Ccajan_63879_c0_g1_i1	1-pyrroline-5-carboxylate dehydrogenase	201	91.6	1.1e-30
Ccajan_70137_c0_g1_i1	1-pyrroline-5-carboxylate dehydrogenase	247	85.2	2.86e-35
Ccajan_95289_c0_g1_i1	1-pyrroline-5-carboxylate dehydrogenase	371	93.4	1.22e-71
Ccajan_91335_c0_g1_i1	2 (plasmid)	246	99.2	1.78e-48
Ccajan_125837_c0_g1_i1	2 ,3 -cyclic-nucleotide 2 -phosphodiesterase 3 -nucleotidase	230	79.4	1.26e-25
Ccajan_22879_c0_g1_i1	2 ,3 -cyclic-nucleotide 3 -phosphodiesterase-like isoform X2	918	50.2	5.1e-13
Ccajan_3763_c0_g1_i1	2 ,5 -phosphodiesterase 12	229	72.4	3.22e-23
Ccajan_98442_c0_g1_i1	2 ,5 -phosphodiesterase 12	282	64.8	3.56e-12
Ccajan_89350_c0_g1_i1	2 -5 RNA ligase	346	79	1.07e-50
Ccajan_91668_c0_g1_i1	2 -5 RNA ligase	228	91.4	4.3e-32
Ccajan_127522_c0_g1_i1	2 -5 RNA ligase superfamily	232	70.6	9.24e-18
Ccajan_52442_c1_g1_i1	2 serine threonine kinase8	370	91	0.000711
Ccajan_98248_c0_g1_i1	2-(1,2-epoxy-1,2-dihydrophenyl)acetyl- isomerase	256	97.6	6.29e-44
Ccajan_115404_c0_g1_i1	2,2-dialkylglycine decarboxylase	233	74.6	3.84e-14
Ccajan_25199_c0_g1_i1	2,3,4,5-tetrahydropyridine-2,6-dicarboxylate N-succinyltransferase	357	100	1.43e-50
Ccajan_88710_c0_g1_i1	2,3,4,5-tetrahydropyridine-2,6-dicarboxylate N-succinyltransferase	211	99.6	1.07e-41
Ccajan_96546_c0_g1_i1	2,3,4,5-tetrahydropyridine-2,6-dicarboxylate N-succinyltransferase	373	100	9.44e-56
Ccajan_86728_c0_g1_i1	2,3-bisphosphoglycerate-dependent phosphoglycerate mutase	2238	96.2	0
Ccajan_35191_c0_g1_i1	2,3-bisphosphoglycerate-dependent phosphoglycerate mutase-like	261	94.4	3.94e-39
Ccajan_36459_c0_g1_i1	2,3-bisphosphoglycerate-dependent phosphoglycerate mutase-like	357	77.4	1.22e-68
Ccajan_51364_c1_g1_i1	2,3-bisphosphoglycerate-dependent phosphoglycerate mutase-like	1643	91.4	0
Ccajan_51364_c1_g2_i1	2,3-bisphosphoglycerate-dependent phosphoglycerate mutase-like	1508	96	0
Ccajan_51364_c1_g2_i2	2,3-bisphosphoglycerate-dependent phosphoglycerate mutase-like	1578	96	0
Ccajan_51379_c0_g1_i2	2,3-bisphosphoglycerate-dependent phosphoglycerate mutase-like	790	94	1.76e-58
Ccajan_51379_c0_g1_i3	2,3-bisphosphoglycerate-dependent phosphoglycerate mutase-like	1117	93.2	1.81e-57
Ccajan_127530_c0_g1_i1	2,3-bisphosphoglycerate-dependent phosphoglycerate mutase-like	217	83.4	2.66e-39
Ccajan_24_c0_g1_i1	2,3-bisphosphoglycerate-independent phosphoglycerate mutase	2569	96.8	0
Ccajan_120590_c0_g1_i1	2,3-bisphosphoglycerate-independent phosphoglycerate mutase	432	100	2.26e-51
Ccajan_126330_c0_g1_i1	2,3-bisphosphoglycerate-independent phosphoglycerate mutase	249	99.2	7.79e-50
Ccajan_62663_c0_g1_i1	2,3-diaminopropionate biosynthesis	550	89.4	2.55e-42
Ccajan_64434_c0_g1_i1	2,3-diaminopropionate biosynthesis	379	86.2	1.43e-29
Ccajan_71589_c0_g1_i1	2,3-diaminopropionate biosynthesis	300	80.2	7.02e-43
Ccajan_100437_c0_g1_i1	2,3-diaminopropionate biosynthesis	250	100	3.18e-37
Ccajan_105742_c0_g1_i1	2,3-diaminopropionate biosynthesis	306	94	7.74e-38
Ccajan_115826_c0_g1_i1	2,3-diaminopropionate biosynthesis	277	86	5.85e-55
Ccajan_129868_c0_g1_i1	2,3-diaminopropionate biosynthesis	204	86.2	3.05e-30
Ccajan_77469_c0_g1_i1	2,3-dihydroxybenzoate-AMP ligase	245	95.2	1.19e-45
Ccajan_108756_c0_g1_i1	2,3-dihydroxybenzoate-AMP ligase	408	91	1.14e-61
Ccajan_49709_c1_g1_i2	2,4-D inducible glutathione S-transferase	774	90.8	2.59e-149
Ccajan_67_c0_g1_i1	2,4-dichlorophenol 6-monooxygenase	312	95.8	1.8e-59
Ccajan_107531_c0_g1_i1	2,4-dichlorophenol 6-monooxygenase	211	97	1.7e-39
Ccajan_50925_c0_g1_i1	2,4-dichlorophenol 6-monooxygenase-like isoform X3	1649	98	0
Ccajan_50925_c0_g2_i1	2,4-dichlorophenol 6-monooxygenase-like isoform X3	1142	97.2	0
Ccajan_81583_c0_g1_i1	2,4-dienoyl- reductase	214	99.4	6.31e-26
Ccajan_81594_c0_g1_i1	2,4-dienoyl- reductase	215	90	3.72e-09
Ccajan_126693_c0_g1_i1	2,4-dienoyl- reductase	293	98.4	3.74e-34
Ccajan_92850_c0_g1_i1	2,4-dihydroxyhept-2-ene-1,7-dioic acid aldolase	295	99.2	1.07e-65
Ccajan_99206_c0_g1_i1	2,4-dihydroxyhept-2-ene-1,7-dioic acid aldolase	303	99.8	1.03e-63
Ccajan_90860_c0_g1_i1	2,5-dioxopentanoate dehydrogenase (NAD+)	207	95.4	9.49e-36
Ccajan_16863_c0_g1_i1	20 kDa chloroplastic	817	96	8.09e-163
Ccajan_82508_c0_g1_i1	20 kDa chloroplastic	1176	94	6.77e-176
Ccajan_74450_c0_g1_i1	20 kDa chloroplastic-like isoform X2	372	97.4	8.7e-21
Ccajan_30470_c0_g1_i1	20s proteasome regulatory subunit beta type	374	85	3.41e-46
Ccajan_18268_c1_g4_i1	21 kDa	399	93.4	1.9e-62
Ccajan_21512_c0_g1_i1	21 kDa	752	85.6	5.69e-149
Ccajan_97739_c0_g1_i1	21 kDa	937	90.2	4e-121
Ccajan_101254_c0_g1_i1	21 kDa	321	91.2	2.33e-22
Ccajan_8298_c0_g1_i1	21 kDa -like	961	89.4	9.81e-144
Ccajan_14474_c0_g1_i1	21 kDa -like	981	76.8	6.31e-113
Ccajan_15057_c0_g1_i1	21 kDa -like	1119	91.6	4.37e-136
Ccajan_15474_c0_g1_i1	21 kDa -like	570	85	1.53e-106
Ccajan_42393_c0_g1_i1	21 kDa -like	1112	95.2	7.23e-99
Ccajan_61573_c0_g1_i1	21 kDa -like	412	82.4	1.86e-40
Ccajan_82658_c0_g1_i1	21 kDa -like	821	73.8	2.38e-103
Ccajan_83800_c0_g2_i1	21 kDa -like	1129	94.2	4.9e-93
Ccajan_97989_c0_g1_i1	21 kDa -like	436	74.6	3.57e-49
Ccajan_107370_c0_g1_i1	21 kDa -like	211	88.6	7.33e-26
Ccajan_110064_c0_g1_i1	21 kDa -like	594	89	4.45e-132
Ccajan_110157_c0_g1_i1	21 kDa -like	1145	91.2	3.59e-113
Ccajan_73274_c0_g1_i1	23S rRNA (adenine(1618)-N(6))-methyltransferase	373	97.2	1.58e-41
Ccajan_116890_c0_g1_i1	23S rRNA (adenine(1618)-N(6))-methyltransferase	236	98.4	2.82e-47
Ccajan_72092_c0_g1_i1	23S rRNA (adenine(2030)-N(6))-methyltransferase	240	98	3.84e-41
Ccajan_107113_c0_g1_i1	23S rRNA (adenine(2030)-N(6))-methyltransferase	367	99.2	1.37e-55
Ccajan_108004_c0_g1_i1	23S rRNA (adenine(2030)-N(6))-methyltransferase	205	86	3.4e-27
Ccajan_126604_c0_g1_i1	23S rRNA (adenine(2030)-N(6))-methyltransferase	237	99.2	3.15e-50
Ccajan_43535_c0_g1_i1	23S rRNA (adenine(2503)-C(2))-methyltransferase	420	95.2	2.68e-49
Ccajan_83432_c0_g1_i1	23S rRNA (adenine(2503)-C(2))-methyltransferase	245	96.2	1.7e-47
Ccajan_108282_c0_g1_i1	23S rRNA (adenine(2503)-C(2))-methyltransferase	213	94	1.04e-35
Ccajan_124966_c0_g1_i1	23S rRNA (adenine(2503)-C(2))-methyltransferase	225	99.6	5.77e-46
Ccajan_125904_c0_g1_i1	23S rRNA (guanine(2445)-N(2)) (guanine(2069)-N(7))-methyltransferase	286	100	2.4e-56
Ccajan_86936_c0_g1_i1	23S rRNA (guanosine-2 -O-)-methyltransferase	342	99.6	4.44e-75
Ccajan_91769_c0_g1_i1	23S rRNA (uracil(1939)-C(5))-methyltransferase	348	99.6	5.24e-74
Ccajan_118719_c0_g1_i1	23S rRNA (uracil(1939)-C(5))-methyltransferase	262	99.2	2.6e-53
Ccajan_12027_c0_g2_i6	23S rRNA (uracil-5)-methyltransferase	3246	96.6	0
Ccajan_12027_c0_g3_i8	23S rRNA (uracil-5)-methyltransferase	2849	96.6	0
Ccajan_128646_c0_g1_i1	23S rRNA (uracil-5-)-methyltransferase	201	100	8.66e-22
Ccajan_94624_c0_g1_i1	23S rRNA methyltransferase	217	85	4.75e-32
Ccajan_66611_c0_g1_i1	23S rRNA pseudouridylate synthase	473	100	1.34e-108
Ccajan_16930_c0_g1_i1	23S rRNA pseudouridylate synthase B	232	100	2.47e-29
Ccajan_128970_c0_g1_i1	23S rRNA pseudouridylate synthase B	228	99.6	1.21e-46
Ccajan_13607_c0_g1_i1	24-methylenesterol C-methyltransferase 2	1410	96.8	0
Ccajan_122481_c0_g1_i1	250 kDa substrate of Akt	267	93.6	8.86e-38
Ccajan_44025_c0_g1_i1	25S rRNA (cytosine-C(5))-methyltransferase nop2	939	85.8	6.02e-43
Ccajan_2261_c0_g1_i1	26S protease regulatory subunit	615	97.8	2.79e-119
Ccajan_6123_c0_g1_i1	26S protease regulatory subunit	241	99.2	3.7e-48
Ccajan_26477_c0_g2_i1	26S protease regulatory subunit	271	99.2	2.98e-56
Ccajan_96261_c0_g1_i1	26s protease regulatory subunit	406	97.6	1.18e-38
Ccajan_41634_c0_g1_i1	26S protease regulatory subunit 10B	1391	97.8	0
Ccajan_78353_c0_g1_i1	26S protease regulatory subunit 10B	247	97.4	3.26e-47
Ccajan_24258_c0_g1_i1	26S protease regulatory subunit 10B homolog A	1561	100	0
Ccajan_111705_c0_g1_i1	26S protease regulatory subunit 10B homolog A-like	461	98.2	2.65e-74
Ccajan_8643_c0_g1_i4	26S protease regulatory subunit 4	420	96.2	1.19e-25
Ccajan_56867_c0_g1_i1	26s protease regulatory subunit 4	246	80.6	9.35e-23
Ccajan_62637_c0_g1_i1	26S protease regulatory subunit 6A	211	97	1.56e-26
Ccajan_42433_c0_g1_i1	26S protease regulatory subunit 6A homolog	1713	99.2	0
Ccajan_42433_c0_g2_i1	26S protease regulatory subunit 6A homolog	1797	99.8	0
Ccajan_52295_c0_g2_i1	26S protease regulatory subunit 6A homolog	273	84	5.72e-08
Ccajan_54783_c0_g1_i1	26S protease regulatory subunit 6A homolog	472	100	6.83e-109
Ccajan_18782_c0_g1_i1	26S protease regulatory subunit 6A isogeny	236	100	0.000189
Ccajan_77362_c0_g1_i1	26S protease regulatory subunit 6A-A	420	100	3.02e-22
Ccajan_112725_c0_g1_i1	26S protease regulatory subunit 6A-A	407	99.8	4.02e-93
Ccajan_3211_c0_g1_i1	26S protease regulatory subunit 6A-B	736	98	1.01e-171
Ccajan_17193_c0_g1_i1	26S protease regulatory subunit 6A-B	613	96.2	3.05e-118
Ccajan_45000_c0_g1_i1	26S protease regulatory subunit 6B	992	95	0
Ccajan_56379_c0_g1_i1	26S protease regulatory subunit 6B	234	89	4.26e-08
Ccajan_109670_c0_g1_i1	26S protease regulatory subunit 6B homolog	2111	98.6	0
Ccajan_25975_c0_g1_i1	26S protease regulatory subunit 7	463	99.4	7.68e-92
Ccajan_41684_c0_g1_i1	26S protease regulatory subunit 7	1768	99.8	0
Ccajan_57114_c0_g1_i1	26S protease regulatory subunit 7	348	97.2	1.18e-59
Ccajan_83991_c0_g1_i1	26S protease regulatory subunit 7	390	99.4	5.45e-16
Ccajan_113978_c0_g1_i1	26S protease regulatory subunit 7-	216	94.8	8.08e-32
Ccajan_96908_c0_g1_i1	26S protease regulatory subunit 7-like	569	96.4	1.07e-64
Ccajan_16617_c0_g1_i1	26S protease regulatory subunit 8	261	99.6	5.72e-50
Ccajan_12575_c0_g1_i1	26S protease regulatory subunit 8 homolog A	1962	98.4	0
Ccajan_53396_c0_g1_i1	26S protease regulatory subunit S10B	305	99.8	1.51e-65
Ccajan_86806_c0_g1_i1	26S protease regulatory subunit S10B homolog B	486	100	8.76e-24
Ccajan_92257_c0_g1_i1	26S protease regulatory subunit S10B homolog B	337	99.8	5.35e-73
Ccajan_40319_c0_g2_i1	26S proteasome	415	86	0.000186
Ccajan_28904_c0_g1_i1	26S proteasome AAA-ATPase subunit RPT5B	240	85	1.46e-07
Ccajan_51617_c0_g1_i1	26S proteasome beta	1090	94.4	0.000122
Ccajan_16666_c0_g1_i1	26S proteasome complex subunit DSS1	450	91	4.36e-08
Ccajan_128265_c0_g1_i1	26S proteasome non-ATPase regulatory	415	73.8	3.47e-44
Ccajan_11141_c2_g1_i1	26S proteasome non-ATPase regulatory subunit	363	98.8	3.05e-64
Ccajan_40874_c0_g1_i1	26S proteasome non-ATPase regulatory subunit	498	97.4	2.94e-113
Ccajan_44474_c1_g1_i1	26S proteasome non-ATPase regulatory subunit	418	96	1.33e-67
Ccajan_88103_c0_g1_i1	26s proteasome non-atpase regulatory subunit	683	83.8	5.35e-110
Ccajan_111070_c0_g1_i1	26S proteasome non-ATPase regulatory subunit	1201	92.6	0
Ccajan_24134_c0_g1_i1	26S proteasome non-ATPase regulatory subunit 1	445	72.6	4.1e-50
Ccajan_26109_c0_g1_i1	26S proteasome non-ATPase regulatory subunit 1	822	94	2.8e-172
Ccajan_99473_c0_g1_i1	26S proteasome non-ATPase regulatory subunit 1	255	100	0.000111
Ccajan_117889_c0_g1_i1	26S proteasome non-ATPase regulatory subunit 1	237	94.8	3.5e-21
Ccajan_122746_c0_g1_i1	26S proteasome non-ATPase regulatory subunit 1	261	89.6	9.23e-43
Ccajan_42217_c0_g1_i1	26S proteasome non-ATPase regulatory subunit 1 homolog A-like	3856	97.6	0
Ccajan_27630_c0_g1_i1	26S proteasome non-ATPase regulatory subunit 11	916	93.6	5.86e-26
Ccajan_112999_c0_g1_i1	26S proteasome non-ATPase regulatory subunit 11	1123	90	0
Ccajan_13347_c0_g1_i1	26S proteasome non-ATPase regulatory subunit 11 homolog	453	98.8	4.84e-103
Ccajan_51846_c4_g2_i1	26S proteasome non-ATPase regulatory subunit 11 homolog	2031	96	0
Ccajan_51846_c4_g3_i1	26S proteasome non-ATPase regulatory subunit 11 homolog	1996	97	0
Ccajan_59812_c0_g1_i1	26S proteasome non-ATPase regulatory subunit 11 homolog	300	98.2	7.91e-30
Ccajan_84532_c0_g1_i1	26S proteasome non-ATPase regulatory subunit 11 homolog	295	98.2	1.4e-49
Ccajan_20530_c0_g1_i1	26S proteasome non-ATPase regulatory subunit 12	1492	89	0
Ccajan_49535_c0_g1_i1	26S proteasome non-ATPase regulatory subunit 12 homolog A-like	2032	98.8	0
Ccajan_49535_c0_g1_i3	26S proteasome non-ATPase regulatory subunit 12 homolog A-like	1883	98.8	0
Ccajan_8746_c0_g2_i2	26S proteasome non-ATPase regulatory subunit 12 homolog A-like isoform X2	960	99.4	1.52e-15
Ccajan_22472_c0_g2_i1	26S proteasome non-ATPase regulatory subunit 12 homolog A-like isoform X2	476	90.2	2.41e-110
Ccajan_8746_c0_g1_i1	26S proteasome non-ATPase regulatory subunit 12 homolog A-like isoform X3	715	99.4	3.19e-16
Ccajan_22472_c0_g1_i1	26S proteasome non-ATPase regulatory subunit 12 homolog A-like isoform X3	554	98.2	4.69e-130
Ccajan_64522_c0_g1_i1	26S proteasome non-ATPase regulatory subunit 13	431	86.8	5.93e-49
Ccajan_100405_c0_g1_i1	26S proteasome non-ATPase regulatory subunit 13	540	96	3.86e-05
Ccajan_2547_c0_g1_i1	26S proteasome non-ATPase regulatory subunit 13 homolog B	1841	98	0
Ccajan_38166_c0_g1_i1	26S proteasome non-ATPase regulatory subunit 14	391	96.2	2.54e-45
Ccajan_45546_c0_g1_i1	26S proteasome non-ATPase regulatory subunit 14	767	98.8	7.68e-159
Ccajan_23642_c0_g3_i1	26S proteasome non-ATPase regulatory subunit 14 homolog	3111	99.6	0
Ccajan_117485_c0_g1_i1	26S proteasome non-ATPase regulatory subunit 14 homolog	917	99.2	3.79e-153
Ccajan_1388_c0_g1_i1	26S proteasome non-ATPase regulatory subunit 2	1343	88.8	0
Ccajan_36701_c0_g1_i1	26S proteasome non-ATPase regulatory subunit 2	416	94.4	4.94e-50
Ccajan_44474_c0_g1_i1	26S proteasome non-ATPase regulatory subunit 2	592	97	2.68e-87
Ccajan_21195_c0_g1_i1	26S proteasome non-ATPase regulatory subunit 2 1A	236	74	3.37e-06
Ccajan_422_c0_g2_i1	26S proteasome non-ATPase regulatory subunit 2 homolog A	230	88	1.69e-05
Ccajan_10490_c0_g1_i1	26S proteasome non-ATPase regulatory subunit 2 homolog A	261	73.8	3.09e-15
Ccajan_10490_c0_g5_i1	26S proteasome non-ATPase regulatory subunit 2 homolog A	388	83	9.7e-07
Ccajan_10490_c0_g5_i2	26S proteasome non-ATPase regulatory subunit 2 homolog A	424	84.2	3.01e-12
Ccajan_12480_c1_g1_i1	26S proteasome non-ATPase regulatory subunit 2 homolog A	3218	97.2	0
Ccajan_22239_c0_g1_i1	26S proteasome non-ATPase regulatory subunit 2 homolog A	495	93	9.31e-09
Ccajan_27160_c1_g1_i1	26S proteasome non-ATPase regulatory subunit 2 homolog A	205	89.2	2.66e-11
Ccajan_27160_c1_g2_i1	26S proteasome non-ATPase regulatory subunit 2 homolog A	314	76.6	7.89e-33
Ccajan_47566_c0_g1_i1	26S proteasome non-ATPase regulatory subunit 2 homolog A	459	100	2.57e-11
Ccajan_47566_c0_g1_i3	26S proteasome non-ATPase regulatory subunit 2 homolog A	382	100	7.16e-12
Ccajan_52442_c4_g1_i1	26S proteasome non-ATPase regulatory subunit 2 homolog A	295	82.2	2.03e-09
Ccajan_6844_c0_g1_i1	26S proteasome non-ATPase regulatory subunit 2 homolog A isoform X2	254	63	1.41e-14
Ccajan_43406_c0_g1_i1	26S proteasome non-ATPase regulatory subunit 3	1009	94.4	3.01e-179
Ccajan_79348_c0_g1_i1	26S proteasome non-ATPase regulatory subunit 3	489	95	5.4e-59
Ccajan_69307_c0_g1_i1	26S proteasome non-ATPase regulatory subunit 3 homolog A	242	100	0.000344
Ccajan_46876_c0_g1_i1	26S proteasome non-ATPase regulatory subunit 4	1292	85.2	0
Ccajan_109974_c0_g1_i1	26S proteasome non-ATPase regulatory subunit 4	538	100	8.99e-15
Ccajan_11141_c0_g1_i2	26S proteasome non-ATPase regulatory subunit 4 homolog	1678	97.4	0
Ccajan_118184_c0_g1_i1	26S proteasome non-ATPase regulatory subunit 4 homolog	355	80.8	2.48e-07
Ccajan_11141_c0_g1_i1	26S proteasome non-ATPase regulatory subunit 4 homolog isoform X1	1624	97.2	0
Ccajan_48488_c1_g1_i1	26S proteasome non-ATPase regulatory subunit 4 homolog isoform X1	1482	55.6	2.19e-14
Ccajan_40936_c0_g1_i1	26S proteasome non-ATPase regulatory subunit 5	581	94.4	3.69e-95
Ccajan_40936_c0_g2_i1	26S proteasome non-ATPase regulatory subunit 5	1292	92.4	0
Ccajan_117734_c0_g1_i1	26S proteasome non-ATPase regulatory subunit 5	262	57.4	9.59e-10
Ccajan_14781_c0_g1_i1	26S proteasome non-ATPase regulatory subunit 6	315	95.2	1.14e-12
Ccajan_41916_c0_g1_i3	26S proteasome non-ATPase regulatory subunit 6	330	80	3.37e-30
Ccajan_42376_c0_g2_i1	26S proteasome non-ATPase regulatory subunit 6	1365	92.6	0
Ccajan_49810_c0_g1_i1	26S proteasome non-ATPase regulatory subunit 6	229	76	2.69e-33
Ccajan_49810_c0_g1_i3	26S proteasome non-ATPase regulatory subunit 6	573	67.4	4.38e-32
Ccajan_128341_c0_g1_i1	26S proteasome non-ATPase regulatory subunit 6	204	94	2.91e-31
Ccajan_29734_c0_g1_i1	26S proteasome non-ATPase regulatory subunit 6 homolog	1911	99.2	0
Ccajan_41916_c0_g1_i1	26S proteasome non-ATPase regulatory subunit 6 homolog	367	72.6	9.77e-53
Ccajan_41916_c0_g1_i2	26S proteasome non-ATPase regulatory subunit 6 homolog	383	81.2	1.77e-50
Ccajan_41916_c0_g2_i1	26S proteasome non-ATPase regulatory subunit 6 homolog	404	90.4	2.66e-18
Ccajan_49810_c0_g1_i2	26S proteasome non-ATPase regulatory subunit 6 homolog	764	56.6	3.89e-53
Ccajan_49810_c0_g1_i6	26S proteasome non-ATPase regulatory subunit 6 homolog	733	58.6	3.73e-58
Ccajan_49810_c0_g1_i7	26S proteasome non-ATPase regulatory subunit 6 homolog	410	70	3.83e-29
Ccajan_25179_c0_g1_i1	26S proteasome non-ATPase regulatory subunit 7	424	100	2.23e-12
Ccajan_38435_c0_g1_i1	26S proteasome non-ATPase regulatory subunit 7	344	95	1.99e-47
Ccajan_102314_c0_g1_i1	26S proteasome non-ATPase regulatory subunit 7	382	86.2	1.55e-53
Ccajan_115777_c0_g1_i1	26S proteasome non-ATPase regulatory subunit 7	647	96.2	3.55e-109
Ccajan_24278_c0_g1_i1	26S proteasome non-ATPase regulatory subunit 7 homolog A	496	81	3.31e-07
Ccajan_24278_c0_g2_i1	26S proteasome non-ATPase regulatory subunit 7 homolog A	435	56.8	1.5e-07
Ccajan_41591_c0_g1_i1	26S proteasome non-ATPase regulatory subunit 7 homolog A	1425	99.6	0
Ccajan_24334_c0_g1_i1	26S proteasome non-ATPase regulatory subunit 8	919	84	4.01e-134
Ccajan_111013_c0_g1_i1	26S proteasome non-ATPase regulatory subunit 8 homolog A	1204	98.4	3.34e-178
Ccajan_20388_c0_g1_i1	26S proteasome non-ATPase regulatory subunit 9	1001	94.4	9.32e-149
Ccajan_106927_c0_g1_i1	26S proteasome non-ATPase regulatory subunit 9 isoform X1	244	72.8	1.7e-20
Ccajan_96618_c0_g1_i1	26S proteasome regulatory	881	87	8.55e-07
Ccajan_113401_c0_g1_i1	26s proteasome regulatory complex atpase rpt2	739	100	3.55e-155
Ccajan_8643_c0_g1_i2	26s proteasome regulatory complex atpase rpt5	400	98	1.36e-25
Ccajan_83833_c0_g1_i1	26S proteasome regulatory subunit	717	85.4	6.9e-10
Ccajan_9060_c0_g1_i1	26S proteasome regulatory subunit 4 homolog A	1592	99.4	0
Ccajan_9060_c0_g1_i3	26S proteasome regulatory subunit 4 homolog A	1747	99.4	0
Ccajan_37897_c0_g1_i1	26S proteasome regulatory subunit 4 homolog A	606	99.6	6.54e-122
Ccajan_65150_c0_g1_i1	26S proteasome regulatory subunit 4 homolog A	367	100	1.63e-08
Ccajan_33477_c0_g1_i1	26S proteasome regulatory subunit 4 like	915	92	1.4e-05
Ccajan_88511_c0_g1_i1	26S proteasome regulatory subunit 4 like B	461	98.2	0.000101
Ccajan_48826_c0_g1_i2	27 kDa hemolymph -like	1064	64.2	1.02e-72
Ccajan_14431_c0_g1_i1	28 kDa chloroplastic	1423	91	1.85e-179
Ccajan_15637_c0_g1_i1	28 kDa chloroplastic	222	53	5e-06
Ccajan_16366_c0_g1_i1	28 kDa chloroplastic	548	98	3.54e-18
Ccajan_35724_c0_g1_i1	28 kDa chloroplastic	942	86.8	0
Ccajan_35724_c0_g2_i1	28 kDa chloroplastic	1022	88.6	2.82e-141
Ccajan_86591_c0_g1_i1	28 kDa chloroplastic	905	91	2.38e-123
Ccajan_82602_c0_g1_i1	28 kDa chloroplastic-like	1301	91.2	0
Ccajan_20605_c0_g2_i1	28 kDa heat- and acid-stable phospho	395	96.8	3.32e-05
Ccajan_42095_c0_g1_i1	28 kDa heat- and acid-stable phospho	934	95.6	8.3e-62
Ccajan_42095_c0_g2_i1	28 kDa heat- and acid-stable phospho	1043	95.6	2.34e-60
Ccajan_50727_c0_g2_i1	28 kDa heat- and acid-stable phospho	1053	69.2	4.7e-14
Ccajan_65537_c0_g1_i1	28 kDa heat- and acid-stable phospho	307	98.4	1.31e-08
Ccajan_87321_c0_g1_i1	28 kDa heat- and acid-stable phospho	312	94	3.9e-33
Ccajan_92285_c0_g1_i1	28S ribosomal	281	66	5.45e-17
Ccajan_12869_c0_g1_i1	28S ribosomal mitochondrial	979	64.8	6.1e-86
Ccajan_18229_c0_g1_i1	28S ribosomal mitochondrial	634	76.4	8.03e-43
Ccajan_22781_c0_g1_i1	28S ribosomal mitochondrial	297	79	1.44e-37
Ccajan_23591_c0_g1_i1	28S ribosomal mitochondrial	1165	70.2	1.84e-47
Ccajan_32199_c0_g1_i1	28S ribosomal mitochondrial	389	62.4	2.96e-20
Ccajan_36449_c0_g1_i1	28S ribosomal mitochondrial	710	95.2	8.3e-60
Ccajan_36449_c0_g2_i1	28S ribosomal mitochondrial	1713	94.4	0
Ccajan_38024_c0_g2_i1	28S ribosomal mitochondrial	675	94.2	2.62e-26
Ccajan_63731_c0_g1_i1	28S ribosomal mitochondrial	296	66.6	3.06e-17
Ccajan_65904_c0_g1_i1	28S ribosomal mitochondrial	716	62	1.51e-54
Ccajan_66351_c0_g1_i1	28S ribosomal mitochondrial	476	70.6	1.93e-37
Ccajan_73027_c0_g1_i1	28S ribosomal mitochondrial	397	53.4	7.76e-13
Ccajan_76797_c0_g1_i1	28S ribosomal mitochondrial	373	64	5.58e-24
Ccajan_84753_c0_g1_i1	28S ribosomal mitochondrial	1246	59.8	2.18e-103
Ccajan_85416_c0_g1_i1	28S ribosomal mitochondrial	212	59.6	3.83e-06
Ccajan_87620_c0_g1_i1	28S ribosomal mitochondrial	307	57.2	2.49e-16
Ccajan_92975_c0_g1_i1	28S ribosomal mitochondrial	374	69	6.29e-33
Ccajan_94551_c0_g1_i1	28S ribosomal mitochondrial	219	63.6	2.16e-07
Ccajan_97350_c0_g1_i1	28S ribosomal mitochondrial	217	77	2.61e-20
Ccajan_97844_c0_g1_i1	28S ribosomal mitochondrial	387	83.2	3.1e-36
Ccajan_99814_c0_g1_i1	28S ribosomal mitochondrial	230	69.8	5.67e-14
Ccajan_100794_c0_g1_i1	28S ribosomal mitochondrial	300	75.8	2.31e-19
Ccajan_103075_c0_g1_i1	28S ribosomal mitochondrial	311	67.2	5.29e-29
Ccajan_107893_c0_g1_i1	28S ribosomal mitochondrial	222	74.8	3.95e-19
Ccajan_110289_c0_g1_i1	28S ribosomal mitochondrial	1788	90.2	0
Ccajan_117540_c0_g1_i1	28S ribosomal mitochondrial	307	75.2	2.99e-32
Ccajan_25119_c0_g1_i1	28S ribosomal mitochondrial isoform X1	641	64.4	2.86e-49
Ccajan_67013_c0_g1_i1	28S ribosomal mitochondrial isoform X2	310	60.6	1.67e-16
Ccajan_97614_c0_g1_i1	28S ribosomal mitochondrial-like	281	58.2	3.38e-07
Ccajan_105440_c0_g1_i1	28S ribosomal mitochondrial-like	218	68.8	3.85e-11
Ccajan_82868_c0_g1_i1	29 kDa ribonucleo chloroplastic	1588	89.4	3.71e-137
Ccajan_128195_c0_g1_i1	2-acylglycerol O-acyltransferase 1	226	63.6	2.1e-13
Ccajan_51336_c1_g1_i1	2-acylglycerol O-acyltransferase 1 isoform X1	212	77.2	1.05e-20
Ccajan_86423_c0_g1_i1	2-acylglycerol O-acyltransferase 1-like isoform X1	241	73	6.02e-27
Ccajan_39351_c0_g1_i1	2-acylglycerol O-acyltransferase 2-A-like	401	73	1.94e-48
Ccajan_46623_c0_g5_i1	2-acylglycerol O-acyltransferase 3	448	94.4	1.62e-93
Ccajan_79765_c0_g1_i1	2-alkenal reductase	203	94	9.71e-33
Ccajan_34823_c0_g1_i1	2-alkenal reductase (NADP(+)-dependent)	1388	96	0
Ccajan_6596_c0_g2_i1	2-alkenal reductase (NADP(+)-dependent)-like	469	89.8	7.11e-83
Ccajan_6596_c1_g1_i1	2-alkenal reductase (NADP(+)-dependent)-like	385	97	1.23e-85
Ccajan_17500_c0_g1_i1	2-alkenal reductase (NADP(+)-dependent)-like	278	96.6	2.05e-58
Ccajan_21790_c0_g1_i1	2-alkenal reductase (NADP(+)-dependent)-like	1485	93	0
Ccajan_27880_c0_g1_i1	2-alkenal reductase (NADP(+)-dependent)-like	748	96.6	1.47e-123
Ccajan_27880_c0_g2_i1	2-alkenal reductase (NADP(+)-dependent)-like	997	97	0
Ccajan_27880_c0_g2_i2	2-alkenal reductase (NADP(+)-dependent)-like	1283	92.8	0
Ccajan_54324_c0_g1_i1	2-alkenal reductase (NADP(+)-dependent)-like	880	94.6	0
Ccajan_60340_c0_g1_i1	2-alkenal reductase (NADP(+)-dependent)-like	856	95.4	0
Ccajan_83534_c0_g1_i1	2-alkenal reductase (NADP(+)-dependent)-like	1431	96	0
Ccajan_97523_c0_g2_i1	2-alkenal reductase (NADP(+)-dependent)-like	347	100	8.75e-25
Ccajan_113664_c0_g1_i1	2-alkenal reductase (NADP(+)-dependent)-like	313	95.2	5.12e-68
Ccajan_124273_c0_g1_i1	2-alkenal reductase (NADP(+)-dependent)-like	266	96.4	7.38e-55
Ccajan_72467_c0_g1_i1	2-amino-3-ketobutyrate coenzyme A ligase	208	96	2.34e-34
Ccajan_94835_c0_g1_i1	2-amino-3-ketobutyrate coenzyme A mitochondrial isoform X2	291	90.4	7.64e-41
Ccajan_5153_c0_g1_i1	2-amino-3-ketobutyrate coenzyme A mitochondrial isoform X3	395	80.8	7.37e-33
Ccajan_67229_c0_g1_i1	2-amino-4-hydroxy-6-hydroxymethyldihydropteridine diphosphokinase	243	97.8	5.11e-48
Ccajan_70784_c0_g1_i1	2-amino-4-hydroxy-6-hydroxymethyldihydropteridine diphosphokinase	250	92.4	9.21e-32
Ccajan_109328_c0_g1_i1	2-amino-4-hydroxy-6-hydroxymethyldihydropteridine diphosphokinase	288	93	3.65e-46
Ccajan_119906_c0_g1_i1	2-amino-4-hydroxy-6-hydroxymethyldihydropteridine diphosphokinase	201	97.6	1.24e-21
Ccajan_7299_c0_g1_i1	2-amino-4-hydroxy-6-hydroxymethyldihydropteridine pyrophosphokinase	417	90.4	6.85e-52
Ccajan_73889_c0_g1_i1	2-amino-4-hydroxy-6-hydroxymethyldihydropteridine pyrophosphokinase	317	96.8	1.12e-12
Ccajan_108085_c0_g1_i1	2-amino-4-hydroxy-6-hydroxymethyldihydropteridine pyrophosphokinase	307	95	5.63e-66
Ccajan_67493_c0_g1_i1	2-aminobenzoate- ligase	258	94.8	1.13e-45
Ccajan_72973_c0_g1_i1	2-aminobenzoate- ligase	202	87.4	2.44e-18
Ccajan_88006_c0_g1_i1	2-aminobenzoate- ligase	215	90.2	4.2e-32
Ccajan_6887_c0_g1_i2	2-aminoethanethiol dioxygenase	1267	97.8	0
Ccajan_6887_c0_g1_i3	2-aminoethanethiol dioxygenase	1156	95	2.26e-145
Ccajan_6887_c0_g1_i4	2-aminoethanethiol dioxygenase	1363	89.6	0
Ccajan_23918_c0_g2_i1	2-aminoethanethiol dioxygenase	846	94	3.78e-158
Ccajan_23961_c0_g1_i1	2-aminoethanethiol dioxygenase	966	92.4	2.33e-85
Ccajan_37638_c0_g1_i1	2-aminoethanethiol dioxygenase	664	90.6	5.05e-16
Ccajan_91808_c0_g1_i1	2-aminoethanethiol dioxygenase	372	93.8	2e-86
Ccajan_121174_c0_g1_i1	2-aminoethanethiol dioxygenase	232	68	1.73e-08
Ccajan_51764_c0_g3_i1	2-carboxy-1,4-naphthoquinone chloroplastic	921	93.4	1.5e-49
Ccajan_51764_c0_g5_i1	2-carboxy-1,4-naphthoquinone chloroplastic	768	97.8	7.82e-83
Ccajan_51764_c0_g5_i2	2-carboxy-1,4-naphthoquinone chloroplastic	807	93.4	6.11e-164
Ccajan_51764_c0_g5_i3	2-carboxy-1,4-naphthoquinone chloroplastic	733	94.2	2.64e-141
Ccajan_42550_c1_g1_i1	2-C-methyl-D-erythritol 2,4-cyclodiphosphate chloroplastic	385	100	3.27e-06
Ccajan_82128_c0_g1_i1	2-C-methyl-D-erythritol 2,4-cyclodiphosphate synthase	233	84.8	8.49e-10
Ccajan_103087_c0_g1_i1	2-C-methyl-D-erythritol 2,4-cyclodiphosphate synthase	271	99.4	1.53e-34
Ccajan_14541_c0_g1_i1	2-C-methyl-D-erythritol 4-phosphate chloroplastic	1300	90	0
Ccajan_30598_c0_g1_i1	2-C-methyl-D-erythritol 4-phosphate cytidylyltransferase	278	96.8	2.22e-59
Ccajan_62337_c0_g1_i1	2-C-methyl-D-erythritol 4-phosphate cytidylyltransferase	257	74	3.77e-17
Ccajan_121869_c0_g1_i1	2-Cys peroxiredoxin BAS1- chloroplastic	244	89	0.00015
Ccajan_110314_c0_g1_i1	2-Cys peroxiredoxin chloroplastic	1185	91.4	4.53e-158
Ccajan_32332_c0_g2_i1	2-Cys peroxiredoxin chloroplastic-like	333	100	0.000199
Ccajan_106091_c0_g1_i1	2-cysteine peroxiredoxin	232	91.8	1.22e-35
Ccajan_87856_c0_g1_i1	2-dehydro-3-deoxyglucarate aldolase	285	89.2	1.14e-47
Ccajan_113296_c0_g1_i1	2-dehydro-3-deoxyglucarate aldolase	233	83.2	4.05e-30
Ccajan_99990_c0_g1_i1	2-dehydro-3-deoxyphosphogluconate aldolase	274	83.2	7.79e-39
Ccajan_87179_c0_g1_i1	2-dehydro-3-deoxyphosphooctonate aldolase	1349	98.4	0
Ccajan_120402_c0_g1_i1	2-dehydropantoate 2-reductase	202	89.2	4.55e-08
Ccajan_8795_c0_g1_i1	2Fe-2S ferredoxin	1203	95	6.94e-143
Ccajan_8795_c0_g2_i1	2Fe-2S ferredoxin	884	93.2	2.22e-79
Ccajan_127032_c0_g1_i1	2Fe-2S ISC system	290	100	2.66e-45
Ccajan_21529_c0_g1_i1	2-hydroxy-3-oxopropionate reductase	257	84.4	6.08e-24
Ccajan_27976_c0_g2_i1	2-hydroxy-6-oxo-2,4-heptadienoate hydrolase	1400	92.8	0
Ccajan_27976_c0_g2_i2	2-hydroxy-6-oxo-2,4-heptadienoate hydrolase	693	96	4.58e-57
Ccajan_27976_c0_g2_i3	2-hydroxy-6-oxo-2,4-heptadienoate hydrolase	1426	91.4	3.65e-164
Ccajan_51401_c0_g1_i1	2-hydroxy-6-oxo-6-(2 -aminophenyl)hexa-2,4-dienoic acid hydrolase isoform X2	1489	96.2	0
Ccajan_11119_c0_g4_i1	2-hydroxy-6-oxo-6-(2 -aminophenyl)hexa-2,4-dienoic acid hydrolase-like isoform X1	635	89.2	1.9e-51
Ccajan_11119_c0_g11_i1	2-hydroxy-6-oxo-6-(2 -aminophenyl)hexa-2,4-dienoic acid hydrolase-like isoform X1	637	93	8.14e-114
Ccajan_11119_c0_g1_i1	2-hydroxy-6-oxo-6-(2 -aminophenyl)hexa-2,4-dienoic acid hydrolase-like isoform X2	711	97.4	1.28e-81
Ccajan_11119_c0_g13_i1	2-hydroxy-6-oxo-6-(2 -aminophenyl)hexa-2,4-dienoic acid hydrolase-like isoform X2	796	100	8.59e-13
Ccajan_11119_c0_g14_i1	2-hydroxy-6-oxo-6-(2 -aminophenyl)hexa-2,4-dienoic acid hydrolase-like isoform X2	547	95	2.98e-31
Ccajan_22602_c0_g1_i2	2-hydroxy-6-oxononadienedioate 2-hydroxy-6- oxononatrienedioate hydrolase	1953	91.6	0
Ccajan_32689_c0_g1_i1	2-hydroxy-6-oxononadienedioate 2-hydroxy-6- oxononatrienedioate hydrolase	607	93.4	8.13e-132
Ccajan_44696_c0_g2_i1	2-hydroxy-6-oxononadienedioate 2-hydroxy-6- oxononatrienedioate hydrolase	227	97	1.21e-42
Ccajan_125832_c0_g1_i1	2-hydroxy-6-oxononadienedioate 2-hydroxy-6- oxononatrienedioate hydrolase	299	92.4	2.17e-63
Ccajan_56339_c0_g1_i1	2-hydroxyacid dehydrogenase	332	91.4	1.59e-56
Ccajan_71436_c0_g1_i1	2-hydroxyacid dehydrogenase	247	96.6	3.29e-43
Ccajan_97371_c0_g1_i1	2-hydroxyacid dehydrogenase	277	86.4	1.78e-35
Ccajan_81162_c0_g1_i1	2-hydroxy-acid oxidase	207	77.8	1.09e-22
Ccajan_128815_c0_g1_i1	2-hydroxy-acid oxidase	246	94	2.94e-11
Ccajan_20862_c0_g1_i1	2-hydroxyacyl- lyase	2685	96	0
Ccajan_2891_c0_g1_i1	2-hydroxyacyl- lyase 1	268	75	3.52e-32
Ccajan_16193_c0_g1_i1	2-hydroxyacyl- lyase 1 isoform X1	230	73.8	5.35e-14
Ccajan_38592_c0_g1_i1	2-hydroxyacylsphingosine 1-beta-galactosyltransferase	670	78.8	3.28e-94
Ccajan_67246_c0_g1_i1	2-hydroxyacylsphingosine 1-beta-galactosyltransferase-like	273	74.8	1.37e-26
Ccajan_81820_c0_g1_i1	2-hydroxyhepta-2,4-diene-1,7-dioate isomerase	336	93	2e-59
Ccajan_82002_c0_g1_i1	2-hydroxyhepta-2,4-diene-1,7-dioate isomerase	211	90.8	4.64e-17
Ccajan_18174_c0_g1_i1	2-hydroxyisoflavanone dehydratase	1770	80.4	0
Ccajan_1078_c0_g1_i1	2-hydroxyisoflavanone dehydratase-like	373	89.4	2.4e-85
Ccajan_1203_c0_g1_i1	2-hydroxyisoflavanone dehydratase-like	1601	82.6	0
Ccajan_3871_c0_g1_i1	2-hydroxyisoflavanone dehydratase-like	706	84.6	2.69e-53
Ccajan_6268_c0_g1_i1	2-hydroxyisoflavanone dehydratase-like	1197	91.8	0
Ccajan_14703_c0_g1_i1	2-hydroxyisoflavanone dehydratase-like	1415	89.6	0
Ccajan_16045_c0_g1_i1	2-hydroxyisoflavanone dehydratase-like	742	88.4	0
Ccajan_23642_c0_g1_i1	2-hydroxyisoflavanone dehydratase-like	1623	79.6	0
Ccajan_23642_c0_g2_i1	2-hydroxyisoflavanone dehydratase-like	1455	87.8	0
Ccajan_31392_c0_g1_i1	2-hydroxyisoflavanone dehydratase-like	341	88.8	1.74e-65
Ccajan_43995_c0_g1_i1	2-hydroxyisoflavanone dehydratase-like	1277	90.8	0
Ccajan_61801_c0_g1_i1	2-hydroxyisoflavanone dehydratase-like	382	84.6	5.49e-85
Ccajan_85235_c0_g1_i1	2-hydroxyisoflavanone dehydratase-like	1281	83.4	0
Ccajan_89943_c0_g1_i1	2-hydroxyisoflavanone dehydratase-like	735	52	2.19e-29
Ccajan_26860_c0_g1_i1	2-hydroxymuconic semialdehyde hydrolase	2022	93.8	0
Ccajan_12460_c0_g1_i1	2-isopropylmalate synthase	209	94.8	2.17e-34
Ccajan_55570_c0_g1_i1	2-isopropylmalate synthase	207	99.6	9.88e-43
Ccajan_60983_c0_g1_i1	2-isopropylmalate synthase	204	93	1.11e-30
Ccajan_77880_c0_g1_i1	2-isopropylmalate synthase	261	94.8	3.05e-50
Ccajan_80739_c0_g1_i1	2-isopropylmalate synthase	224	91.4	4.53e-34
Ccajan_80747_c0_g1_i1	2-isopropylmalate synthase	220	92	5.94e-33
Ccajan_98150_c0_g1_i1	2-isopropylmalate synthase	339	100	7.68e-75
Ccajan_105590_c0_g1_i1	2-isopropylmalate synthase	224	98	5.78e-25
Ccajan_111798_c0_g1_i1	2-isopropylmalate synthase	286	98.6	4.46e-57
Ccajan_113851_c0_g1_i1	2-isopropylmalate synthase	201	98	1.78e-23
Ccajan_115693_c0_g1_i1	2-isopropylmalate synthase	217	98	3.29e-29
Ccajan_119052_c0_g1_i1	2-isopropylmalate synthase	260	99.6	1.88e-51
Ccajan_129477_c0_g1_i1	2-isopropylmalate synthase	250	91.2	9.86e-39
Ccajan_84525_c0_g1_i1	2-isopropylmalate synthase chloroplastic-like	2660	92.8	0
Ccajan_14239_c0_g1_i1	2-keto-3-deoxy-L-rhamnonate aldolase	1365	88.6	0
Ccajan_20688_c0_g2_i1	2-keto-3-deoxy-L-rhamnonate aldolase	328	75.2	3.38e-09
Ccajan_4148_c0_g1_i1	2-keto-4-pentenoate hydratase	219	100	2.41e-44
Ccajan_5267_c0_g1_i1	2-keto-4-pentenoate hydratase	228	100	2.55e-44
Ccajan_58866_c0_g1_i1	2-keto-4-pentenoate hydratase	354	99.4	4.94e-76
Ccajan_67999_c0_g1_i1	2-keto-4-pentenoate hydratase	324	99.2	2.89e-60
Ccajan_73101_c0_g1_i1	2-keto-4-pentenoate hydratase	232	90	1.16e-35
Ccajan_82813_c0_g1_i1	2-keto-4-pentenoate hydratase	286	98.4	1.66e-61
Ccajan_88159_c0_g1_i1	2-keto-4-pentenoate hydratase	379	91.6	3.77e-67
Ccajan_121556_c0_g1_i1	2-keto-4-pentenoate hydratase	344	92	1.47e-67
Ccajan_124269_c0_g1_i1	2-keto-4-pentenoate hydratase	219	100	2.35e-42
Ccajan_127160_c0_g1_i1	2-keto-4-pentenoate hydratase	279	100	5.03e-32
Ccajan_39361_c0_g1_i1	2-methoxy-6-polyprenyl-1,4-benzoquinol mitochondrial	1403	95.8	0
Ccajan_99282_c0_g1_i1	2-methoxy-6-polyprenyl-1,4-benzoquinol mitochondrial isoform X2	232	91	2.52e-40
Ccajan_22254_c0_g1_i1	2-methyl-6-phytyl-1,4-hydroquinone chloroplastic	1424	96.8	0
Ccajan_43410_c0_g1_i1	2-methyl-6-phytyl-1,4-hydroquinone chloroplastic-like	1782	98.4	8.65e-176
Ccajan_43410_c0_g1_i2	2-methyl-6-phytyl-1,4-hydroquinone chloroplastic-like	1546	94.4	0
Ccajan_31859_c0_g1_i1	2-methylcitrate dehydratase	221	99.2	3.32e-45
Ccajan_58924_c0_g1_i1	2-methylcitrate dehydratase	204	92	1.69e-35
Ccajan_89688_c0_g1_i1	2-methylcitrate dehydratase	275	61.2	1.41e-22
Ccajan_108811_c0_g1_i1	2-methylcitrate dehydratase	217	78.6	1.21e-24
Ccajan_63101_c0_g1_i1	2-methylcitrate synthase	214	99.6	1.05e-35
Ccajan_108752_c0_g1_i1	2-methylcitrate synthase	263	97.2	4.9e-41
Ccajan_10341_c0_g1_i1	2-methylene-furan-3-one reductase-like	577	91.8	3.07e-92
Ccajan_10341_c0_g2_i2	2-methylene-furan-3-one reductase-like	595	92.4	8.36e-103
Ccajan_10341_c0_g3_i1	2-methylene-furan-3-one reductase-like	688	93.2	1.52e-83
Ccajan_10341_c0_g3_i2	2-methylene-furan-3-one reductase-like	650	92.6	4.88e-66
Ccajan_10341_c1_g1_i1	2-methylene-furan-3-one reductase-like	289	91	2.56e-58
Ccajan_40869_c0_g2_i1	2-methylene-furan-3-one reductase-like	1446	97.2	0
Ccajan_42039_c0_g1_i1	2-methylene-furan-3-one reductase-like	482	95.6	1.14e-21
Ccajan_74531_c0_g1_i1	2-methylene-furan-3-one reductase-like	270	92.8	9.88e-25
Ccajan_109895_c0_g1_i1	2-methylene-furan-3-one reductase-like	287	92.6	4.74e-34
Ccajan_123438_c0_g1_i1	2-methylene-furan-3-one reductase-like	373	97.4	2.51e-79
Ccajan_125503_c0_g1_i1	2-methylene-furan-3-one reductase-like	307	99.6	5.41e-65
Ccajan_69473_c0_g1_i1	2-nitropropane dioxygenase	206	100	6.09e-45
Ccajan_86898_c0_g1_i1	2-nitropropane dioxygenase	295	97.8	9.5e-64
Ccajan_119103_c0_g1_i1	2-nitropropane dioxygenase	222	98	2.4e-41
Ccajan_81863_c0_g1_i1	2-nitropropane dioxygenase precursor	202	93	2.55e-33
Ccajan_82117_c0_g1_i1	2-nitropropane dioxygenase-like enzyme	218	98.8	1.22e-26
Ccajan_95738_c0_g1_i1	2-nitropropane dioxygenase-like enzyme	212	92	6.67e-33
Ccajan_3301_c0_g1_i1	2-nonaprenyl-3-methyl-6-methoxy-1,4-benzoquinol hydroxylase	201	97.6	8.92e-40
Ccajan_84294_c0_g1_i1	2-octaprenyl-3-methyl-6-methoxy-1,4-benzoquinol hydroxylase	1171	98.6	2.32e-176
Ccajan_129012_c0_g1_i1	2-octaprenyl-6-methoxyphenyl hydroxylase	246	88.2	6.61e-39
Ccajan_44931_c0_g1_i1	2-octaprenylphenol hydroxylase	367	100	2.63e-77
Ccajan_60281_c0_g1_i1	2-octaprenylphenol hydroxylase	207	98	5.36e-29
Ccajan_62916_c0_g1_i1	2OG-Fe(II) oxygenase	210	96.6	2.79e-40
Ccajan_95137_c0_g1_i1	2OG-Fe(II) oxygenase	210	100	4.22e-44
Ccajan_60359_c0_g1_i1	2OG-Fe(II) oxygenase family	240	90.6	2.73e-48
Ccajan_115925_c0_g1_i1	2OG-Fe(II) oxygenase family	269	95.4	1.99e-52
Ccajan_2939_c0_g1_i1	2OG-Fe(II) oxygenase family oxidoreductase	2952	85.8	0
Ccajan_52893_c1_g3_i1	2OG-Fe(II) oxygenase family oxidoreductase	285	94.2	8.49e-48
Ccajan_52893_c1_g3_i2	2OG-Fe(II) oxygenase family oxidoreductase	286	91.8	2.57e-55
Ccajan_52893_c1_g3_i3	2OG-Fe(II) oxygenase family oxidoreductase	247	85.2	1.45e-35
Ccajan_76286_c0_g1_i1	2OG-Fe(II) oxygenase family oxidoreductase	344	88	1.14e-76
Ccajan_95918_c0_g1_i1	2OG-Fe(II) oxygenase superfamily	201	100	1.68e-42
Ccajan_30200_c0_g1_i1	2-on-2 hemoglobin	1214	90	5.66e-123
Ccajan_78105_c0_g1_i1	2-oxo-4-hydroxy-4-carboxy-5-ureidoimidazoline decarboxylase	235	66.2	4.41e-19
Ccajan_9741_c0_g1_i2	2-oxo-4-hydroxy-4-carboxy-5-ureidoimidazoline decarboxylase-like	1235	53.8	1.95e-19
Ccajan_84679_c0_g1_i1	2-oxoacid:ferredoxin beta subunit	264	99	9.59e-54
Ccajan_64071_c0_g1_i1	2-oxoacid:ferredoxin oxidoreductase subunit beta	343	96	1.8e-50
Ccajan_16657_c0_g1_i1	2-oxodicarboxylate carrier 2	247	97.2	1.33e-25
Ccajan_64175_c0_g1_i1	2-oxoglutarate and iron-dependent oxygenase domain-containing 3-like	213	78.2	5.87e-22
Ccajan_54257_c0_g1_i1	2-oxoglutarate dehydrogenase E1 component	215	91.2	2.09e-35
Ccajan_57696_c0_g1_i1	2-oxoglutarate dehydrogenase E1 component	261	93.8	5.36e-46
Ccajan_88966_c0_g1_i1	2-oxoglutarate dehydrogenase E1 component	366	99.8	1.51e-76
Ccajan_108486_c0_g1_i1	2-oxoglutarate dehydrogenase E1 component	310	100	1.42e-21
Ccajan_108889_c0_g1_i1	2-oxoglutarate dehydrogenase E1 component	209	96.6	2.52e-38
Ccajan_120230_c0_g1_i1	2-oxoglutarate dehydrogenase E1 component	298	100	1.09e-60
Ccajan_128131_c0_g1_i1	2-oxoglutarate dehydrogenase E1 component	330	97	3.99e-53
Ccajan_73759_c0_g1_i1	2-oxoglutarate dehydrogenase e1 component dhktd1-like mitochondrial	208	83.8	6.3e-06
Ccajan_86002_c0_g1_i1	2-oxoglutarate dehydrogenase e1 component like	201	89	2.79e-29
Ccajan_108488_c0_g1_i1	2-oxoglutarate dehydrogenase E1 mitochondrial	212	82	1.27e-08
Ccajan_115921_c0_g1_i1	2-oxoglutarate dehydrogenase- mitochondrial	524	82.2	8.14e-54
Ccajan_32973_c0_g2_i1	2-oxoglutarate dehydrogenase subunit E1	406	100	1.8e-78
Ccajan_104698_c0_g1_i1	2-oxoglutarate dehydrogenase subunit E1	204	100	4.08e-36
Ccajan_114603_c0_g1_i1	2-oxoglutarate dehydrogenase subunit E1	303	98	3.41e-58
Ccajan_54612_c0_g1_i1	2-oxoglutarate E2 dihydrolipoamide succinyltransferase	231	98.4	1.1e-43
Ccajan_67519_c0_g1_i1	2-oxoglutarate E2 dihydrolipoamide succinyltransferase	346	98.2	7.27e-71
Ccajan_70785_c0_g1_i1	2-oxoglutarate E2 dihydrolipoamide succinyltransferase	251	100	4.53e-41
Ccajan_85034_c0_g1_i1	2-oxoglutarate Fe(II)-dependent dioxygenase	209	92.8	6.77e-25
Ccajan_4123_c0_g1_i1	2-oxoglutarate Fe2+-dependent dioxygenase	215	91	1.16e-13
Ccajan_60105_c0_g1_i1	2-oxoglutarate ferredoxin oxidoreductase subunit alpha	286	93.6	8.17e-38
Ccajan_100477_c0_g1_i1	2-oxoglutarate ferredoxin oxidoreductase subunit alpha	206	93.6	7.13e-35
Ccajan_102257_c0_g1_i1	2-oxoglutarate ferredoxin oxidoreductase subunit alpha	252	95.8	2.91e-44
Ccajan_129016_c0_g1_i1	2-oxoglutarate ferredoxin oxidoreductase subunit alpha	304	98	1.01e-48
Ccajan_5422_c0_g1_i1	2-oxoglutarate mitochondrial isoform X1	1476	95.2	0
Ccajan_40590_c0_g1_i1	2-oxoglutarate mitochondrial isoform X7	628	94.2	3.15e-119
Ccajan_4170_c0_g1_i1	2-oxoglutarate mitochondrial-like	429	99.6	1.7e-94
Ccajan_7874_c0_g1_i1	2-oxoglutarate mitochondrial-like	583	86	6.87e-47
Ccajan_7874_c0_g1_i2	2-oxoglutarate mitochondrial-like	503	86	3.61e-48
Ccajan_27144_c0_g2_i1	2-oxoglutarate mitochondrial-like	222	100	2.8e-10
Ccajan_45344_c0_g1_i1	2-oxoglutarate mitochondrial-like	280	97	1.18e-42
Ccajan_45344_c0_g2_i1	2-oxoglutarate mitochondrial-like	320	99.8	2.63e-67
Ccajan_47355_c0_g1_i1	2-oxoglutarate mitochondrial-like	509	97.4	3.33e-53
Ccajan_48535_c1_g1_i1	2-oxoglutarate mitochondrial-like	3988	97.8	0
Ccajan_86540_c0_g1_i1	2-oxoglutarate mitochondrial-like	1269	97.4	0
Ccajan_108337_c0_g1_i1	2-oxoglutarate mitochondrial-like	257	97	6.2e-06
Ccajan_73549_c0_g1_i1	2-oxoglutarate oxidoreductase	306	100	2.67e-62
Ccajan_10963_c0_g1_i1	2-oxoglutarate-dependent dioxygenase DAO-like	967	90	0
Ccajan_10963_c0_g2_i1	2-oxoglutarate-dependent dioxygenase DAO-like	201	92.4	1.52e-27
Ccajan_41137_c0_g1_i1	2-oxoglutarate-dependent dioxygenase DAO-like	937	95.8	6.1e-135
Ccajan_41137_c0_g2_i1	2-oxoglutarate-dependent dioxygenase DAO-like	1263	94	0
Ccajan_59409_c0_g1_i1	2-oxoglutarate-dependent dioxygenase DAO-like	318	85	4.72e-70
Ccajan_79475_c0_g1_i1	2-oxoglutarate-dependent dioxygenase DAO-like	257	94.6	3.18e-33
Ccajan_79475_c0_g2_i1	2-oxoglutarate-dependent dioxygenase DAO-like	254	90	1.37e-25
Ccajan_25546_c0_g1_i1	2-oxoglutarate-Fe(II) type oxidoreductase-like	420	95	7e-06
Ccajan_42191_c0_g2_i1	2-oxoglutarate-Fe(II) type oxidoreductase-like	407	100	0.000425
Ccajan_54061_c0_g1_i1	2-oxoglutarate-Fe(II) type oxidoreductase-like	969	93.2	0
Ccajan_54061_c0_g2_i1	2-oxoglutarate-Fe(II) type oxidoreductase-like	360	94	5.42e-07
Ccajan_82751_c0_g1_i1	2-oxoglutarate-Fe(II) type oxidoreductase-like	1620	95.6	0
Ccajan_81032_c0_g1_i1	2-oxoisovalerate dehydrogenase subunit	396	77	3.51e-36
Ccajan_13130_c0_g1_i1	2-oxoisovalerate dehydrogenase subunit alpha	309	91	8.56e-06
Ccajan_20323_c0_g1_i1	2-oxoisovalerate dehydrogenase subunit alpha mitochondrial isoform X1	1806	95.6	0
Ccajan_74164_c0_g1_i1	2-oxoisovalerate dehydrogenase subunit alpha mitochondrial isoform X1	390	96	4.81e-05
Ccajan_74164_c0_g2_i1	2-oxoisovalerate dehydrogenase subunit alpha mitochondrial isoform X1	242	96	5.76e-06
Ccajan_42461_c0_g1_i1	2-oxoisovalerate dehydrogenase subunit alpha mitochondrial isoform X2	365	100	1.87e-08
Ccajan_53065_c0_g1_i1	2-oxoisovalerate dehydrogenase subunit alpha mitochondrial-like	1734	94.4	0
Ccajan_56669_c0_g1_i1	2-oxoisovalerate dehydrogenase subunit beta	448	91.8	7.98e-85
Ccajan_86458_c0_g2_i1	2-oxoisovalerate dehydrogenase subunit beta mitochondrial-like	1699	97	0
Ccajan_19810_c0_g1_i1	2-oxoisovalerate dehydrogenase subunit mitochondrial	225	87.4	4.25e-33
Ccajan_79103_c0_g1_i1	2-oxoisovalerate dehydrogenase subunit mitochondrial	261	90	2.79e-44
Ccajan_68974_c0_g1_i1	2-oxoisovalerate dehydrogenase subunit mitochondrial isoform X2	228	90.4	6.74e-40
Ccajan_119152_c0_g1_i1	2-oxopent-4-enoate hydratase	240	97	2.07e-39
Ccajan_2590_c0_g1_i1	2-phosphoglycerate kinase	1983	96	0
Ccajan_20790_c0_g1_i1	2-phosphoglycolate phosphatase 1	702	92	0.000214
Ccajan_71871_c0_g1_i1	2-phospho-L-lactate transferase	442	93	2.5e-85
Ccajan_115412_c0_g1_i1	2-phytyl-1,4-beta-naphthoquinone chloroplastic	1063	92.6	1.35e-177
Ccajan_21986_c0_g1_i1	2-polyprenyl-6-methoxyphenol 4-hydroxylase	282	98	1.75e-47
Ccajan_108419_c0_g1_i1	2-polyprenyl-6-methoxyphenol 4-hydroxylase	241	97	6.48e-47
Ccajan_121821_c0_g1_i1	2-polyprenyl-6-methoxyphenol 4-hydroxylase	265	100	1.23e-44
Ccajan_112712_c0_g1_i1	2-polyprenyl-6-methoxyphenol hydroxylase	366	92.4	3.96e-56
Ccajan_65503_c0_g1_i1	2-polyprenyl-6-methoxyphenol hydroxylase-like oxidoreductase	390	84.8	1.9e-67
Ccajan_72172_c0_g1_i1	2-polyprenyl-6-methoxyphenol hydroxylase-like oxidoreductase	201	74.2	1.49e-25
Ccajan_108693_c0_g1_i1	2-polyprenyl-6-methoxyphenol hydroxylase-like oxidoreductase	440	80.8	1.25e-47
Ccajan_86648_c0_g1_i1	2-polyprenylphenol hydroxylase-like oxidoreductase	325	94.8	6.3e-57
Ccajan_60141_c0_g1_i1	2-succinyl-5-enolpyruvyl-6-hydroxy-3-cyclohexene-1-carboxylic-acid synthase	203	99.4	2.17e-37
Ccajan_103782_c0_g1_i1	2-succinyl-5-enolpyruvyl-6-hydroxy-3-cyclohexene-1-carboxylic-acid synthase	215	82.2	4.06e-23
Ccajan_9645_c0_g1_i3	2-succinylbenzoate-- chloroplastic peroxisomal	1966	94.2	0
Ccajan_9645_c0_g1_i2	2-succinylbenzoate-- chloroplastic peroxisomal isoform X1	1809	95	0
Ccajan_52483_c0_g1_i1	2-type zinc finger	2299	97	0
Ccajan_52483_c0_g1_i2	2-type zinc finger	2554	95	0
Ccajan_84059_c1_g1_i1	2-type zinc finger At1g67325 family	594	93.4	5.49e-24
Ccajan_61428_c0_g1_i1	3 (2 ),5 -bisphosphate nucleotidase	201	69.2	1.64e-25
Ccajan_62286_c0_g1_i1	3 (2 ),5 -bisphosphate nucleotidase	205	94	4.33e-40
Ccajan_92765_c0_g1_i1	3 (2 ),5 -bisphosphate nucleotidase	212	74.4	6.5e-18
Ccajan_111382_c0_g1_i1	3 (2 ),5 -bisphosphate nucleotidase	201	98	3.73e-36
Ccajan_111671_c0_g1_i1	3 (2 ),5 -bisphosphate nucleotidase	233	97.6	8.3e-16
Ccajan_32894_c0_g1_i1	3 (2 ),5 -bisphosphate nucleotidase 1	223	100	1.58e-05
Ccajan_32894_c0_g2_i1	3 (2 ),5 -bisphosphate nucleotidase 1	298	88.8	2.4e-43
Ccajan_32894_c0_g3_i1	3 (2 ),5 -bisphosphate nucleotidase 1	211	87	2.49e-21
Ccajan_101292_c0_g1_i1	3 (2 ),5 -bisphosphate nucleotidase 1	208	89	1.94e-16
Ccajan_129907_c0_g1_i1	3 ,5 -cyclic AMP phosphodiesterase	206	71.8	2.67e-16
Ccajan_105810_c0_g1_i1	3 ,5 -cyclic-nucleotide phosphodiesterase	357	70	0.000464
Ccajan_15519_c0_g1_i1	3 ,5 -nucleoside bisphosphate phosphatase-like	1770	94.6	0
Ccajan_35962_c0_g1_i1	3 -5 exonuclease	417	52.6	8.99e-23
Ccajan_66459_c0_g1_i1	3 -5 exonuclease	345	99.8	4.12e-70
Ccajan_73694_c0_g1_i1	3 -5 exonuclease	404	100	7.84e-78
Ccajan_15152_c0_g1_i1	3 -5 exonuclease domain-containing	298	97	1.4e-65
Ccajan_96529_c0_g1_i1	3 -5 exonuclease domain-containing	230	100	1.06e-08
Ccajan_68288_c0_g1_i1	3 -5 exoribonuclease 1	250	73.6	6.41e-14
Ccajan_30212_c0_g1_i1	3 -5 ssDNA RNA exonuclease	315	86	1.72e-09
Ccajan_78708_c0_g1_i1	3 HAT complex component NTO1	285	100	4.96e-08
Ccajan_109025_c0_g1_i1	3 -hydroxy-N-methyl-(S)-coclaurine 4 -O-methyltransferase	1849	98.4	0
Ccajan_52625_c1_g1_i1	3 -N-debenzoyl-2 -deoxytaxol N-	210	76.6	3.63e-08
Ccajan_65499_c0_g1_i1	3 -N-debenzoyl-2 -deoxytaxol N-	227	76	3.32e-05
Ccajan_46288_c0_g1_i1	3 -N-debenzoyl-2 -deoxytaxol N-benzoyltransferase	1492	84	0
Ccajan_46288_c0_g1_i2	3 -N-debenzoyl-2 -deoxytaxol N-benzoyltransferase	1429	88.2	0
Ccajan_117022_c0_g1_i1	3 -N-debenzoyl-2 -deoxytaxol N-benzoyltransferase	230	100	9.32e-13
Ccajan_120710_c0_g1_i1	3-(2,3-dihydroxyphenyl)propionate dioxygenase	229	100	2.5e-45
Ccajan_1996_c0_g1_i1	3-(3-hydroxyphenyl)propionate hydroxylase	206	98	4.56e-38
Ccajan_75243_c0_g1_i1	3-(3-hydroxyphenyl)propionate hydroxylase	403	99.6	4.56e-79
Ccajan_102077_c0_g1_i1	3-(3-hydroxyphenyl)propionate hydroxylase	273	98	6.93e-60
Ccajan_117643_c0_g1_i1	3-(3-hydroxyphenyl)propionate hydroxylase	287	98	5.46e-60
Ccajan_109429_c0_g1_i1	3-(3-hydroxy-phenyl)propionate hydroxylase	218	98.8	3.86e-43
Ccajan_4671_c0_g1_i1	3-(3-hydroxy-phenyl)propionate transporter	527	98.2	3.97e-98
Ccajan_61331_c0_g1_i1	3-(3-hydroxy-phenyl)propionate transporter	209	96.4	9.27e-25
Ccajan_62226_c0_g1_i1	3-(3-hydroxy-phenyl)propionate transporter	253	94.8	3.88e-42
Ccajan_128415_c0_g1_i1	3-(3-hydroxy-phenyl)propionate transporter	308	96.8	7.69e-62
Ccajan_37154_c0_g1_i1	3-(cis-5,6-dihydroxycyclohexa-1,3-dien-1-yl)propanoate dehydrogenase	251	100	6.38e-50
Ccajan_59443_c0_g1_i1	3-(cis-5,6-dihydroxycyclohexa-1,3-dien-1-yl)propanoate dehydrogenase	657	98.6	4.06e-112
Ccajan_108208_c0_g1_i1	3-(cis-5,6-dihydroxycyclohexa-1,3-dien-1-yl)propanoate dehydrogenase	239	90.6	2.03e-09
Ccajan_19008_c0_g1_i1	3,4-dihydroxy-2-butanone kinase	248	98	7.41e-49
Ccajan_27165_c0_g1_i1	3,4-dihydroxy-2-butanone kinase	976	92.8	1.65e-45
Ccajan_27165_c0_g2_i1	3,4-dihydroxy-2-butanone kinase	660	94.8	6.4e-61
Ccajan_27165_c0_g3_i1	3,4-dihydroxy-2-butanone kinase	655	96	3.89e-47
Ccajan_52705_c1_g3_i1	3,4-dihydroxy-2-butanone kinase	857	89.8	2.36e-15
Ccajan_52705_c1_g4_i1	3,4-dihydroxy-2-butanone kinase	2173	96.4	0
Ccajan_52705_c1_g4_i3	3,4-dihydroxy-2-butanone kinase	1275	96.4	0
Ccajan_52705_c1_g4_i4	3,4-dihydroxy-2-butanone kinase	1524	96.6	0
Ccajan_52705_c1_g4_i6	3,4-dihydroxy-2-butanone kinase	2255	95	0
Ccajan_52705_c1_g4_i9	3,4-dihydroxy-2-butanone kinase	2278	96.4	0
Ccajan_52705_c1_g4_i11	3,4-dihydroxy-2-butanone kinase	2347	96.6	0
Ccajan_52705_c1_g4_i13	3,4-dihydroxy-2-butanone kinase	1610	96	0
Ccajan_52705_c1_g4_i14	3,4-dihydroxy-2-butanone kinase	1282	96.4	2.95e-163
Ccajan_52705_c1_g4_i16	3,4-dihydroxy-2-butanone kinase	1367	96.4	3.2e-172
Ccajan_52705_c1_g4_i17	3,4-dihydroxy-2-butanone kinase	314	95	6.33e-18
Ccajan_52705_c1_g5_i1	3,4-dihydroxy-2-butanone kinase	236	93	1.28e-15
Ccajan_33823_c0_g2_i1	3,4-dihydroxy-2-butanone kinase isoform X1	317	95.6	1.15e-55
Ccajan_52705_c1_g4_i12	3,4-dihydroxy-2-butanone kinase isoform X1	907	95.8	7.56e-70
Ccajan_52705_c1_g4_i15	3,4-dihydroxy-2-butanone kinase isoform X2	1013	89.4	4.81e-57
Ccajan_24963_c0_g1_i1	3,4-dihydroxy-2-butanone-4-phosphate synthase	265	100	4.58e-56
Ccajan_76650_c0_g1_i1	3,4-dihydroxy-2-butanone-4-phosphate synthase	611	98.6	1.08e-112
Ccajan_81859_c0_g1_i1	3,4-dihydroxy-2-butanone-4-phosphate synthase	231	99.2	1.59e-46
Ccajan_98883_c0_g1_i1	3,4-dihydroxy-2-butanone-4-phosphate synthase	217	100	9.92e-42
Ccajan_106594_c0_g1_i1	3,4-dihydroxy-2-butanone-4-phosphate synthase	213	97	2.2e-38
Ccajan_130234_c0_g1_i1	3,4-dihydroxy-2-butanone-4-phosphate synthase	252	100	1.62e-51
Ccajan_79528_c0_g1_i1	3,4-dihydroxyphenylacetate 2,3-dioxygenase	203	100	1.53e-40
[truncated: 169,097 more rows]
