# Supplementary material for: Transcriptome profiling of differentially expressed genes in cytoplasmic male-sterile line and its fertility restorer line in pigeon pea (Cajanus cajan L.)
Source: BMC Plant Biol. 2020 Feb 13;20:74. doi: 10.1186/s12870-020-2284-y (PMC7020380; doi:10.1186/s12870-020-2284-y)
Supplement: Supplementary file 2 — Additional File 2: Table S1. Sequences with significant BLASTX hits against nr protein database. Table S2. Sequences with significant BLASTX hits against Virdiplantae database. Table S3. Gene Ontology classification of the assembled unigenes. Table S4. KEGG classification of Cajanus cajan unigenes. Table S5. Transcription factors identified in transcriptome of Cajanus cajan. Table S6. List of differentially expressed genes between sterile AKCMS11 and fertile AKPR303 in pigeon pea. Table S7. List of significantly enriched GO terms in down-regulated DEGs. Table S8. List of significantly enriched GO terms in up-regulated DEGs. Table S9. Summary of KEGG annotations for down and up-regulated DEGs. Table S10. TAIR database BLASTX results of pigeon pea, 951 DEGs in MapMan pathway analysis. Table S11. OrthoDB homologs search of 3167 pigeon pea DEGs against TAIR database. Table S12. List of qRT-PCR primers used in this study. [file 12870_2020_2284_MOESM2_ESM.zip › Additional file 2 Table S10.xlsx]

## Sheet: Sheet1
Additional file 2:Table S10. TAIR database Blast X results of pigeon pea 951 DEGs in MapMan pathway analysis.
Query Id	Subject Id	% identity	Length	Query start	Query end	subject start	subject end	e-value	Bit score	FC values	Log Fc Values	Up-down regulation	pval	padj	Symbol	Swiss-prot
Ccajan_112_c0_g1_i1	AT5G64070.1	50.296	169	6	494	891	1058	1.23e-49	171	0.109402	-3.19229	down	2.95882e-06	0.00246919	PI4KB1	Phosphatidylinositol 4-kinase beta 1 [Source:UniProtKB/Swiss-Prot;Acc:Q9FMJ0]
Ccajan_263_c0_g1_i1	AT5G55260.1	95.724	304	70	981	2	305	0	611	0.008906	-6.81101	down	0.00201352	0.330555	PPX2	protein phosphatase X 2 [Source:TAIR;Acc:AT5G55260]
Ccajan_697_c0_g1_i1	AT1G61370.2	69.444	36	2	109	480	515	3.66e-11	57	0.198591	-2.33213	down	0.00331036	0.46119	N/A	S-locus lectin protein kinase family protein
Ccajan_926_c0_g1_i1	AT4G23160.3	50	56	3	170	161	216	1.08e-14	67	0.179738	-2.47603	down	0.00323715	0.456585	N/A	N/A
Ccajan_1071_c0_g2_i1	AT1G21430.1	56.403	367	1245	151	19	383	1.57e-150	434	0.0415485	-4.58906	down	0.0449071	1	YUC11	Probable indole-3-pyruvate monooxygenase YUCCA11 [Source:UniProtKB/Swiss-Prot;Acc:Q9LPL3]
Ccajan_2034_c0_g2_i1	AT2G42880.1	46.014	276	1	792	347	606	3.12e-52	184	0.0557309	-4.16538	down	0.00160211	0.279718	MPK20	Mitogen-activated protein kinase 20 [Source:UniProtKB/Swiss-Prot;Acc:Q9SJG9]
Ccajan_2237_c0_g1_i1	AT2G34770.1	65.493	142	302	727	1	142	5.44e-58	184	0.0307954	-5.02114	down	0.000733785	0.162009	FAH1	FAH1 [Source:UniProtKB/TrEMBL;Acc:A0A178W0P1]
Ccajan_2250_c0_g1_i1	AT3G61750.2	63.529	85	643	392	195	279	2.92e-29	111	0.000920075	-10.086	down	0.00014682	0.053885	N/A	N/A
Ccajan_2425_c0_g1_i1	AT1G15380.2	83.333	24	667	738	88	111	5.36e-05	43.1	0.00296218	-8.39912	down	0.00255734	0.387188	N/A	GLYI4 [Source:UniProtKB/TrEMBL;Acc:A0A178W6B2]
Ccajan_2910_c0_g1_i1	AT1G05990.1	80.328	122	1162	800	29	150	7.56e-47	157	0.0426948	-4.5498	down	0.0148178	1	CML7	Calmodulin-like protein 7 [Source:UniProtKB/Swiss-Prot;Acc:Q9LNE7]
Ccajan_2964_c0_g2_i1	AT2G23170.1	75.887	141	1	423	454	592	5.6e-69	224	0.133125	-2.90915	down	0.00073982	0.162829	GH3.3	Indole-3-acetic acid-amido synthetase GH3.3 [Source:UniProtKB/Swiss-Prot;Acc:O22190]
Ccajan_3507_c0_g2_i1	AT1G07780.9	35.714	70	250	56	201	270	2.05e-07	47.4	0.149776	-2.73912	down	0.0114726	1	N/A	N/A
Ccajan_3951_c0_g2_i1	AT5G05220.1	57.627	59	475	305	71	129	4.36e-16	72.8	0.0507017	-4.30182	down	0.000519461	0.13075	N/A	AT5g05220/K18I23_2 [Source:UniProtKB/TrEMBL;Acc:Q940U2]
Ccajan_4400_c0_g2_i1	AT5G58720.1	68	25	242	168	436	460	1e-07	40	0.0116446	-6.4242	down	3.08323e-09	6.17523e-06	PIPC	SMR domain-containing protein At5g58720 [Source:UniProtKB/Swiss-Prot;Acc:O65573]
Ccajan_4562_c0_g1_i1	AT5G50080.1	88.06	67	520	320	72	138	5.1e-20	86.7	0.167632	-2.57663	down	0.00637805	0.714116	N/A	N/A
Ccajan_4594_c0_g1_i1	AT3G27530.1	81.651	109	334	8	178	286	6.68e-54	180	0.0108635	-6.52437	down	0.00227528	0.356744	GC6	Golgin candidate 6 [Source:UniProtKB/Swiss-Prot;Acc:B0F9L4]
Ccajan_4644_c0_g2_i1	AT3G44785.1	90.476	21	65	3	1	21	4.13e-08	47.8	0.189627	-2.39876	down	0.000377763	0.104875	N/A	N/A
Ccajan_5346_c0_g1_i1	AT3G11510.1	90	80	242	3	52	131	9.39e-49	151	0.00160653	-9.28184	down	2.35177e-11	7.32701e-08	RPS14B	At3g11510 [Source:UniProtKB/TrEMBL;Acc:Q1H555]
Ccajan_5654_c0_g2_i1	AT1G13330.1	75	84	34	285	143	226	2.31e-43	144	0.154433	-2.69495	down	0.000355475	0.101502	HOP2	Homologous-pairing protein 2 homolog [Source:UniProtKB/Swiss-Prot;Acc:Q9FX64]
Ccajan_6010_c0_g1_i1	AT2G30980.1	91.722	302	908	3	73	374	0	591	0.222981	-2.16501	down	0.0185363	1	ASK6	SKdZeta [Source:UniProtKB/TrEMBL;Acc:A0A178W1X9]
Ccajan_6084_c0_g1_i1	AT2G25300.2	80.435	46	683	546	223	268	1.05e-17	83.2	0.0302568	-5.0466	down	0.00752461	0.788447	N/A	N/A
Ccajan_6722_c0_g2_i1	AT3G45780.2	85	20	2	61	862	881	5.86e-05	43.5	0.00259351	-8.59088	down	0.00334131	0.463799	PHOT1	RPT1 [Source:UniProtKB/TrEMBL;Acc:A0A178VFT4]
Ccajan_6896_c0_g1_i1	AT4G23160.3	52.632	38	5	106	213	250	1.73e-07	37	0.0598433	-4.06267	down	0.0455371	1	N/A	N/A
Ccajan_7265_c0_g1_i1	AT4G34960.1	85.475	179	398	934	45	223	2.48e-108	320	0.0385955	-4.69542	down	0.0416439	1	CYP21-1	Peptidyl-prolyl cis-trans isomerase CYP21-1 [Source:UniProtKB/Swiss-Prot;Acc:O49605]
Ccajan_7391_c0_g1_i1	AT4G18030.1	75.702	605	281	2089	1	605	0	985	0.00730674	-7.09656	down	0.00509625	0.619026	N/A	Probable methyltransferase PMT14 [Source:UniProtKB/Swiss-Prot;Acc:Q94EJ6]
Ccajan_7502_c0_g1_i1	AT5G38280.2	66.667	81	245	3	450	530	4.06e-33	120	0.051808	-4.27068	down	0.0111342	0.984237	N/A	N/A
Ccajan_7559_c0_g1_i1	AT3G61600.2	69.231	26	258	332	65	90	0.000466	38.9	0.0616472	-4.01982	down	0.00602705	0.687539	POB1	BTB/POZ domain-containing protein POB1 [Source:UniProtKB/Swiss-Prot;Acc:Q9FPW6]
Ccajan_7875_c0_g1_i1	AT2G27500.1	66.854	356	140	1204	24	379	0	524	0.217621	-2.20011	down	0.0187241	1	N/A	Glucan endo-1,3-beta-glucosidase 14 [Source:UniProtKB/Swiss-Prot;Acc:Q9ZQG9]
Ccajan_7932_c0_g1_i1	AT1G49470.1	56.849	292	146	997	1	288	1.17e-91	279	0.0052668	-7.56886	down	9.68901e-06	0.00634761	N/A	At1g49470 [Source:UniProtKB/TrEMBL;Acc:Q9XIB3]
Ccajan_8159_c0_g1_i1	AT5G19600.1	51.205	166	668	174	470	631	2.22e-52	179	0.0194914	-5.68102	down	0.00393685	0.52021	SULTR3;5	Probable sulfate transporter 3.5 [Source:UniProtKB/Swiss-Prot;Acc:Q94LW6]
Ccajan_8230_c0_g2_i1	AT5G35580.1	79.167	24	72	1	254	277	2.35e-06	43.5	0.023486	-5.41206	down	0.000687861	0.154795	N/A	Protein kinase superfamily protein [Source:TAIR;Acc:AT5G35580]
Ccajan_8518_c0_g1_i1	AT4G21110.2	93.548	31	169	261	1	31	6e-14	63.2	0.0783449	-3.67402	down	0.0162438	1	N/A	N/A
Ccajan_8746_c0_g1_i1	AT5G09900.1	90	40	1	120	402	441	8.76e-17	79.3	0.145892	-2.77703	down	0.000635354	0.147477	EMB2107	26S proteasome regulatory subunit, putative (RPN5) [Source:UniProtKB/TrEMBL;Acc:B3H6B0]
Ccajan_8765_c0_g1_i1	AT3G61320.1	69.828	348	1429	386	59	406	1.04e-136	405	0.0547197	-4.1918	down	0.0293248	1	N/A	N/A
Ccajan_8807_c0_g2_i1	AT1G47870.2	50.987	304	1191	280	119	392	4e-91	280	0.134427	-2.89511	down	0.010166	0.939091	E2FC	E2FC [Source:UniProtKB/TrEMBL;Acc:A0A178WB46]
Ccajan_8993_c0_g1_i1	AT2G20560.1	65.68	338	172	1161	1	320	2.18e-136	399	0.0100748	-6.6331	down	0.0129649	1	N/A	At2g20560/T13C7.15 [Source:UniProtKB/TrEMBL;Acc:Q9SIL3]
Ccajan_9040_c0_g2_i1	AT5G24300.2	64.634	410	2552	1362	57	464	0	553	0.195703	-2.35327	down	0.0147566	1	SS1	Starch synthase, chloroplastic/amyloplastic (Fragment) [Source:UniProtKB/TrEMBL;Acc:W8QN76]
Ccajan_9710_c0_g2_i1	AT3G43540.1	74.157	178	851	318	40	217	6.7e-90	276	0.00647258	-7.27144	down	2.64042e-09	5.44388e-06	N/A	Initiation factor 4F subunit (DUF1350) [Source:UniProtKB/TrEMBL;Acc:Q9M236]
Ccajan_9811_c0_g1_i1	AT2G15490.3	49.143	175	2	517	310	477	9.8e-46	159	0.203359	-2.2979	down	0.0241285	1	UGT73B4	Glycosyltransferase [Source:UniProtKB/TrEMBL;Acc:A0A178VNQ8]
Ccajan_10112_c0_g2_i1	AT3G28920.1	56.889	225	399	1025	28	251	4.45e-60	204	0.0219779	-5.5078	down	0.000304828	0.0919067	ZHD9	Zinc-finger homeodomain protein 9 [Source:UniProtKB/Swiss-Prot;Acc:Q9LHF0]
Ccajan_10186_c0_g1_i1	AT5G07280.1	56.338	71	302	90	1122	1192	7.1e-21	86.3	0.0433326	-4.5284	down	0.0049902	0.609957	EMS1	Leucine-rich repeat receptor protein kinase EMS1 [Source:UniProtKB/Swiss-Prot;Acc:Q9LYN8]
Ccajan_10213_c0_g1_i1	AT2G25737.1	45.882	170	510	1	289	424	2.47e-16	78.6	0.0493634	-4.34041	down	0.017695	1	N/A	N/A
Ccajan_10500_c0_g1_i1	AT4G28811.1	37.037	135	3	395	405	521	0.000272	41.6	0.0720236	-3.79539	down	0.0101015	0.935377	N/A	N/A
Ccajan_11000_c0_g2_i1	AT3G58760.6	57.143	56	205	38	62	117	1.72e-12	62	0.0313719	-4.99438	down	0.0283835	1	N/A	N/A
Ccajan_11334_c0_g1_i1	AT3G29785.1	57.955	88	290	553	7	93	1.7e-28	103	0.0103355	-6.59624	down	0.00437441	0.565821	N/A	N/A
Ccajan_11355_c0_g3_i1	AT2G32240.1	48.608	1329	4385	465	48	1333	0	794	0.0414894	-4.59111	down	0.0224254	1	N/A	FUNCTIONS IN: molecular_function unknown; INVOLVED IN: response to cadmium ion; LOCATED IN: plasma membrane; EXPRESSED IN: 25 plant structures; EXPRESSED DURING: 13 growth stages; CONTAINS InterPro DOMAIN/s: Prefoldin (InterPro:IPR009053); BEST Arab /.../s thaliana protein match is: unknown protein (TAIR:AT1G05320.3); Has 470429 Blast hits to 168274 proteins in 4282 species: Archae - 6896; Bacter…
Ccajan_11397_c0_g1_i1	AT3G06895.1	59.574	47	215	75	5	51	2.6e-10	51.2	0.0118885	-6.39429	down	0.00967848	0.913131	N/A	F17A9.5 protein [Source:UniProtKB/TrEMBL;Acc:Q9M909]
Ccajan_11555c1_g1_i1	ATMG00980.1	90.4	125	3407	3033	1	125	2.57e-69	228	0.00257276	-8.60247	down	1.09336e-05	0.00699944	RPSL2	Ribosomal protein S12/S23 family protein [Source:TAIR;Acc:ATMG00980]
Ccajan_11659_c0_g1_i1	AT4G21430.1	36.653	1004	256	3090	12	926	0	570	0.105327	-3.24706	down	0.0346836	1	B160	Protein B160 [Source:UniProtKB/TrEMBL;Acc:Q8H1S7]
Ccajan_12025_c0_g1_i1	AT3G03960.1	64.706	34	1	102	494	527	1.6e-08	54.3	0.0173507	-5.84886	down	0.00861856	0.858177	CCT8	T-complex protein 1 subunit theta [Source:UniProtKB/Swiss-Prot;Acc:Q94K05]
Ccajan_12096_c0_g1_i1	AT1G48720.1	32.394	71	215	3	19	89	2.97e-07	44.3	0.00641992	-7.28323	down	0.000379702	0.105205	N/A	At1g48720 [Source:UniProtKB/TrEMBL;Acc:Q682G3]
Ccajan_12116_c0_g1_i1	AT3G01810.3	55.464	604	3612	1825	361	921	4.75e-180	567	0.00761043	-7.03781	down	0.00363176	0.490586	N/A	EEIG1/EHBP1 protein amino-terminal domain protein [Source:UniProtKB/TrEMBL;Acc:Q9SGJ0]
Ccajan_12174_c0_g2_i1	AT5G41770.1	81.339	702	2672	588	3	704	0	1123	0.240248	-2.05741	down	0.00593752	0.682323	N/A	Crooked neck protein, putative / cell cycle protein [Source:UniProtKB/TrEMBL;Acc:F4JZX8]
Ccajan_12227_c0_g1_i1	AT2G37570.1	82.093	497	2542	1067	1	494	0	797	0.0326258	-4.93784	down	0.0077715	0.801734	SLT1	SLT1 [Source:UniProtKB/TrEMBL;Acc:A0A178VWH9]
Ccajan_12301_c0_g1_i1	AT2G41370.1	89.189	111	370	38	128	238	3.99e-58	187	0.131094	-2.93133	down	0.00210569	0.341385	NPR5	Regulatory protein NPR5 [Source:UniProtKB/Swiss-Prot;Acc:Q9ZVC2]
Ccajan_12415_c0_g2_i1	ATMG00850.1	48.718	39	179	63	41	79	0.000186	41.6	0.000193838	-12.3329	down	0.0108165	0.966517	ORF107E	Uncharacterized mitochondrial protein AtMg00850 [Source:UniProtKB/Swiss-Prot;Acc:P92522]
Ccajan_12449_c0_g1_i1	AT5G18600.1	85.294	102	1093	788	1	102	1.99e-56	182	0.212807	-2.23238	down	0.0244918	1	GRXS2	Monothiol glutaredoxin-S2 [Source:UniProtKB/Swiss-Prot;Acc:Q8L8Z8]
Ccajan_12688_c0_g1_i1	AT5G05340.1	61.017	295	104	982	30	324	4.24e-123	362	0.00252981	-8.62675	down	8.82457e-05	0.0379508	PER52	Peroxidase 52 [Source:UniProtKB/Swiss-Prot;Acc:Q9FLC0]
Ccajan_12730_c0_g1_i1	AT2G04030.1	87.518	681	340	2373	61	737	0	1162	0.139637	-2.84024	down	2.91195e-05	0.0155821	HSP90-5	HSP90.5 [Source:UniProtKB/TrEMBL;Acc:A0A178VPV7]
Ccajan_12821_c0_g1_i1	AT4G08950.1	72.757	301	1321	437	18	314	6.82e-141	409	0.00236261	-8.72541	down	2.07267e-05	0.0119093	EXO	Protein EXORDIUM [Source:UniProtKB/Swiss-Prot;Acc:Q9ZPE7]
Ccajan_12895_c0_g1_i1	AT1G74160.1	47.048	1135	923	4228	1	1023	0	693	0.001448	-9.43172	down	5.87128e-09	1.09753e-05	N/A	LONGIFOLIA protein [Source:UniProtKB/TrEMBL;Acc:Q0WNQ5]
Ccajan_12914_c0_g1_i1	AT3G08030.1	61.364	44	134	3	26	69	7.4e-14	65.5	0.0612163	-4.02994	down	0.0434555	1	N/A	F17A17.37 protein [Source:UniProtKB/TrEMBL;Acc:Q9SFB1]
Ccajan_12986c1_g1_i1	AT2G45990.2	81.716	268	72	875	1	268	1.07e-159	451	0.011225	-6.47714	down	0.0106045	0.960133	N/A	AT2G45990 protein [Source:UniProtKB/TrEMBL;Acc:O82790]
Ccajan_13031_c0_g2_i1	AT5G54900.1	36.066	61	6	182	260	316	0.00063	37	0.11726	-3.09222	down	0.0168757	1	RBP45A	Polyadenylate-binding protein RBP45A [Source:UniProtKB/Swiss-Prot;Acc:Q9FPJ8]
Ccajan_13394_c0_g1_i1	AT2G27110.3	57.746	71	247	459	572	642	1.48e-20	91.7	0.00271307	-8.52586	down	0.000296935	0.0903036	FRS3	Protein FAR1-RELATED SEQUENCE 3 [Source:UniProtKB/Swiss-Prot;Acc:Q9ZVC9]
Ccajan_13673_c0_g1_i1	AT1G22450.1	91.176	34	5	106	157	190	6.06e-18	76.3	0.0158046	-5.98351	down	0.000415241	0.112387	COX6B-1	COX6B [Source:UniProtKB/TrEMBL;Acc:A0A178WPQ4]
Ccajan_13738_c0_g1_i1	AT3G62700.1	40.698	172	410	3	831	1001	3.68e-31	117	0.0703772	-3.82875	down	0.00495612	0.607912	ABCC14	ABC transporter C family member 14 [Source:UniProtKB/Swiss-Prot;Acc:Q9LZJ5]
Ccajan_15331_c0_g1_i1	AT3G25920.1	46.032	63	168	1	118	180	2.22e-05	40.8	0.00616513	-7.34165	down	3.90973e-07	0.000438512	RPL15	50S ribosomal protein L15, chloroplastic [Source:UniProtKB/Swiss-Prot;Acc:P25873]
Ccajan_15390_c0_g1_i1	AT1G48520.3	43.421	76	219	1	165	235	3.88e-11	57	0.00290667	-8.42642	down	0.00536914	0.639654	GATB	Glutamyl-tRNA(Gln) amidotransferase subunit B, chloroplastic/mitochondrial [Source:UniProtKB/Swiss-Prot;Acc:Q9FV81]
Ccajan_15679_c0_g2_i1	AT2G32540.1	46.512	86	1	258	445	530	3.88e-25	97.4	9.2203e-05	-13.4048	down	3.87222e-06	0.00303286	CSLB4	Glycosyltransferase (Fragment) [Source:UniProtKB/TrEMBL;Acc:W8Q3D1]
Ccajan_16321_c0_g3_i1	AT1G05200.7	72.727	143	430	2	646	788	1.03e-60	200	0.113506	-3.13916	down	0.0180134	1	N/A	N/A
Ccajan_16351_c0_g2_i1	AT5G05690.3	66.667	33	262	360	310	340	2.13e-06	45.4	0.00250306	-8.64209	down	0.00641963	0.715933	CYP90A1	DWF3 [Source:UniProtKB/TrEMBL;Acc:A0A178UQC4]
Ccajan_16680_c0_g1_i1	AT1G26830.1	84.211	19	315	371	52	70	4.76e-05	42	0.0147553	-6.08262	down	0.0229739	1	CUL3A	CUL3A [Source:UniProtKB/TrEMBL;Acc:A0A178WM88]
Ccajan_16748_c0_g1_i1	AT3G23130.1	77.143	35	246	350	35	69	7.11e-14	65.9	0.0377571	-4.72711	down	0.00919549	0.888898	SUP	Putative uncharacterized protein At3g23130 (Fragment) [Source:UniProtKB/TrEMBL;Acc:C0SVC6]
Ccajan_17949_c0_g1_i1	AT2G18480.1	67.601	321	2	946	164	483	2.83e-148	429	0.0590957	-4.0808	down	0.000546535	0.134664	PLT3	Probable polyol transporter 3 [Source:UniProtKB/Swiss-Prot;Acc:Q9ZNS0]
Ccajan_18036_c0_g1_i1	AT1G79820.2	70.309	485	1761	334	11	493	0	646	0.018622	-5.74685	down	0.00955973	0.908038	SGB1	Probable plastidic glucose transporter 3 [Source:UniProtKB/Swiss-Prot;Acc:Q2V4B9]
Ccajan_18390_c0_g1_i1	AT3G48890.1	73.554	121	259	621	1	120	3.19e-50	163	0.00397121	-7.97621	down	0.0498469	1	MSBP2	Membrane steroid-binding protein 2 [Source:UniProtKB/Swiss-Prot;Acc:Q9M2Z4]
Ccajan_18517_c0_g1_i1	AT1G22360.1	69.048	84	3	254	7	90	5.96e-41	140	0.103091	-3.27801	down	0.00017461	0.0618184	UGT85A2	UDP-glycosyltransferase 85A2 [Source:UniProtKB/Swiss-Prot;Acc:Q9ZWJ3]
Ccajan_18580_c0_g2_i1	AT1G74040.2	60	75	218	3	365	439	6.45e-23	90.5	0.0257601	-5.27872	down	0.00641789	0.715933	N/A	N/A
Ccajan_18815_c0_g1_i2	AT1G17290.1	85.714	21	63	1	437	457	4.01e-05	42.7	0.178904	-2.48274	down	0.0149019	1	ALAAT1	Alanine aminotransferase 1, mitochondrial [Source:UniProtKB/Swiss-Prot;Acc:F4I7I0]
Ccajan_18941_c0_g2_i1	AT4G15680.1	72.34	94	119	400	1	94	6.06e-50	155	0.00247405	-8.65891	down	0.00724279	0.773651	GRXS4	Monothiol glutaredoxin-S4 [Source:UniProtKB/Swiss-Prot;Acc:O23419]
Ccajan_18996_c0_g1_i4	AT4G37280.1	94.118	17	3	53	189	205	0.001	36.2	0.000879695	-10.1507	down	5.27303e-06	0.00397459	MRG1	Protein MRG1 [Source:UniProtKB/Swiss-Prot;Acc:Q94C32]
Ccajan_18998_c0_g2_i1	AT3G16490.1	45.783	249	706	2	138	346	4.31e-51	171	0.0253268	-5.30319	down	0.0371595	1	IQD26	At3g16490 [Source:UniProtKB/TrEMBL;Acc:Q9LK76]
Ccajan_19146_c0_g1_i2	AT4G08250.1	45.361	97	276	1	122	218	2.27e-21	89	0.126507	-2.98271	down	0.0225191	1	SCL26	Scarecrow-like protein 26 [Source:UniProtKB/Swiss-Prot;Acc:Q9SUF5]
Ccajan_19618_c0_g1_i1	AT2G42680.1	94.444	36	253	146	107	142	4.76e-17	70.9	0.144999	-2.78589	down	0.0293172	1	MBF1A	MBF1A [Source:UniProtKB/TrEMBL;Acc:A0A178VSD5]
Ccajan_19694_c0_g2_i1	AT2G44520.1	78.261	23	1	69	268	290	4.79e-05	43.5	0.105065	-3.25064	down	0.0496407	1	COX10	Protoheme IX farnesyltransferase, mitochondrial [Source:UniProtKB/Swiss-Prot;Acc:O64886]
Ccajan_19700_c0_g1_i2	AT5G46860.1	100	19	57	1	63	81	0.000554	41.2	0.00732707	-7.09255	down	0.00950042	0.903912	SYP22	VAM3 [Source:UniProtKB/TrEMBL;Acc:A0A178UDT6]
Ccajan_19866_c0_g2_i1	AT3G14170.1	50.769	65	341	156	157	219	0.000213	40	0.11975	-3.0619	down	0.011119	0.983513	N/A	N/A
Ccajan_19903_c0_g1_i1	AT4G33330.3	52.451	204	568	2	76	279	6.95e-67	214	0.0152125	-6.0386	down	0.00396587	0.523058	N/A	N/A
Ccajan_19919_c0_g1_i1	AT1G36240.1	66.346	104	32	343	2	105	1.22e-47	150	0.199312	-2.3269	down	0.0367121	1	RPL30A	Putative 60S ribosomal protein L30-1 [Source:UniProtKB/Swiss-Prot;Acc:Q9C8F7]
Ccajan_20397_c0_g4_i1	AT1G08500.1	68.235	170	857	357	23	190	7.1e-77	240	0.123013	-3.02312	down	0.0116294	1	ENODL18	Early nodulin-like protein 18 [Source:UniProtKB/TrEMBL;Acc:O82083]
Ccajan_20459_c0_g1_i1	AT3G62370.1	70.029	347	258	1298	18	359	4.67e-160	459	0.00723862	-7.11007	down	0.00275721	0.409302	N/A	Heme binding protein [Source:UniProtKB/TrEMBL;Acc:Q9LZQ3]
Ccajan_20585_c0_g1_i1	AT4G15470.1	67.5	240	148	858	17	256	1.11e-95	290	0.0151471	-6.04481	down	0.0101078	0.935377	LFG5	BI1-like protein [Source:UniProtKB/Swiss-Prot;Acc:Q94A20]
Ccajan_20805_c0_g3_i1	AT3G52730.2	63.636	33	223	125	37	68	1.82e-07	44.3	0.0195892	-5.6738	down	0.0119462	1	N/A	N/A
Ccajan_20833c1_g1_i1	AT3G15050.1	66.129	62	3	182	163	224	2.47e-20	89	0.00733613	-7.09076	down	0.00278117	0.410871	IQD10	IQ-domain 10 [Source:UniProtKB/TrEMBL;Acc:Q9LKA0]
Ccajan_20878_c0_g1_i1	AT1G65980.1	76.543	162	942	457	1	162	5.95e-91	270	0.0470039	-4.41108	down	0.0454125	1	PRXIIB	Peroxiredoxin-2B [Source:UniProtKB/Swiss-Prot;Acc:Q9XEX2]
Ccajan_21143_c0_g1_i1	AT4G05530.1	66.21	219	2	658	36	254	1.44e-97	287	0.0415173	-4.59014	down	0.0257029	1	SDRA	Short-chain dehydrogenase/reductase SDRA [Source:UniProtKB/Swiss-Prot;Acc:Q9S9W2]
Ccajan_21151_c0_g2_i1	AT3G54540.2	40.244	82	247	5	599	678	1.13e-15	71.2	0.0874153	-3.51597	down	0.0192068	1	N/A	N/A
Ccajan_21170_c0_g3_i1	AT1G78170.1	39.583	192	217	738	45	221	2.83e-25	103	0.16624	-2.58866	down	0.00557781	0.656593	N/A	E3 ubiquitin-protein ligase [Source:UniProtKB/TrEMBL;Acc:Q84JP5]
Ccajan_21175_c0_g1_i1	AT4G03205.1	42.529	87	46	306	67	152	6.39e-18	75.9	0.0824312	-3.60067	down	0.0144585	1	HEMF2	Coproporphyrinogen III oxidase [Source:TAIR;Acc:AT4G03205]
Ccajan_21341_c0_g1_i2	AT2G46790.3	33.871	62	130	315	231	288	0.001	37	0.00264494	-8.56255	down	0.012416	1	N/A	N/A
Ccajan_21460_c0_g2_i1	AT5G64630.1	30.952	84	93	344	111	184	0.000198	43.5	0.190616	-2.39126	down	0.000225936	0.0741827	FAS2	Chromatin assembly factor 1 subunit FAS2 [Source:UniProtKB/Swiss-Prot;Acc:Q9SXY1]
Ccajan_21589_c0_g1_i1	AT1G45180.4	37.203	715	364	2466	1	631	1.51e-98	324	0.0138704	-6.17184	down	0.00659837	0.729562	N/A	N/A
Ccajan_22375_c0_g1_i1	AT3G15510.1	58.242	91	2	274	125	215	2.38e-27	115	0.00431376	-7.85684	down	0.000116998	0.0469015	NAC056	NAC transcription factor 56 [Source:UniProtKB/Swiss-Prot;Acc:Q9LD44]
Ccajan_22396_c0_g1_i1	AT5G55810.2	68.966	29	118	204	148	175	3.24e-05	40	0.00456292	-7.77583	down	0.00111515	0.220763	ATNMNAT	Nicotinate/nicotinamide mononucleotide adenyltransferase [Source:UniProtKB/TrEMBL;Acc:F4K688]
Ccajan_22431_c0_g2_i2	AT5G01890.1	60.778	334	24	1025	21	354	4.84e-120	369	0.000159922	-12.6103	down	0.0482418	1	PXC2	Leucine-rich repeat receptor-like protein kinase PXC2 [Source:UniProtKB/Swiss-Prot;Acc:Q9LZV7]
Ccajan_22451_c0_g1_i1	AT4G24180.2	58.046	174	2	502	118	291	2.61e-55	181	0.204632	-2.2889	down	0.0314801	1	N/A	N/A
Ccajan_22546_c0_g3_i1	AT5G46540.1	66.667	138	2	415	854	991	2.58e-58	194	0.187027	-2.41868	down	0.00146586	0.265211	ABCB7	ABC transporter B family member 7 [Source:UniProtKB/Swiss-Prot;Acc:Q9FHF1]
Ccajan_22746c0_g3_i1	AT1G32930.1	89.474	19	9	65	226	244	2.98e-06	44.7	0.205494	-2.28283	down	0.0260482	1	GALT31A	Beta-1,6-galactosyltransferase GALT31A [Source:UniProtKB/Swiss-Prot;Acc:Q9MAP8]
Ccajan_22747_c0_g1_i1	AT4G09820.1	40	75	236	15	283	351	7.31e-06	45.4	0.0264837	-5.23875	down	0.0116108	1	TT8	Transcription factor TT8 [Source:UniProtKB/Swiss-Prot;Acc:Q9FT81]
Ccajan_22866_c0_g1_i4	AT3G06040.3	34.862	109	332	6	67	172	5.75e-07	46.2	0.156207	-2.67847	down	0.0124161	1	N/A	Putative uncharacterized protein At3g06040 [Source:UniProtKB/TrEMBL;Acc:Q9M7T1]
Ccajan_22915_c0_g1_i1	AT5G08391.1	65.217	69	209	3	1	69	1.07e-24	87.8	0.139566	-2.84098	down	0.000690737	0.154815	N/A	N/A
Ccajan_23058_c0_g2_i1	AT4G23160.3	46.903	113	33	371	85	197	1.54e-32	120	0.0541581	-4.20668	down	1.96485e-05	0.0113362	N/A	N/A
Ccajan_23144_c0_g1_i4	AT3G50920.2	54.861	144	440	15	11	154	6.08e-47	156	0.00370365	-8.07684	down	0.035028	1	LPPE1	Lipid phosphate phosphatase epsilon 1, chloroplastic [Source:UniProtKB/Swiss-Prot;Acc:F4J220]
Ccajan_23272_c0_g2_i1	AT5G27030.1	91.026	78	235	2	1	78	3.04e-44	155	0.0443259	-4.49571	down	0.0142424	1	N/A	N/A
Ccajan_23425c0_g1_i1	AT4G10920.2	84.615	78	707	474	87	164	1.16e-42	143	0.200159	-2.32078	down	0.0115751	1	KELP	Putative uncharacterized protein At4g10920 [Source:UniProtKB/TrEMBL;Acc:Q0WP62]
Ccajan_23493_c0_g1_i1	AT3G08840.6	100	18	6	59	713	730	2.73e-06	43.1	0.0585416	-4.09439	down	0.026325	1	N/A	N/A
Ccajan_23762_c0_g1_i1	AT1G06110.1	34.266	143	687	310	293	431	1.38e-08	57.4	0.00348948	-8.16277	down	0.0292098	1	SKIP16	F-box protein SKIP16 [Source:UniProtKB/Swiss-Prot;Acc:Q9LND7]
Ccajan_23837_c0_g1_i1	AT5G17920.2	83.744	406	2	1219	98	503	0	713	0.0421294	-4.56903	down	0.0150514	1	MS1	5-methyltetrahydropteroyltriglutamate--homocysteine methyltransferase 1 [Source:UniProtKB/Swiss-Prot;Acc:O50008]
Ccajan_23913_c0_g1_i1	AT1G76720.2	90.476	21	63	1	944	964	0.001	42	0.128671	-2.95824	down	0.00146236	0.265211	N/A	N/A
Ccajan_24040_c0_g1_i1	AT1G05840.1	53.744	454	337	1689	12	463	2.7e-161	471	0.000453574	-11.1064	down	3.51763e-09	6.94604e-06	N/A	Eukaryotic aspartyl protease family protein [Source:UniProtKB/TrEMBL;Acc:F4IAD5]
Ccajan_24104_c0_g2_i1	AT4G10840.2	56.725	171	639	166	59	229	1.34e-56	194	0.185177	-2.43302	down	0.0174365	1	KLCR1	Protein KINESIN LIGHT CHAIN-RELATED 1 [Source:UniProtKB/Swiss-Prot;Acc:O81629]
Ccajan_24130_c0_g1_i1	AT5G05600.1	64.785	372	224	1339	16	369	2.67e-174	498	0.089145	-3.4877	down	0.000309259	0.0925355	N/A	Probable 2-oxoglutarate-dependent dioxygenase At5g05600 [Source:UniProtKB/Swiss-Prot;Acc:Q9FFF6]
Ccajan_24268_c0_g1_i1	AT4G33090.1	38.71	124	1	372	740	861	1.25e-22	95.1	0.00566845	-7.46283	down	0.000531413	0.133042	APM1	Aminopeptidase [Source:UniProtKB/TrEMBL;Acc:A0A178UWR6]
Ccajan_24344_c0_g1_i4	AT4G24290.1	52.151	186	51	602	15	199	7.81e-63	199	0.00295173	-8.40423	down	0.019772	1	N/A	MACPF domain-containing protein At4g24290 [Source:UniProtKB/Swiss-Prot;Acc:Q9STW5]
Ccajan_24360_c0_g1_i1	AT1G62290.5	85	20	62	3	456	475	0.001	42	0.00533301	-7.55083	down	0.00233458	0.364483	N/A	N/A
Ccajan_24411_c0_g1_i1	AT5G65980.2	58.889	90	271	2	1	89	1.51e-32	120	0.00141339	-9.46662	down	0.00777939	0.801958	N/A	N/A
Ccajan_24434_c0_g1_i2	AT2G17975.2	59.375	32	163	258	184	212	3.53e-06	43.5	0.195179	-2.35713	down	0.0047033	0.588223	N/A	N/A
Ccajan_24486_c0_g2_i1	AT1G16210.1	73.009	226	1853	1176	1	226	2.02e-52	181	0.0150203	-6.05695	down	0.0107011	0.965048	N/A	Coiled-coil protein [Source:UniProtKB/TrEMBL;Acc:Q8VYC9]
Ccajan_24566_c0_g1_i1	AT1G64980.2	79.377	257	1379	633	21	277	3e-155	445	0.0821653	-3.60533	down	0.00495415	0.607912	N/A	N/A
Ccajan_24695_c0_g1_i1	AT3G05380.3	68.421	38	307	194	937	974	1.03e-11	60.1	0.0179612	-5.79897	down	0.00016264	0.0583171	N/A	N/A
Ccajan_24711_c0_g1_i1	AT1G22860.1	59.861	1009	3293	327	2	984	0	1157	0.103035	-3.27879	down	0.0281714	1	N/A	Vacuolar sorting protein 39 [Source:TAIR;Acc:AT1G22860]
Ccajan_25130_c0_g1_i1	AT5G19310.1	58.333	48	67	210	130	177	8.86e-13	61.6	0.014278	-6.13006	down	0.00236315	0.36619	CHR23	Probable ATP-dependent DNA helicase CHR23 [Source:UniProtKB/Swiss-Prot;Acc:F4K128]
Ccajan_25194_c0_g1_i2	AT1G19860.2	32.479	117	45	395	20	116	2.52e-10	57.4	0.0128623	-6.2807	down	0.000793577	0.171167	N/A	N/A
Ccajan_25293_c0_g1_i1	AT3G49600.2	57.692	52	1	156	1014	1065	7.6e-15	67.8	0.159074	-2.65223	down	0.0134928	1	N/A	N/A
Ccajan_25420_c0_g1_i1	AT4G20310.4	46.17	483	183	1598	32	477	2.02e-112	348	0.0747494	-3.74179	down	0.025192	1	N/A	N/A
Ccajan_25472_c0_g1_i1	AT1G24460.1	51.645	304	1384	476	1492	1794	5.73e-87	294	0.186719	-2.42106	down	0.0436044	1	N/A	TGN-related, localized SYP41 interacting protein [Source:UniProtKB/TrEMBL;Acc:F4I9A1]
Ccajan_25514_c0_g1_i1	AT3G56440.1	70.103	388	1396	233	10	386	0	565	0.0104323	-6.5828	down	1.536e-06	0.00139835	ATG18D	Autophagy-related protein 18d [Source:UniProtKB/Swiss-Prot;Acc:Q0WPK3]
Ccajan_25520_c0_g2_i1	AT2G37590.1	85.915	71	507	719	68	138	2.28e-37	141	0.0543573	-4.20138	down	2.58087e-05	0.0142455	DOF2.4	Dof zinc finger protein DOF2.4 [Source:UniProtKB/Swiss-Prot;Acc:O80928]
Ccajan_26101_c0_g1_i1	AT3G13960.1	81.356	59	213	37	66	124	9.94e-35	122	0.0171708	-5.8639	down	0.0149902	1	GRF5	Growth-regulating factor 5 [Source:UniProtKB/Swiss-Prot;Acc:Q8L8A6]
Ccajan_26299_c0_g3_i1	AT4G40030.2	94.737	19	3	59	60	78	1.08e-10	41.2	0.187935	-2.41169	down	0.00924463	0.889214	N/A	Histone superfamily protein [Source:UniProtKB/TrEMBL;Acc:A8MRL0]
Ccajan_26309_c0_g1_i1	AT4G13890.1	95.455	22	146	211	391	412	5.23e-08	48.1	0.00018876	-12.3712	down	0.0425678	1	SHM5	Serine hydroxymethyltransferase 5 [Source:UniProtKB/Swiss-Prot;Acc:Q9SVM4]
Ccajan_26349_c0_g1_i1	AT1G17360.1	36.208	1287	4536	847	1	1061	1.35e-167	536	0.126483	-2.98299	down	0.0451728	1	N/A	F28G4.18 protein [Source:UniProtKB/TrEMBL;Acc:Q9LQI8]
Ccajan_26393_c0_g2_i1	AT4G32600.2	86	50	123	272	362	411	2.16e-22	95.5	0.103483	-3.27253	down	0.0131136	1	N/A	N/A
Ccajan_26459_c0_g1_i2	AT1G18530.1	76.623	154	137	598	3	156	1.72e-68	208	0.0796556	-3.65008	down	0.00508746	0.61861	CML15	Probable calcium-binding protein CML15 [Source:UniProtKB/Swiss-Prot;Acc:Q9FZ75]
Ccajan_26559c0_g1_i1	AT2G17820.1	64.062	192	2	577	695	883	4.87e-70	231	0.224744	-2.15364	down	0.000572853	0.137523	AHK1	Histidine kinase 1 [Source:UniProtKB/Swiss-Prot;Acc:Q9SXL4]
Ccajan_26734c0_g1_i1	AT4G27060.1	55.349	916	258	2948	38	864	0	804	0.00802018	-6.96215	down	0.00266078	0.398151	TOR1	Microtubule-associated protein TORTIFOLIA1 [Source:UniProtKB/Swiss-Prot;Acc:Q9T041]
Ccajan_26785c0_g2_i1	AT3G23760.1	62.887	194	41	622	7	187	6.33e-89	263	0.212368	-2.23536	down	0.0403593	1	N/A	Putative uncharacterized protein [Source:UniProtKB/TrEMBL;Acc:Q8L9Q7]
Ccajan_26802_c0_g2_i1	AT2G01620.1	41.544	272	853	53	17	256	2.59e-66	211	0.0301122	-5.05351	down	0.0279791	1	SKIP28	F-box protein SKIP28 [Source:UniProtKB/Swiss-Prot;Acc:Q9ZU90]
Ccajan_26927c1_g3_i1	AT5G47240.1	72.131	122	2	364	242	363	1.34e-56	185	0.000945302	-10.0469	down	9.14441e-06	0.00607601	ATNUDT8	nudix hydrolase homolog 8 [Source:TAIR;Acc:AT5G47240]
Ccajan_27059_c0_g3_i1	AT4G26300.5	80	95	561	277	525	618	1.44e-48	167	0.00123235	-9.66437	down	0.000122853	0.0483816	N/A	N/A
Ccajan_27072c0_g3_i1	AT5G16820.2	47.511	442	1396	110	54	478	5.29e-84	270	0.235718	-2.08486	down	0.0107428	0.965048	HSFA1B	Heat stress transcription factor A-1b [Source:UniProtKB/Swiss-Prot;Acc:O81821]
Ccajan_27311_c0_g1_i1	AT2G36950.1	44.565	92	346	612	76	167	1.79e-26	56.6	0.00115782	-9.75437	down	4.99691e-05	0.0244098	HIPP05	Heavy metal-associated isoprenylated plant protein 5 [Source:UniProtKB/Swiss-Prot;Acc:Q9SJL2]
Ccajan_27568_c0_g1_i1	AT3G60580.1	54.783	115	158	487	172	286	1.86e-31	119	0.041752	-4.58201	down	0.00389313	0.515891	ZAT9	Zinc finger protein ZAT9 [Source:UniProtKB/Swiss-Prot;Acc:Q9M202]
Ccajan_27609_c0_g1_i1	AT5G03640.2	90	20	61	2	642	661	0.000121	41.6	0.00639434	-7.28899	down	0.00236945	0.366256	N/A	N/A
Ccajan_27747_c0_g1_i1	AT1G69010.1	56.765	340	1345	341	1	310	1.73e-113	339	0.0025309	-8.62613	down	0.000629957	0.14671	BIM2	Transcription factor BIM2 [Source:UniProtKB/Swiss-Prot;Acc:Q9CAA4]
Ccajan_27933_c0_g2_i1	AT1G17100.1	56.757	111	18	341	121	231	8.35e-34	122	0.157275	-2.66864	down	0.0154462	1	N/A	HBP1 [Source:UniProtKB/TrEMBL;Acc:A0A178W6J0]
Ccajan_27945c0_g1_i5	AT3G56050.2	60.256	312	1247	2167	188	497	4.95e-118	366	0.195664	-2.35355	down	0.0114773	1	N/A	Probable inactive receptor-like protein kinase At3g56050 [Source:UniProtKB/Swiss-Prot;Acc:Q9LYN6]
Ccajan_27964_c0_g1_i1	AT5G59970.2	100	88	3	266	16	103	5.68e-56	174	0.0838672	-3.57575	down	0.0239289	1	N/A	N/A
Ccajan_28081_c0_g2_i1	AT2G41900.1	62.5	680	2836	884	82	716	0	684	0.120065	-3.05811	down	0.0384613	1	N/A	Zinc finger CCCH domain-containing protein 30 [Source:UniProtKB/Swiss-Prot;Acc:P93755]
Ccajan_28108c0_g2_i1	AT1G07530.1	65.385	156	469	2	550	704	1.21e-69	224	0.196605	-2.34663	down	0.027792	1	SCL14	AT1G07530 protein [Source:UniProtKB/TrEMBL;Acc:B9DFJ3]
Ccajan_28318c0_g1_i3	AT3G08570.1	64.386	570	10	1686	22	584	0	686	0.222073	-2.1709	down	0.00725983	0.773752	N/A	BTB/POZ domain-containing protein At3g08570 [Source:UniProtKB/Swiss-Prot;Acc:Q9C9Z7]
Ccajan_28705c0_g2_i1	AT4G24000.2	34.615	104	2	313	297	400	7.49e-21	86.7	0.184595	-2.43756	down	0.0379463	1	N/A	N/A
Ccajan_28739_c0_g2_i1	AT1G01250.1	58.763	97	2	283	58	154	6.59e-26	95.5	0.107918	-3.21199	down	0.0372563	1	ERF023	Ethylene-responsive transcription factor ERF023 [Source:UniProtKB/Swiss-Prot;Acc:Q1ECI2]
Ccajan_28811_c0_g2_i1	ATMG00860.1	33.333	123	234	593	7	127	2.62e-11	60.1	0.00295305	-8.40358	down	0.0182506	1	ORF158	Uncharacterized mitochondrial protein AtMg00860 [Source:UniProtKB/Swiss-Prot;Acc:P92523]
Ccajan_29260_c0_g1_i1	AT3G09440.4	96.667	30	2	91	42	71	1.33e-11	64.3	0.037765	-4.72681	down	0.0415921	1	N/A	N/A
Ccajan_29290c0_g1_i1	ATMG00820.1	44.554	101	130	432	24	124	7.57e-19	79.3	0.195194	-2.35702	down	0.0292645	1	ORF170	Uncharacterized mitochondrial protein AtMg00820 [Source:UniProtKB/Swiss-Prot;Acc:P92520]
Ccajan_29920_c0_g2_i1	AT1G14620.2	70.69	58	133	303	9	66	3.32e-21	84	0.0775762	-3.68824	down	0.0219114	1	DECOY	At1g14620/T5E21_15 [Source:UniProtKB/TrEMBL;Acc:Q8L7U3]
Ccajan_30052_c0_g2_i1	AT5G59540.2	48.276	116	346	2	2	116	2.46e-31	113	0.0129788	-6.2677	down	0.000471755	0.122996	N/A	1-aminocyclopropane-1-carboxylate oxidase homolog 12 [Source:UniProtKB/Swiss-Prot;Acc:Q9LTH7]
Ccajan_30222_c0_g2_i1	AT3G11920.1	57.639	144	723	298	487	630	3.94e-43	154	0.096672	-3.37076	down	0.000945022	0.197159	N/A	F26K24.21 protein [Source:UniProtKB/TrEMBL;Acc:Q9SF07]
Ccajan_30305_c0_g1_i2	AT2G43770.1	44.375	160	492	13	42	201	1.11e-53	173	0.0865144	-3.53092	down	0.0384929	1	N/A	At2g43770 [Source:UniProtKB/TrEMBL;Acc:O22826]
Ccajan_30335_c0_g1_i1	AT5G14460.1	73.086	431	459	1670	112	540	0	536	0.0114207	-6.4522	down	0.0127984	1	N/A	Pseudouridine synthase family protein [Source:UniProtKB/TrEMBL;Acc:Q0WVR7]
Ccajan_30570_c0_g2_i2	AT1G02040.1	44.667	150	895	449	149	282	2.05e-27	113	0.095762	-3.3844	down	0.0112551	0.990684	N/A	N/A
Ccajan_30665_c0_g2_i1	AT3G02410.1	63.636	22	252	317	368	389	1.86e-05	42.4	0.148844	-2.74813	down	0.00724004	0.773651	N/A	N/A
Ccajan_30851_c0_g1_i4	AT1G22770.1	88.321	137	2	412	402	538	1.07e-69	228	0.141647	-2.81963	down	0.0175161	1	GI	Protein GIGANTEA [Source:UniProtKB/Swiss-Prot;Acc:Q9SQI2]
Ccajan_31084_c0_g1_i2	AT1G03620.9	90	20	1	60	213	232	2.34e-06	43.5	0.167919	-2.57416	down	0.035906	1	N/A	N/A
Ccajan_31095_c0_g1_i2	AT1G06070.1	77.517	298	1562	678	50	335	7.46e-154	451	0.0118839	-6.39485	down	0.000675747	0.153052	N/A	At1g06070 [Source:UniProtKB/TrEMBL;Acc:Q9LNE0]
Ccajan_31131_c0_g2_i1	AT1G09340.1	83.245	376	376	1503	1	376	0	653	0.00901852	-6.79289	down	0.000124027	0.0484321	CRB	chloroplast RNA binding [Source:TAIR;Acc:AT1G09340]
Ccajan_31196_c0_g3_i1	AT4G19640.1	63	200	147	743	1	200	4.72e-86	258	0.079111	-3.65998	down	0.039746	1	RABF2B	RABF2B [Source:UniProtKB/TrEMBL;Acc:A0A178UXV7]
Ccajan_31688_c0_g2_i2	AT3G59140.1	69.504	141	2	424	444	584	2.27e-61	204	0.0449341	-4.47605	down	0.00498662	0.609957	ABCC10	ABC transporter C family member 10 [Source:UniProtKB/Swiss-Prot;Acc:Q9LYS2]
Ccajan_31754_c0_g1_i2	AT4G16370.1	80.952	21	64	2	196	216	1.27e-05	42.7	0.123697	-3.01512	down	0.0362988	1	ATOPT3	oligopeptide transporter [Source:TAIR;Acc:AT4G16370]
Ccajan_32316_c0_g3_i1	AT1G02700.1	50.676	148	402	1	85	231	8.18e-43	143	0.141728	-2.8188	down	0.0155938	1	N/A	GATA transcription factor-like protein [Source:UniProtKB/TrEMBL;Acc:Q9FWY8]
Ccajan_32348c0_g2_i2	AT2G41380.1	69.565	115	351	7	1	115	1.62e-58	182	0.236272	-2.08148	down	0.0175173	1	N/A	At2g41380 [Source:UniProtKB/TrEMBL;Acc:Q9ZVC3]
Ccajan_32375_c0_g1_i1	ATCG01280.1	88.571	35	439	543	2227	2261	3.73e-11	61.6	0.0764406	-3.70952	down	0.0350059	1	YCF2-B	Protein Ycf2 [Source:UniProtKB/TrEMBL;Acc:A0A1B1W513]
Ccajan_32397c0_g1_i4	AT1G61110.1	53.009	349	26	1048	6	321	8.84e-101	306	0.178037	-2.48975	down	0.000957413	0.199152	NAC025	NAC transcription factor 25 [Source:UniProtKB/Swiss-Prot;Acc:Q8GY42]
Ccajan_32573_c0_g1_i1	AT2G23620.1	52.809	178	604	80	86	262	2.92e-60	189	0.0836202	-3.58	down	0.0121867	1	MES1	Methylesterase 1 [Source:UniProtKB/Swiss-Prot;Acc:Q8S8S9]
Ccajan_32740c1_g1_i1	AT4G03560.1	76.19	21	94	32	20	40	0.000467	38.1	0.095744	-3.38467	down	0.0431714	1	TPC1	AT4G03560 protein [Source:UniProtKB/TrEMBL;Acc:B9DFD5]
Ccajan_32888c2_g3_i1	AT2G39210.1	63.85	213	247	885	4	216	5.73e-80	253	0.20472	-2.28828	down	0.00582384	0.674791	N/A	At2g39210/T16B24.15 [Source:UniProtKB/TrEMBL;Acc:O80960]
Ccajan_32940_c0_g1_i6	AT3G06070.1	46.341	82	641	432	7	88	6.28e-15	69.7	0.00847118	-6.88322	down	0.0204713	1	N/A	At3g06070 [Source:UniProtKB/TrEMBL;Acc:Q8LED7]
Ccajan_32966c0_g3_i1	AT2G39250.1	83.333	18	201	254	146	163	0.000301	38.1	0.225105	-2.15133	down	0.000609109	0.143765	SNZ	AP2-like ethylene-responsive transcription factor SNZ [Source:UniProtKB/Swiss-Prot;Acc:Q6PV67]
Ccajan_32970c0_g6_i1	AT4G28390.2	94.444	36	108	1	78	113	5.51e-17	73.2	0.174681	-2.5172	down	0.0422558	1	N/A	N/A
Ccajan_33000_c0_g1_i2	AT1G76990.5	80.822	73	228	446	1	73	4.46e-38	134	0.0456815	-4.45225	down	0.0199585	1	ACR3	ACR3 [Source:UniProtKB/TrEMBL;Acc:A0A178W888]
Ccajan_33033_c0_g1_i2	AT4G17610.3	41.618	173	9	512	771	940	2.73e-28	110	0.0356799	-4.80874	down	0.00966466	0.912686	N/A	N/A
Ccajan_33349c1_g1_i2	AT5G11260.2	85.714	21	3	65	127	147	0.001	38.1	0.235598	-2.0856	down	0.0267764	1	N/A	N/A
Ccajan_33449_c0_g1_i1	AT5G26010.1	51.397	179	2	535	82	247	1.32e-51	168	0.000822114	-10.2484	down	3.71156e-06	0.00297347	N/A	Probable protein phosphatase 2C 72 [Source:UniProtKB/Swiss-Prot;Acc:Q9XGZ9]
Ccajan_33662c0_g2_i1	AT5G35160.1	88.393	112	337	2	469	580	5.48e-59	191	0.205217	-2.28478	down	0.0378402	1	TMN11	Transmembrane 9 superfamily member [Source:UniProtKB/TrEMBL;Acc:A0A178UDT0]
Ccajan_33861_c0_g2_i3	AT2G39730.1	78.947	38	444	331	437	474	9.81e-16	73.9	0.150059	-2.7364	down	0.0219482	1	RCA	Ribulose bisphosphate carboxylase/oxygenase activase, chloroplastic [Source:UniProtKB/Swiss-Prot;Acc:P10896]
Ccajan_33952c0_g1_i2	AT3G16910.1	78.261	23	344	276	250	272	8.55e-08	49.3	0.189914	-2.39658	down	0.0482371	1	AAE7	Acetate/butyrate--CoA ligase AAE7, peroxisomal [Source:UniProtKB/Swiss-Prot;Acc:Q8VZF1]
Ccajan_34200_c0_g3_i1	AT2G20110.1	62.903	62	3	185	246	306	1.39e-17	75.5	0.0523221	-4.25643	down	3.33152e-07	0.00038285	N/A	Tesmin/TSO1-like CXC domain-containing protein [Source:TAIR;Acc:AT2G20110]
Ccajan_34303_c0_g2_i2	AT1G77250.1	60.241	83	250	2	375	457	2.17e-33	120	0.0516507	-4.27507	down	0.00636952	0.71383	N/A	PHD finger like transcription factor (MS1) [Source:UniProtKB/TrEMBL;Acc:Q1JPM3]
Ccajan_34307c0_g1_i1	AT1G08650.1	61.29	155	3	464	118	272	9.63e-67	208	0.212741	-2.23283	down	0.0430914	1	PPCK1	Phosphoenolpyruvate carboxylase kinase 1 [Source:UniProtKB/Swiss-Prot;Acc:Q9SPK4]
Ccajan_34414_c0_g2_i2	AT2G40620.1	82.609	23	69	1	196	218	4.87e-05	42.4	0.10771	-3.21478	down	0.00899887	0.876134	BZIP18	bZIP transcription factor 18 [Source:UniProtKB/Swiss-Prot;Acc:O22873]
Ccajan_34498c1_g2_i1	AT4G16470.1	37.234	282	1173	328	111	392	3.93e-63	211	0.209216	-2.25694	down	0.00890453	0.871183	PCMP-E12	Pentatricopeptide repeat-containing protein At4g16470 [Source:UniProtKB/Swiss-Prot;Acc:O23491]
Ccajan_34606_c0_g2_i1	ATMG00710.1	35.385	65	197	3	2	66	5.62e-10	53.5	0.058668	-4.09128	down	0.0320537	1	ORF120	Uncharacterized mitochondrial protein AtMg00710 [Source:UniProtKB/Swiss-Prot;Acc:P92512]
Ccajan_34619_c0_g1_i1	AT4G38920.1	98.171	164	950	459	1	164	1.96e-70	219	0.00102318	-9.93273	down	1.84257e-05	0.010775	VHA-C3	V-type proton ATPase subunit c1 [Source:UniProtKB/Swiss-Prot;Acc:P0DH92]
Ccajan_34631_c0_g2_i3	AT1G03840.1	91.209	91	273	1	37	127	1.45e-55	184	0.141006	-2.82617	down	0.000997888	0.204392	MGP	Putative uncharacterized protein At1g03840 (Fragment) [Source:UniProtKB/TrEMBL;Acc:C0SUS5]
Ccajan_34728_c0_g1_i4	AT3G21215.4	65.588	340	124	1074	1	339	1.09e-111	343	0.00350932	-8.15459	down	0.0346257	1	N/A	N/A
Ccajan_34787_c0_g1_i1	AT1G79650.1	69.509	387	157	1269	1	371	0	527	0.0901427	-3.47164	down	0.000512632	0.12973	RAD23	Rad23 UV excision repair protein family [Source:UniProtKB/TrEMBL;Acc:F4IF85]
Ccajan_34821_c0_g1_i1	AT4G14500.1	67.568	407	1514	303	1	401	0	571	0.0958317	-3.38335	down	0.0264445	1	N/A	AT4g14500/dl3290w [Source:UniProtKB/TrEMBL;Acc:Q944M2]
Ccajan_34953c0_g5_i2	AT4G15802.1	60.417	48	359	216	20	67	3.53e-13	62	0.175256	-2.51247	down	0.00836781	0.844606	N/A	N/A
Ccajan_34991_c0_g1_i1	AT5G65140.1	100	20	1	60	231	250	1.21e-07	47.8	0.083855	-3.57596	down	0.0270326	1	TPPJ	Probable trehalose-phosphate phosphatase J [Source:UniProtKB/Swiss-Prot;Acc:Q5HZ05]
Ccajan_35095_c0_g1_i1	AT3G12630.1	74.242	66	387	584	84	148	2.2e-29	110	0.132301	-2.9181	down	0.011737	1	SAP5	Zinc finger A20 and AN1 domain-containing stress-associated protein 5 [Source:UniProtKB/Swiss-Prot;Acc:Q9LHJ8]
Ccajan_35160c0_g1_i11	AT5G55980.1	73.684	38	594	481	61	98	2.48e-12	63.2	0.21221	-2.23643	down	0.0274579	1	N/A	Putative uncharacterized protein [Source:UniProtKB/TrEMBL;Acc:Q9FKU6]
Ccajan_35226_c0_g1_i4	AT5G21090.1	66.667	21	120	182	195	215	0.00068	39.3	0.0861756	-3.53658	down	7.54896e-05	0.0341405	LRR1	Leucine-rich repeat protein 1 [Source:UniProtKB/Swiss-Prot;Acc:Q9FPJ5]
Ccajan_35258_c0_g1_i2	AT5G05270.2	70.833	24	72	1	79	102	0.000558	37.4	0.00478197	-7.70818	down	0.0058113	0.674453	CHI3	Probable chalcone--flavonone isomerase 3 [Source:UniProtKB/Swiss-Prot;Acc:Q8VZW3]
Ccajan_35264_c0_g4_i2	AT4G00026.1	78.481	158	343	816	112	269	1.63e-76	241	0.0381573	-4.7119	down	0.00913823	0.885398	N/A	N/A
Ccajan_35344_c0_g3_i4	AT5G06720.1	63.869	274	1078	257	61	334	3.66e-121	353	0.12032	-3.05505	down	0.00533731	0.636839	PER53	Peroxidase 53 [Source:UniProtKB/Swiss-Prot;Acc:Q42578]
Ccajan_35357_c0_g2_i1	AT5G50840.1	60.648	432	144	1412	1	392	5.28e-138	407	0.00332441	-8.23268	down	0.0229118	1	N/A	CONTAINS InterPro DOMAIN/s: Taxilin (InterPro:IPR019132); Has 30201 Blast hits to 17322 proteins in 780 species: Archae - 12; Bacteria - 1396; Metazoa - 17338; Fungi - 3422; Plants - 5037; Viruses - 0; Other Eukaryotes - 2996 (source: NCBI BLink). [Source:TAIR;Acc:AT5G50840]
Ccajan_35376_c0_g2_i4	AT1G73020.3	67.081	644	2374	446	5	646	0	795	0.00319804	-8.2886	down	0.0170007	1	N/A	N/A
Ccajan_35412_c0_g2_i2	AT2G17840.2	52.113	142	103	498	1	140	5.3e-37	132	0.000996897	-9.97027	down	0.0124956	1	N/A	N/A
Ccajan_35466c0_g4_i5	AT4G23340.1	61.146	314	335	1261	8	317	1.3e-130	383	0.204063	-2.29291	down	0.0032331	0.456585	N/A	N/A
Ccajan_35541_c0_g1_i3	AT1G14730.1	50.704	213	23	661	13	220	4.24e-68	210	0.00246963	-8.66149	down	0.00911151	0.883419	CYB561C	Probable transmembrane ascorbate ferrireductase 3 [Source:UniProtKB/Swiss-Prot;Acc:Q67ZF6]
Ccajan_35591c1_g3_i6	AT1G26830.1	33.333	147	457	32	230	373	4.02e-17	77.8	0.000612507	-10.673	down	8.2068e-08	0.000113919	CUL3A	CUL3A [Source:UniProtKB/TrEMBL;Acc:A0A178WM88]
Ccajan_35602c2_g2_i3	AT1G63680.3	42.105	95	246	518	329	423	6.19e-10	59.3	0.235051	-2.08895	down	0.00359056	0.487312	N/A	N/A
Ccajan_35613_c0_g2_i1	AT4G08920.1	72	25	517	443	92	116	9.46e-05	42.4	0.0528949	-4.24073	down	0.00490099	0.604321	CRY1	Cryptochrome-1 [Source:UniProtKB/Swiss-Prot;Acc:Q43125]
Ccajan_35627_c0_g2_i1	AT3G48530.1	43.75	64	571	750	235	291	5.81e-05	44.3	0.0582751	-4.10098	down	0.0316113	1	KING1	SNF1-related protein kinase regulatory subunit gamma-1 [Source:UniProtKB/Swiss-Prot;Acc:Q8LBB2]
Ccajan_35958_c0_g1_i1	AT3G16520.2	59.375	32	152	241	248	279	4.58e-07	45.8	0.00347009	-8.17081	down	0.000535575	0.133607	UGT88A1	UDP-glycosyltransferase 88A1 [Source:UniProtKB/Swiss-Prot;Acc:Q9LK73]
Ccajan_35994_c0_g2_i1	AT2G15730.3	67.702	161	32	514	139	299	1.23e-74	226	0.135352	-2.88522	down	0.0059304	0.682064	N/A	N/A
Ccajan_36023_c0_g2_i1	AT1G79610.1	81.154	520	636	2192	1	514	0	743	0.022034	-5.50413	down	0.00925003	0.889214	NHX6	Sodium/hydrogen exchanger 6 [Source:UniProtKB/Swiss-Prot;Acc:Q8RWU6]
Ccajan_36062c0_g2_i3	AT1G69530.2	85.714	21	2	64	129	149	5.38e-06	42.7	0.192918	-2.37394	down	0.0251281	1	ATEXPA1	AT1G69530 protein [Source:UniProtKB/TrEMBL;Acc:C0Z241]
Ccajan_36068_c0_g4_i5	AT5G57700.1	82.353	68	6	209	22	89	1.77e-34	120	0.0246221	-5.34391	down	0.000323701	0.0945471	N/A	BNR/Asp-box repeat family protein [Source:UniProtKB/TrEMBL;Acc:F4KC30]
Ccajan_36113c2_g1_i1	AT4G11150.1	39.207	227	132	779	1	227	3.76e-23	95.9	0.000603916	-10.6934	down	0.00194868	0.321806	VHA-E1	V-type proton ATPase subunit E1 [Source:UniProtKB/Swiss-Prot;Acc:Q39258]
Ccajan_36119c0_g2_i6	AT1G02400.2	52.863	227	660	1	1	207	6.55e-76	231	0.212328	-2.23564	down	0.0297185	1	N/A	N/A
Ccajan_36162_c0_g1_i4	AT1G15730.1	40.984	61	26	202	139	199	3.56e-13	62.8	0.00228187	-8.77557	down	0.00469402	0.588112	N/A	At1g15730/F7H2_7 [Source:UniProtKB/TrEMBL;Acc:Q9LMR1]
Ccajan_36343_c0_g1_i3	AT2G36830.1	85.841	113	1	339	139	251	2.65e-53	174	0.0184933	-5.75686	down	0.000254764	0.0809923	TIP1-1	Aquaporin TIP1-1 [Source:UniProtKB/Swiss-Prot;Acc:P25818]
Ccajan_36378_c0_g1_i1	AT4G12650.1	82.969	229	3	689	144	372	6.55e-138	401	0.0678431	-3.88165	down	0.0181749	1	TMN12	Transmembrane 9 superfamily member [Source:UniProtKB/TrEMBL;Acc:A0A178UTX6]
Ccajan_36413_c0_g2_i5	AT5G46795.1	38.356	73	910	704	12	84	9.98e-10	57.8	0.00139667	-9.4838	down	0.000268579	0.0844271	MSP2	Microspore-specific promoter 2 [Source:UniProtKB/TrEMBL;Acc:Q1PDM1]
Ccajan_36420_c0_g3_i4	AT1G47640.1	66.667	30	353	264	129	158	4.59e-06	44.3	0.00123619	-9.65989	down	0.0302976	1	N/A	At1g47640/F16N3_6 [Source:UniProtKB/TrEMBL;Acc:Q9SX96]
Ccajan_36483_c0_g1_i4	AT2G37770.1	71.605	162	3	467	3	164	1.59e-67	206	0.00268332	-8.54177	down	0.00872853	0.862998	AKR4C9	NADPH-dependent aldo-keto reductase, chloroplastic [Source:UniProtKB/Swiss-Prot;Acc:Q0PGJ6]
Ccajan_36589c0_g1_i9	AT1G74490.1	53.846	26	1	78	134	159	0.001	37.4	0.243854	-2.03591	down	0.0114721	1	N/A	At1g74490 [Source:UniProtKB/TrEMBL;Acc:Q7Y224]
Ccajan_36609_c0_g3_i1	AT5G13530.1	85.593	118	1	354	1058	1175	1.8e-68	223	0.0134392	-6.21741	down	0.00110251	0.21956	KEG	E3 ubiquitin-protein ligase KEG [Source:UniProtKB/Swiss-Prot;Acc:Q9FY48]
Ccajan_36625_c0_g1_i8	AT5G57020.1	56.571	175	3	527	80	254	8.07e-74	228	0.0702207	-3.83196	down	0.0219917	1	NMT1	Glycylpeptide N-tetradecanoyltransferase 1 [Source:UniProtKB/Swiss-Prot;Acc:Q9LTR9]
Ccajan_36765_c0_g1_i11	AT5G33370.1	65.875	337	1293	283	28	364	1.73e-172	491	0.0889129	-3.49146	down	0.0197082	1	N/A	GDSL esterase/lipase At5g33370 [Source:UniProtKB/Swiss-Prot;Acc:Q8LB81]
Ccajan_36828c0_g2_i5	AT3G23540.2	88.288	111	2	334	1	111	9.18e-68	212	0.202478	-2.30416	down	0.0176274	1	N/A	Alpha/beta-Hydrolases superfamily protein [Source:UniProtKB/TrEMBL;Acc:Q6NKN2]
Ccajan_36841_c0_g1_i11	AT4G14960.1	97.872	141	459	37	1	141	4.61e-101	298	0.00213941	-8.86857	down	0.00280698	0.413238	TUBA6	Tubulin alpha chain [Source:UniProtKB/TrEMBL;Acc:A0A178UXP7]
Ccajan_36846c1_g2_i1	AT1G58250.1	61.864	236	61	768	965	1198	1.44e-91	296	0.0394893	-4.6624	down	0.0466743	1	SAB	HYPERSENSITIVE TO PI STARVATION 4 [Source:UniProtKB/TrEMBL;Acc:F4I9T6]
Ccajan_36858_c0_g2_i4	AT4G00231.1	48.78	492	97	1557	1	473	1.77e-143	427	0.000782379	-10.3198	down	1.28702e-06	0.0011871	MEE50	MEE50 [Source:UniProtKB/TrEMBL;Acc:A0A178V4E4]
Ccajan_36859_c0_g1_i5	AT1G29760.1	33.224	304	349	1218	75	373	8.76e-40	150	0.000967199	-10.0139	down	0.00642404	0.715933	SEI2	Seipin-2 [Source:UniProtKB/Swiss-Prot;Acc:F4I340]
Ccajan_36862c1_g1_i1	AT1G32790.1	89.474	19	2	58	301	319	0.000275	40	0.160137	-2.64262	down	0.0446908	1	CID11	CTC-interacting domain 11 [Source:UniProtKB/TrEMBL;Acc:F4IEC7]
Ccajan_36880_c0_g5_i3	AT2G40430.3	31.461	89	1033	1290	199	287	0.00042	42.7	0.070844	-3.81921	down	0.038639	1	N/A	CONTAINS InterPro DOMAIN/s: P60-like (InterPro:IPR011687), Tumour suppressor protein Gltscr2 (InterPro:IPR011211); Has 709 Blast hits to 643 proteins in 201 species: Archae - 0; Bacteria - 32; Metazoa - 224; Fungi - 154; Plants - 45; Viruses - 0; Ot /.../karyotes - 254 (source: NCBI BLink). [Source:TAIR;Acc:AT2G40430]
Ccajan_36927c0_g1_i6	AT4G22760.1	41.379	174	413	934	1	174	1.73e-42	154	0.223294	-2.16299	down	0.0254511	1	PCMP-E6	Pentatricopeptide repeat-containing protein At4g22760 [Source:UniProtKB/Swiss-Prot;Acc:P0C8Q5]
Ccajan_36928_c0_g5_i2	AT2G03260.2	78.378	37	157	264	558	594	9.77e-14	65.5	0.000674903	-10.533	down	3.68592e-07	0.000416744	N/A	N/A
Ccajan_37037_c0_g3_i1	AT3G08600.1	32.975	279	1022	240	37	315	1.96e-31	124	0.0606951	-4.04228	down	0.0235323	1	N/A	AT3g08600/F17O14_7 [Source:UniProtKB/TrEMBL;Acc:Q9C9Z6]
Ccajan_37045_c0_g1_i2	AT3G47590.2	50.877	57	173	3	46	99	3.65e-15	67.8	0.118397	-3.0783	down	0.0275597	1	N/A	N/A
Ccajan_37057_c0_g4_i1	AT4G24470.3	66.509	212	438	1064	78	288	8.66e-75	241	0.0254551	-5.2959	down	0.000232163	0.0755199	ZIM	GATA-type zinc finger protein with TIFY domain-containing protein [Source:UniProtKB/TrEMBL;Acc:F4JQX4]
Ccajan_37064c0_g1_i2	AT2G35530.1	63.842	177	529	2	70	239	1.09e-54	178	0.168131	-2.57234	down	0.0250539	1	BZIP16	bZIP transcription factor 16 [Source:UniProtKB/Swiss-Prot;Acc:Q501B2]
Ccajan_37136c2_g1_i3	AT1G19230.1	53.659	82	44	259	153	234	1.12e-21	87.8	0.00361914	-8.11014	down	0.0336722	1	RBOHE	Respiratory burst oxidase homolog protein E [Source:UniProtKB/Swiss-Prot;Acc:O81211]
Ccajan_37177_c0_g7_i1	ATCG00190.1	51.22	123	1	366	933	1055	7.39e-37	134	0.000814274	-10.2622	down	0.00283902	0.416348	RPOB	DNA-directed RNA polymerase subunit beta [Source:UniProtKB/TrEMBL;Acc:A0A1B1W4T9]
Ccajan_37181c1_g2_i4	AT4G37980.1	42.857	70	208	20	44	113	5.37e-12	59.3	0.00272412	-8.51999	down	0.0112918	0.991914	CAD7	ELI3-1 [Source:UniProtKB/TrEMBL;Acc:A0A178V3X8]
Ccajan_37226c0_g3_i8	AT3G03980.1	37.662	77	5	226	177	252	1.47e-07	47.4	0.143754	-2.79833	down	0.00056196	0.136949	N/A	NADPH-dependent aldehyde reductase-like protein, chloroplastic [Source:UniProtKB/Swiss-Prot;Acc:Q9SQR4]
Ccajan_37356c0_g1_i6	AT1G33240.3	75	20	348	289	78	97	0.001	38.1	0.180703	-2.46831	down	0.0446048	1	N/A	N/A
Ccajan_37362_c0_g1_i3	AT3G24240.1	36.232	69	320	123	834	902	0.000855	38.5	0.0582537	-4.10151	down	0.0179421	1	RCH2	Receptor-like protein kinase 2 [Source:UniProtKB/Swiss-Prot;Acc:Q9LHP4]
Ccajan_37464_c0_g1_i3	AT2G30150.2	40.698	86	374	117	369	454	4.01e-16	73.6	0.00621357	-7.33036	down	1.67043e-10	4.3369e-07	N/A	N/A
Ccajan_37530_c0_g2_i4	AT2G37670.1	41.935	465	252	1538	34	441	1.02e-79	267	0.130191	-2.9413	down	0.00799132	0.8166	N/A	Transducin/WD40 repeat-like superfamily protein [Source:TAIR;Acc:AT2G37670]
Ccajan_37543c0_g2_i4	AT3G30841.2	79.261	487	286	1740	9	494	0	758	0.23842	-2.06842	down	0.0038663	0.513792	N/A	N/A
Ccajan_37578c1_g2_i5	AT2G36130.1	69.421	121	364	2	9	129	1.76e-53	166	0.221669	-2.17352	down	0.0153554	1	CYP18-2	Peptidyl-prolyl cis-trans isomerase CYP18-2 [Source:UniProtKB/Swiss-Prot;Acc:Q9SIH1]
Ccajan_37589_c0_g3_i6	ATMG01190.1	88.571	70	1	210	245	314	7.85e-42	142	0.122308	-3.03141	down	0.000117789	0.0469015	ATP1	ATP synthase subunit alpha [Source:UniProtKB/TrEMBL;Acc:G1C2Z0]
Ccajan_37604_c0_g1_i5	AT3G62930.1	58.824	102	561	256	1	102	1.03e-41	136	0.045781	-4.44911	down	0.00130434	0.244148	GRXS6	Monothiol glutaredoxin-S6 [Source:UniProtKB/Swiss-Prot;Acc:Q9LYC8]
Ccajan_37641_c0_g1_i6	AT1G08510.1	100	20	2	61	310	329	1.42e-05	46.2	0.000463924	-11.0738	down	3.06306e-06	0.00254105	FATB	Palmitoyl-acyl carrier protein thioesterase, chloroplastic [Source:UniProtKB/Swiss-Prot;Acc:Q9SJE2]
Ccajan_37653_c0_g4_i5	AT5G60490.1	51.163	43	383	255	54	95	7.72e-05	32	0.0017619	-9.14865	down	0.00131447	0.244872	FLA12	Fasciclin-like arabinogalactan protein 12 [Source:UniProtKB/Swiss-Prot;Acc:Q8LEE9]
Ccajan_37724_c0_g1_i1	AT1G11910.1	71.264	174	179	697	333	506	4.1e-94	271	0.00292507	-8.41731	down	0.0131434	1	APA1	aspartic proteinase A1 [Source:TAIR;Acc:AT1G11910]
Ccajan_37880_c0_g2_i15	AT4G33150.4	76.19	21	215	277	733	753	9.55e-06	42.7	0.00364048	-8.10165	down	0.0399789	1	N/A	N/A
Ccajan_37985c1_g4_i1	AT5G19140.2	75	20	2	61	49	68	0.001	39.3	0.192486	-2.37718	down	0.00301059	0.436035	ATAILP1	Aluminum induced protein with YGL and LRDR motifs [Source:UniProtKB/TrEMBL;Acc:Q94BR2]
Ccajan_37997c4_g4_i5	AT1G62780.1	67.901	243	103	831	1	237	8.65e-91	272	0.00302382	-8.36941	down	0.0225073	1	N/A	Dimethylallyl, adenosine tRNA methylthiotransferase [Source:UniProtKB/TrEMBL;Acc:Q8VY70]
Ccajan_38082c0_g1_i1	AT1G08600.1	48.387	62	27	209	706	767	1.46e-13	63.9	0.19219	-2.3794	down	0.0473751	1	ATRX	CHR20 [Source:UniProtKB/TrEMBL;Acc:A0A178VZQ9]
Ccajan_38088_c0_g2_i1	AT3G53990.1	68	25	77	3	54	78	1.05e-05	38.1	0.00303044	-8.36626	down	0.0177418	1	N/A	AT3G53990 protein [Source:UniProtKB/TrEMBL;Acc:Q9M328]
Ccajan_38103_c0_g6_i1	AT3G25520.3	34.722	72	218	3	192	227	4.87e-06	42.7	0.0680574	-3.8771	down	0.0241292	1	N/A	N/A
Ccajan_38125c0_g1_i1	AT3G10610.1	64.662	133	443	57	1	133	1.51e-53	166	0.231912	-2.10835	down	0.0250326	1	RPS17C	40S ribosomal protein S17-3 [Source:UniProtKB/Swiss-Prot;Acc:Q9SQZ1]
Ccajan_38146c2_g2_i1	AT1G02140.1	86.486	37	144	254	1	36	3.48e-14	63.5	8.95224e-05	-13.4474	down	0.0298838	1	MEE63	MEE63 [Source:UniProtKB/TrEMBL;Acc:A0A178WA48]
Ccajan_38216_c1_g2_i3	AT1G54860.1	39.655	174	876	361	2	174	1.32e-35	128	0.0311075	-5.00659	down	0.000496591	0.126585	N/A	Glycoprotein membrane GPI-anchored [Source:UniProtKB/TrEMBL;Acc:Q9ZVL0]
Ccajan_38289_c4_g2_i8	AT2G27200.1	64.407	177	60	563	1	177	4.93e-70	222	0.000563919	-10.7922	down	2.16821e-08	3.66241e-05	LSG1-1	GTPase LSG1-1 [Source:UniProtKB/Swiss-Prot;Acc:Q9SHS8]
Ccajan_38290_c0_g1_i1	AT5G43940.2	100	18	2	55	68	85	9.59e-06	43.1	0.0134612	-6.21505	down	6.32623e-05	0.0296632	HOT5	S-(hydroxymethyl)glutathione dehydrogenase [Source:UniProtKB/TrEMBL;Acc:F4K7D6]
Ccajan_38503_c0_g1_i2	AT1G69410.1	51.546	97	321	37	58	154	5.11e-31	107	0.0519902	-4.26562	down	1.21554e-05	0.00761523	ELF5A-3	Eukaryotic translation initiation factor 5A-3 [Source:UniProtKB/Swiss-Prot;Acc:Q9C505]
Ccajan_38504c0_g3_i2	AT3G43660.1	68.599	207	188	808	5	198	8.53e-91	274	0.176052	-2.50592	down	0.00469904	0.588215	N/A	Vacuolar iron transporter homolog 4 [Source:UniProtKB/Swiss-Prot;Acc:Q9M2C0]
Ccajan_39232_c0_g1_i1	AT2G26460.1	54	50	275	421	459	508	2.18e-10	57.8	0.0483139	-4.37142	down	0.0235138	1	SMU2	Suppressor of mec-8 and unc-52 protein homolog 2 [Source:UniProtKB/Swiss-Prot;Acc:O48713]
Ccajan_39791_c0_g1_i1	AT2G36130.1	76.19	21	1	63	133	153	0.000113	39.3	0.0201865	-5.63047	down	3.86439e-06	0.00303286	CYP18-2	Peptidyl-prolyl cis-trans isomerase CYP18-2 [Source:UniProtKB/Swiss-Prot;Acc:Q9SIH1]
Ccajan_39910_c0_g1_i1	AT1G23190.1	94.444	18	220	273	343	360	0.001	36.6	0.00620365	-7.33267	down	0.00156436	0.275451	PGM3	Probable phosphoglucomutase, cytoplasmic 1 [Source:UniProtKB/Swiss-Prot;Acc:O49299]
Ccajan_40269_c0_g1_i1	AT5G20935.1	69.663	89	442	176	33	121	1.69e-40	134	0.0195884	-5.67386	down	0.00223043	0.352939	N/A	unknown protein; CONTAINS InterPro DOMAIN/s: Protein of unknown function DUF3148 (InterPro:IPR021495); Has 30201 Blast hits to 17322 proteins in 780 species: Archae - 12; Bacteria - 1396; Metazoa - 17338; Fungi - 3422; Plants - 5037; Viruses - 0; Ot /.../karyotes - 2996 (source: NCBI BLink). [Source:TAIR;Acc:AT5G20935]
Ccajan_40419_c0_g1_i1	AT5G58040.1	52.083	96	17	304	246	332	1.32e-15	71.6	0.0120006	-6.38075	down	0.00360505	0.488805	FIPS5	FIP1[V]-like protein [Source:UniProtKB/Swiss-Prot;Acc:F4KDH9]
Ccajan_40887_c0_g1_i1	AT3G13310.1	48.077	104	445	134	60	156	1.84e-24	94.7	0.0280646	-5.1551	down	0.044019	1	N/A	At3g13310 [Source:UniProtKB/TrEMBL;Acc:Q9LTT7]
Ccajan_41013_c0_g1_i1	AT3G53720.2	45	340	1233	295	426	764	1.73e-85	276	0.0371626	-4.75	down	0.00049348	0.126481	N/A	N/A
Ccajan_41044_c0_g1_i1	AT3G11320.1	85.253	217	1	651	92	308	3.59e-131	377	0.028313	-5.14239	down	0.022107	1	N/A	Probable sugar phosphate/phosphate translocator At3g11320 [Source:UniProtKB/Swiss-Prot;Acc:Q5XF09]
Ccajan_41050_c0_g1_i1	AT5G64390.1	45.209	407	1578	517	449	846	1.36e-87	298	0.00215927	-8.85524	down	0.00122765	0.23513	HEN4	RNA-binding KH domain-containing protein [Source:UniProtKB/TrEMBL;Acc:F4KDM9]
Ccajan_41145_c0_g1_i1	AT5G06700.1	56.178	607	440	2218	3	608	0	606	0.0361164	-4.7912	down	0.000664434	0.151691	TBR	Protein trichome birefringence [Source:UniProtKB/Swiss-Prot;Acc:Q9FG35]
Ccajan_41150_c0_g1_i1	AT2G19570.1	53.872	297	192	986	1	296	9.99e-85	264	0.0100474	-6.63703	down	0.0021194	0.34193	CDA1	Cytidine deaminase 1 [Source:UniProtKB/Swiss-Prot;Acc:O65896]
Ccajan_41295_c0_g1_i1	ATMG01360.1	54.321	81	246	4	321	401	8.75e-15	67.8	0.0112887	-6.46898	down	0.00170655	0.291421	COX1	Cytochrome c oxidase subunit 1 [Source:UniProtKB/Swiss-Prot;Acc:P60620]
Ccajan_41403_c0_g1_i1	AT3G26618.1	91.232	422	194	1459	1	421	0	780	0.019315	-5.69413	down	0.00155123	0.274945	ERF1-3	ERF1-3 [Source:UniProtKB/TrEMBL;Acc:A0A178VIS2]
Ccajan_41460_c0_g1_i1	AT4G33270.1	88.806	134	1	402	324	457	4.07e-73	228	0.017199	-5.86153	down	0.0182599	1	CDC20-1	Cell division cycle 20.1, cofactor of APC complex [Source:UniProtKB/Swiss-Prot;Acc:Q9SZA4]
Ccajan_41499_c0_g1_i1	AT5G28150.1	61.386	303	1237	335	1	289	4.71e-123	363	0.0157858	-5.98523	down	0.00212586	0.342185	N/A	AT5g28150/T24G3_80 [Source:UniProtKB/TrEMBL;Acc:Q8RX84]
Ccajan_41720_c0_g1_i1	AT2G38110.1	66.667	30	218	138	194	223	1.18e-05	41.6	0.0103639	-6.59229	down	0.00166919	0.286788	GPAT6	Glycerol-3-phosphate 2-O-acyltransferase 6 [Source:UniProtKB/Swiss-Prot;Acc:O80437]
Ccajan_41968_c0_g1_i1	AT3G12830.1	37.975	79	58	294	35	110	1.68e-10	55.8	0.0134967	-6.21125	down	0.00894107	0.872931	SAUR72	Auxin-responsive protein SAUR72 [Source:UniProtKB/Swiss-Prot;Acc:Q9LTV3]
Ccajan_42304_c0_g1_i1	AT2G04240.2	62.338	154	356	790	1	154	5.33e-52	174	0.0168397	-5.89199	down	0.0377777	1	XERICO	Probable E3 ubiquitin-protein ligase XERICO [Source:UniProtKB/Swiss-Prot;Acc:Q9SI09]
Ccajan_42357_c0_g1_i1	AT3G55360.1	80.656	305	1261	350	1	305	4.69e-169	480	0.021636	-5.53042	down	0.0153106	1	ECR	TSC13 [Source:UniProtKB/TrEMBL;Acc:A0A178VGP2]
Ccajan_42395_c0_g1_i1	AT1G51350.1	53.153	111	762	430	554	664	1.42e-27	117	0.0146898	-6.08904	down	0.0182835	1	N/A	ARM repeat superfamily protein [Source:UniProtKB/TrEMBL;Acc:Q8RWE7]
Ccajan_42568_c0_g5_i1	AT2G21260.2	35.345	116	430	83	114	223	7.67e-20	82.8	0.00202396	-8.9486	down	0.00707235	0.761548	N/A	N/A
Ccajan_42628_c0_g1_i1	AT4G32110.1	44.248	113	420	88	11	123	1.06e-20	83.6	0.00732139	-7.09367	down	0.0112825	0.991718	N/A	N/A
Ccajan_42653_c0_g1_i1	AT4G14695.2	84.211	19	6	62	1	19	0.000199	40	0.0269578	-5.21315	down	0.0177906	1	N/A	N/A
Ccajan_43077_c0_g1_i1	AT4G34870.1	83.824	68	3	206	104	171	1.36e-33	114	0.00504058	-7.63219	down	3.23166e-05	0.0170451	CYP18-4	Peptidyl-prolyl cis-trans isomerase [Source:UniProtKB/TrEMBL;Acc:A0A178UWH6]
Ccajan_43186_c0_g1_i1	AT3G61760.1	80.5	200	3	602	411	610	4.6e-115	344	0.000906777	-10.107	down	2.62021e-18	2.62393e-14	DRP1B	DL1B [Source:UniProtKB/TrEMBL;Acc:A0A178VE87]
Ccajan_43462_c0_g1_i1	AT1G10380.1	53.191	282	259	1071	27	302	1.41e-95	292	0.003364	-8.21561	down	9.12813e-05	0.0388983	N/A	At1g10380/F14N23_32 [Source:UniProtKB/TrEMBL;Acc:Q93ZB0]
Ccajan_43561_c0_g1_i1	AT4G24660.1	43.976	166	481	119	49	213	1.57e-38	132	0.0770653	-3.69778	down	0.0114418	1	ATHB22	homeobox protein 22 [Source:TAIR;Acc:AT4G24660]
Ccajan_43651_c0_g1_i1	ATMG00750.1	37.5	56	367	534	35	90	1.44e-05	43.9	0.0467307	-4.41949	down	0.0254236	1	ORF119	Uncharacterized mitochondrial protein AtMg00750 [Source:UniProtKB/Swiss-Prot;Acc:P92516]
Ccajan_43727_c0_g1_i1	AT5G50920.1	72.059	68	211	8	624	691	1.45e-28	106	0.010269	-6.60556	down	0.016822	1	CLPC1	Chaperone protein ClpC1, chloroplastic [Source:UniProtKB/Swiss-Prot;Acc:Q9FI56]
Ccajan_44179_c0_g1_i1	AT1G70505.2	44.286	70	206	3	1	70	2.2e-12	59.7	0.00359611	-8.11935	down	0.00323317	0.456585	N/A	N/A
Ccajan_44775_c0_g1_i1	AT1G06490.2	65	20	185	244	1704	1723	0.000242	38.5	0.0228246	-5.45327	down	0.00331257	0.46119	CALS7	Callose synthase 7
Ccajan_45550c1_g4_i1	AT5G38990.1	51.515	132	34	411	508	636	8.99e-36	130	0.199238	-2.32743	down	8.48304e-05	0.0370004	N/A	Probable receptor-like protein kinase At5g38990 [Source:UniProtKB/Swiss-Prot;Acc:Q9FID9]
Ccajan_45708_c0_g2_i1	AT3G62290.3	100	19	1	57	95	113	3.83e-05	41.6	0.000159662	-12.6127	down	4.41149e-16	3.63816e-12	ARFA1E	ADP-ribosylation factor A1E [Source:UniProtKB/TrEMBL;Acc:Q9M1P5]
Ccajan_45720_c0_g1_i1	AT3G01690.1	85	20	60	1	112	131	0.000304	42	0.00239041	-8.70852	down	0.000597598	0.142477	N/A	Alpha/beta-Hydrolases superfamily protein [Source:UniProtKB/TrEMBL;Acc:Q9S7U7]
Ccajan_45767_c0_g1_i1	AT3G10405.1	78.049	82	571	326	127	208	9.8e-40	135	0.0220283	-5.5045	down	0.034116	1	N/A	N/A
Ccajan_45806_c0_g1_i1	AT3G19740.1	64.671	1019	3371	327	1	993	0	1237	0.086447	-3.53204	down	0.0159907	1	N/A	P-loop containing nucleoside triphosphate hydrolases superfamily protein [Source:UniProtKB/TrEMBL;Acc:F4JCC9]
Ccajan_45813_c0_g1_i1	AT4G36710.1	53.191	470	2164	824	26	485	4.37e-143	429	0.00201518	-8.95487	down	0.000135246	0.0511087	SCL15	HAM4 [Source:UniProtKB/TrEMBL;Acc:A0A178UVI6]
Ccajan_46103c0_g1_i1	AT2G03340.1	51.252	519	1790	330	31	512	9.16e-125	380	0.12098	-3.04716	down	0.0445116	1	WRKY3	Putative WRKY DNA-binding protein [Source:UniProtKB/TrEMBL;Acc:Q0WPM8]
Ccajan_46110_c0_g1_i1	AT3G55750.1	70.213	47	12	152	65	111	1.24e-18	76.3	0.00342339	-8.19036	down	0.000433658	0.115807	RPL35AD	60S ribosomal protein L35a-4 [Source:UniProtKB/Swiss-Prot;Acc:P51422]
Ccajan_46467c0_g1_i1	AT2G01860.1	57.233	477	379	1800	2	468	2.35e-177	517	0.141929	-2.81676	down	0.0123697	1	EMB975	Pentatricopeptide repeat-containing protein At2g01860 [Source:UniProtKB/Swiss-Prot;Acc:Q5XET4]
Ccajan_46505_c0_g1_i1	AT4G20270.1	61.694	543	1614	1	20	562	0	565	0.0349756	-4.83751	down	0.00148277	0.266859	BAM3	Leucine-rich repeat receptor-like serine/threonine-protein kinase BAM3 [Source:UniProtKB/Swiss-Prot;Acc:O65440]
Ccajan_46780_c0_g1_i1	AT5G47760.1	75.694	288	114	974	10	297	9.2e-165	466	0.0103428	-6.59523	down	0.0436076	1	PGLP2	Phosphoglycolate phosphatase 2 [Source:UniProtKB/Swiss-Prot;Acc:Q8GWU0]
Ccajan_46929_c0_g1_i1	AT4G16830.2	60	210	749	1366	61	265	5.27e-40	147	0.0139939	-6.15906	down	0.0124909	1	RGGA	RGG repeats nuclear RNA binding protein A [Source:UniProtKB/Swiss-Prot;Acc:O23523]
Ccajan_46961_c0_g1_i1	AT1G68410.4	46.25	80	18	248	362	436	1.24e-08	52	0.00243114	-8.68415	down	0.00074145	0.162932	N/A	N/A
Ccajan_47015_c0_g1_i1	AT3G03140.1	35.225	423	826	2010	347	761	1.11e-44	172	0.0693694	-3.84956	down	0.00775858	0.801734	N/A	N/A
Ccajan_47034_c0_g1_i1	AT2G21790.1	86.642	816	136	2562	1	816	0	1466	0.0223498	-5.4836	down	0.0155162	1	RNR1	Ribonucleoside-diphosphate reductase large subunit [Source:UniProtKB/Swiss-Prot;Acc:Q9SJ20]
Ccajan_47041_c0_g1_i1	AT5G23960.2	41.912	544	1782	163	7	545	1.34e-145	434	0.00242747	-8.68633	down	5.86493e-06	0.00430501	TPS21	Alpha-humulene/(-)-(E)-beta-caryophyllene synthase [Source:UniProtKB/Swiss-Prot;Acc:Q84UU4]
Ccajan_47116c0_g1_i1	AT1G64310.1	53.769	199	1289	714	356	552	3.24e-65	219	0.171315	-2.54528	down	0.0454072	1	PCMP-E65	Putative pentatricopeptide repeat-containing protein At1g64310 [Source:UniProtKB/Swiss-Prot;Acc:Q9C7V5]
Ccajan_47215_c0_g1_i1	AT2G43140.1	70	60	179	3	115	174	1.3e-20	90.5	0.00706818	-7.14445	down	0.00277154	0.409882	N/A	Basic helix-loop-helix (BHLH) DNA-binding superfamily protein [Source:UniProtKB/TrEMBL;Acc:F4IQ66]
Ccajan_47280_c0_g1_i1	AT4G00330.2	74.719	178	98	631	234	411	1.71e-93	285	0.00540367	-7.53185	down	4.36324e-05	0.0215419	CRCK2	calmodulin-binding receptor-like protein 2
Ccajan_47464_c0_g1_i1	AT1G07400.1	38.462	78	378	587	64	140	1.87e-05	44.7	0.00692113	-7.17478	down	0.000124363	0.0484321	HSP17.8	17.8 kDa class I heat shock protein [Source:UniProtKB/Swiss-Prot;Acc:Q9LNW0]
Ccajan_47717_c0_g1_i1	AT1G33540.1	42.727	440	1464	184	26	460	6.18e-113	344	0.0101456	-6.623	down	0.000381755	0.105565	SCPL18	Serine carboxypeptidase-like 18 [Source:UniProtKB/Swiss-Prot;Acc:Q9C7Z9]
Ccajan_47801_c0_g1_i1	AT3G20395.1	39.487	195	161	739	28	216	6.83e-32	119	0.0145849	-6.09938	down	0.000804406	0.172971	N/A	N/A
Ccajan_47950_c0_g1_i1	AT2G46270.3	51.117	403	1528	338	23	382	3.66e-99	308	0.0603134	-4.05138	down	0.000179749	0.0628872	N/A	N/A
Ccajan_47956_c0_g1_i1	AT5G52980.1	64.623	212	63	680	11	222	6.04e-89	267	0.00654433	-7.25554	down	0.00731156	0.777159	N/A	At5g52980 [Source:UniProtKB/TrEMBL;Acc:Q9LVV4]
Ccajan_48719_c0_g1_i1	AT5G04490.1	60.14	286	1019	204	19	304	1.37e-103	309	0.0211076	-5.56609	down	0.000145729	0.0537433	VTE5	Phytol kinase 1, chloroplastic [Source:UniProtKB/Swiss-Prot;Acc:Q9LZ76]
Ccajan_48766_c0_g1_i1	AT1G05910.1	67.563	1227	228	3824	1	1209	0	1432	0.0142075	-6.13721	down	8.5244e-05	0.0370004	N/A	ATPase family AAA domain-containing protein At1g05910 [Source:UniProtKB/Swiss-Prot;Acc:F4IAE9]
Ccajan_49187_c0_g1_i1	AT1G58340.1	53.757	173	479	3	1	168	2.47e-39	140	0.0383717	-4.70381	down	0.0249537	1	DTX48	Protein DETOXIFICATION 48 [Source:UniProtKB/Swiss-Prot;Acc:Q9SLV0]
Ccajan_49223_c0_g2_i1	AT3G51880.4	72.727	22	115	50	58	79	4.02e-05	39.3	0.00382599	-8.02995	down	0.00100194	0.204769	HMGB1	high mobility group B1 [Source:TAIR;Acc:AT3G51880]
Ccajan_49436_c0_g1_i1	AT1G53700.1	66.504	409	382	1572	43	444	3.68e-147	434	0.0565785	-4.1436	down	0.040964	1	WAG1	Serine/threonine-protein kinase WAG1 [Source:UniProtKB/Swiss-Prot;Acc:Q9C8M5]
Ccajan_49583_c0_g1_i1	AT5G60860.1	90.85	153	2	460	64	216	1e-102	297	0.0122385	-6.35243	down	0.000777505	0.168823	RABA1F	Ras-related protein RABA1f [Source:UniProtKB/Swiss-Prot;Acc:Q9FJH0]
Ccajan_49924_c0_g1_i1	AT5G55580.3	64.865	37	262	369	159	195	3.92e-07	47.8	0.00831527	-6.91002	down	0.000539349	0.134071	N/A	N/A
Ccajan_50384_c0_g1_i1	AT3G45140.2	60.448	134	12	413	373	502	5.64e-55	184	0.00585502	-7.41611	down	0.000121881	0.048134	N/A	N/A
Ccajan_50573_c0_g1_i1	AT3G01370.1	58.416	101	1	276	911	1011	9.98e-28	110	0.0026603	-8.55419	down	0.000135796	0.0511787	CFM2	CRM-domain containing factor CFM2, chloroplastic [Source:UniProtKB/Swiss-Prot;Acc:Q8L7C2]
Ccajan_50644_c0_g1_i1	AT5G12080.3	64.426	357	1473	406	374	730	2.52e-156	462	0.000876053	-10.1567	down	5.15083e-05	0.0250743	MSL10	Mechanosensitive ion channel protein 10 [Source:UniProtKB/Swiss-Prot;Acc:Q9LYG9]
Ccajan_51486_c0_g1_i1	AT5G56970.1	47.619	252	5	751	269	518	7.47e-83	259	0.0290631	-5.10467	down	0.0299639	1	CKX3	Cytokinin dehydrogenase 3 [Source:UniProtKB/Swiss-Prot;Acc:Q9LTS3]
Ccajan_51665c0_g2_i1	AT4G24430.2	68.153	314	2	940	87	396	5.83e-160	457	0.193515	-2.36948	down	0.0232693	1	N/A	N/A
Ccajan_51888_c0_g1_i1	AT2G20635.1	56.443	388	1154	24	7	394	2.68e-154	447	0.0406966	-4.61895	down	0.000260491	0.0822536	MAD1	mitotic spindle assembly checkpoint protein 1
Ccajan_52004_c0_g1_i1	AT5G04550.2	36.634	606	578	2212	2	590	2.42e-100	323	0.0388265	-4.68682	down	0.0183727	1	N/A	N/A
Ccajan_52119_c0_g1_i1	AT1G23310.1	48.548	482	31	1458	4	472	1.56e-150	450	0.00490439	-7.67171	down	0.000101153	0.0423051	GGAT1	Glutamate--glyoxylate aminotransferase 1 [Source:UniProtKB/Swiss-Prot;Acc:Q9LR30]
Ccajan_52157_c0_g1_i1	AT2G26900.1	87.037	216	801	1448	123	338	1.2e-112	339	0.0408338	-4.61409	down	0.00241165	0.372369	BASS2	BASS2 [Source:UniProtKB/TrEMBL;Acc:A0A178VXV9]
Ccajan_52234_c0_g1_i1	AT3G14570.2	77.333	675	106	2127	1151	1825	0	1100	0.0119482	-6.38706	down	0.0014749	0.265783	CALS8	Putative callose synthase 8 [Source:UniProtKB/Swiss-Prot;Acc:Q9LUD7]
Ccajan_52328c0_g1_i1	AT3G23340.1	90.625	64	637	828	1	64	1.09e-32	124	0.223027	-2.16471	down	0.0315441	1	CKL10	Casein kinase 1-like protein 10 [Source:UniProtKB/Swiss-Prot;Acc:Q9LW62]
Ccajan_52364_c0_g1_i1	AT3G11540.1	74.584	901	177	2873	44	903	0	1353	0.00838609	-6.89779	down	0.00156271	0.275451	SPY	Probable UDP-N-acetylglucosamine--peptide N-acetylglucosaminyltransferase SPINDLY [Source:UniProtKB/Swiss-Prot;Acc:Q96301]
Ccajan_52438c0_g1_i1	AT3G60470.1	37.209	172	1	510	373	540	2.55e-31	122	0.232811	-2.10277	down	0.0240684	1	N/A	Putative uncharacterized protein [Source:UniProtKB/TrEMBL;Acc:Q9M212]
Ccajan_52615_c0_g1_i1	AT4G13320.1	31.731	104	157	459	98	198	0.000233	40.4	0.0138915	-6.16966	down	3.35134e-05	0.0175319	N/A	At4g13320 [Source:UniProtKB/TrEMBL;Acc:Q9T0K3]
Ccajan_52697_c0_g1_i1	AT1G32560.1	59.259	54	67	228	1	54	3.64e-11	60.1	0.0420618	-4.57135	down	0.0177949	1	LEA6	Late embryogenesis abundant protein 6 [Source:UniProtKB/Swiss-Prot;Acc:Q39138]
Ccajan_53122_c0_g1_i1	AT1G64640.1	61.111	108	4	327	55	161	1.95e-32	117	0.0493709	-4.3402	down	0.0349272	1	ENODL8	ENODL8 [Source:UniProtKB/TrEMBL;Acc:A0A178WAZ0]
Ccajan_53794_c0_g1_i1	AT1G64830.1	51.807	83	16	243	53	135	1.24e-23	92.4	0.00857804	-6.86514	down	6.47371e-07	0.000675272	N/A	Eukaryotic aspartyl protease family protein [Source:UniProtKB/TrEMBL;Acc:Q9XIR2]
Ccajan_54474_c0_g1_i1	AT5G19670.2	58.242	91	483	755	204	294	1.94e-28	113	0.0129646	-6.26928	down	0.000874099	0.184014	N/A	N/A
Ccajan_54946_c0_g1_i1	AT1G54115.1	62.73	652	385	2322	1	643	0	757	0.0616793	-4.01907	down	0.0251449	1	CCX4	Cation/calcium exchanger 4 [Source:UniProtKB/Swiss-Prot;Acc:Q9SYG9]
Ccajan_55266_c0_g1_i1	AT3G18200.2	69.672	244	1	720	29	264	7.82e-112	326	0.00139225	-9.48837	down	0.000360086	0.102194	N/A	WAT1-related protein At3g18200 [Source:UniProtKB/Swiss-Prot;Acc:Q9LV20]
Ccajan_55694c0_g7_i1	AT1G50560.1	41.304	92	64	336	182	273	1.1e-18	80.5	0.197427	-2.34061	down	0.00077978	0.168971	CYP705A25	Cytochrome P450, family 705, subfamily A, polypeptide 25 [Source:UniProtKB/TrEMBL;Acc:Q9LPS6]
Ccajan_55768_c0_g1_i1	AT4G38100.1	44.025	159	115	588	45	191	2.74e-38	134	0.0377978	-4.72555	down	0.0149673	1	CURT1D	Protein CURVATURE THYLAKOID 1D, chloroplastic [Source:UniProtKB/Swiss-Prot;Acc:Q8LDD3]
Ccajan_55862_c0_g1_i1	AT1G80490.1	84.211	19	225	281	930	948	3.84e-06	43.9	0.028597	-5.12799	down	2.66684e-07	0.000319563	N/A	N/A
Ccajan_55975_c0_g1_i1	AT3G20720.1	67.105	76	67	294	382	457	3.01e-29	109	0.00163823	-9.25365	down	4.25888e-05	0.0211734	N/A	Amino-terminal region of chorein [Source:UniProtKB/TrEMBL;Acc:Q84R14]
Ccajan_56023_c0_g2_i1	AT2G15620.1	37.736	53	158	3	130	182	1.72e-05	40.8	0.000239313	-12.0288	down	0.0476204	1	NIR1	Ferredoxin--nitrite reductase, chloroplastic [Source:UniProtKB/Swiss-Prot;Acc:Q39161]
Ccajan_56297_c0_g2_i1	AT1G43890.3	84.783	46	1	138	155	200	3.84e-20	84	0.003167	-8.30267	down	0.0226107	1	RABC1	Ras-related protein RABC1 [Source:UniProtKB/Swiss-Prot;Acc:O23657]
Ccajan_56490_c0_g2_i1	AT3G51895.1	73.016	126	363	1	1	126	1.42e-57	190	0.00253388	-8.62444	down	0.0104484	0.950589	SULTR3;1	Sulfate transporter 31 [Source:UniProtKB/TrEMBL;Acc:A0A1I9LNF9]
Ccajan_56586_c0_g1_i1	AT2G37540.2	46.875	128	374	3	116	242	7.29e-34	119	0.00831318	-6.91038	down	0.0224823	1	N/A	N/A
Ccajan_56790_c0_g1_i1	AT5G28450.1	100	40	2	121	134	173	1.61e-21	86.3	0.00310186	-8.33265	down	0.000371462	0.104306	N/A	Chlorophyll a-b binding protein, chloroplastic [Source:UniProtKB/TrEMBL;Acc:F4K8I1]
Ccajan_57114_c0_g1_i1	AT1G53750.1	61.364	88	264	1	18	105	3.91e-32	117	0.00337883	-8.20926	down	0.0068188	0.746866	RPT1A	RPT1A [Source:UniProtKB/TrEMBL;Acc:A0A178W3N8]
Ccajan_58009_c0_g1_i1	AT1G55520.4	93.75	96	1	288	105	200	7.06e-62	187	0.0192057	-5.70232	down	8.44869e-05	0.0370004	N/A	N/A
Ccajan_58060_c0_g1_i1	AT4G04350.1	57.576	66	246	61	624	689	5.23e-19	80.9	0.0173545	-5.84855	down	0.00156297	0.275451	EMB2369	Leucine--tRNA ligase, chloroplastic/mitochondrial [Source:UniProtKB/Swiss-Prot;Acc:Q9XEA0]
Ccajan_58350_c0_g1_i1	AT1G25350.1	47.5	80	242	3	312	386	1.18e-14	67.4	0.0195984	-5.67312	down	0.0103094	0.944682	OVA9	Glutamine-tRNA ligase, putative / glutaminyl-tRNA synthetase, putative / GlnRS [Source:UniProtKB/TrEMBL;Acc:F4ICG2]
Ccajan_58593_c0_g1_i1	AT5G21430.1	64	150	539	90	70	217	5.96e-45	150	0.0128378	-6.28346	down	0.00175881	0.296411	N/A	N/A
Ccajan_58693_c0_g1_i1	AT1G31050.7	49.774	221	6	656	221	426	1.54e-54	180	0.0534434	-4.22585	down	0.0306205	1	N/A	N/A
Ccajan_59225_c0_g1_i1	AT3G60460.1	83.962	106	1	318	16	121	1.77e-64	197	0.0227585	-5.45745	down	0.0218359	1	N/A	N/A
Ccajan_59481_c0_g1_i1	AT5G53360.2	94.444	18	54	1	60	77	0.000233	39.7	0.0560689	-4.15666	down	0.00309525	0.445002	N/A	N/A
Ccajan_59678_c0_g1_i1	AT5G40720.3	55.786	337	1164	172	224	552	6.12e-133	393	0.0191463	-5.70679	down	0.00736519	0.781083	N/A	N/A
Ccajan_59786_c0_g1_i1	AT1G17100.1	65.833	120	201	560	36	154	1.12e-49	160	0.0736812	-3.76256	down	0.00448731	0.573751	N/A	HBP1 [Source:UniProtKB/TrEMBL;Acc:A0A178W6J0]
Ccajan_60237_c0_g2_i1	AT4G02570.4	70	110	5	334	273	379	1.3e-47	162	0.0470036	-4.41109	down	0.00156588	0.275451	CUL1	AT4G02570 protein [Source:UniProtKB/TrEMBL;Acc:B9DGE3]
Ccajan_60663_c0_g1_i1	AT3G11180.1	79.487	39	1	117	361	399	1.48e-13	66.2	0.0124244	-6.33068	down	0.000689378	0.154815	N/A	2-oxoglutarate (2OG) and Fe(II)-dependent oxygenase superfamily protein [Source:UniProtKB/TrEMBL;Acc:F4J670]
Ccajan_61162_c0_g1_i1	AT4G34490.2	40.244	82	376	134	394	475	6.59e-24	77.4	0.00651627	-7.26174	down	0.00876303	0.863972	N/A	N/A
Ccajan_61890_c0_g1_i1	AT2G44480.5	50.427	117	2	352	58	174	5.12e-38	130	0.0341195	-4.87326	down	0.022734	1	BGLU17	beta glucosidase 17
Ccajan_62285_c0_g1_i1	AT1G13590.1	60.606	33	97	2	52	84	1.42e-07	45.4	0.0276694	-5.17557	down	0.01138	0.996544	PSK1	Phytosulfokines 1 [Source:UniProtKB/Swiss-Prot;Acc:Q9LMY9]
Ccajan_62315_c0_g1_i1	AT1G50200.2	77.778	72	217	2	214	285	8.84e-38	132	0.0172585	-5.85655	down	0.00837496	0.84472	ALATS	Alanyl-tRNA synthetase [Source:TAIR;Acc:AT1G50200]
Ccajan_62368_c0_g1_i1	AT5G37340.2	42.188	64	194	3	147	210	4.59e-13	62.4	0.0422085	-4.56632	down	0.0304212	1	N/A	ZPR1 zinc-finger domain protein [Source:UniProtKB/TrEMBL;Acc:F4K746]
Ccajan_62901_c0_g1_i1	AT1G03475.1	49.153	59	3	179	219	277	5.11e-17	73.6	0.0136535	-6.19458	down	0.0108312	0.967216	CPX1	Coproporphyrinogen-III oxidase 1, chloroplastic [Source:UniProtKB/Swiss-Prot;Acc:Q9LR75]
Ccajan_63045_c0_g1_i1	AT3G57050.4	45.902	61	16	198	192	252	3.17e-11	57	0.0185948	-5.74895	down	0.0494739	1	N/A	N/A
Ccajan_63610_c0_g1_i1	AT2G01440.1	54.688	64	69	260	800	863	3.9e-09	52	0.0253425	-5.3023	down	0.0374966	1	RECG	ATP-dependent DNA helicase homolog RECG, chloroplastic [Source:UniProtKB/Swiss-Prot;Acc:F4INA9]
Ccajan_64232_c0_g1_i1	AT1G79750.1	35.802	81	15	230	357	437	2.28e-09	52.4	0.0113158	-6.46552	down	0.00111801	0.220766	NADP-ME4	Malic enzyme [Source:UniProtKB/TrEMBL;Acc:A0A178W4H6]
Ccajan_64306_c0_g1_i1	AT5G06460.1	34.375	64	14	205	1011	1072	0.000162	38.1	0.00399597	-7.96724	down	0.0102853	0.944329	UBA2	UBA 2 [Source:UniProtKB/TrEMBL;Acc:A0A178UEQ1]
Ccajan_64409_c0_g1_i1	AT2G33040.1	43.678	87	259	2	48	129	2.17e-11	58.5	0.00951518	-6.71555	down	0.020582	1	ATPC	ATP synthase subunit gamma, mitochondrial [Source:UniProtKB/Swiss-Prot;Acc:Q96250]
Ccajan_64702_c0_g1_i1	AT1G10930.1	36.17	94	275	6	603	693	5.93e-09	52	0.0705965	-3.82426	down	0.0404871	1	RECQL4A	ATP-dependent DNA helicase Q-like 4A [Source:UniProtKB/Swiss-Prot;Acc:Q8L840]
Ccajan_64714c0_g1_i1	AT3G60260.4	79.104	67	22	222	200	266	1.87e-31	116	0.198474	-2.33298	down	0.0170284	1	N/A	ELMO/CED-12 family protein [Source:UniProtKB/TrEMBL;Acc:Q8VZ78]
Ccajan_64773_c0_g1_i1	AT5G23710.1	45.726	234	161	850	3	230	1.01e-58	191	0.0261188	-5.25877	down	0.0176599	1	N/A	At5g23710 [Source:UniProtKB/TrEMBL;Acc:Q9LSZ5]
Ccajan_67955_c0_g1_i1	AT1G16350.1	61.111	90	271	2	312	400	8.47e-29	107	0.00784377	-6.99424	down	0.000992941	0.204119	N/A	Inosine-5'-monophosphate dehydrogenase 2 [Source:UniProtKB/Swiss-Prot;Acc:Q9SA34]
Ccajan_68741c0_g2_i1	AT1G10610.1	55.556	45	41	175	12	55	6.3e-16	70.5	0.235257	-2.08769	down	0.045155	1	BHLH90	Transcription factor bHLH90 [Source:UniProtKB/Swiss-Prot;Acc:Q0WNR2]
Ccajan_68963_c0_g2_i1	AT3G10920.2	68	25	71	145	186	210	1.11e-07	47	0.000311092	-11.6504	down	1.4427e-11	4.70383e-08	MSD1	Superoxide dismutase [Mn] 1, mitochondrial [Source:UniProtKB/Swiss-Prot;Acc:O81235]
Ccajan_68973c0_g1_i1	AT1G04180.1	74.138	58	172	2	1	58	3.84e-25	97.8	0.226211	-2.14426	down	0.0119306	1	YUC9	Flavin-containing monooxygenase [Source:UniProtKB/TrEMBL;Acc:A0A178WB22]
Ccajan_69688_c0_g1_i1	AT1G51690.4	75.342	73	208	2	218	290	1.77e-30	111	0.0020998	-8.89553	down	0.000563625	0.136949	N/A	N/A
Ccajan_70164_c0_g1_i1	AT1G21580.1	32.468	77	5	232	1993	2066	1.74e-10	56.2	0.0112124	-6.47876	down	0.00621874	0.703887	N/A	Zinc finger C-x8-C-x5-C-x3-H type family protein [Source:TAIR;Acc:AT1G21580]
Ccajan_70606_c0_g1_i1	AT4G35020.3	41.176	68	2	205	15	67	9.78e-06	43.5	0.0705781	-3.82464	down	0.0152801	1	ARAC3	At4g35020 [Source:UniProtKB/TrEMBL;Acc:Q5PNX9]
Ccajan_71165_c0_g1_i1	AT5G54500.2	54.902	51	152	3	1	51	1.48e-09	52	0.0058187	-7.42509	down	0.00396981	0.523086	FQR1	Flavodoxin-like quinone reductase 1 [Source:UniProtKB/TrEMBL;Acc:F4K0D0]
Ccajan_71315_c0_g1_i1	AT1G11900.1	40.952	105	314	3	177	281	4.26e-22	89	0.000605076	-10.6906	down	1.70751e-08	3.10897e-05	N/A	Pentatricopeptide repeat-containing protein At1g11900 [Source:UniProtKB/Swiss-Prot;Acc:Q5BIV3]
Ccajan_71947_c0_g1_i1	AT2G30650.1	56.863	51	232	83	318	368	6.19e-13	62.4	0.0263983	-5.24341	down	9.99015e-05	0.0419344	N/A	Probable 3-hydroxyisobutyryl-CoA hydrolase 2 [Source:UniProtKB/Swiss-Prot;Acc:Q1PEY5]
Ccajan_72896_c0_g1_i1	AT1G53210.1	51.429	70	331	122	495	564	9.93e-16	72	0.0515609	-4.27758	down	0.0295758	1	NCL	Sodium/calcium exchanger NCL [Source:UniProtKB/Swiss-Prot;Acc:Q8L636]
Ccajan_73180_c0_g1_i1	AT2G34400.1	46.354	192	225	800	43	233	2.85e-47	166	0.029301	-5.09291	down	0.0112177	0.988503	PCMP-E23	Pentatricopeptide repeat-containing protein At2g34400 [Source:UniProtKB/Swiss-Prot;Acc:O64705]
Ccajan_75270_c0_g1_i1	AT4G21450.1	82.759	29	3	89	262	290	6.74e-10	55.8	0.0171722	-5.86378	down	0.0395852	1	N/A	PapD-like superfamily protein [Source:UniProtKB/TrEMBL;Acc:F4JJI7]
Ccajan_76223_c0_g1_i1	AT5G10240.2	89.474	19	237	293	215	233	0.000262	38.9	0.0656965	-3.92804	down	0.0496673	1	ASN3	Asparagine synthetase [glutamine-hydrolyzing] 3 [Source:UniProtKB/Swiss-Prot;Acc:Q9LFU1]
Ccajan_77965_c0_g1_i1	AT2G25170.3	34.426	61	24	206	210	268	3.02e-06	43.9	0.00563335	-7.47179	down	0.000147698	0.0540654	N/A	N/A
Ccajan_78621_c0_g1_i1	AT4G21990.2	39.806	103	287	6	229	331	2.41e-13	64.3	0.0450544	-4.47219	down	0.0246217	1	APR3	5'-adenylylsulfate reductase 3, chloroplastic [Source:UniProtKB/Swiss-Prot;Acc:P92980]
Ccajan_80232_c0_g1_i1	ATMG00810.1	32.558	43	287	159	153	195	8.58e-05	40	0.0123825	-6.33555	down	0.0141785	1	ORF240B	Uncharacterized mitochondrial protein AtMg00810 [Source:UniProtKB/Swiss-Prot;Acc:P92519]
Ccajan_81643_c0_g1_i1	AT2G44660.1	43.21	81	50	292	217	297	3.29e-14	67	0.0107499	-6.53954	down	0.00948551	0.903912	N/A	Probable dolichyl pyrophosphate Glc1Man9GlcNAc2 alpha-1,3-glucosyltransferase [Source:UniProtKB/Swiss-Prot;Acc:O80505]
Ccajan_81771_c0_g1_i1	AT5G54370.1	79.775	89	275	9	206	294	3.1e-50	161	0.00177229	-9.14017	down	0.000622327	0.145613	N/A	At5g54370 [Source:UniProtKB/TrEMBL;Acc:Q9FG54]
Ccajan_82143_c0_g1_i1	AT5G04830.2	63.006	173	109	627	4	176	3.62e-79	241	0.0230065	-5.44181	down	0.0319456	1	N/A	Nuclear transport factor 2 (NTF2) family protein [Source:UniProtKB/TrEMBL;Acc:Q9FMC7]
Ccajan_82144_c0_g1_i1	AT5G39950.1	60	100	58	351	1	100	6.31e-40	130	0.01159	-6.43098	down	0.00129587	0.243213	TRX2	Thioredoxin H2 [Source:UniProtKB/Swiss-Prot;Acc:Q38879]
Ccajan_82177c0_g1_i1	AT1G34130.1	40.594	101	262	2	422	522	1.33e-10	56.2	0.125772	-2.99112	down	0.007981	0.81614	STT3B	Glycosyltransferase (Fragment) [Source:UniProtKB/TrEMBL;Acc:W8PVA0]
Ccajan_82606_c0_g2_i1	AT4G14920.3	30.994	171	609	97	574	720	1.16e-18	89.4	0.0146717	-6.09082	down	0.000131826	0.0505285	N/A	N/A
Ccajan_82725_c0_g1_i1	AT2G23390.2	43.478	92	264	1	93	184	1.47e-16	73.2	0.0236755	-5.40046	down	0.0312019	1	N/A	N/A
Ccajan_82978_c0_g1_i1	AT4G10300.1	82.979	94	510	229	41	134	2.39e-54	170	0.0052916	-7.56208	down	0.00126622	0.239249	N/A	At4g10300 [Source:UniProtKB/TrEMBL;Acc:Q9SV91]
Ccajan_83153_c0_g1_i1	AT3G06130.2	61.616	99	306	593	1	98	4.4e-34	127	0.00307568	-8.34488	down	0.000496225	0.126585	N/A	N/A
Ccajan_83535_c0_g1_i1	AT3G50690.1	47.664	107	503	189	47	152	3.11e-19	87.4	0.0467089	-4.42016	down	0.00881875	0.867027	N/A	Acidic leucine-rich nuclear phosphoprotein 32-related protein [Source:UniProtKB/Swiss-Prot;Acc:Q9SCQ7]
Ccajan_83911_c0_g1_i1	AT5G55390.3	43.023	86	263	6	93	178	1.16e-22	90.5	0.00259191	-8.59177	down	6.16745e-05	0.0290158	N/A	N/A
Ccajan_83966_c0_g1_i1	AT1G02790.1	45.288	382	1315	203	51	420	2.75e-98	303	0.00215353	-8.85908	down	0.00398354	0.52391	PGA3	Exopolygalacturonase clone GBGE184 [Source:UniProtKB/Swiss-Prot;Acc:P49062]
Ccajan_84046_c0_g1_i1	AT1G70000.2	77.358	53	2	160	126	178	4.49e-07	51.6	0.02078	-5.58866	down	0.00448937	0.573751	N/A	At1g70000 [Source:UniProtKB/TrEMBL;Acc:O04544]
Ccajan_84332_c0_g1_i1	AT3G04090.1	60.581	241	245	967	1	233	1.35e-80	249	0.0567298	-4.13975	down	0.0223945	1	SIP1-1	SIP1A [Source:UniProtKB/TrEMBL;Acc:A0A178V5Y6]
Ccajan_84340_c0_g1_i1	AT4G33950.1	74.224	322	276	1241	19	338	0	518	0.00109469	-9.83526	down	4.46011e-08	7.10571e-05	SRK2E	Serine/threonine-protein kinase SRK2E [Source:UniProtKB/Swiss-Prot;Acc:Q940H6]
Ccajan_84572c0_g1_i1	AT1G77280.2	65.341	176	1090	572	578	753	5.7e-65	219	0.0777752	-3.68455	down	0.00573503	0.667812	N/A	N/A
Ccajan_84874_c0_g1_i1	AT1G06520.1	64.286	42	153	28	1	42	1.15e-11	58.5	0.0129536	-6.27051	down	0.00630973	0.710515	GPAT1	Glycerol-3-phosphate acyltransferase 1 [Source:UniProtKB/Swiss-Prot;Acc:Q9SHJ5]
Ccajan_84881_c0_g1_i1	AT5G27740.1	83.898	354	110	1171	1	354	0	620	0.0191416	-5.70715	down	0.0444232	1	RFC3	Replication factor C subunit 3 [Source:UniProtKB/Swiss-Prot;Acc:Q8VXX4]
Ccajan_85140_c0_g1_i1	AT1G71697.1	56.502	223	664	2	1	223	4.43e-75	233	0.0218735	-5.51467	down	0.0319649	1	CK1	Probable choline kinase 1 [Source:UniProtKB/Swiss-Prot;Acc:Q9M9H6]
Ccajan_86578_c0_g1_i1	AT1G74150.4	45.968	124	4	363	46	168	3.02e-28	107	0.0507659	-4.3	down	0.0201554	1	N/A	N/A
Ccajan_86771_c0_g1_i1	AT3G29750.1	33.036	112	344	15	124	235	6.15e-11	59.7	0.0573393	-4.12433	down	0.0485618	1	N/A	Eukaryotic aspartyl protease family protein [Source:UniProtKB/TrEMBL;Acc:F4J487]
Ccajan_86936_c0_g1_i1	AT2G19870.1	30.189	106	338	21	442	543	9.14e-07	46.6	0.022468	-5.47599	down	0.00598747	0.684695	N/A	N/A
Ccajan_87242_c0_g1_i1	AT5G62190.1	71.635	208	1	624	307	514	5.11e-106	319	0.013707	-6.18894	down	0.00168284	0.28878	RH7	DEAD-box ATP-dependent RNA helicase 7 [Source:UniProtKB/Swiss-Prot;Acc:Q39189]
Ccajan_87426_c0_g1_i1	AT1G34370.3	56.954	151	1	426	38	187	5.32e-59	186	0.00976926	-6.67753	down	0.00346772	0.475241	STOP1	Protein SENSITIVE TO PROTON RHIZOTOXICITY 1 [Source:UniProtKB/Swiss-Prot;Acc:Q9C8N5]
Ccajan_88083_c0_g1_i1	AT5G23630.1	35.354	99	33	329	619	717	6.59e-11	58.2	0.00700222	-7.15797	down	0.00225991	0.355198	PDR2	Probable manganese-transporting ATPase PDR2 [Source:UniProtKB/Swiss-Prot;Acc:Q9LT02]
Ccajan_88241_c0_g1_i1	AT3G24255.7	38.462	65	193	2	141	204	5.02e-11	57	0.0104206	-6.58442	down	0.0117591	1	N/A	N/A
Ccajan_88272_c0_g1_i1	AT3G48190.2	47.333	150	3	449	1735	1876	2.19e-37	135	0.00824413	-6.92242	down	0.00477364	0.592265	N/A	N/A
Ccajan_88808_c0_g1_i1	AT1G59820.1	80.198	101	1	303	108	208	1.3e-58	194	0.0062277	-7.32709	down	0.000962745	0.199964	ALA3	Phospholipid-transporting ATPase [Source:UniProtKB/TrEMBL;Acc:A0A178WFR7]
Ccajan_89168_c0_g1_i1	AT1G21760.1	30.303	99	14	286	62	153	4.12e-08	50.1	0.0268092	-5.22113	down	0.000638011	0.147605	SKIP32	F-box protein 7 [Source:UniProtKB/Swiss-Prot;Acc:Q9XI00]
Ccajan_89453c0_g1_i1	AT5G63650.1	88.889	54	163	2	1	54	2.6e-26	100	0.246452	-2.02062	down	0.0411776	1	SRK2H	Serine/threonine-protein kinase SRK2H [Source:UniProtKB/Swiss-Prot;Acc:Q9FFP9]
Ccajan_89615_c0_g1_i1	AT2G05910.1	66.667	39	2	118	153	191	1.99e-12	61.6	0.00720139	-7.11751	down	0.000562235	0.136949	N/A	Protein LURP-one-related 6 [Source:UniProtKB/Swiss-Prot;Acc:Q9ZUF7]
Ccajan_89713_c0_g1_i1	AT3G18790.1	35.099	151	1	399	134	272	2.15e-11	60.1	0.0226512	-5.46427	down	0.0043918	0.567046	N/A	AT3G18790 protein [Source:UniProtKB/TrEMBL;Acc:Q9LS97]
Ccajan_90198_c0_g1_i1	AT5G57690.1	90.476	21	710	772	365	385	0.000152	43.1	0.0367532	-4.76599	down	0.0180449	1	DGK4	Diacylglycerol kinase 4 [Source:UniProtKB/Swiss-Prot;Acc:Q1PDI2]
Ccajan_90931_c0_g1_i1	AT4G20240.2	34.021	97	9	299	295	390	3.85e-11	58.9	0.00745225	-7.06811	down	0.0125281	1	N/A	N/A
Ccajan_90965_c0_g1_i1	AT4G31870.1	55.714	70	214	5	114	183	1.45e-23	89.4	0.0271801	-5.2013	down	0.0271916	1	GPX7	Putative glutathione peroxidase 7, chloroplastic [Source:UniProtKB/Swiss-Prot;Acc:Q9SZ54]
Ccajan_91210_c0_g1_i1	AT2G44740.1	66.667	102	2	304	106	202	4.51e-24	92.4	0.0559378	-4.16003	down	0.00592412	0.682002	CYCU4-1	Cyclin-U4-1 [Source:UniProtKB/Swiss-Prot;Acc:O80513]
Ccajan_91238_c0_g1_i1	AT3G21280.2	42.975	121	128	490	254	374	2.21e-27	107	0.00736813	-7.08449	down	0.00533112	0.636642	N/A	N/A
Ccajan_92726_c0_g1_i1	AT4G30580.1	34.286	70	2	205	233	299	6.54e-06	42	0.00828366	-6.91552	down	0.00431406	0.561064	LPAT1	1-acyl-sn-glycerol-3-phosphate acyltransferase 1, chloroplastic [Source:UniProtKB/Swiss-Prot;Acc:Q8GXU8]
Ccajan_93226_c0_g1_i1	AT4G19610.1	43.011	93	16	294	668	755	1.39e-14	68.2	0.0131174	-6.25237	down	0.00118362	0.230156	N/A	Nucleotide/nucleic acid binding protein [Source:UniProtKB/TrEMBL;Acc:F4JT92]
Ccajan_93678_c0_g1_i1	AT1G03910.2	73.214	56	217	50	599	654	2.65e-27	103	0.00932231	-6.7451	down	0.00355829	0.484338	CTN	Cactin [Source:UniProtKB/Swiss-Prot;Acc:F4I2J8]
Ccajan_93933c0_g1_i1	AT3G23870.5	89.474	19	59	3	155	173	0.000106	40	0.0741313	-3.75377	down	0.0387746	1	N/A	N/A
Ccajan_94151_c0_g1_i1	AT3G51240.2	100	17	1	51	163	179	0.000261	40.8	0.0301645	-5.051	down	0.0118894	1	F3H	Naringenin,2-oxoglutarate 3-dioxygenase [Source:UniProtKB/Swiss-Prot;Acc:Q9S818]
Ccajan_94856_c0_g1_i1	AT1G04710.1	42.169	83	295	50	247	329	1.2e-13	65.5	0.00742416	-7.07356	down	0.000300653	0.0911599	KAT1	PKT4 [Source:UniProtKB/TrEMBL;Acc:A0A178W7T5]
Ccajan_94919c0_g1_i1	AT4G01440.4	36.765	68	54	236	4	71	2.69e-07	46.2	0.0668989	-3.90187	down	0.00364411	0.491251	N/A	N/A
Ccajan_96133_c0_g1_i1	AT1G30810.3	77.064	109	2	325	224	332	2.89e-54	181	0.000321234	-11.6041	down	1.40921e-14	7.90277e-11	N/A	N/A
Ccajan_112_c0_g2_i1	AT5G64070.1	50.296	169	6	494	891	1058	1.23e-49	171	8158.79	12.9941	up	0.000920468	0.192343	PI4KB1	Phosphatidylinositol 4-kinase beta 1 [Source:UniProtKB/Swiss-Prot;Acc:Q9FMJ0]
Ccajan_523_c0_g1_i1	AT1G51590.1	94.737	19	186	242	183	201	7.66e-09	40.8	876.159	9.77505	up	0.000236339	0.0765231	MNS1	Mannosyl-oligosaccharide 1,2-alpha-mannosidase MNS1 [Source:UniProtKB/Swiss-Prot;Acc:Q9C512]
Ccajan_1319_c0_g1_i1	AT1G29290.1	66.667	42	1	126	67	107	3.79e-09	52.8	6.88863	2.78422	up	0.0314765	1	N/A	N/A
Ccajan_1420_c0_g2_i1	AT1G09080.1	50.794	63	189	1	436	498	5.71e-17	73.6	22.1919	4.47196	up	0.00515402	0.621849	MED37B	Probable mediator of RNA polymerase II transcription subunit 37b [Source:UniProtKB/Swiss-Prot;Acc:Q8H1B3]
Ccajan_1528_c0_g3_i1	AT1G13710.1	66.084	286	67	909	236	514	9.73e-132	387	317.299	8.3097	up	0.0453384	1	CYP78A5	Cytochrome P450 78A5 [Source:UniProtKB/Swiss-Prot;Acc:Q9LMX7]
Ccajan_2370_c0_g1_i1	AT5G23810.4	56.757	111	21	347	107	217	1.01e-40	136	14.4134	3.84933	up	0.0437554	1	N/A	N/A
Ccajan_2492_c0_g1_i1	AT2G38670.1	69.189	370	440	1510	52	421	0	522	668.193	9.38412	up	0.00138984	0.255045	PECT1	Ethanolamine-phosphate cytidylyltransferase [Source:UniProtKB/Swiss-Prot;Acc:Q9ZVI9]
Ccajan_2514_c0_g1_i1	AT2G35720.1	64.639	526	2298	721	13	535	0	655	3132.62	11.6132	up	0.0266029	1	ATJ13	Chaperone protein dnaJ 13 [Source:UniProtKB/Swiss-Prot;Acc:Q39079]
Ccajan_2799_c0_g1_i1	AT5G17600.1	32.414	145	181	588	59	203	9.35e-16	77	1094.36	10.0959	up	0.00211576	0.341737	ATL52	RING-H2 finger protein ATL52 [Source:UniProtKB/Swiss-Prot;Acc:Q9LF64]
Ccajan_3775_c0_g2_i1	AT1G10130.1	80	20	265	206	913	932	0.000536	37.7	719.098	9.49004	up	0.00124501	0.236947	ECA3	Calcium-transporting ATPase 3, endoplasmic reticulum-type [Source:UniProtKB/Swiss-Prot;Acc:Q9SY55]
Ccajan_3776_c0_g1_i1	AT5G10810.1	48.454	97	494	204	9	105	7.26e-31	109	4.80438	2.26435	up	0.0214211	1	ATER	Enhancer of rudimentary homolog [Source:UniProtKB/Swiss-Prot;Acc:Q96319]
Ccajan_3851_c0_g1_i2	AT1G23740.1	48.889	90	290	36	161	248	6.21e-16	72	581.647	9.184	up	0.00309789	0.445002	AOR	NADPH-dependent alkenal/one oxidoreductase, chloroplastic [Source:UniProtKB/Swiss-Prot;Acc:Q9ZUC1]
Ccajan_4597_c0_g1_i1	AT3G06450.4	75	28	252	169	265	291	9.34e-09	47	25.1912	4.65485	up	0.0329788	1	N/A	N/A
Ccajan_4615_c0_g2_i1	AT3G05858.1	48.101	79	226	2	1	79	4.98e-16	68.2	3648.8	11.8332	up	2.33463e-08	3.85074e-05	N/A	N/A
Ccajan_5055_c0_g1_i1	AT1G08750.3	41.818	110	2	331	178	287	2.26e-26	100	8.58486	3.1018	up	0.0203186	1	N/A	Peptidase C13 family [Source:UniProtKB/TrEMBL;Acc:Q8GYI6]
Ccajan_5095_c0_g1_i1	AT4G00830.6	37.333	75	6	206	113	187	1.19e-09	53.9	324.056	8.3401	up	0.0396186	1	N/A	N/A
Ccajan_5224_c0_g1_i1	AT1G06500.4	35.484	155	918	472	1	128	1.49e-24	98.2	10.4905	3.39101	up	0.000979353	0.202514	N/A	AT1G06500 protein [Source:UniProtKB/TrEMBL;Acc:Q8VY54]
Ccajan_5868_c0_g2_i1	AT5G58160.1	63.895	421	220	1476	1	413	0	598	378.392	8.56374	up	0.0212704	1	FH13	Formin-like protein 13 [Source:UniProtKB/Swiss-Prot;Acc:Q9LVN1]
Ccajan_6166_c0_g1_i1	AT4G23160.3	63.333	30	1	90	525	554	5.79e-08	47.8	40.0343	5.32317	up	0.0431072	1	N/A	N/A
Ccajan_6618_c0_g1_i1	AT2G28390.1	31.068	103	284	3	500	601	5.91e-07	46.6	16714.6	14.0288	up	1.23083e-06	0.00115813	MON1	Vacuolar fusion protein MON1 homolog [Source:UniProtKB/Swiss-Prot;Acc:Q9SKN1]
Ccajan_7979_c0_g2_i1	ATMG00810.1	39.437	71	85	297	155	225	8.75e-15	68.2	1307.31	10.3524	up	1.09171e-05	0.00699944	ORF240B	Uncharacterized mitochondrial protein AtMg00810 [Source:UniProtKB/Swiss-Prot;Acc:P92519]
Ccajan_8727_c0_g2_i1	AT5G26240.2	83.829	773	310	2622	1	770	0	1165	1293.18	10.3367	up	1.8722e-05	0.0108913	N/A	N/A
Ccajan_8769_c0_g1_i1	AT3G22690.3	41.111	90	277	8	107	196	3.45e-15	69.7	7912.2	12.9499	up	1.09363e-15	7.66632e-12	N/A	N/A
Ccajan_8928_c0_g2_i1	AT2G43990.1	32.385	457	1892	564	232	632	2.28e-35	144	904.894	9.8216	up	0.000206205	0.0700296	N/A	GPI-anchored adhesin-like protein [Source:UniProtKB/TrEMBL;Acc:O80569]
Ccajan_9147_c0_g1_i1	AT3G61510.1	69.647	425	253	1527	8	429	0	647	10.5232	3.3955	up	0.017602	1	ACS1	1-aminocyclopropane-1-carboxylate synthase-like protein 1 [Source:UniProtKB/Swiss-Prot;Acc:Q06429]
Ccajan_9432_c0_g1_i1	AT2G38580.1	32.638	527	739	2298	85	479	1.29e-52	192	4257.59	12.0558	up	0.000146051	0.0537433	N/A	Mitochondrial ATP synthase D chain-related protein [Source:UniProtKB/TrEMBL;Acc:Q682E1]
Ccajan_9720_c0_g2_i1	AT4G17080.1	68.976	332	583	1551	175	505	1.08e-129	397	2539.67	11.3104	up	0.0214742	1	N/A	AT4g17080/dl4570w [Source:UniProtKB/TrEMBL;Acc:Q8L7W4]
Ccajan_9898_c0_g2_i1	AT5G41880.1	63.068	176	793	269	276	451	1.35e-71	227	463.937	8.85778	up	0.0100964	0.935377	POLA3	DNA primase [Source:UniProtKB/TrEMBL;Acc:F4JZZ1]
Ccajan_11781_c0_g2_i1	AT1G14370.1	70.82	305	309	1223	68	371	2.42e-153	445	10280.3	13.3276	up	5.49873e-13	2.20262e-09	PBL2	PBL2 [Source:UniProtKB/TrEMBL;Acc:A0A178WI52]
Ccajan_11798_c0_g1_i2	AT1G13980.2	81.818	66	147	344	97	162	1.1e-43	112	2359.5	11.2043	up	1.71285e-07	0.000216342	GN	ARF guanine-nucleotide exchange factor GNOM [Source:UniProtKB/Swiss-Prot;Acc:Q42510]
Ccajan_12172_c0_g2_i1	AT3G14470.2	43.21	162	555	82	438	594	4.91e-26	104	591.73	9.2088	up	0.0056271	0.660107	N/A	N/A
Ccajan_12174_c0_g1_i1	AT5G41770.1	81.339	702	2672	588	3	704	0	1123	20836.2	14.3468	up	2.70731e-05	0.0147124	N/A	Crooked neck protein, putative / cell cycle protein [Source:UniProtKB/TrEMBL;Acc:F4JZX8]
Ccajan_12310_c0_g4_i1	AT1G27170.1	46.939	147	477	55	11	156	3.45e-39	146	195.01	7.6074	up	2.0607e-21	3.61135e-17	N/A	Transmembrane receptors / ATP binding protein [Source:UniProtKB/TrEMBL;Acc:F4HR53]
Ccajan_12495_c0_g2_i1	AT5G18900.1	77.985	268	1107	304	31	298	4.45e-157	447	11865	13.5344	up	0.0442936	1	P4H4	Probable prolyl 4-hydroxylase 4 [Source:UniProtKB/Swiss-Prot;Acc:Q8LAN3]
Ccajan_12551_c0_g2_i1	AT4G11740.1	48.148	621	184	1959	1	564	1.15e-115	361	55.0922	5.78378	up	2.75317e-15	1.75451e-11	PUX8	Plant UBX domain-containing protein 8 [Source:UniProtKB/Swiss-Prot;Acc:F4JPR7]
Ccajan_12581_c0_g2_i1	AT4G13950.1	46.667	105	244	549	6	106	8.41e-23	91.7	16902.2	14.0449	up	1.59228e-20	2.02942e-16	RALFL31	Protein RALF-like 31 [Source:UniProtKB/Swiss-Prot;Acc:Q2HIM9]
Ccajan_12730_c0_g1_i2	AT2G04030.1	87.518	681	340	2373	61	737	0	1162	4347.3	12.0859	up	1.30291e-05	0.00804699	HSP90-5	HSP90.5 [Source:UniProtKB/TrEMBL;Acc:A0A178VPV7]
Ccajan_12738_c0_g1_i1	AT3G22942.1	43.478	92	247	513	2	93	3.93e-13	63.5	37053	15.1773	up	1.72262e-25	2.4151e-20	N/A	N/A
Ccajan_12790_c0_g1_i1	AT5G60850.1	37.143	105	240	530	194	298	3.92e-10	60.5	6.7264	2.74984	up	4.17599e-05	0.0208352	DOF5.4	OBP4 [Source:UniProtKB/TrEMBL;Acc:A0A178UF84]
Ccajan_12884_c0_g1_i1	AT3G11780.1	50.4	125	103	477	28	150	3.66e-37	128	7.52123	2.91097	up	0.0168799	1	N/A	MD-2-related lipid recognition domain-containing protein / ML domain-containing protein [Source:UniProtKB/TrEMBL;Acc:F4J7G5]
Ccajan_12916_c0_g1_i4	AT5G54860.1	67.48	492	217	1692	1	489	0	602	843.949	9.72101	up	0.000327083	0.094952	N/A	Probable folate-biopterin transporter 4 [Source:UniProtKB/Swiss-Prot;Acc:Q8RWQ5]
Ccajan_13070_c0_g1_i1	AT5G54250.4	86.486	74	1	222	619	692	1.45e-38	138	1391	10.4419	up	6.41261e-06	0.00461047	N/A	N/A
Ccajan_13501_c0_g1_i1	AT5G38900.2	62.222	225	898	236	12	236	1.71e-103	305	552.529	9.10991	up	0.00415329	0.543686	N/A	N/A
Ccajan_14201_c0_g2_i1	AT5G60940.2	40	70	2	211	231	297	2.31e-12	60.5	1268.92	10.3094	up	1.21671e-05	0.00761523	CSTF50	Cleavage stimulation factor subunit 50 [Source:UniProtKB/Swiss-Prot;Acc:Q8L4J2]
Ccajan_14364_c0_g2_i1	AT2G30270.1	47.973	148	264	707	18	152	1.56e-32	117	1099.11	10.1021	up	4.36373e-05	0.0215419	N/A	Protein LURP-one-related 7 [Source:UniProtKB/Swiss-Prot;Acc:Q8GWL2]
Ccajan_14456_c0_g1_i1	AT1G16190.1	94.737	19	299	243	168	186	1.75e-05	42.4	354.411	8.46928	up	0.0292025	1	RAD23A	RAD23A [Source:UniProtKB/TrEMBL;Acc:A0A178W4Q3]
Ccajan_15036_c0_g2_i1	AT1G04250.1	46.875	224	1024	500	4	227	2.83e-57	188	5.35726	2.4215	up	0.00550707	0.651549	IAA17	Auxin-responsive protein IAA17 [Source:UniProtKB/Swiss-Prot;Acc:P93830]
Ccajan_15446_c0_g2_i1	AT5G62150.1	86.364	22	2	67	75	96	1.13e-06	44.7	332.05	8.37526	up	0.0355419	1	N/A	At5g62150 [Source:UniProtKB/TrEMBL;Acc:Q9FIS3]
Ccajan_16351_c0_g1_i1	AT5G05690.3	66.667	33	262	360	310	340	2.13e-06	45.4	449.377	8.81178	up	0.0117941	1	CYP90A1	Cytochrome P450 90A1 [Source:UniProtKB/TrEMBL;Acc:A0A178UQC4]
Ccajan_16475_c0_g2_i1	AT3G05858.1	72.414	29	3	89	52	80	2e-09	50.4	8.05968	3.01072	up	0.00426909	0.556247	N/A	N/A
Ccajan_17390_c0_g1_i2	AT1G15820.1	79.167	24	72	1	72	95	6.73e-05	42.4	439.721	8.78044	up	0.0118514	1	LHCB6	Chlorophyll a-b binding protein, chloroplastic [Source:UniProtKB/TrEMBL;Acc:Q9LMQ2]
Ccajan_17817_c0_g1_i1	AT3G17180.2	60.109	183	3	548	239	415	1.29e-66	210	602.58	9.23501	up	0.00273095	0.406451	N/A	N/A
Ccajan_18390_c0_g2_i1	AT3G48890.1	73.554	121	259	621	1	120	3.19e-50	163	1450.86	10.5027	up	3.76702e-06	0.00298685	MSBP2	Membrane steroid-binding protein 2 [Source:UniProtKB/Swiss-Prot;Acc:Q9M2Z4]
Ccajan_18722_c0_g1_i1	AT2G24270.4	35.616	73	30	233	247	319	7.5e-08	48.1	3080.28	11.5888	up	4.75916e-08	7.37781e-05	ALDH11A3	aldehyde dehydrogenase 11A3 [Source:TAIR;Acc:AT2G24270]
Ccajan_18838_c0_g2_i1	AT4G18465.1	30.435	69	1	207	530	592	1.86e-06	43.9	45.1331	5.49611	up	3.68529e-05	0.0189954	N/A	Probable pre-mRNA-splicing factor ATP-dependent RNA helicase DEAH9 [Source:UniProtKB/Swiss-Prot;Acc:F4JRJ6]
Ccajan_18898_c0_g1_i1	AT1G52190.1	60.714	140	418	2	169	308	2.54e-55	182	1666.96	10.703	up	0.00109475	0.218636	NPF1.2	Protein NRT1/ PTR FAMILY 1.2 [Source:UniProtKB/Swiss-Prot;Acc:Q9M817]
Ccajan_18941_c0_g3_i1	AT4G15680.1	72.34	94	119	400	1	94	6.06e-50	155	524.647	9.0352	up	0.00570316	0.664653	GRXS4	Monothiol glutaredoxin-S4 [Source:UniProtKB/Swiss-Prot;Acc:O23419]
Ccajan_18996_c0_g1_i3	AT4G37280.1	94.118	17	3	53	189	205	0.001	36.2	1252.78	10.2909	up	0.000656412	0.151089	MRG1	Protein MRG1 [Source:UniProtKB/Swiss-Prot;Acc:Q94C32]
Ccajan_19025_c0_g1_i1	AT3G04350.1	63.158	38	159	55	1	38	2e-08	51.2	11.3945	3.51026	up	0.0107841	0.966025	N/A	AT3g04350/T6K12_3 [Source:UniProtKB/TrEMBL;Acc:Q9M8Z1]
Ccajan_19400_c0_g2_i1	AT5G16110.1	46.591	88	345	139	157	244	5.98e-16	71.2	400.754	8.64657	up	0.0174958	1	N/A	Putative uncharacterized protein T21H19_30 [Source:UniProtKB/TrEMBL;Acc:Q9LF17]
Ccajan_19446_c0_g1_i1	AT5G07150.2	40.541	111	294	623	52	156	9.38e-16	75.5	9.72093	3.28109	up	0.0371162	1	N/A	N/A
Ccajan_20225_c0_g1_i2	AT2G26680.1	65.951	326	197	1165	1	319	1.1e-147	426	582.074	9.18506	up	0.00334639	0.463799	N/A	Expressed protein [Source:UniProtKB/TrEMBL;Acc:O48783]
Ccajan_20301_c0_g2_i1	AT3G57290.1	48.819	254	759	1	56	304	1.77e-79	246	296.558	8.21217	up	0.0486419	1	TIF3E1	Eukaryotic translation initiation factor 3 subunit E [Source:UniProtKB/TrEMBL;Acc:A0A178VL03]
Ccajan_20360_c0_g1_i1	AT5G07350.2	33.333	75	336	130	782	856	1.32e-06	46.2	6.81482	2.76867	up	0.0152424	1	TUDOR1	TUDOR-SN protein 1 [Source:TAIR;Acc:AT5G07350]
Ccajan_20397_c0_g1_i1	AT1G08500.1	68.235	170	857	357	23	190	7.1e-77	240	1846.86	10.8509	up	5.17749e-07	0.000554106	ENODL18	Early nodulin-like protein 18 [Source:UniProtKB/TrEMBL;Acc:O82083]
Ccajan_20420_c0_g1_i1	AT1G15340.1	71.591	88	10	273	4	91	3.03e-42	147	15.3523	3.94038	up	0.00135775	0.250468	MBD10	Methyl-CpG-binding domain-containing protein 10 [Source:UniProtKB/Swiss-Prot;Acc:Q9XI36]
Ccajan_20558_c0_g1_i1	AT3G10670.1	72.908	251	187	939	87	337	2.99e-133	383	4.44702	2.15284	up	0.0457639	1	ABCI6	ABC transporter I family member 6, chloroplastic [Source:UniProtKB/Swiss-Prot;Acc:Q9CAF5]
Ccajan_20843_c0_g1_i2	AT4G02050.2	79.678	497	229	1719	1	497	0	795	416.741	8.70301	up	0.0142615	1	N/A	N/A
Ccajan_21304_c0_g1_i1	AT5G12200.1	77.273	66	3	200	263	328	5.31e-31	112	25.1704	4.65366	up	0.0303134	1	PYD2	Dihydropyrimidinase [Source:UniProtKB/Swiss-Prot;Acc:Q9FMP3]
Ccajan_21376_c0_g2_i1	AT5G65720.3	69.608	102	96	401	50	151	3.89e-46	155	326.103	8.34918	up	0.0378542	1	N/A	N/A
Ccajan_21847_c0_g1_i1	AT5G14180.2	40.816	49	202	56	37	84	3.06e-07	46.2	13.0846	3.7098	up	0.0124975	1	N/A	N/A
Ccajan_21856_c0_g1_i1	AT3G47740.1	35.294	68	4	201	767	834	1.02e-08	51.2	4.25785	2.09013	up	0.0274786	1	ABCA3	ABC transporter A family member 3 [Source:UniProtKB/Swiss-Prot;Acc:Q1PEH6]
Ccajan_21862_c0_g1_i1	AT3G05820.1	100	18	410	463	218	235	4.97e-06	45.8	6.54914	2.71131	up	0.0182023	1	INVH	Probable alkaline/neutral invertase A, chloroplastic [Source:UniProtKB/Swiss-Prot;Acc:Q84JL5]
Ccajan_21994_c0_g1_i1	AT5G03740.1	51.579	95	175	459	1	93	1.75e-23	100	546.581	9.09429	up	0.00439893	0.567046	HDT3	HDT3 [Source:UniProtKB/TrEMBL;Acc:A0A178UP12]
Ccajan_22002_c0_g1_i1	AT5G39790.3	69.154	201	861	268	80	280	5.63e-97	293	574.272	9.16559	up	0.00344494	0.472967	N/A	N/A
Ccajan_22160_c0_g2_i1	AT5G10360.2	100	20	626	685	119	138	0.000282	41.2	428.253	8.74232	up	0.014505	1	RPS6B	40S ribosomal protein S6 [Source:UniProtKB/TrEMBL;Acc:A0A178USM6]
Ccajan_22313_c0_g1_i2	AT5G60760.1	65.228	417	1494	271	334	738	0	508	816.258	9.67288	up	0.00119011	0.230459	N/A	P-loop NTPase domain-containing protein LPA1 homolog 1 [Source:UniProtKB/Swiss-Prot;Acc:Q9FJH9]
Ccajan_22381_c0_g1_i1	AT1G77590.2	89.474	19	274	218	277	295	4.8e-06	43.5	7.66588	2.93845	up	0.00327934	0.459957	N/A	N/A
Ccajan_22571_c0_g2_i2	AT5G45130.1	65.5	200	1010	414	1	200	2.93e-89	268	356.266	8.47681	up	0.0301652	1	ATRAB5A	RAB homolog 1 [Source:TAIR;Acc:AT5G45130]
Ccajan_22774_c0_g2_i1	AT1G24490.1	71.809	376	450	1565	45	400	6.81e-165	490	393.997	8.62204	up	0.0197968	1	ALB3L1	ALBINO3-like protein 1, chloroplastic [Source:UniProtKB/Swiss-Prot;Acc:Q9FYL3]
Ccajan_22973_c0_g2_i1	AT5G63860.1	34.615	130	93	482	236	364	5.55e-13	69.7	981.783	9.93926	up	0.000101707	0.0423122	UVR8	Ultraviolet-B receptor UVR8 [Source:UniProtKB/Swiss-Prot;Acc:Q9FN03]
Ccajan_23266_c0_g1_i2	AT1G78580.4	88.485	165	443	934	87	251	7.8e-100	314	5.10731	2.35256	up	0.0145544	1	N/A	N/A
Ccajan_23762_c0_g1_i2	AT1G06110.1	34.266	143	687	310	293	431	1.38e-08	57.4	415.121	8.69739	up	0.0160523	1	SKIP16	F-box protein SKIP16 [Source:UniProtKB/Swiss-Prot;Acc:Q9LND7]
Ccajan_23768_c0_g1_i2	AT5G42860.1	49.538	325	1154	261	1	319	2.95e-76	241	16.5476	4.04855	up	0.0230411	1	N/A	Emb [Source:UniProtKB/TrEMBL;Acc:Q9FMN3]
Ccajan_23825_c0_g1_i1	AT2G41970.1	87.77	139	3	419	130	268	1.53e-88	262	15.0662	3.91325	up	0.00840523	0.845948	N/A	Probable protein kinase At2g41970 [Source:UniProtKB/Swiss-Prot;Acc:P93749]
Ccajan_23838_c0_g1_i1	AT4G33280.3	36.207	58	405	232	326	382	0.00061	41.2	8.17937	3.03199	up	0.016951	1	N/A	N/A
Ccajan_23926_c0_g1_i1	AT1G08570.4	80.952	21	358	296	76	96	2.52e-06	44.7	8.97277	3.16555	up	0.018608	1	ACHT4	Thioredoxin-like 1-1, chloroplastic [Source:UniProtKB/Swiss-Prot;Acc:O64654]
Ccajan_23986_c0_g1_i1	AT5G16210.1	88.991	109	28	354	541	649	1.81e-54	182	366.306	8.51691	up	0.0257757	1	N/A	AT5g16210/T21H19_130 [Source:UniProtKB/TrEMBL;Acc:Q8VYW7]
Ccajan_23992_c0_g1_i1	AT5G50760.1	42.982	114	671	345	5	118	5.54e-23	95.1	4.03312	2.0119	up	0.0116279	1	N/A	At5g50760 [Source:UniProtKB/TrEMBL;Acc:Q9LUE5]
Ccajan_24040_c0_g3_i1	AT1G05840.1	53.744	454	337	1689	12	463	2.7e-161	471	1374.97	10.4252	up	6.22406e-06	0.00452128	N/A	Eukaryotic aspartyl protease family protein [Source:UniProtKB/TrEMBL;Acc:F4IAD5]
Ccajan_24088_c0_g1_i1	AT4G33040.1	71.154	104	767	489	41	144	1.18e-42	145	16.9471	4.08296	up	0.0480318	1	GRXC6	Glutaredoxin-C6 [Source:UniProtKB/Swiss-Prot;Acc:Q8L9S3]
Ccajan_24096_c0_g1_i1	AT3G54540.2	84.211	19	456	400	332	350	0.000409	40	343.753	8.42523	up	0.0338289	1	N/A	N/A
Ccajan_24104_c0_g1_i1	AT4G10840.2	56.725	171	639	166	59	229	1.34e-56	194	5.04548	2.33499	up	0.0162784	1	KLCR1	Protein KINESIN LIGHT CHAIN-RELATED 1 [Source:UniProtKB/Swiss-Prot;Acc:O81629]
Ccajan_24110_c0_g1_i1	AT1G12050.1	49.438	89	276	13	292	380	9.5e-26	99	7.48644	2.90428	up	0.0328871	1	FAH	Fumarylacetoacetase [Source:UniProtKB/Swiss-Prot;Acc:Q8RW90]
Ccajan_24121_c0_g1_i1	AT5G65590.1	40.717	307	4	909	41	316	3.15e-46	161	383.53	8.5832	up	0.0212092	1	DOF5.7	SCAP1 [Source:UniProtKB/TrEMBL;Acc:A0A178UIB2]
Ccajan_24164_c0_g1_i1	AT5G54910.1	63.15	673	203	2209	6	673	0	845	309.497	8.27378	up	0.0466853	1	RH32	DEAD-box ATP-dependent RNA helicase 32 [Source:UniProtKB/Swiss-Prot;Acc:Q9FFT9]
Ccajan_24169_c0_g3_i1	AT3G01470.1	75	28	86	3	66	93	3.29e-05	45.1	343.135	8.42263	up	0.0334554	1	HAT5	HD-ZIP-1 [Source:UniProtKB/TrEMBL;Acc:A0A178VBZ2]
Ccajan_24382_c0_g2_i1	AT3G15660.2	89.474	19	889	945	127	145	0.000146	42.4	5.19386	2.37681	up	0.0181604	1	GRXS15	GRX4 [Source:UniProtKB/TrEMBL;Acc:A0A178VHP8]
Ccajan_24411_c0_g2_i1	AT5G65980.2	58.889	90	271	2	1	89	1.51e-32	120	4.59376	2.19967	up	0.0441303	1	N/A	N/A
Ccajan_24523_c0_g2_i1	AT4G31390.1	85.953	598	2167	374	93	682	0	1065	582.074	9.18506	up	0.00334639	0.463799	ABC1K1	AtACDO1 [Source:UniProtKB/TrEMBL;Acc:A0A178V5V0]
Ccajan_24638_c0_g1_i1	AT5G52640.1	91.143	700	186	2282	1	700	0	1172	4.19511	2.06871	up	0.0176491	1	HSP90-1	Heat shock protein 90-1 [Source:UniProtKB/Swiss-Prot;Acc:P27323]
Ccajan_25298_c0_g2_i1	AT1G36050.1	80.769	26	3	80	226	251	5.23e-09	50.8	10.0821	3.33373	up	0.0127857	1	N/A	Endoplasmic reticulum vesicle transporter protein [Source:UniProtKB/TrEMBL;Acc:F4I1K2]
Ccajan_25430_c0_g2_i2	AT3G60800.1	78.261	23	4	72	246	268	5.33e-08	48.1	9.01972	3.17308	up	0.0261398	1	PAT14	S-acyltransferase [Source:UniProtKB/TrEMBL;Acc:A0A178VIL0]
Ccajan_25458_c0_g1_i1	AT3G51840.1	55.172	29	5	91	400	428	8.3e-05	39.7	11.0628	3.46764	up	0.0287446	1	ACX4	Acyl-coenzyme A oxidase 4, peroxisomal [Source:UniProtKB/Swiss-Prot;Acc:Q96329]
Ccajan_25800_c0_g3_i1	AT5G33406.1	59.322	59	25	201	215	273	2.49e-19	80.1	9.99036	3.32054	up	0.0141396	1	N/A	N/A
Ccajan_25832_c0_g1_i1	AT1G73080.1	55.645	124	3	374	566	689	6.02e-33	121	17.1201	4.09762	up	0.045465	1	PEPR1	Leucine-rich repeat receptor-like protein kinase PEPR1 [Source:UniProtKB/Swiss-Prot;Acc:Q9SSL9]
Ccajan_26039_c0_g1_i1	AT3G47680.1	36.62	71	6	212	57	127	4.46e-09	51.6	335.525	8.39027	up	0.0323885	1	N/A	At3g47680 [Source:UniProtKB/TrEMBL;Acc:Q9STU5]
Ccajan_26323_c0_g1_i3	AT5G46750.1	44.068	59	333	166	69	125	1.04e-06	46.2	457.563	8.83783	up	0.00990526	0.924573	AGD9	AGD9 [Source:UniProtKB/TrEMBL;Acc:A0A178UAW4]
Ccajan_26490_c0_g1_i2	AT5G09840.1	49.533	321	162	1094	68	387	5.89e-98	313	1698.6	10.7301	up	7.39637e-07	0.000751423	N/A	Emb [Source:UniProtKB/TrEMBL;Acc:Q9FIC2]
Ccajan_26540_c0_g1_i1	AT2G02970.1	56.194	557	181	1770	1	554	0	567	13.0609	3.70718	up	0.037147	1	APY6	Probable apyrase 6 [Source:UniProtKB/Swiss-Prot;Acc:O80612]
Ccajan_26559_c0_g1_i2	AT2G17820.1	64.062	192	2	577	695	883	4.87e-70	231	6214.49	12.6014	up	0.00871633	0.8624	AHK1	Histidine kinase 1 [Source:UniProtKB/Swiss-Prot;Acc:Q9SXL4]
Ccajan_26622_c0_g1_i1	AT5G65570.1	61.6	125	2	376	278	402	1.25e-48	165	4.03684	2.01323	up	0.0251734	1	PCMP-H47	Pentatricopeptide repeat-containing protein At5g65570 [Source:UniProtKB/Swiss-Prot;Acc:Q9LSL8]
Ccajan_26626_c0_g2_i2	AT4G25940.1	58.394	137	265	657	392	528	8.67e-33	125	389.669	8.60611	up	0.018686	1	N/A	Putative clathrin assembly protein At4g25940 [Source:UniProtKB/Swiss-Prot;Acc:Q8VYT2]
Ccajan_26785_c0_g4_i1	AT3G23760.1	62.887	194	41	622	7	187	6.33e-89	263	5.78329	2.53189	up	0.0035239	0.481528	N/A	Putative uncharacterized protein [Source:UniProtKB/TrEMBL;Acc:Q8L9Q7]
Ccajan_26948_c0_g3_i1	AT3G04480.1	82.286	175	144	668	1	175	2.09e-115	286	751.456	9.55354	up	0.000656404	0.151089	N/A	Endoribonuclease [Source:UniProtKB/TrEMBL;Acc:F4J3Q1]
Ccajan_27025_c0_g1_i3	AT5G06710.1	78.417	139	1	417	190	328	1.03e-60	194	297.224	8.21541	up	0.00164495	0.28469	HAT14	Homeobox-leucine zipper protein HAT14 [Source:UniProtKB/Swiss-Prot;Acc:P46665]
Ccajan_27109_c0_g1_i2	AT2G26300.2	80.769	26	169	246	248	273	3.62e-08	49.3	38.5007	5.26681	up	0.000544261	0.134483	N/A	N/A
Ccajan_27310_c0_g1_i1	AT1G16120.1	40.667	150	389	3	307	453	5.95e-21	93.2	14.0588	3.81341	up	0.0487176	1	N/A	N/A
Ccajan_27373_c0_g1_i1	AT3G13050.4	59.273	275	3	812	221	495	1.38e-93	289	19.1659	4.26047	up	0.0448454	1	N/A	N/A
Ccajan_27391_c0_g1_i5	AT1G15460.2	55	40	44	163	636	667	8.01e-06	47.4	4.29198	2.10164	up	0.0303558	1	N/A	N/A
Ccajan_27408_c0_g1_i2	AT4G38180.1	78.052	729	419	2605	67	788	0	1157	875.392	9.77379	up	0.00291153	0.423877	FRS5	Protein FAR1-RELATED SEQUENCE 5 [Source:UniProtKB/Swiss-Prot;Acc:Q9SZL8]
Ccajan_27435_c0_g1_i1	AT2G28320.1	100	17	466	416	293	309	1.54e-05	44.3	14.5874	3.86665	up	0.0248922	1	N/A	Pleckstrin homology (PH) and lipid-binding START domains-containing protein [Source:UniProtKB/TrEMBL;Acc:F4IHT0]
Ccajan_27450_c0_g3_i1	AT1G02560.1	94.737	38	115	2	203	240	4.6e-20	82	5.50884	2.46175	up	0.000983009	0.202672	CLPP5	ATP-dependent Clp protease proteolytic subunit [Source:UniProtKB/TrEMBL;Acc:A0A178WMF0]
Ccajan_27514_c0_g1_i2	AT1G80610.1	52.174	69	69	263	1	65	1.06e-08	53.9	6.28052	2.65088	up	0.00701889	0.757538	N/A	N/A
Ccajan_27550_c0_g3_i1	AT1G61120.1	48.98	98	35	328	686	783	5.89e-26	104	406.701	8.66783	up	0.0164609	1	GES	(E,E)-geranyllinalool synthase [Source:UniProtKB/Swiss-Prot;Acc:Q93YV0]
Ccajan_27568_c0_g1_i3	AT3G60580.1	54.783	115	158	487	172	286	1.86e-31	119	360.167	8.49252	up	0.0297727	1	ZAT9	Zinc finger protein ZAT9 [Source:UniProtKB/Swiss-Prot;Acc:Q9M202]
Ccajan_27570_c0_g1_i1	AT4G40000.2	44.937	158	2	400	82	237	1.81e-34	125	8.0667	3.01198	up	0.0413018	1	N/A	N/A
Ccajan_27624_c0_g1_i2	AT1G06850.1	67.179	195	66	650	127	310	6.14e-85	255	10.836	3.43776	up	0.0348926	1	ATBZIP52	AtbZIP transcription factor [Source:UniProtKB/TrEMBL;Acc:Q8VWG0]
Ccajan_27650_c0_g3_i1	AT5G16680.2	57.143	42	963	1088	4	45	1.11e-06	51.2	10.7876	3.43131	up	0.037715	1	N/A	N/A
Ccajan_27685_c0_g1_i3	AT3G28670.3	57.208	437	26	1312	1	436	7.31e-164	479	6.42904	2.6846	up	0.0021594	0.345995	N/A	N/A
Ccajan_27693_c0_g1_i1	AT1G54790.1	77.273	154	464	3	161	314	1.99e-87	261	323.63	8.3382	up	0.0367164	1	N/A	GDSL esterase/lipase At1g54790 [Source:UniProtKB/Swiss-Prot;Acc:Q3ECP6]
Ccajan_27694_c0_g1_i1	AT1G55840.1	62.651	83	248	3	1	83	1.09e-30	113	8.19116	3.03407	up	0.0241699	1	N/A	At1g55840/F14J16_2 [Source:UniProtKB/TrEMBL;Acc:Q8W580]
Ccajan_27787_c0_g2_i1	AT2G20060.1	69.937	316	139	1074	1	300	7.13e-152	439	8.80337	3.13806	up	0.0177358	1	N/A	50S ribosomal protein L4 [Source:UniProtKB/TrEMBL;Acc:Q8VY61]
Ccajan_27812_c0_g1_i1	AT1G06730.1	65.337	401	279	1469	83	479	0	536	6.39302	2.6765	up	0.0314901	1	N/A	At1g06730/F4H5_22 [Source:UniProtKB/TrEMBL;Acc:Q9ASV2]
Ccajan_27829_c0_g1_i1	AT2G39990.1	37.066	259	859	86	26	279	6.16e-54	178	11.325	3.50143	up	0.0146582	1	TIF3F1	Eukaryotic translation initiation factor 3 subunit F [Source:UniProtKB/Swiss-Prot;Acc:O04202]
Ccajan_27836_c0_g1_i2	AT1G04200.3	66.524	699	2499	421	1	698	0	883	10.5649	3.4012	up	0.0443878	1	N/A	N/A
Ccajan_27953_c1_g2_i1	AT1G14670.1	76.25	80	213	452	10	87	3e-35	129	486.49	8.92627	up	0.00781049	0.803392	TMN2	Transmembrane 9 superfamily member 2 [Source:UniProtKB/Swiss-Prot;Acc:Q940S0]
Ccajan_27967_c0_g2_i1	AT1G76570.1	83.333	174	720	199	153	326	3.88e-102	310	375.963	8.55445	up	0.0417101	1	LHCB7	Chlorophyll a-b binding protein 7, chloroplastic [Source:UniProtKB/Swiss-Prot;Acc:Q9C9K1]
Ccajan_27990_c0_g1_i1	AT1G20920.7	72.349	962	734	3592	226	1166	0	1274	799.696	9.64331	up	0.000533517	0.133331	N/A	N/A
Ccajan_27995_c0_g2_i1	AT5G15310.3	80.769	26	879	956	4	29	1.62e-06	49.3	737.131	9.52578	up	0.000862681	0.182149	N/A	N/A
Ccajan_28020_c0_g3_i1	AT5G35960.1	60.417	432	557	1837	33	425	3.08e-172	498	411.839	8.68594	up	0.0164692	1	N/A	Protein kinase family protein [Source:UniProtKB/TrEMBL;Acc:Q9FGC3]
Ccajan_28095_c0_g1_i1	AT1G02840.1	74.863	183	190	714	8	190	4.41e-84	271	584.547	9.19117	up	0.00348985	0.477806	SR34	Serine/arginine-rich-splicing factor SR34 [Source:UniProtKB/Swiss-Prot;Acc:O22315]
Ccajan_28153_c0_g1_i2	AT4G11640.1	73.089	327	76	1056	1	327	2.77e-158	449	826.385	9.69067	up	0.0357475	1	SR	Serine racemase [Source:UniProtKB/Swiss-Prot;Acc:Q2PGG3]
Ccajan_28204_c0_g1_i1	AT3G17300.3	84.211	19	361	417	33	51	0.000899	37	4.43717	2.14964	up	0.0306167	1	N/A	N/A
Ccajan_28475_c0_g1_i2	AT2G32940.1	47.436	78	1	234	435	512	8.51e-19	79.3	320.347	8.32349	up	0.0377681	1	AGO6	Protein argonaute 6 [Source:UniProtKB/Swiss-Prot;Acc:O48771]
Ccajan_28545_c0_g1_i1	AT5G06060.1	64.493	138	1	414	18	155	4.64e-62	191	644.02	9.33096	up	0.00198274	0.326585	N/A	Tropinone reductase homolog At5g06060 [Source:UniProtKB/Swiss-Prot;Acc:Q9LHT0]
Ccajan_28820_c0_g3_i1	AT3G56150.2	86.441	59	15	191	746	804	2.41e-29	110	598.488	9.22518	up	0.00297707	0.431627	TIF3C1	Eukaryotic translation initiation factor 3 subunit C [Source:UniProtKB/Swiss-Prot;Acc:O49160]
Ccajan_28869_c0_g3_i1	AT5G64120.1	63.514	296	937	62	33	328	2.17e-132	382	18875.2	14.2042	up	3.12331e-21	4.8654e-17	PER71	Peroxidase [Source:UniProtKB/TrEMBL;Acc:A0A178UAR8]
Ccajan_28945_c0_g1_i1	AT5G47720.5	45.763	59	64	240	308	366	1.23e-08	50.4	8.38036	3.06701	up	0.00453993	0.577479	N/A	Probable acetyl-CoA acetyltransferase, cytosolic 2 [Source:UniProtKB/Swiss-Prot;Acc:Q9FIK7]
Ccajan_29200_c0_g1_i1	AT3G56220.1	45.455	154	74	532	1	153	3.48e-41	137	8.09711	3.01741	up	0.0206481	1	N/A	N/A
Ccajan_29290_c0_g1_i2	ATMG00820.1	44.554	101	130	432	24	124	7.57e-19	79.3	1385.67	10.4364	up	6.74996e-06	0.00470815	ORF170	Uncharacterized mitochondrial protein AtMg00820 [Source:UniProtKB/Swiss-Prot;Acc:P92520]
Ccajan_29461_c0_g3_i1	AT5G57320.2	71.875	96	3	290	531	626	1.42e-43	150	310.734	8.27953	up	0.0477511	1	N/A	N/A
Ccajan_29592_c0_g1_i2	AT5G08391.1	64.286	42	235	110	28	69	8.98e-16	66.2	483.015	8.91592	up	0.00861732	0.858177	N/A	N/A
Ccajan_29656_c0_g1_i1	AT1G05680.1	62.162	111	604	272	340	450	1.81e-44	154	23.7579	4.57033	up	0.0225297	1	UGT74E2	Glycosyltransferase (Fragment) [Source:UniProtKB/TrEMBL;Acc:A0A0K1SBE8]
Ccajan_29727_c0_g1_i6	AT3G47640.3	43.779	217	717	124	28	235	7.5e-47	155	7.33013	2.87384	up	0.00452376	0.576949	BHLH47	Transcription factor bHLH47 [Source:UniProtKB/Swiss-Prot;Acc:Q9SN74]
Ccajan_29777_c0_g3_i1	AT3G19830.4	74.017	585	1969	278	111	693	0	784	344.563	8.42862	up	0.0316262	1	N/A	N/A
Ccajan_29808_c1_g2_i2	AT5G56960.1	45.802	131	3	389	333	457	4.68e-22	90.5	1670.91	10.7064	up	8.68966e-07	0.000857945	N/A	N/A
Ccajan_29857_c0_g1_i1	AT1G02730.1	84.959	246	84	803	225	470	1.24e-122	377	55.7536	5.80099	up	0.0098649	0.923837	CSLD5	Cellulose synthase-like protein D5 [Source:UniProtKB/Swiss-Prot;Acc:Q9SRW9]
Ccajan_29961_c0_g1_i3	AT3G02910.1	58.382	173	276	794	12	179	5.27e-61	192	11.6055	3.53674	up	0.00958739	0.908818	N/A	Putative gamma-glutamylcyclotransferase At3g02910 [Source:UniProtKB/Swiss-Prot;Acc:Q9M8T3]
Ccajan_30036_c0_g2_i1	AT1G22620.1	88.235	17	402	452	623	639	0.000265	40.8	453.47	8.82486	up	0.0107841	0.966025	SAC1	ATSAC1 [Source:UniProtKB/TrEMBL;Acc:A0A178WK36]
Ccajan_30066_c0_g1_i2	AT4G23160.3	49.468	188	617	54	292	479	7.84e-59	201	1508.71	10.5591	up	2.75195e-06	0.0023103	N/A	N/A
Ccajan_30123_c0_g4_i2	AT1G63430.3	51.562	64	1	174	586	649	7.33e-14	69.3	519.509	9.02101	up	0.00568279	0.663382	N/A	N/A
Ccajan_30283_c0_g1_i1	AT3G06480.1	91.304	23	228	296	749	771	6.46e-09	52	14.2338	3.83125	up	0.0479176	1	RH40	DEAD-box ATP-dependent RNA helicase 40 [Source:UniProtKB/Swiss-Prot;Acc:Q9SQV1]
Ccajan_30336_c0_g1_i1	AT1G73030.1	93.103	203	114	722	1	203	9.44e-113	343	415.121	8.69739	up	0.0160523	1	CHMP1B	VPS46.2 [Source:UniProtKB/TrEMBL;Acc:A0A178W5G8]
Ccajan_30359_c0_g1_i1	AT5G03940.1	56.18	89	269	3	322	409	9.05e-27	102	6.98767	2.80481	up	0.000537811	0.133927	FFC	SRP54CP [Source:UniProtKB/TrEMBL;Acc:A0A178UD49]
Ccajan_30463_c0_g1_i1	AT3G18660.3	71.56	109	616	290	541	649	4.1e-50	172	455.325	8.83075	up	0.0111043	0.983382	GUX1	UDP-glucuronate:xylan alpha-glucuronosyltransferase 1 [Source:UniProtKB/Swiss-Prot;Acc:Q9LSB1]
Ccajan_30517_c0_g3_i1	AT5G63700.2	55.172	29	174	88	130	158	2.18e-05	40.8	1527.89	10.5773	up	0.0139735	1	N/A	N/A
Ccajan_30543_c0_g1_i3	AT5G26710.1	38.739	111	4	330	489	599	4e-19	81.6	514.563	9.0072	up	0.0306119	1	N/A	Glutamate--tRNA ligase, cytoplasmic [Source:UniProtKB/Swiss-Prot;Acc:O82462]
Ccajan_30648_c0_g1_i1	AT5G46070.1	91.057	123	369	1	35	157	4.38e-78	249	4.50481	2.17147	up	0.0391715	1	N/A	Guanylate-binding family protein [Source:UniProtKB/TrEMBL;Acc:F4KG14]
Ccajan_30663_c0_g2_i1	AT3G02230.1	91.156	147	457	17	71	217	1.37e-99	290	15.4242	3.94713	up	0.00259299	0.390983	RGP1	RGP1 [Source:UniProtKB/TrEMBL;Acc:A0A178VK37]
Ccajan_30751_c0_g1_i1	AT5G15920.1	54.386	114	381	43	922	1035	1.54e-37	135	11.6393	3.54094	up	0.00358788	0.487312	SMC5	Structural maintenance of chromosomes protein 5 [Source:UniProtKB/Swiss-Prot;Acc:Q9LFS8]
Ccajan_30780_c0_g1_i2	AT4G22680.1	37.5	168	968	528	99	266	5.03e-16	77.4	12.0757	3.59403	up	0.00723466	0.773651	MYB85	MYB transcription factor [Source:UniProtKB/TrEMBL;Acc:Q94GA6]
Ccajan_30790_c0_g1_i1	AT1G10950.1	53.125	96	1	285	241	336	1.92e-26	101	308.069	8.26711	up	0.049618	1	TMN1	Transmembrane 9 superfamily member 1 [Source:UniProtKB/Swiss-Prot;Acc:Q940G0]
Ccajan_30851_c0_g1_i2	AT1G22770.1	88.321	137	2	412	402	538	1.07e-69	228	752.074	9.55473	up	0.00066116	0.151214	GI	Protein GIGANTEA [Source:UniProtKB/Swiss-Prot;Acc:Q9SQI2]
Ccajan_30863_c0_g1_i1	AT4G36800.2	40.244	82	247	2	82	115	4.69e-10	53.5	17.4789	4.12754	up	0.0055462	0.654522	RCE1	NEDD8-conjugating enzyme Ubc12 [Source:UniProtKB/Swiss-Prot;Acc:Q9SDY5]
Ccajan_31055_c0_g1_i2	AT1G12860.1	80	20	203	262	423	442	0.001	36.6	404.228	8.65903	up	0.0246654	1	SCRM2	Transcription factor SCREAM2 [Source:UniProtKB/Swiss-Prot;Acc:Q9LPW3]
Ccajan_31082_c0_g1_i1	AT1G07270.2	76.19	21	155	217	338	358	3.81e-05	40.4	5.45061	2.44642	up	0.0222816	1	N/A	N/A
Ccajan_31116_c0_g1_i1	AT4G11410.2	62.069	87	261	1	2	88	3.01e-32	113	531.596	9.05419	up	0.00474532	0.589418	N/A	N/A
Ccajan_31222_c0_g1_i1	AT1G65290.1	51.351	37	112	2	42	77	4.71e-05	40	29.406	4.87804	up	0.0167266	1	MTACP2	Acyl carrier protein 2, mitochondrial [Source:UniProtKB/Swiss-Prot;Acc:O80800]
Ccajan_31229_c0_g1_i1	AT4G02840.1	76.923	91	330	58	1	91	8.28e-46	144	6.59921	2.72229	up	0.0190109	1	N/A	N/A
Ccajan_31292_c0_g1_i4	AT1G05380.3	85	20	61	2	835	854	1.25e-06	45.1	4.37786	2.13022	up	0.0227255	1	N/A	N/A
Ccajan_31409_c0_g2_i1	AT3G61530.2	42.105	76	211	2	205	280	6.29e-13	62	380.674	8.57241	up	0.023752	1	KPHMT2	3-methyl-2-oxobutanoate hydroxymethyltransferase 2, mitochondrial [Source:UniProtKB/Swiss-Prot;Acc:Q9M315]
Ccajan_31459_c0_g1_i2	ATMG00960.1	54.717	53	54	212	47	99	1.38e-12	60.1	5.54969	2.47241	up	0.0424866	1	CCB203	Cytochrome C assembly protein [Source:TAIR;Acc:ATMG00960]
Ccajan_31553_c0_g2_i1	AT4G30490.1	94.737	19	215	159	272	290	7.2e-06	42	401.99	8.65102	up	0.0177989	1	N/A	AFG1-like ATPase family protein [Source:UniProtKB/TrEMBL;Acc:Q8L517]
Ccajan_31650_c0_g2_i1	AT5G12960.1	55.422	83	242	3	543	625	3.78e-18	77.4	316.873	8.30776	up	0.0414387	1	N/A	Proline-tRNA ligase (DUF1680) [Source:UniProtKB/TrEMBL;Acc:Q84W43]
Ccajan_31722_c0_g1_i1	AT5G03330.2	68.966	29	1	81	274	302	0.001	38.9	6145.09	12.5852	up	4.58935e-14	2.14474e-10	N/A	N/A
Ccajan_31726_c0_g1_i1	AT1G66950.1	65.385	26	79	2	1140	1165	0.00073	36.6	6.61399	2.72552	up	0.0489794	1	ABCG39	ABC transporter G family member 39 [Source:UniProtKB/Swiss-Prot;Acc:Q7PC84]
Ccajan_31734_c0_g1_i4	AT4G23160.3	55.072	69	1014	1220	101	169	1.2e-25	82	21.9025	4.45303	up	0.0192737	1	N/A	N/A
Ccajan_31812_c0_g2_i2	AT4G32700.2	72.664	289	869	3	534	769	2.36e-118	374	858.125	9.74504	up	0.000292146	0.0892343	TEB	Helicase and polymerase-containing protein TEBICHI [Source:UniProtKB/Swiss-Prot;Acc:Q588V7]
Ccajan_31898_c0_g1_i3	AT1G16820.2	69.231	26	387	310	17	42	1.27e-05	41.2	4.09555	2.03406	up	0.00473627	0.589193	N/A	Vacuolar ATP synthase catalytic subunit-related / V-ATPase-related / vacuolar proton pump-like protein [Source:UniProtKB/TrEMBL;Acc:F4I600]
Ccajan_32055_c0_g1_i1	AT2G17510.1	100	18	55	2	508	525	3.79e-05	43.9	54.6569	5.77233	up	0.00590077	0.68089	EMB2763	Ribonuclease II family protein [Source:UniProtKB/TrEMBL;Acc:F4INI6]
Ccajan_32072_c0_g1_i4	AT4G31480.6	82.755	951	3005	156	23	971	0	1568	457.798	8.83857	up	0.0135807	1	N/A	N/A
Ccajan_32076_c0_g2_i1	AT5G23880.1	52.564	78	3	233	151	227	4.87e-23	91.3	6.67721	2.73924	up	0.0439563	1	CPSF100	Cleavage and polyadenylation specificity factor subunit 2 [Source:UniProtKB/Swiss-Prot;Acc:Q9LKF9]
Ccajan_32206_c0_g1_i2	AT3G45740.1	38.776	49	199	53	240	288	8.14e-06	42	320.774	8.32541	up	0.0406968	1	N/A	Hydrolase family protein / HAD-superfamily protein [Source:UniProtKB/TrEMBL;Acc:Q9M169]
Ccajan_32209_c0_g1_i1	AT5G06300.1	60	25	1	75	64	88	0.001	37.7	548.863	9.1003	up	0.00493796	0.607278	LOG7	Cytokinin riboside 5'-monophosphate phosphoribohydrolase LOG7 [Source:UniProtKB/Swiss-Prot;Acc:Q8GW29]
Ccajan_32296_c0_g1_i2	AT1G18440.2	41.053	95	102	386	96	190	6.46e-19	79.3	537.778	9.07087	up	0.00518106	0.624574	N/A	N/A
Ccajan_32348_c0_g2_i1	AT2G41380.1	69.565	115	351	7	1	115	1.62e-58	182	3767.45	11.8794	up	5.28705e-11	1.51273e-07	N/A	At2g41380 [Source:UniProtKB/TrEMBL;Acc:Q9ZVC3]
Ccajan_32355_c0_g2_i1	AT5G61150.1	34.234	111	117	446	261	369	5.83e-12	62.8	4780.48	12.2229	up	2.17455e-12	8.23971e-09	VIP4	Protein LEO1 homolog [Source:UniProtKB/Swiss-Prot;Acc:Q9FNQ0]
Ccajan_32397_c0_g1_i1	AT1G61110.1	53.009	349	26	1048	6	321	8.84e-101	306	4.26849	2.09373	up	0.0376477	1	NAC025	NAC transcription factor 25 [Source:UniProtKB/Swiss-Prot;Acc:Q8GY42]
Ccajan_32476_c1_g2_i1	AT5G62420.1	67.742	31	294	202	110	139	1.35e-05	43.5	354.411	8.46928	up	0.0292025	1	N/A	Aldo/keto reductase family protein [Source:UniProtKB/TrEMBL;Acc:Q9FJK0]
Ccajan_32570_c0_g1_i1	AT2G21790.1	47.368	95	3	287	728	814	1.68e-22	90.5	366.498	8.51766	up	0.0240619	1	RNR1	Ribonucleoside-diphosphate reductase large subunit [Source:UniProtKB/Swiss-Prot;Acc:Q9SJ20]
Ccajan_32621_c0_g1_i1	AT1G22040.1	59.006	483	336	1778	1	475	0	548	29.5062	4.88295	up	0.0209737	1	N/A	F-box/kelch-repeat protein At1g22040 [Source:UniProtKB/Swiss-Prot;Acc:Q9LM55]
Ccajan_32689_c0_g1_i1	AT5G21950.7	53.96	202	1	606	67	267	4.67e-72	219	35.4838	5.14909	up	0.00906052	0.880302	N/A	N/A
Ccajan_32756_c0_g1_i4	AT2G01970.1	100	21	2	64	500	520	1.54e-07	48.9	426.59	8.7367	up	0.0131645	1	TMN3	Transmembrane 9 superfamily member 3 [Source:UniProtKB/Swiss-Prot;Acc:Q9ZPS7]
Ccajan_32767_c0_g1_i1	AT5G22740.1	100	20	61	2	415	434	9.03e-07	44.7	355.648	8.47431	up	0.0298212	1	CSLA2	Glycosyltransferase (Fragment) [Source:UniProtKB/TrEMBL;Acc:W8PUD8]
Ccajan_32821_c0_g1_i1	AT2G35210.2	84	75	226	2	23	97	7.66e-47	154	795.134	9.63505	up	0.00151509	0.26956	AGD10	RPA [Source:UniProtKB/TrEMBL;Acc:A0A178VQN0]
Ccajan_32888_c2_g1_i1	AT2G39210.1	63.85	213	247	885	4	216	5.73e-80	253	6656.03	12.7004	up	1.53164e-14	8.25903e-11	N/A	At2g39210/T16B24.15 [Source:UniProtKB/TrEMBL;Acc:O80960]
Ccajan_33023_c0_g3_i1	AT1G20060.2	44.545	110	307	2	65	174	1.07e-15	72	5.99423	2.58357	up	0.0232161	1	N/A	N/A
Ccajan_33033_c0_g1_i4	AT4G17610.3	41.618	173	9	512	771	940	2.73e-28	110	8.47119	3.08257	up	0.0243403	1	N/A	N/A
Ccajan_33100_c0_g1_i1	AT2G26530.2	35.789	95	491	240	7	101	2.92e-05	44.3	888.715	9.79558	up	0.000264173	0.0832288	AR781	AR781 [Source:UniProtKB/TrEMBL;Acc:A0A178VPT1]
Ccajan_33122_c0_g2_i2	AT3G51290.1	56.716	67	321	121	1	67	1.28e-20	88.6	8.20847	3.03711	up	0.0498673	1	N/A	Pyridoxal-phosphate-dependent serine hydroxymethyltransferase, putative (DUF632) [Source:UniProtKB/TrEMBL;Acc:F4J3B2]
Ccajan_33174_c0_g1_i4	AT2G20990.1	71.429	126	113	490	21	146	2.51e-61	198	1821.87	10.8312	up	3.68347e-07	0.000416744	SYTA	Synaptotagmin A [Source:UniProtKB/TrEMBL;Acc:F4IFM6]
Ccajan_33207_c0_g1_i1	AT3G53640.1	63.043	46	442	579	366	411	4.33e-12	64.7	6.95843	2.79876	up	0.0310621	1	N/A	Protein kinase superfamily protein [Source:UniProtKB/TrEMBL;Acc:Q9LFF7]
Ccajan_33241_c0_g1_i1	AT5G62165.5	50	98	2	295	59	154	6.54e-15	67	6.07709	2.60338	up	0.00769219	0.798694	AGL42	MADS-box protein AGL42 [Source:UniProtKB/Swiss-Prot;Acc:Q9FIS1]
Ccajan_33367_c0_g1_i5	AT5G47080.1	88.889	144	3	434	144	287	1.57e-92	275	7.78356	2.96043	up	0.0114957	1	CKB1	Casein kinase II subunit beta-1 [Source:UniProtKB/Swiss-Prot;Acc:P40228]
Ccajan_33449_c0_g1_i2	AT5G26010.1	51.397	179	2	535	82	247	1.32e-51	168	1893.9	10.8871	up	2.81505e-07	0.000328889	N/A	Probable protein phosphatase 2C 72 [Source:UniProtKB/Swiss-Prot;Acc:Q9XGZ9]
Ccajan_33485_c0_g1_i1	AT5G63610.1	73.272	217	638	3	210	426	1.12e-109	323	6.60854	2.72433	up	0.00564641	0.660235	CDKE-1	Cyclin-dependent kinase E-1 [Source:UniProtKB/Swiss-Prot;Acc:Q84TI6]
Ccajan_33563_c0_g3_i1	AT4G24220.2	61.29	124	91	462	244	366	3.7e-48	160	1690.99	10.7237	up	7.18167e-07	0.00074034	VEP1	3-oxo-Delta(4,5)-steroid 5-beta-reductase [Source:UniProtKB/Swiss-Prot;Acc:Q9STX2]
Ccajan_33647_c0_g2_i1	ATCG00190.1	31.507	73	224	6	145	216	0.001	36.2	530.786	9.05199	up	0.00501741	0.612749	RPOB	DNA-directed RNA polymerase subunit beta [Source:UniProtKB/TrEMBL;Acc:A0A1B1W4T9]
Ccajan_33662_c0_g2_i3	AT5G35160.1	88.393	112	337	2	469	580	5.48e-59	191	384.958	8.58856	up	0.0201508	1	TMN11	Transmembrane 9 superfamily member [Source:UniProtKB/TrEMBL;Acc:A0A178UDT0]
Ccajan_33664_c0_g1_i1	AT3G51550.1	53.623	69	4	210	290	358	8.11e-20	82	19.3645	4.27535	up	0.0301574	1	FER	Receptor-like protein kinase FERONIA [Source:UniProtKB/Swiss-Prot;Acc:Q9SCZ4]
Ccajan_33776_c0_g1_i3	AT4G23160.3	43.939	132	2	385	162	293	1.65e-28	109	493.482	8.94685	up	0.00810375	0.824486	N/A	N/A
Ccajan_33830_c0_g2_i4	AT4G02230.1	65.672	67	221	21	1	67	1.43e-27	99.4	1178.28	10.2025	up	2.46406e-05	0.0137087	RPL19C	60S ribosomal protein L19-3 [Source:UniProtKB/Swiss-Prot;Acc:P49693]
Ccajan_33865_c0_g4_i1	AT4G37670.1	40.984	61	30	212	130	190	1.66e-06	44.7	558.093	9.12436	up	0.00537003	0.639654	NAGS2	NAGS2 [Source:UniProtKB/TrEMBL;Acc:A0A178V1D0]
Ccajan_33900_c0_g1_i1	AT3G05320.3	64.706	68	414	220	376	442	1.16e-19	84	12.4056	3.63292	up	0.0291215	1	N/A	N/A
Ccajan_33908_c0_g1_i1	AT1G64550.1	43.299	97	1	288	430	525	3.22e-17	75.5	6.93635	2.79418	up	0.00737115	0.781124	ABCF3	ABC transporter F family member 3 [Source:UniProtKB/Swiss-Prot;Acc:Q8H0V6]
Ccajan_33972_c0_g1_i4	AT4G15560.1	94.737	19	205	149	74	92	2.82e-06	43.1	254.715	7.99274	up	0.0158424	1	DXS	DXS1 [Source:UniProtKB/TrEMBL;Acc:A0A178V5I0]
Ccajan_33978_c0_g1_i3	AT3G49600.2	76.923	78	245	12	217	294	1.41e-36	130	526.075	9.03912	up	0.00540947	0.642714	N/A	N/A
Ccajan_34058_c0_g3_i1	AT1G03370.2	75.294	85	2	256	712	796	2e-42	146	5.34866	2.41918	up	0.000373806	0.104397	N/A	N/A
Ccajan_34084_c0_g1_i1	AT5G06700.1	75.706	177	3	533	264	440	1.35e-100	302	8.19179	3.03418	up	0.00754284	0.78859	TBR	Protein trichome birefringence [Source:UniProtKB/Swiss-Prot;Acc:Q9FG35]
Ccajan_34106_c0_g2_i1	AT3G23300.2	80	20	60	1	396	415	0.000253	39.3	304.36	8.24963	up	0.0466525	1	N/A	N/A
Ccajan_34108_c0_g3_i1	AT1G01540.1	77.846	325	952	2	1	324	4.69e-161	456	15.7192	3.97445	up	0.0150799	1	N/A	Probable serine/threonine-protein kinase At1g01540 [Source:UniProtKB/Swiss-Prot;Acc:Q3EDL4]
Ccajan_34137_c0_g1_i1	AT1G69120.1	73.684	19	149	205	158	176	0.000396	30.8	311.543	8.28329	up	0.0445523	1	AP1	AP1 [Source:UniProtKB/TrEMBL;Acc:A0A178W846]
Ccajan_34146_c0_g2_i1	AT3G13470.1	52.525	99	2	298	298	396	2.63e-28	107	6.92411	2.79163	up	0.00725218	0.773752	CPN60B2	Chaperonin 60 subunit beta 2, chloroplastic [Source:UniProtKB/Swiss-Prot;Acc:Q9LJE4]
Ccajan_34162_c0_g1_i1	AT1G55020.1	58.824	153	2	460	708	859	5.91e-56	191	6.18358	2.62844	up	0.0127954	1	LOX1	Linoleate 9S-lipoxygenase 1 [Source:UniProtKB/Swiss-Prot;Acc:Q06327]
Ccajan_34215_c0_g1_i2	AT2G31900.5	88.172	279	2	838	85	363	1.89e-180	535	345.991	8.43459	up	0.0300171	1	N/A	N/A
Ccajan_34224_c0_g1_i2	AT5G21105.1	68.073	545	369	1997	38	582	0	782	325.485	8.34645	up	0.0375342	1	N/A	Plant L-ascorbate oxidase [Source:UniProtKB/TrEMBL;Acc:F4K6Z5]
Ccajan_34256_c0_g2_i1	AT1G09155.1	62.5	48	2	145	236	283	3.46e-08	51.2	5.98821	2.58213	up	0.0436565	1	PP2B15	F-box protein PP2-B15 [Source:UniProtKB/Swiss-Prot;Acc:O80494]
Ccajan_34291_c0_g1_i1	AT1G01220.7	71.671	1059	161	3304	3	1053	0	1428	1179.18	10.2036	up	0.0359077	1	N/A	N/A
Ccajan_34296_c0_g1_i1	AT4G22900.1	47.734	331	1129	230	5	330	1.04e-87	275	5.6175	2.48993	up	0.0095034	0.903912	N/A	N/A
Ccajan_34319_c0_g1_i1	AT5G37790.1	53.755	253	685	5	47	299	5.11e-77	245	39.934	5.31955	up	0.000516831	0.130322	N/A	Protein kinase superfamily protein [Source:UniProtKB/TrEMBL;Acc:Q8LGB4]
Ccajan_34352_c0_g1_i5	AT1G79840.6	76.923	26	181	104	61	86	2.44e-06	45.8	4.58953	2.19835	up	0.0202836	1	N/A	N/A
Ccajan_34439_c0_g1_i7	AT4G26060.1	74.242	66	218	415	45	110	6.1e-28	105	2143.35	11.0657	up	0.000322197	0.0945013	N/A	At4g26060 [Source:UniProtKB/TrEMBL;Acc:Q9SZI0]
Ccajan_34457_c0_g4_i1	AT3G45400.1	61.961	510	425	1942	1	475	0	612	1275.53	10.3169	up	1.40718e-05	0.00865287	N/A	N/A
Ccajan_34575_c0_g1_i3	AT4G32280.1	33.597	253	124	780	1	241	2.48e-33	125	738.325	9.52811	up	0.00123297	0.235506	IAA29	Auxin-responsive protein [Source:UniProtKB/TrEMBL;Acc:Q2VWA0]
Ccajan_34619_c0_g3_i1	AT4G38920.1	98.171	164	950	459	1	164	1.96e-70	219	1180.71	10.2054	up	7.44913e-05	0.0338476	VHA-C3	V-type proton ATPase subunit c1 [Source:UniProtKB/Swiss-Prot;Acc:P0DH92]
Ccajan_34629_c0_g3_i1	AT5G01030.3	38.835	103	771	469	667	744	1.9e-10	61.6	541.636	9.08118	up	0.0250989	1	N/A	N/A
Ccajan_34647_c0_g1_i1	AT5G67320.1	36.207	58	40	213	522	573	7.19e-07	46.2	8.40595	3.07141	up	0.00589303	0.68089	HOS15	HOS15 [Source:UniProtKB/TrEMBL;Acc:A0A178UQT7]
Ccajan_34653_c0_g3_i5	AT1G66580.1	89.474	19	59	3	5	23	0.000752	40.8	54.5005	5.7682	up	0.000570702	0.13744	RPL10C	60S ribosomal protein L10-3 [Source:UniProtKB/Swiss-Prot;Acc:Q93W22]
Ccajan_34654_c0_g1_i8	AT2G16530.2	55.747	174	488	1006	168	341	7.11e-66	214	1682.04	10.716	up	9.92775e-07	0.00096657	N/A	3-oxo-5-alpha-steroid 4-dehydrogenase family protein [Source:TAIR;Acc:AT2G16530]
Ccajan_34671_c0_g1_i1	AT5G23690.1	75.61	82	3	248	224	305	1.22e-32	118	7.35523	2.87877	up	1.55666e-05	0.00936661	N/A	Polynucleotide adenylyltransferase family protein [Source:UniProtKB/TrEMBL;Acc:F4KE92]
Ccajan_34708_c0_g3_i1	AT3G57300.2	91.176	34	102	1	1271	1304	4.67e-15	73.6	777.1	9.60196	up	0.000544076	0.134483	INO80	DNA helicase INO80-like protein [Source:UniProtKB/TrEMBL;Acc:F4J277]
Ccajan_34730_c0_g1_i2	AT2G14825.1	69.027	113	141	479	33	143	1.36e-48	162	303.55	8.24579	up	0.0497699	1	N/A	N/A
Ccajan_34862_c0_g3_i1	AT5G08720.1	62.037	108	922	611	612	718	4.38e-34	132	323.63	8.3382	up	0.0367164	1	N/A	N/A
Ccajan_34880_c0_g2_i1	AT1G43670.1	86.647	337	1378	368	1	337	0	609	5.95226	2.57344	up	0.0418388	1	CYFBP	Fructose-1,6-bisphosphatase, cytosolic [Source:UniProtKB/Swiss-Prot;Acc:Q9MA79]
Ccajan_34927_c0_g1_i1	AT1G29380.1	48.855	131	2	379	185	315	2.85e-18	80.9	505.142	8.98054	up	0.00618191	0.701211	N/A	N/A
Ccajan_34934_c0_g1_i1	AT2G02870.3	65.625	96	532	819	117	212	4.17e-40	145	6.1823	2.62814	up	0.00287258	0.419514	SKIP11	F-box/kelch-repeat protein SKIP11 [Source:UniProtKB/Swiss-Prot;Acc:Q8L736]
Ccajan_34937_c0_g1_i1	AT4G35920.5	44.262	183	14	532	239	420	2.71e-35	130	7.4639	2.89993	up	0.013328	1	N/A	N/A
Ccajan_34943_c0_g1_i4	AT1G12770.2	60.644	559	350	2020	1	549	0	667	471.739	8.88184	up	0.00981944	0.922087	N/A	N/A
Ccajan_34953_c0_g5_i1	AT4G15802.1	60.417	48	359	216	20	67	3.53e-13	62	956.139	9.90108	up	0.000120849	0.0478612	N/A	N/A
Ccajan_34961_c0_g1_i1	AT1G10830.1	85	20	60	1	256	275	1.84e-07	46.6	373.49	8.54493	up	0.0247172	1	Z-ISO	15-cis-zeta-carotene isomerase, chloroplastic [Source:UniProtKB/Swiss-Prot;Acc:Q9SAC0]
Ccajan_34970_c0_g2_i1	AT3G10520.1	49.64	139	555	157	5	143	2.37e-39	133	8.99021	3.16835	up	0.00280772	0.413238	AHB2	Non-symbiotic hemoglobin 2 [Source:UniProtKB/Swiss-Prot;Acc:O24521]
Ccajan_34985_c0_g2_i1	AT3G13920.3	94.34	106	1	318	297	402	5.06e-65	212	12.3122	3.62202	up	0.0283131	1	EIF4A1	Eukaryotic translation initiation factor 4A1 [Source:UniProtKB/TrEMBL;Acc:A0A1I9LSZ7]
Ccajan_35055_c0_g1_i1	AT1G78300.1	100	20	444	503	159	178	6.57e-06	45.4	556.813	9.12105	up	0.0194412	1	GRF2	14-3-3-like protein GF14 omega [Source:UniProtKB/Swiss-Prot;Acc:Q01525]
Ccajan_35069_c0_g2_i1	AT4G35070.2	37.569	181	1243	707	37	206	1.23e-28	114	4.90912	2.29546	up	0.0128359	1	N/A	At4g35070 [Source:UniProtKB/TrEMBL;Acc:Q66GR4]
Ccajan_35110_c0_g1_i1	AT3G17860.1	35.635	362	186	1229	1	330	5.25e-35	135	6.80332	2.76624	up	0.00236281	0.36619	TIFY6B	Protein TIFY 6B [Source:UniProtKB/Swiss-Prot;Acc:Q9LVI4]
Ccajan_35120_c0_g2_i1	AT4G18750.1	33.119	311	156	1082	259	568	1.7e-47	172	5.53373	2.46825	up	0.0453357	1	DOT4	Pentatricopeptide repeat-containing protein DOT4, chloroplastic [Source:UniProtKB/Swiss-Prot;Acc:Q9SN39]
Ccajan_35121_c0_g1_i1	AT3G45010.1	85.714	21	2	64	408	428	4.24e-06	45.4	4.29208	2.10168	up	0.00721111	0.772338	SCPL48	Serine carboxypeptidase-like 48 [Source:UniProtKB/Swiss-Prot;Acc:Q56WF8]
Ccajan_35218_c0_g1_i3	AT5G06370.1	77.381	252	1265	510	1	252	8.67e-147	421	298.412	8.22116	up	0.0497189	1	N/A	AT5g06370/MHF15_11 [Source:UniProtKB/TrEMBL;Acc:Q93V51]
Ccajan_35255_c0_g2_i4	AT2G27350.6	71.212	330	1188	235	177	506	4.33e-143	429	20.2525	4.34003	up	0.000137149	0.0514189	N/A	OTU-containing deubiquitinating enzyme OTU6 [Source:UniProtKB/TrEMBL;Acc:F4IFS7]
Ccajan_35290_c0_g2_i1	AT5G02270.2	40.26	77	1	231	185	215	3.84e-07	45.8	8.50331	3.08802	up	0.0325105	1	ATNAP9	Non-intrinsic ABC protein 9 [Source:UniProtKB/TrEMBL;Acc:F4KCB8]
Ccajan_35336_c0_g1_i4	AT4G32520.2	77.308	520	320	1876	10	529	0	829	1165.72	10.187	up	0.00327245	0.459795	SHM3	Serine hydroxymethyltransferase 3, chloroplastic [Source:UniProtKB/Swiss-Prot;Acc:Q94JQ3]
Ccajan_35341_c0_g1_i1	AT1G65410.1	32.735	223	2	610	113	331	2.59e-22	93.2	6.48215	2.69647	up	0.0483973	1	TGD3	Protein TRIGALACTOSYLDIACYLGLYCEROL 3, chloroplastic [Source:UniProtKB/Swiss-Prot;Acc:Q9AT00]
Ccajan_35344_c0_g3_i3	AT5G06720.1	63.869	274	1078	257	61	334	3.66e-121	353	1707.87	10.738	up	8.25195e-07	0.000832313	PER53	Peroxidase 53 [Source:UniProtKB/Swiss-Prot;Acc:Q42578]
Ccajan_35399_c1_g1_i8	AT1G73760.1	40.345	290	160	960	15	286	4.7e-41	147	14.6466	3.87249	up	0.00149786	0.267669	N/A	Putative RING zinc finger protein; 69105-67310 [Source:UniProtKB/TrEMBL;Acc:Q9C9T6]
Ccajan_35408_c0_g1_i1	AT4G24230.1	57.732	97	810	520	223	318	7.8e-32	125	9.69252	3.27687	up	0.0209822	1	N/A	N/A
Ccajan_35412_c0_g1_i1	AT2G17840.2	52.113	142	103	498	1	140	5.3e-37	132	301.695	8.23695	up	0.0483619	1	N/A	N/A
Ccajan_35413_c0_g1_i1	AT4G21380.2	47.414	116	18	356	351	463	1.38e-27	109	4.1869	2.06588	up	0.0317613	1	N/A	N/A
Ccajan_35414_c0_g1_i1	AT3G29200.1	68.966	290	261	1109	53	340	6.58e-128	373	8.37558	3.06619	up	0.00495336	0.607912	CM1	Chorismate mutase 1, chloroplastic [Source:UniProtKB/Swiss-Prot;Acc:P42738]
Ccajan_35443_c0_g1_i5	ATMG00810.1	46.341	82	383	628	1	81	2.32e-14	70.1	508.851	8.9911	up	0.00650532	0.722172	ORF240B	Uncharacterized mitochondrial protein AtMg00810 [Source:UniProtKB/Swiss-Prot;Acc:P92519]
Ccajan_35466_c0_g4_i2	AT4G23340.1	61.146	314	335	1261	8	317	1.3e-130	383	2353.51	11.2006	up	2.23284e-08	3.72668e-05	N/A	N/A
Ccajan_35467_c0_g2_i4	AT4G34430.3	75.397	126	378	1	309	434	1.66e-48	166	4.02119	2.00762	up	0.00549069	0.65016	CHB3	DNA-binding family protein [Source:TAIR;Acc:AT4G34430]
Ccajan_35477_c0_g3_i1	AT2G29120.1	42.408	191	556	5	450	638	1.23e-45	160	511.324	8.99809	up	0.00678267	0.744654	GLR2.7	Glutamate receptor 2.7 [Source:UniProtKB/Swiss-Prot;Acc:Q8LGN0]
Ccajan_35483_c0_g2_i2	AT2G31440.2	76.446	242	1268	543	1	242	2.27e-106	315	599.724	9.22816	up	0.00304212	0.438788	N/A	N/A
Ccajan_35485_c0_g1_i1	AT2G20420.1	63.866	119	482	126	298	416	7.59e-47	157	4.91513	2.29723	up	0.00176114	0.296411	N/A	Succinate--CoA ligase [ADP-forming] subunit beta, mitochondrial [Source:UniProtKB/Swiss-Prot;Acc:O82662]
Ccajan_35517_c1_g2_i5	AT5G49880.1	62.644	696	109	2166	30	725	0	757	5.89418	2.55929	up	0.0296143	1	MAD1	Mitotic spindle checkpoint protein MAD1 [Source:UniProtKB/Swiss-Prot;Acc:Q9LTY1]
Ccajan_35555_c0_g2_i1	AT4G01800.2	49.18	61	18	200	932	992	6.16e-17	73.2	297.176	8.21517	up	0.0489687	1	AGY1	Albino or Glassy Yellow 1 [Source:UniProtKB/TrEMBL;Acc:F4JG57]
Ccajan_35571_c1_g1_i2	AT4G15800.1	83.582	67	241	41	49	115	8.52e-38	126	8.05534	3.00995	up	0.0320855	1	RALFL33	Protein RALF-like 33 [Source:UniProtKB/Swiss-Prot;Acc:Q8L9P8]
Ccajan_35578_c0_g2_i1	AT3G47800.1	62.006	329	1160	174	29	357	7.05e-152	436	6.40884	2.68006	up	0.0067032	0.738242	N/A	Aldose 1-epimerase [Source:UniProtKB/TrEMBL;Acc:Q9STT3]
Ccajan_35591_c1_g3_i1	AT1G26830.1	33.333	147	457	32	230	373	4.02e-17	77.8	410.794	8.68227	up	0.0151513	1	CUL3A	CUL3A [Source:UniProtKB/TrEMBL;Acc:A0A178WM88]
Ccajan_35602_c2_g2_i4	AT1G63680.3	42.105	95	246	518	329	423	6.19e-10	59.3	2357.37	11.203	up	1.9296e-08	3.4244e-05	N/A	N/A
Ccajan_35620_c0_g1_i3	AT3G04090.1	44.783	230	190	879	2	227	1.46e-54	180	11.6846	3.54653	up	0.000459155	0.121002	SIP1-1	SIP1A [Source:UniProtKB/TrEMBL;Acc:A0A178V5Y6]
Ccajan_35638_c0_g1_i1	AT1G10940.1	94.767	172	382	897	1	172	1.21e-117	343	6.58559	2.71931	up	0.025185	1	ASK1	Protein kinase superfamily protein [Source:UniProtKB/TrEMBL;Acc:F4I7B6]
Ccajan_35657_c0_g3_i4	AT5G46610.1	61.745	149	200	646	8	149	3.34e-24	100	4.46972	2.16018	up	0.016011	1	N/A	N/A
Ccajan_35693_c0_g1_i3	AT5G56890.1	80.556	36	4	111	971	1006	5.97e-10	58.9	1427.26	10.479	up	4.21191e-06	0.00326246	N/A	N/A
Ccajan_35702_c0_g1_i1	AT3G06450.4	68	25	410	484	615	639	4.65e-05	43.1	6.99969	2.80729	up	2.2344e-05	0.0125807	N/A	N/A
Ccajan_35723_c0_g3_i2	AT3G10620.1	65.596	218	38	643	1	216	1.82e-97	286	796.178	9.63695	up	0.000472658	0.122996	NUDT26	Nudix hydrolase 26, chloroplastic [Source:UniProtKB/Swiss-Prot;Acc:Q9CAF2]
Ccajan_35790_c0_g2_i4	AT2G25680.1	61.616	99	297	1	1	90	7.54e-33	119	11413	13.4784	up	0.045112	1	MOT1	Molybdate transporter 1 [Source:UniProtKB/Swiss-Prot;Acc:Q9SL95]
Ccajan_35795_c0_g3_i3	AT3G15518.1	52.055	73	272	75	35	106	2.25e-06	45.8	887.052	9.79287	up	0.000239725	0.0770855	N/A	N/A
Ccajan_35880_c0_g2_i1	AT4G31160.1	54.545	22	231	166	1641	1662	0.001	36.2	9.98531	3.31981	up	0.00788931	0.809124	DCAF1	DDB1- and CUL4-associated factor homolog 1 [Source:UniProtKB/Swiss-Prot;Acc:Q9M086]
Ccajan_35947_c0_g1_i1	AT1G27760.3	59.333	450	1571	228	1	441	6.08e-169	490	7.55756	2.91792	up	0.0425543	1	SAT32	SAT32 [Source:UniProtKB/TrEMBL;Acc:A0A178WAC4]
Ccajan_35967_c0_g1_i2	AT4G21450.2	56.098	82	246	1	142	194	1.13e-22	87	9.3691	3.22791	up	0.0463765	1	N/A	PapD-like superfamily protein [Source:UniProtKB/TrEMBL;Acc:F4JJI7]
Ccajan_36007_c0_g1_i1	AT1G77810.2	57.343	143	65	487	34	160	5.37e-44	149	6.89943	2.78648	up	0.0161265	1	N/A	Hexosyltransferase [Source:UniProtKB/TrEMBL;Acc:A0A178WEM8]
Ccajan_36040_c0_g1_i1	AT5G05560.1	58.904	73	220	2	1	67	2.38e-19	81.3	7.09363	2.82652	up	0.00665034	0.732996	EMB2771	E3 ubiquitin ligase, putative [Source:TAIR;Acc:AT5G05560]
Ccajan_36059_c0_g1_i1	AT3G23250.1	48.311	296	59	889	1	275	4e-81	249	8.65291	3.11319	up	0.000711092	0.158497	MYB15	Transcription factor MYB15 [Source:UniProtKB/Swiss-Prot;Acc:Q9LTC4]
Ccajan_36062_c0_g2_i4	AT1G69530.2	85.714	21	2	64	129	149	5.38e-06	42.7	1221.43	10.2544	up	0.0273315	1	ATEXPA1	AT1G69530 protein [Source:UniProtKB/TrEMBL;Acc:C0Z241]
Ccajan_36064_c0_g1_i1	AT2G32760.3	71.875	32	286	197	139	170	4.53e-07	46.6	5.28229	2.40116	up	0.0467864	1	N/A	N/A
Ccajan_36095_c1_g1_i4	ATMG00710.1	36.538	52	298	143	18	69	3.2e-07	45.4	5.48184	2.45466	up	0.0283898	1	ORF120	Uncharacterized mitochondrial protein AtMg00710 [Source:UniProtKB/Swiss-Prot;Acc:P92512]
Ccajan_36112_c0_g1_i1	AT5G52740.2	40.179	112	676	350	11	104	7.62e-10	56.2	21937.7	14.4211	up	0.0326152	1	N/A	N/A
Ccajan_36113_c2_g3_i2	AT4G11150.1	39.207	227	132	779	1	227	3.76e-23	95.9	10.3096	3.36592	up	0.0156832	1	VHA-E1	V-type proton ATPase subunit E1 [Source:UniProtKB/Swiss-Prot;Acc:Q39258]
Ccajan_36114_c0_g1_i1	AT1G16030.1	52.795	161	491	18	469	628	2.44e-48	165	9.81334	3.29474	up	0.0128249	1	HSP70-5	Hsp70b [Source:UniProtKB/TrEMBL;Acc:A0A178W9N7]
Ccajan_36119_c0_g2_i5	AT1G02400.2	52.863	227	660	1	1	207	6.55e-76	231	372.68	8.54179	up	0.0311096	1	N/A	N/A
Ccajan_36124_c0_g1_i1	AT1G06190.2	47	100	207	491	79	177	8.78e-09	53.5	320.155	8.32263	up	0.0403237	1	N/A	Rho termination factor [Source:TAIR;Acc:AT1G06190]
Ccajan_36162_c0_g1_i5	AT1G15730.1	40.984	61	26	202	139	199	3.56e-13	62.8	1970.17	10.9441	up	1.6581e-07	0.00021327	N/A	At1g15730/F7H2_7 [Source:UniProtKB/TrEMBL;Acc:Q9LMR1]
Ccajan_36179_c0_g1_i1	AT5G30510.1	36.719	128	19	399	230	346	1.11e-14	73.2	6.80316	2.7662	up	0.0297739	1	RPS1	30S ribosomal protein S1, chloroplastic [Source:UniProtKB/Swiss-Prot;Acc:Q93VC7]
Ccajan_36196_c0_g2_i3	AT2G30870.1	35	160	93	548	6	165	2.75e-18	82.4	5.33008	2.41416	up	0.02883	1	GSTF10	Glutathione S-transferase F10 [Source:UniProtKB/Swiss-Prot;Acc:P42761]
Ccajan_36199_c0_g2_i1	AT4G18840.3	38.86	386	1049	3	45	424	4.27e-85	268	4.56508	2.19064	up	0.0098816	0.923837	N/A	N/A
Ccajan_36228_c0_g3_i3	AT3G10330.1	98.507	67	203	3	1	67	2.36e-43	144	687.698	9.42563	up	0.00129202	0.242816	TFIIB2	Transcription initiation factor IIB-2 [Source:UniProtKB/Swiss-Prot;Acc:Q9SS44]
Ccajan_36240_c0_g2_i1	AT4G07960.2	87.013	385	2	1144	321	699	0	585	9.5782	3.25975	up	0.0115542	1	N/A	N/A
Ccajan_36248_c0_g2_i2	AT3G56130.1	48.98	294	233	1102	1	278	4.72e-69	226	309.497	8.27378	up	0.0466853	1	N/A	AT3g56130/F18O21_90 [Source:UniProtKB/TrEMBL;Acc:Q93W03]
Ccajan_36300_c0_g5_i10	AT1G15950.7	80	20	273	332	60	79	0.000147	39.7	11.2739	3.49492	up	0.000874139	0.184014	N/A	N/A
Ccajan_36313_c0_g2_i3	AT5G50130.9	71.429	112	3	338	79	190	3.71e-57	177	677.466	9.40401	up	0.0070259	0.757711	N/A	N/A
Ccajan_36318_c0_g1_i10	AT4G36250.1	59.076	303	2	910	202	473	7.52e-127	375	1314.69	10.3605	up	1.00178e-05	0.00653252	ALDH3F1	Aldehyde dehydrogenase [Source:UniProtKB/TrEMBL;Acc:A0A178UZB9]
Ccajan_36321_c0_g3_i4	AT3G63480.1	65.957	47	2	142	293	339	5.57e-15	68.6	327.504	8.35537	up	5.38424e-09	1.02009e-05	N/A	ATP binding microtubule motor family protein [Source:TAIR;Acc:AT3G63480]
Ccajan_36355_c0_g2_i1	AT1G02640.1	89.474	19	1	57	213	231	7.03e-05	44.7	946.717	9.88679	up	0.000137167	0.0514189	BXL2	Probable beta-D-xylosidase 2 [Source:UniProtKB/Swiss-Prot;Acc:Q94KD8]
Ccajan_36401_c0_g1_i3	AT3G61600.2	81.25	64	420	229	493	556	4.45e-33	122	1250.74	10.2886	up	0.00185643	0.309572	POB1	BTB/POZ domain-containing protein POB1 [Source:UniProtKB/Swiss-Prot;Acc:Q9FPW6]
#N/A	AT4G37870.1	73.267	202	582	1	32	233	2.55e-83	263	#N/A	#N/A	up	#N/A	#N/A	PCKA	Phosphoenolpyruvate carboxykinase (ATP)-like protein [Source:UniProtKB/TrEMBL;Acc:Q0WWL8]
Ccajan_36413_c0_g2_i4	AT5G46795.1	38.356	73	910	704	12	84	9.98e-10	57.8	1294.03	10.3377	up	0.018047	1	MSP2	Microspore-specific promoter 2 [Source:UniProtKB/TrEMBL;Acc:Q1PDM1]
Ccajan_36418_c0_g1_i2	AT4G17486.2	62.667	75	265	480	2	76	2.95e-24	94	1311.79	10.3573	up	9.11718e-06	0.00607601	N/A	DeSI-like protein At4g17486 [Source:UniProtKB/Swiss-Prot;Acc:Q93VG8]
Ccajan_36419_c0_g1_i3	AT2G21770.1	87.143	140	1	420	936	1075	2.33e-68	223	302.313	8.2399	up	0.0487922	1	CESA9	Probable cellulose synthase A catalytic subunit 9 [UDP-forming] [Source:UniProtKB/Swiss-Prot;Acc:Q9SJ22]
Ccajan_36440_c0_g1_i4	AT3G54710.1	42.391	92	615	887	384	474	9.32e-13	69.3	9.47415	3.244	up	0.00867609	0.861224	N/A	N/A
Ccajan_36441_c0_g1_i1	AT3G25540.2	69.697	33	3	101	210	242	2.56e-07	49.3	10.6522	3.41308	up	0.0271168	1	N/A	N/A
Ccajan_36451_c0_g1_i4	AT4G18290.1	61.333	75	14	238	628	696	1.17e-21	87.4	8.35142	3.06202	up	0.010745	0.965048	KAT2	potassium channel in Arabidopsis thaliana 2 [Source:TAIR;Acc:AT4G18290]
Ccajan_36479_c1_g1_i1	AT5G44280.3	39.904	208	189	791	200	399	2.6e-26	108	686.653	9.42344	up	0.0011898	0.230459	N/A	N/A
Ccajan_36483_c0_g1_i2	AT2G37770.1	71.605	162	3	467	3	164	1.59e-67	206	542.062	9.08231	up	0.00443508	0.56993	AKR4C9	NADPH-dependent aldo-keto reductase, chloroplastic [Source:UniProtKB/Swiss-Prot;Acc:Q0PGJ6]
Ccajan_36506_c0_g1_i10	AT3G62120.2	42.5	80	3	242	385	464	3.37e-17	74.7	350.937	8.45507	up	0.0325301	1	N/A	Proline--tRNA ligase, cytoplasmic [Source:UniProtKB/Swiss-Prot;Acc:Q9M1R2]
Ccajan_36535_c1_g1_i1	AT1G22040.1	62.42	157	3	473	320	473	4.9e-62	199	338.424	8.40269	up	0.0364757	1	N/A	F-box/kelch-repeat protein At1g22040 [Source:UniProtKB/Swiss-Prot;Acc:Q9LM55]
Ccajan_36536_c1_g2_i1	AT3G26370.1	93.75	16	48	1	104	119	0.00015	38.9	7.04011	2.8156	up	0.011419	0.999332	PAGR	Protein PECTIC ARABINOGALACTAN SYNTHESIS-RELATED [Source:UniProtKB/Swiss-Prot;Acc:Q9LIN9]
Ccajan_36570_c0_g1_i3	AT1G51540.1	74.265	408	176	1369	12	414	0	605	1124.41	10.135	up	0.0429151	1	N/A	At1g51540 [Source:UniProtKB/TrEMBL;Acc:Q84VX7]
Ccajan_36584_c0_g1_i1	AT3G22550.1	45.679	243	1086	388	31	262	2.16e-43	156	5.40461	2.43419	up	0.00461035	0.582837	N/A	NAD(P)H-quinone oxidoreductase subunit, putative (DUF581) [Source:UniProtKB/TrEMBL;Acc:Q8L471]
Ccajan_36589_c0_g1_i8	AT1G74490.1	53.846	26	1	78	134	159	0.001	37.4	10.0912	3.33502	up	0.0474224	1	N/A	At1g74490 [Source:UniProtKB/TrEMBL;Acc:Q7Y224]
Ccajan_36598_c0_g1_i1	AT4G02940.1	49.746	197	2	520	45	241	4.96e-48	164	7.69029	2.94304	up	0.020293	1	N/A	Oxidoreductase, 2OG-Fe(II) oxygenase family protein [Source:UniProtKB/TrEMBL;Acc:Q9ZT92]
Ccajan_36618_c0_g4_i1	AT1G72220.1	45.415	229	75	686	5	231	2.34e-58	197	706.158	9.46385	up	0.001108	0.219718	ATL54	RING-H2 finger protein ATL54 [Source:UniProtKB/Swiss-Prot;Acc:Q8LFY8]
Ccajan_36625_c0_g1_i13	AT5G57020.1	56.571	175	3	527	80	254	8.07e-74	228	11.0211	3.4622	up	0.00881142	0.867027	NMT1	Glycylpeptide N-tetradecanoyltransferase 1 [Source:UniProtKB/Swiss-Prot;Acc:Q9LTR9]
Ccajan_36683_c0_g1_i1	AT3G29320.1	68.894	479	335	1750	47	523	0	680	4.91479	2.29713	up	0.0438735	1	PHS1	Alpha-glucan phosphorylase 1 [Source:UniProtKB/Swiss-Prot;Acc:Q9LIB2]
Ccajan_36686_c0_g1_i4	AT2G38470.1	53.947	152	302	694	181	329	2.07e-39	142	1065.66	10.0575	up	5.26834e-05	0.0255577	WRKY33	WRKY33 [Source:UniProtKB/TrEMBL;Acc:A0A178VLS4]
Ccajan_36698_c0_g3_i2	AT1G13950.1	93.043	115	165	509	1	114	4.53e-75	222	5.09357	2.34868	up	0.0275316	1	ELF5A-1	Eukaryotic translation initiation factor 5A [Source:UniProtKB/TrEMBL;Acc:A0A178WBN7]
Ccajan_36745_c0_g1_i2	AT5G07440.2	55.556	27	3	83	326	352	7.32e-06	46.6	600.534	9.2301	up	0.00285007	0.41753	GDH2	Glutamate dehydrogenase [Source:UniProtKB/TrEMBL;Acc:A0A178UEW8]
Ccajan_36749_c0_g2_i2	AT2G23360.1	59.172	169	2	499	242	395	1.47e-54	185	5.49994	2.45942	up	0.0288605	1	FPP7	Filament-like plant protein 7 [Source:UniProtKB/Swiss-Prot;Acc:Q9SLN1]
Ccajan_36753_c0_g2_i3	AT1G04240.1	74.757	103	776	468	87	189	8.41e-54	172	12.5413	3.64862	up	0.00241943	0.372748	SHY2	AUX/IAA transcriptional regulator family protein [Source:TAIR;Acc:AT1G04240]
Ccajan_36756_c0_g2_i6	AT4G23160.3	47.468	158	1	474	347	504	8.13e-41	122	353.602	8.46598	up	0.0313202	1	N/A	N/A
Ccajan_36765_c0_g1_i5	AT5G33370.1	65.875	337	1293	283	28	364	1.73e-172	491	308.069	8.26711	up	0.049618	1	N/A	GDSL esterase/lipase At5g33370 [Source:UniProtKB/Swiss-Prot;Acc:Q8LB81]
Ccajan_36776_c0_g2_i2	AT2G42960.5	85	140	629	210	154	293	5.01e-90	256	4.93866	2.30412	up	0.0222587	1	N/A	N/A
Ccajan_36785_c1_g2_i2	AT1G68530.2	49.074	108	352	675	84	191	6.9e-30	114	5.11314	2.35421	up	0.00267648	0.400042	CUT1	3-ketoacyl-CoA synthase [Source:UniProtKB/TrEMBL;Acc:A0A178WCX7]
Ccajan_36793_c0_g1_i1	AT4G19420.2	68.732	355	2	1066	42	396	0	545	2055.01	11.0049	up	1.53393e-05	0.00930975	N/A	Pectinacetylesterase family protein [Source:TAIR;Acc:AT4G19420]
Ccajan_36801_c0_g1_i3	AT3G03740.1	76.382	398	228	1406	46	440	0	608	11.0213	3.46223	up	0.0312556	1	BPM4	BTB/POZ and MATH domain-containing protein 4 [Source:UniProtKB/Swiss-Prot;Acc:Q9SRV1]
Ccajan_36816_c0_g2_i1	AT1G59650.1	62.261	522	383	1939	1	492	0	604	2257.4	11.1404	up	0.000658829	0.151089	CW14	CW14 protein [Source:UniProtKB/TrEMBL;Acc:Q9SLT5]
Ccajan_36858_c0_g2_i6	AT4G00231.1	48.78	492	97	1557	1	473	1.77e-143	427	1761.25	10.7824	up	0.00210802	0.341385	MEE50	MEE50 [Source:UniProtKB/TrEMBL;Acc:A0A178V4E4]
Ccajan_36880_c0_g3_i1	AT2G40430.3	31.461	89	1033	1290	199	287	0.00042	42.7	7.51896	2.91053	up	0.000667855	0.152001	N/A	CONTAINS InterPro DOMAIN/s: P60-like (InterPro:IPR011687), Tumour suppressor protein Gltscr2 (InterPro:IPR011211); Has 709 Blast hits to 643 proteins in 201 species: Archae - 0; Bacteria - 32; Metazoa - 224; Fungi - 154; Plants - 45; Viruses - 0; Ot /.../karyotes - 254 (source: NCBI BLink). [Source:TAIR;Acc:AT2G40430]
Ccajan_36884_c0_g1_i1	AT5G59790.2	56.911	123	23	391	12	131	4.1e-42	143	5.97302	2.57846	up	0.0217278	1	N/A	N/A
Ccajan_36899_c0_g1_i7	AT3G18295.1	40.517	232	1046	399	7	212	5.32e-25	102	100.313	6.64837	up	5.66431e-06	0.00417963	N/A	At3g18295 [Source:UniProtKB/TrEMBL;Acc:Q9LS61]
Ccajan_36939_c0_g3_i3	ATCG01100.1	53.704	54	3	164	80	133	4.08e-09	53.5	330.814	8.36988	up	0.0349695	1	NDHA	NAD(P)H-quinone oxidoreductase subunit 1, chloroplastic [Source:UniProtKB/Swiss-Prot;Acc:Q37165]
Ccajan_36943_c1_g1_i1	AT5G06710.1	70.548	146	386	3	135	280	5.75e-49	164	32.3844	5.01723	up	0.0068397	0.748571	HAT14	Homeobox-leucine zipper protein HAT14 [Source:UniProtKB/Swiss-Prot;Acc:P46665]
Ccajan_36953_c1_g1_i1	AT4G23460.2	70.588	136	407	3	350	485	1.41e-61	202	1532.31	10.5815	up	2.47674e-06	0.0021173	N/A	N/A
Ccajan_37009_c0_g3_i4	AT1G34320.2	47.727	44	3	134	496	538	2.26e-06	47	1373.54	10.4237	up	6.47964e-06	0.00463489	N/A	N/A
Ccajan_37057_c0_g1_i1	AT4G24470.3	66.509	212	438	1064	78	288	8.66e-75	241	509.896	8.99406	up	0.0156972	1	ZIM	GATA-type zinc finger protein with TIFY domain-containing protein [Source:UniProtKB/TrEMBL;Acc:F4JQX4]
Ccajan_37079_c0_g3_i3	AT5G10920.1	77.778	18	176	229	228	245	0.001	36.2	8.50749	3.08873	up	0.00123287	0.235506	N/A	Argininosuccinate lyase, chloroplastic [Source:UniProtKB/Swiss-Prot;Acc:Q9LEU8]
Ccajan_37080_c0_g4_i1	AT1G59710.3	70.37	54	154	315	1	54	5.64e-21	83.6	70.2957	6.13536	up	0.00286849	0.419352	N/A	N/A
Ccajan_37086_c1_g1_i1	AT5G58375.1	59.259	81	582	340	1	77	3.14e-21	87	7.06683	2.82106	up	0.027872	1	N/A	At5g58375 [Source:UniProtKB/TrEMBL;Acc:Q7XA76]
Ccajan_37097_c0_g2_i7	AT1G28260.2	43.827	162	1	486	63	190	2.45e-34	127	961.938	9.9098	up	0.000149214	0.0544784	SMG7L	Protein SMG7L [Source:UniProtKB/Swiss-Prot;Acc:Q9FZ99]
Ccajan_37098_c0_g6_i1	AT5G52600.1	59.091	44	2	133	91	134	4.47e-09	51.2	25.8971	4.69472	up	0.0080281	0.819165	N/A	N/A
Ccajan_37100_c0_g1_i1	AT5G04820.1	37.297	185	952	491	25	207	1.19e-29	115	11.211	3.48684	up	0.00248474	0.379889	OFP13	Transcription repressor OFP13 [Source:UniProtKB/Swiss-Prot;Acc:Q9FMC8]
Ccajan_37143_c1_g2_i4	AT3G09630.1	55.03	169	513	7	145	308	6.83e-43	148	426.59	8.7367	up	0.0131645	1	RPL4A	60S ribosomal protein L4-1 [Source:UniProtKB/Swiss-Prot;Acc:Q9SF40]
Ccajan_37147_c0_g2_i3	AT5G28020.5	82.609	23	188	256	162	184	0.001	38.5	1194.93	10.2227	up	2.56261e-05	0.0142006	CYSD2	Bifunctional L-3-cyanoalanine synthase/cysteine synthase D2 [Source:UniProtKB/Swiss-Prot;Acc:Q9SXS7]
Ccajan_37152_c4_g2_i2	AT1G22460.1	64.417	163	262	750	107	269	2.59e-71	228	421.069	8.71791	up	0.015103	1	OFUT7	O-fucosyltransferase 7 [Source:UniProtKB/Swiss-Prot;Acc:B7ZWR7]
Ccajan_37174_c0_g1_i1	AT4G22330.1	80.392	255	229	993	1	255	6.57e-150	423	16.0904	4.00813	up	0.0485099	1	ATCES1	ATCES1 [Source:UniProtKB/TrEMBL;Acc:A0A178UXI2]
Ccajan_37177_c0_g2_i1	ATCG00190.1	51.22	123	1	366	933	1055	7.39e-37	134	5.35551	2.42102	up	0.020847	1	RPOB	DNA-directed RNA polymerase subunit beta [Source:UniProtKB/TrEMBL;Acc:A0A1B1W4T9]
Ccajan_37181_c1_g2_i1	AT4G37980.1	42.857	70	208	20	44	113	5.37e-12	59.3	25.9885	4.6998	up	0.0302106	1	CAD7	ELI3-1 [Source:UniProtKB/TrEMBL;Acc:A0A178V3X8]
Ccajan_37224_c0_g4_i1	AT2G18969.1	33.333	198	642	1214	8	171	1.08e-26	107	13.45	3.74954	up	0.0180948	1	N/A	N/A
Ccajan_37226_c0_g6_i6	AT3G03980.1	37.662	77	5	226	177	252	1.47e-07	47.4	2035.08	10.9909	up	0.00523792	0.628725	N/A	NADPH-dependent aldehyde reductase-like protein, chloroplastic [Source:UniProtKB/Swiss-Prot;Acc:Q9SQR4]
Ccajan_37263_c0_g2_i1	AT5G44000.1	64.394	132	223	606	44	174	3.21e-48	162	7.5227	2.91125	up	0.00440051	0.567046	N/A	At5g44000 [Source:UniProtKB/TrEMBL;Acc:Q1H5B1]
Ccajan_37297_c0_g1_i3	AT5G15050.1	61.782	348	132	1175	87	434	8.56e-168	479	18.5774	4.21548	up	0.000825211	0.176094	GLCAT14B	Beta-glucuronosyltransferase GlcAT14B [Source:UniProtKB/Swiss-Prot;Acc:Q9LFQ0]
Ccajan_37302_c0_g2_i1	AT2G32270.1	62.887	97	3	293	229	325	4.31e-40	135	4.41054	2.14095	up	0.0292364	1	ZIP3	Zinc transporter 3 [Source:UniProtKB/Swiss-Prot;Acc:Q9SLG3]
Ccajan_37316_c1_g1_i1	AT5G38350.1	54.43	79	237	1	422	500	1.54e-20	84.3	413.267	8.69093	up	0.0156175	1	N/A	Disease resistance protein (NBS-LRR class) family [Source:UniProtKB/TrEMBL;Acc:Q9FF28]
Ccajan_37348_c0_g1_i3	AT1G76160.1	71.574	394	1182	1	101	493	0	577	329.812	8.3655	up	0.0403972	1	SKS5	Sks5 [Source:UniProtKB/TrEMBL;Acc:A0A178WJJ9]
Ccajan_37349_c2_g1_i2	AT1G22770.1	88.235	17	3	53	1023	1039	0.000366	37.4	7.16589	2.84115	up	0.041861	1	GI	Protein GIGANTEA [Source:UniProtKB/Swiss-Prot;Acc:Q9SQI2]
Ccajan_37365_c0_g2_i2	AT3G12670.1	31.765	85	2	256	255	291	0.00037	37.7	9.63494	3.26828	up	0.00760647	0.793408	EMB2742	CTP synthase [Source:UniProtKB/TrEMBL;Acc:A0A178VDI5]
Ccajan_37385_c0_g1_i1	AT3G06770.3	75.194	129	2	388	6	134	1.97e-66	206	5.17652	2.37198	up	0.0194179	1	N/A	Pectin lyase-like superfamily protein [Source:UniProtKB/TrEMBL;Acc:A0A1I9LN94]
Ccajan_37390_c0_g1_i1	AT5G24490.1	85.714	21	64	2	139	159	4.72e-09	41.2	4.71288	2.23661	up	0.0074694	0.785599	N/A	30S ribosomal protein [Source:UniProtKB/TrEMBL;Acc:Q94K97]
Ccajan_37402_c1_g1_i1	AT4G39790.1	62.838	444	1660	353	238	656	1.67e-155	476	15.8882	3.98988	up	0.00881801	0.867027	N/A	BZIP transcription factor, putative (DUF630 and DUF632) [Source:UniProtKB/TrEMBL;Acc:Q5XV54]
Ccajan_37404_c0_g1_i2	AT5G18080.1	70.588	51	2	154	40	90	7.38e-22	82.4	1294.84	10.3386	up	0.00520438	0.626308	N/A	N/A
Ccajan_37408_c0_g1_i1	AT5G13500.3	88.43	121	1	363	237	357	1.98e-64	206	16.5069	4.045	up	0.0474745	1	HPAT3	Hydroxyproline O-arabinosylatransferase 3 (Fragment) [Source:UniProtKB/TrEMBL;Acc:A0A1W6AK51]
Ccajan_37414_c0_g2_i3	AT3G49050.1	78.261	23	71	3	257	279	1.23e-06	45.1	509.469	8.99285	up	0.00656947	0.72694	N/A	Alpha/beta-Hydrolases superfamily protein [Source:UniProtKB/TrEMBL;Acc:Q9SMU2]
Ccajan_37424_c0_g1_i6	AT5G42720.1	58.621	29	88	2	17	45	3.87e-05	41.6	40.4292	5.33733	up	0.000839217	0.17773	N/A	Glycosyl hydrolase family 17 protein [Source:UniProtKB/TrEMBL;Acc:Q8VY12]
Ccajan_37451_c1_g2_i2	AT4G16990.7	49.351	77	236	6	23	99	4.69e-19	80.1	425.588	8.73331	up	0.0150356	1	N/A	N/A
Ccajan_37456_c2_g3_i7	AT1G32127.2	72.928	181	1004	462	81	261	2.08e-84	256	201.191	7.65242	up	0.000313178	0.0930239	N/A	N/A
Ccajan_37461_c0_g2_i9	AT3G13120.3	100	16	50	3	89	104	0.000899	38.1	12.0913	3.5959	up	0.00585624	0.677985	N/A	N/A
Ccajan_37480_c0_g4_i1	AT4G17800.1	45.312	64	181	17	1	59	0.000198	38.5	35.859	5.16426	up	0.000376052	0.104815	AHL23	AT-hook motif nuclear-localized protein 23 [Source:UniProtKB/Swiss-Prot;Acc:O23620]
Ccajan_37507_c0_g1_i12	AT5G48580.1	53.913	115	121	465	29	139	4.84e-36	126	19.1238	4.2573	up	0.00182519	0.306823	FKBP15-2	Peptidylprolyl isomerase [Source:UniProtKB/TrEMBL;Acc:A0A178UPA7]
Ccajan_37517_c0_g1_i6	AT4G19490.2	83.871	31	332	424	765	795	1.98e-10	58.2	464.363	8.85911	up	0.0251801	1	VPS54	Vacuolar protein sorting-associated protein 54, chloroplastic [Source:UniProtKB/Swiss-Prot;Acc:F4JT76]
Ccajan_37529_c0_g2_i4	AT5G19160.1	66.667	147	629	198	303	448	1.48e-69	219	371.017	8.53534	up	0.0237912	1	N/A	N/A
Ccajan_37530_c0_g2_i1	AT2G37670.1	41.935	465	252	1538	34	441	1.02e-79	267	348.038	8.4431	up	0.0287799	1	N/A	Transducin/WD40 repeat-like superfamily protein [Source:TAIR;Acc:AT2G37670]
Ccajan_37561_c0_g3_i2	AT2G39990.1	94.737	19	88	144	275	293	0.001	37.7	10.7806	3.43037	up	0.0474723	1	TIF3F1	Eukaryotic translation initiation factor 3 subunit F [Source:UniProtKB/Swiss-Prot;Acc:O04202]
Ccajan_37578_c1_g2_i3	AT2G36130.1	69.421	121	364	2	9	129	1.76e-53	166	16.4095	4.03646	up	0.000306774	0.0922532	CYP18-2	Peptidyl-prolyl cis-trans isomerase CYP18-2 [Source:UniProtKB/Swiss-Prot;Acc:Q9SIH1]
Ccajan_37587_c0_g1_i8	AT5G64300.1	87.293	181	3	545	353	533	2.94e-113	338	948.763	9.8899	up	0.000132359	0.0505631	RIBA1	RIBA1 [Source:UniProtKB/TrEMBL;Acc:A0A178UCT4]
Ccajan_37598_c0_g2_i1	AT5G47230.1	55.738	183	770	264	118	300	7.34e-42	148	511.515	8.99863	up	0.00628754	0.708833	ERF5	ERF5 [Source:UniProtKB/TrEMBL;Acc:A0A178UKK9]
Ccajan_37599_c0_g1_i1	AT4G23180.1	58.669	646	211	2127	39	669	0	678	13.3927	3.74337	up	0.0351557	1	CRK10	Cysteine-rich receptor-like protein kinase 10 [Source:UniProtKB/Swiss-Prot;Acc:Q8GYA4]
Ccajan_37604_c0_g1_i3	AT3G62930.1	58.824	102	561	256	1	102	1.03e-41	136	1068.09	10.0608	up	0.0136161	1	GRXS6	Monothiol glutaredoxin-S6 [Source:UniProtKB/Swiss-Prot;Acc:Q9LYC8]
Ccajan_37615_c0_g1_i2	AT5G48620.6	53.704	54	3	164	852	905	5.4e-14	66.6	15.2709	3.93272	up	0.000394193	0.108364	N/A	N/A
Ccajan_37616_c0_g1_i1	AT5G08650.2	91.667	24	250	321	585	608	5.7e-07	47	7.38433	2.88447	up	0.00437485	0.565821	N/A	N/A
Ccajan_37632_c1_g1_i14	AT4G13780.1	38.806	67	208	8	18	84	8.31e-12	58.9	306.406	8.2593	up	0.0446778	1	N/A	Methionine--tRNA ligase, cytoplasmic [Source:UniProtKB/Swiss-Prot;Acc:Q9SVN5]
Ccajan_37639_c0_g1_i4	AT1G75220.1	70.787	89	415	681	398	486	4.68e-59	129	807.306	9.65697	up	0.0234097	1	N/A	Sugar transporter ERD6-like 6 [Source:UniProtKB/Swiss-Prot;Acc:Q9FRL3]
Ccajan_37641_c0_g1_i7	AT1G08510.1	100	20	2	61	310	329	1.42e-05	46.2	5.62447	2.49172	up	0.0026531	0.39782	FATB	Palmitoyl-acyl carrier protein thioesterase, chloroplastic [Source:UniProtKB/Swiss-Prot;Acc:Q9SJE2]
Ccajan_37647_c0_g3_i4	AT1G19260.1	46.296	54	167	6	709	762	6.13e-10	53.9	4.81674	2.26806	up	0.0236364	1	N/A	TTF-type zinc finger protein with HAT dimerization domain-containing protein [Source:UniProtKB/TrEMBL;Acc:F4IE28]
Ccajan_37665_c0_g1_i1	AT4G12070.1	73.438	384	409	1554	19	401	0	563	12.9025	3.68958	up	4.86478e-06	0.00368669	N/A	Putative uncharacterized protein At4g12070/F16J13_140 [Source:UniProtKB/TrEMBL;Acc:Q94B03]
Ccajan_37727_c0_g1_i3	AT4G05020.1	63.077	195	104	670	1	193	1.66e-79	249	6.36908	2.67108	up	0.00510413	0.619026	NDB2	NAD(P)H dehydrogenase B2 [Source:UniProtKB/TrEMBL;Acc:F4JGL5]
Ccajan_37728_c2_g3_i1	AT2G19130.1	58.462	65	1	195	667	731	3.35e-21	86.3	1318.04	10.3642	up	0.0418084	1	N/A	G-type lectin S-receptor-like serine/threonine-protein kinase At2g19130 [Source:UniProtKB/Swiss-Prot;Acc:O64477]
Ccajan_37745_c0_g2_i1	AT5G02520.1	50	104	64	372	14	117	2.41e-29	116	11.2522	3.49213	up	0.0220715	1	N/A	CONTAINS InterPro DOMAIN/s: SANT associated (InterPro:IPR015216); BEST Arabidopsis thaliana protein match is: kinase interacting family protein (TAIR:AT1G58210.1); Has 842 Blast hits to 736 proteins in 154 species: Archae - 2; Bacteria - 99; Metazoa /.../; Fungi - 52; Plants - 90; Viruses - 0; Other Eukaryotes - 363 (source: NCBI BLink). [Source:TAIR;Acc:AT5G02520]
Ccajan_37753_c0_g1_i2	AT2G18220.1	38.983	59	221	45	340	398	2.28e-12	60.5	8.42466	3.07462	up	0.0030977	0.445002	N/A	Nucleolar complex protein 2 homolog [Source:UniProtKB/Swiss-Prot;Acc:Q9ZPV5]
Ccajan_37775_c0_g3_i1	AT3G02750.2	64.955	448	950	2251	41	488	0	538	690.981	9.4325	up	0.00126321	0.239215	N/A	Protein phosphatase 2C family protein [Source:TAIR;Acc:AT3G02750]
Ccajan_37778_c0_g2_i1	AT5G67630.1	76.471	255	30	791	1	255	3.57e-122	357	4.12521	2.04447	up	0.0224164	1	N/A	RuvB-like helicase [Source:UniProtKB/TrEMBL;Acc:Q9FJW0]
Ccajan_37786_c0_g1_i13	AT3G02810.1	72.034	236	8	709	116	351	3.45e-113	347	13.2946	3.73277	up	0.0215868	1	LIP2	Receptor-like kinase LIP2 [Source:UniProtKB/Swiss-Prot;Acc:Q9M8S2]
Ccajan_37791_c0_g1_i3	AT2G27710.4	68.75	64	131	322	1	64	3.07e-23	90.5	21.8253	4.44793	up	0.00018386	0.0639628	RPP2B	AT2G27710 protein [Source:UniProtKB/TrEMBL;Acc:B9DGN3]
Ccajan_37792_c0_g4_i2	AT5G16760.1	57.051	312	262	1194	10	318	3.08e-122	366	641.356	9.32498	up	0.00204951	0.335192	ITPK1	Inositol-tetrakisphosphate 1-kinase [Source:UniProtKB/TrEMBL;Acc:A0A178U6K3]
Ccajan_37826_c1_g1_i2	AT3G19184.1	52.273	88	72	335	105	192	1.43e-28	104	4.4192	2.14378	up	0.0458501	1	N/A	AP2/B3-like transcriptional factor family protein [Source:UniProtKB/TrEMBL;Acc:A0A1I9LPB7]
Ccajan_37849_c0_g2_i7	AT2G23460.1	84.337	166	500	3	231	396	6.68e-97	299	13.1194	3.71363	up	0.00151459	0.26956	XLG1	Extra-large guanine nucleotide-binding protein 1 [Source:UniProtKB/Swiss-Prot;Acc:O80462]
Ccajan_37867_c0_g2_i4	AT5G47040.1	88.172	93	2	280	195	287	1.43e-47	161	1386.67	10.4374	up	6.04921e-06	0.00441715	LON2	Lon protease homolog 2, peroxisomal [Source:UniProtKB/Swiss-Prot;Acc:O64948]
Ccajan_37897_c0_g3_i8	AT4G29040.1	95.385	195	604	20	7	198	1.87e-117	341	509.896	8.99406	up	0.0156972	1	RPT2A	RPT2a [Source:UniProtKB/TrEMBL;Acc:A0A178V3V3]
Ccajan_37939_c0_g1_i13	AT2G20000.2	88	25	75	1	492	516	1.75e-05	46.6	2210.2	11.11	up	1.43625e-05	0.00879307	N/A	N/A
Ccajan_37970_c0_g1_i4	AT2G39730.1	91.304	23	71	3	184	206	2.53e-07	47.8	817.155	9.67447	up	0.0351448	1	RCA	Ribulose bisphosphate carboxylase/oxygenase activase, chloroplastic [Source:UniProtKB/Swiss-Prot;Acc:P10896]
Ccajan_37986_c0_g2_i3	AT5G60450.2	94.444	18	333	280	224	241	0.000757	38.1	8.52223	3.09123	up	0.00651382	0.722493	N/A	N/A
Ccajan_37996_c0_g1_i2	AT5G55560.1	78.182	275	300	1124	15	289	9.18e-165	470	4.48957	2.16658	up	0.0420279	1	WNK11	Probable serine/threonine-protein kinase WNK11 [Source:UniProtKB/Swiss-Prot;Acc:Q6ICW6]
Ccajan_37997_c4_g4_i8	AT1G62780.1	67.901	243	103	831	1	237	8.65e-91	272	399.752	8.64296	up	0.0201915	1	N/A	Dimethylallyl, adenosine tRNA methylthiotransferase [Source:UniProtKB/TrEMBL;Acc:Q8VY70]
Ccajan_38023_c0_g2_i1	AT5G67330.1	53.846	39	157	273	321	352	3.36e-06	43.9	4.24197	2.08473	up	0.0166111	1	NRAMP4	Metal transporter Nramp4 [Source:UniProtKB/Swiss-Prot;Acc:Q9FN18]
Ccajan_38088_c0_g3_i2	AT3G53990.1	68	25	77	3	54	78	1.05e-05	38.1	158.406	7.30748	up	0.0278312	1	N/A	AT3G53990 protein [Source:UniProtKB/TrEMBL;Acc:Q9M328]
Ccajan_38121_c2_g1_i5	AT3G53150.1	60.519	385	1	1119	132	516	8.03e-166	474	18.8717	4.23815	up	0.000221204	0.0736641	UGT73D1	UDP-glucosyl transferase 73D1 [Source:TAIR;Acc:AT3G53150]
Ccajan_38125_c1_g2_i1	AT3G10610.1	64.662	133	443	57	1	133	1.51e-53	166	409.366	8.67725	up	0.0159045	1	RPS17C	40S ribosomal protein S17-3 [Source:UniProtKB/Swiss-Prot;Acc:Q9SQZ1]
Ccajan_38132_c2_g2_i2	ATMG00810.1	37.931	87	263	3	137	223	7.69e-19	78.2	18.478	4.20773	up	0.0314183	1	ORF240B	Uncharacterized mitochondrial protein AtMg00810 [Source:UniProtKB/Swiss-Prot;Acc:P92519]
Ccajan_38136_c0_g1_i12	AT1G53345.1	58.75	320	1067	111	9	324	5.15e-123	358	986.729	9.94651	up	0.000108344	0.0444143	N/A	unknown protein; INVOLVED IN: biological_process unknown; LOCATED IN: endomembrane system; EXPRESSED IN: 8 plant structures; EXPRESSED DURING: 4 anthesis, F mature embryo stage, petal differentiation and expansion stage, E expanded cotyledon stage, /.../teral stage; BEST Arabidopsis thaliana protein match is: unknown protein (TAIR:AT5G09580.1); Has 201 Blast hits to 201 proteins in 75 species: Ar…
Ccajan_38139_c0_g1_i1	AT4G18905.1	61.602	487	95	1480	1	486	0	538	20.666	4.36919	up	0.00861228	0.858177	N/A	Transducin/WD40 repeat-like superfamily protein [Source:UniProtKB/TrEMBL;Acc:F4JSC0]
Ccajan_38141_c0_g5_i7	AT4G35020.5	63.636	33	2	100	102	134	3.87e-06	45.8	688.125	9.42653	up	0.00140427	0.256873	N/A	N/A
Ccajan_38147_c4_g1_i1	AT2G41560.4	40.828	169	15	521	441	593	3.3e-32	122	352.983	8.46346	up	0.0309497	1	N/A	N/A
Ccajan_38156_c4_g3_i3	AT5G33370.2	55.556	36	109	2	190	224	0.000678	41.2	20.9819	4.39108	up	0.0191817	1	N/A	GDSL esterase/lipase At5g33370 [Source:UniProtKB/Swiss-Prot;Acc:Q8LB81]
Ccajan_38176_c0_g3_i4	AT1G18070.3	94.444	18	56	3	342	359	2.66e-11	43.5	10.4261	3.38213	up	0.0100481	0.932937	N/A	T10F20.8 protein [Source:UniProtKB/TrEMBL;Acc:Q9LMS7]
Ccajan_38187_c0_g3_i2	AT5G66500.1	53.731	469	182	1582	61	529	1.08e-180	524	54.5391	5.76922	up	0.000615169	0.144466	PCMP-E38	Pentatricopeptide repeat-containing protein At5g66500, mitochondrial [Source:UniProtKB/Swiss-Prot;Acc:Q9FJY9]
Ccajan_38216_c3_g1_i1	AT1G54860.1	39.655	174	876	361	2	174	1.32e-35	128	153.257	7.25981	up	7.79651e-06	0.00535815	N/A	Glycoprotein membrane GPI-anchored [Source:UniProtKB/TrEMBL;Acc:Q9ZVL0]
Ccajan_38258_c3_g1_i17	AT3G45300.1	60.526	38	107	3	326	361	7.5e-05	39.7	672.477	9.39334	up	0.0376737	1	IVD	Isovaleryl-CoA dehydrogenase, mitochondrial [Source:UniProtKB/Swiss-Prot;Acc:Q9SWG0]
Ccajan_38276_c0_g2_i2	AT5G45430.1	66.667	27	216	296	198	222	0.000331	38.5	4.69076	2.22982	up	0.0295482	1	N/A	Protein kinase superfamily protein [Source:UniProtKB/TrEMBL;Acc:Q8H0X4]
Ccajan_38337_c6_g3_i2	AT3G21250.2	82.857	70	2	211	1359	1428	7.22e-34	121	399.134	8.64073	up	0.0199451	1	MRP6	Multidrug resistance-associated protein 6 [Source:UniProtKB/TrEMBL;Acc:A0A1I9LPV5]
Ccajan_38347_c0_g2_i1	AT5G53170.1	42.222	90	3	272	695	784	7.03e-12	65.1	46.4411	5.53733	up	2.51343e-07	0.000303776	FTSH11	ATP-dependent zinc metalloprotease FTSH 11, chloroplastic/mitochondrial [Source:UniProtKB/Swiss-Prot;Acc:Q9FGM0]
Ccajan_38348_c0_g1_i12	AT1G27700.1	84	25	3	77	5	29	5.08e-06	44.3	319.346	8.31897	up	0.0431234	1	N/A	At1g27700/T22C5_14 [Source:UniProtKB/TrEMBL;Acc:Q940U5]
Ccajan_38349_c2_g2_i3	AT5G43320.1	69.061	181	553	11	4	184	5.45e-95	286	17.8147	4.155	up	0.000134997	0.0511087	CKL8	Casein kinase 1-like protein 8 [Source:UniProtKB/Swiss-Prot;Acc:Q9LSX4]
Ccajan_38350_c4_g1_i2	AT5G23110.1	53.642	302	894	4	506	807	2.86e-85	280	10.8333	3.4374	up	0.0372864	1	N/A	Putative uncharacterized protein [Source:UniProtKB/TrEMBL;Acc:Q9FN44]
Ccajan_38384_c0_g3_i1	AT3G52070.1	43.902	123	259	609	1	114	8.1e-20	83.6	714.77	9.48134	up	0.00101696	0.207292	N/A	At3g52070 [Source:UniProtKB/TrEMBL;Acc:Q9SUZ7]
Ccajan_38407_c1_g1_i5	AT3G14240.1	52.778	72	205	5	143	214	3.84e-19	79.7	317.491	8.31057	up	0.0418107	1	SBT1.5	Subtilisin-like protease SBT1.5 [Source:UniProtKB/Swiss-Prot;Acc:Q9LUM3]
Ccajan_38411_c0_g3_i4	AT1G52420.1	61.277	235	3	689	343	577	5.57e-83	260	14.4	3.848	up	0.00378178	0.504474	N/A	At1g52420 [Source:UniProtKB/TrEMBL;Acc:Q9SSP6]
Ccajan_38419_c0_g3_i4	AT1G05280.1	46.154	91	256	5	378	468	5.88e-20	82.8	13.644	3.7702	up	0.00229701	0.359017	N/A	Protein of unknown function (DUF604) [Source:TAIR;Acc:AT1G05280]
Ccajan_38420_c0_g2_i6	AT1G11360.4	77.099	131	386	6	24	154	3.62e-64	203	4.7713	2.25438	up	0.0108003	0.966025	N/A	AT1G11360 protein [Source:UniProtKB/TrEMBL;Acc:C0Z2J1]
Ccajan_38428_c4_g1_i2	AT3G47210.1	41.237	97	23	295	154	241	5.32e-08	50.1	10.989	3.45798	up	0.000805899	0.173026	N/A	AT3g47210/F13I12_260 [Source:UniProtKB/TrEMBL;Acc:Q9SD52]
Ccajan_38443_c1_g6_i8	AT5G18900.1	81.319	91	171	443	32	122	6.14e-49	159	6.29171	2.65345	up	0.0170224	1	P4H4	Probable prolyl 4-hydroxylase 4 [Source:UniProtKB/Swiss-Prot;Acc:Q8LAN3]
Ccajan_38475_c2_g2_i1	AT1G36370.1	69.764	592	2484	802	1	592	0	801	28.9865	4.85731	up	0.0228344	1	SHM7	Serine hydroxymethyltransferase 7 [Source:UniProtKB/Swiss-Prot;Acc:Q84WV0]
Ccajan_38481_c0_g4_i7	AT5G11290.2	38.144	97	331	603	14	108	1.12e-13	69.3	333.095	8.37979	up	0.0427363	1	N/A	N/A
Ccajan_38500_c0_g2_i2	AT5G54500.1	87.5	200	871	272	3	202	7.8e-116	333	4077.71	11.9935	up	1.58858e-11	5.06175e-08	FQR1	Flavodoxin-like quinone reductase 1 [Source:UniProtKB/TrEMBL;Acc:F4K0D0]
Ccajan_40216_c0_g1_i1	AT5G16150.3	85.714	28	701	618	391	418	4.46e-07	50.8	43.4311	5.44066	up	0.0487358	1	GLT1	Plastidic glucose transporter 4 [Source:UniProtKB/Swiss-Prot;Acc:Q56ZZ7]
Ccajan_41342_c0_g3_i1	AT2G39140.2	34.94	83	328	86	170	252	2.96e-08	50.4	18.2568	4.19036	up	0.0143739	1	N/A	N/A
Ccajan_45550_c1_g2_i1	AT5G38990.1	51.515	132	34	411	508	636	8.99e-36	130	4.3395	2.11753	up	0.00165606	0.285231	N/A	Probable receptor-like protein kinase At5g38990 [Source:UniProtKB/Swiss-Prot;Acc:Q9FID9]
Ccajan_46609_c0_g1_i1	AT5G16210.1	61.644	219	47	703	1	217	2.36e-81	264	4.3606	2.12453	up	0.0139832	1	N/A	AT5g16210/T21H19_130 [Source:UniProtKB/TrEMBL;Acc:Q8VYW7]
Ccajan_47265_c0_g1_i1	AT3G62890.1	45.036	413	499	1716	114	524	3.67e-116	357	317.683	8.31144	up	0.039102	1	PCMP-H82	Pentatricopeptide repeat-containing protein At3g62890 [Source:UniProtKB/Swiss-Prot;Acc:Q683I9]
Ccajan_48667_c0_g1_i1	AT3G08690.2	92	25	1	75	45	69	9.98e-08	51.2	336.143	8.39293	up	0.032607	1	UBC11	Ubiquitin-conjugating enzyme E2 11 [Source:UniProtKB/Swiss-Prot;Acc:P35134]
Ccajan_50243_c0_g1_i1	AT5G47320.1	73.611	72	780	565	138	206	3.38e-27	107	385.385	8.59016	up	0.0218298	1	RPS19	40S ribosomal protein S19, mitochondrial [Source:UniProtKB/Swiss-Prot;Acc:P39697]
Ccajan_53391_c0_g1_i1	AT5G58300.3	67.442	258	1	774	341	597	1.51e-119	355	5.90072	2.56089	up	0.0148929	1	N/A	N/A
Ccajan_55694_c0_g9_i1	AT1G50560.1	41.304	92	64	336	182	273	1.1e-18	80.5	82.4583	6.36559	up	0.00452674	0.576949	CYP705A25	Cytochrome P450, family 705, subfamily A, polypeptide 25 [Source:UniProtKB/TrEMBL;Acc:Q9LPS6]
Ccajan_55762_c0_g1_i1	AT1G72320.4	56.271	606	223	2031	84	686	0	705	6.65001	2.73336	up	6.74785e-05	0.03125	N/A	N/A
Ccajan_55806_c0_g3_i1	AT4G22990.1	67.913	321	1260	307	372	692	1.31e-124	377	353.985	8.46754	up	0.0270448	1	N/A	N/A
Ccajan_55906_c0_g1_i1	AT3G48860.2	65.12	582	2011	311	1	577	0	583	10271.1	13.3263	up	0.0474093	1	SCD2	Coiled-coil domain-containing protein SCD2 [Source:UniProtKB/Swiss-Prot;Acc:Q8RWD5]
Ccajan_56490_c0_g1_i1	AT3G51895.1	73.016	126	363	1	1	126	1.42e-57	190	7.24898	2.85778	up	0.0309063	1	SULTR3;1	Sulfate transporter 31 [Source:UniProtKB/TrEMBL;Acc:A0A1I9LNF9]
Ccajan_57037_c0_g1_i1	AT4G01070.2	38.411	302	903	7	8	293	6.54e-64	207	5.7996	2.53595	up	0.0055176	0.652244	N/A	N/A
Ccajan_57880_c0_g1_i1	AT3G47430.1	72.768	224	152	820	4	227	3.13e-113	327	733.465	9.51858	up	0.0182051	1	PEX11B	Peroxisomal membrane protein 11B [Source:UniProtKB/Swiss-Prot;Acc:Q9STY0]
Ccajan_62169_c0_g1_i1	AT4G24050.2	81.818	22	3	68	251	272	0.000109	39.7	423.733	8.72701	up	0.0145803	1	N/A	N/A
Ccajan_65809_c0_g1_i1	AT5G10540.1	30.556	108	345	22	76	183	3.32e-15	70.5	29.4974	4.88252	up	1.25076e-10	3.37222e-07	CYOP	Probable cytosolic oligopeptidase A [Source:UniProtKB/Swiss-Prot;Acc:Q949P2]
Ccajan_66016_c0_g1_i1	AT3G22780.1	42.188	64	99	281	636	693	0.000143	40	11942.6	13.5438	up	0.0463977	1	TSO1	CRC domain-containing protein TSO1 [Source:UniProtKB/Swiss-Prot;Acc:Q9LUI3]
Ccajan_76401_c0_g2_i1	AT1G27980.1	38.739	111	18	326	114	222	1.55e-15	71.2	405.891	8.66495	up	0.017508	1	DPL1	Sphingosine-1-phosphate lyase [Source:UniProtKB/Swiss-Prot;Acc:Q9C509]
Ccajan_78007_c0_g1_i1	AT4G23160.3	30.928	97	39	317	460	556	5.44e-10	56.2	26.9477	4.75209	up	0.0216473	1	N/A	N/A
Ccajan_86414_c0_g1_i1	AT4G25790.1	66.102	59	3	179	152	210	2.08e-24	93.2	20.2993	4.34336	up	0.00160118	0.279718	N/A	At4g25790 [Source:UniProtKB/TrEMBL;Acc:Q9SW04]
Ccajan_86666_c1_g5_i1	AT4G10320.1	37.5	96	29	310	988	1083	2.98e-14	67.4	5.21664	2.38312	up	0.000462684	0.121608	N/A	Isoleucine--tRNA ligase, cytoplasmic [Source:UniProtKB/Swiss-Prot;Acc:F4JLM5]
Ccajan_88538_c0_g1_i1	AT3G26300.1	55.625	160	9	488	335	494	3.88e-54	181	302.313	8.2399	up	0.0487922	1	CYP71B34	Cytochrome P450 71B34 [Source:UniProtKB/Swiss-Prot;Acc:Q9LIP6]
Ccajan_88886_c0_g1_i1	AT4G00570.1	89.474	19	59	3	50	68	0.000216	39.3	4.84833	2.27749	up	0.0412428	1	NAD-ME2	NAD-dependent malic enzyme 2, mitochondrial [Source:UniProtKB/Swiss-Prot;Acc:Q8L7K9]
Ccajan_90913_c0_g1_i1	AT3G13330.1	36.782	87	273	13	1716	1802	1.01e-15	71.2	4.16609	2.05869	up	0.00804824	0.820622	PA200	PA200 [Source:UniProtKB/TrEMBL;Acc:A0A178VC52]
