# Supplementary material for: Transcriptome profiling of differentially expressed genes in cytoplasmic male-sterile line and its fertility restorer line in pigeon pea (Cajanus cajan L.)
Source: BMC Plant Biol. 2020 Feb 13;20:74. doi: 10.1186/s12870-020-2284-y (PMC7020380; doi:10.1186/s12870-020-2284-y)
Supplement: Supplementary file 2 — Additional File 2: Table S1. Sequences with significant BLASTX hits against nr protein database. Table S2. Sequences with significant BLASTX hits against Virdiplantae database. Table S3. Gene Ontology classification of the assembled unigenes. Table S4. KEGG classification of Cajanus cajan unigenes. Table S5. Transcription factors identified in transcriptome of Cajanus cajan. Table S6. List of differentially expressed genes between sterile AKCMS11 and fertile AKPR303 in pigeon pea. Table S7. List of significantly enriched GO terms in down-regulated DEGs. Table S8. List of significantly enriched GO terms in up-regulated DEGs. Table S9. Summary of KEGG annotations for down and up-regulated DEGs. Table S10. TAIR database BLASTX results of pigeon pea, 951 DEGs in MapMan pathway analysis. Table S11. OrthoDB homologs search of 3167 pigeon pea DEGs against TAIR database. Table S12. List of qRT-PCR primers used in this study. [file 12870_2020_2284_MOESM2_ESM.zip › Additional file 2 table S11.xlsx]

## Sheet: down-regulated
Additional file 2: Table S11. OrthoDB homologs search of 3,167 pigeon pea DEGs against TAIR database.
Down-regulated
BlastX			Orthodb
Query Id	Arabidopsis ID	Swiss prot	orthodb Id	Query Id	Uniprot Id	Protein name	Araport Id
Ccajan_112_c0_g2_i1	AT5G64070.1	Phosphatidylinositol 4-kinase beta 1 [Source:UniProtKB/Swiss-Prot;Acc:Q9FMJ0]	EOG093600Z8	Ccajan_112_c0_g2_i1	Q9FMJ0	Phosphatidylinositol 4-kinase beta 1 (PI4-kinase beta 1) (PtdIns-4-kinase beta 1) (EC 2.7.1.67) (Phosphatidylinositol 4-OH kinase beta1) (AtPI4Kbeta1) (PI-4Kbeta1)	AT5G64070
Ccajan_263_c0_g1_i1	AT5G55260.1	protein phosphatase X 2 [Source:TAIR;Acc:AT5G55260]	EOG09360F9Z	Ccajan_263_c0_g1_i1	P48528	Serine/threonine-protein phosphatase PP-X isozyme 2 (EC 3.1.3.16)	AT5G55260
Ccajan_697_c0_g1_i1	AT1G61370.2	N/A		Ccajan_697_c0_g1_i1		N/A
Ccajan_926_c0_g1_i1	AT4G23160.3	N/A		Ccajan_926_c0_g1_i1		N/A
Ccajan_1071c0_g2_i1	AT1G21430.1	Probable indole-3-pyruvate monooxygenase YUCCA11 [Source:UniProtKB/Swiss-Prot;Acc:Q9LPL3]	EOG09360B3O	Ccajan_1071c0_g2_i1	Q9LPL3	Probable indole-3-pyruvate monooxygenase YUCCA11 (EC 1.14.13.168) (Flavin-containing monooxygenase YUCCA11)	AT1G21430
Ccajan_2034_c0_g2_i1	AT2G42880.1	Mitogen-activated protein kinase 20 [Source:UniProtKB/Swiss-Prot;Acc:Q9SJG9]		Ccajan_2034_c0_g2_i1		N/A
Ccajan_2237_c0_g1_i1	AT2G34770.1	FAH1 [Source:UniProtKB/TrEMBL;Acc:A0A178W0P1]	EOG09360LE7	Ccajan_2237_c0_g1_i1	O48916	Dihydroceramide fatty acyl 2-hydroxylase FAH1 (EC 1.14.18.7) (Fatty acid 2-hydroxylase 1) (AtFAH1)	AT2G34770
Ccajan_2250_c0_g1_i1	AT3G61750.2	N/A	EOG09360F9F	Ccajan_2250_c0_g1_i1	Q9M363	Cytochrome b561 and DOMON domain-containing protein At3g61750 (Protein b561A.tha9)	AT3G61750
Ccajan_2425_c0_g1_i1	AT1G15380.2	GLYI4 [Source:UniProtKB/TrEMBL;Acc:A0A178W6B2]		Ccajan_2425_c0_g1_i1		N/A
Ccajan_2910_c0_g1_i1	AT1G05990.1	Calmodulin-like protein 7 [Source:UniProtKB/Swiss-Prot;Acc:Q9LNE7]		Ccajan_2910_c0_g1_i1		N/A
Ccajan_2964_c0_g2_i1	AT2G23170.1	Indole-3-acetic acid-amido synthetase GH3.3 [Source:UniProtKB/Swiss-Prot;Acc:O22190]	EOG093605O7	Ccajan_2964_c0_g2_i1	O22190	Indole-3-acetic acid-amido synthetase GH3.3 (EC 6.3.2.-) (Auxin-responsive GH3-like protein 3) (AtGH3-3)	AT2G23170
Ccajan_3507_c0_g2_i1	AT1G07780.9	N/A		Ccajan_3507_c0_g2_i1		N/A
Ccajan_3951_c0_g2_i1	AT5G05220.1	AT5g05220/K18I23_2 [Source:UniProtKB/TrEMBL;Acc:Q940U2]		Ccajan_3951_c0_g2_i1		N/A
Ccajan_4400_c0_g2_i1	AT5G58720.1	SMR domain-containing protein At5g58720 [Source:UniProtKB/Swiss-Prot;Acc:O65573]		Ccajan_4400_c0_g2_i1		N/A
Ccajan_4562_c0_g1_i1	AT5G50080.1	N/A	EOG09360TOB	Ccajan_4562_c0_g1_i1	F4IFX1	Integrase-type DNA-binding superfamily protein	AT2G33710
Ccajan_4594_c0_g1_i1	AT3G27530.1	Golgin candidate 6 [Source:UniProtKB/Swiss-Prot;Acc:B0F9L4]	EOG0936032M	Ccajan_4594_c0_g1_i1	B0F9L4	Golgin candidate 6 (AtGC6) (Protein MAIGO 4)	AT3G27530
Ccajan_4644_c0_g2_i1	AT3G44785.1	N/A		Ccajan_4644_c0_g2_i1		N/A
Ccajan_5346_c0_g1_i1	AT3G11510.1	At3g11510 [Source:UniProtKB/TrEMBL;Acc:Q1H555]	EOG09360T8R	Ccajan_5346_c0_g1_i1	Q9CAX6	40S ribosomal protein S14-2	AT3G11510
Ccajan_5654_c0_g2_i1	AT1G13330.1	Homologous-pairing protein 2 homolog [Source:UniProtKB/Swiss-Prot;Acc:Q9FX64]	EOG09360L6O	Ccajan_5654_c0_g2_i1	Q9FX64	Homologous-pairing protein 2 homolog (Protein AHP2) (AtAHP2) (Protein ARABIDOPSIS HOMOLOG PAIRING 2) (Protein HOP2) (AtHOP2)	AT1G13330
Ccajan_6010_c0_g1_i1	AT2G30980.1	SKdZeta [Source:UniProtKB/TrEMBL;Acc:A0A178W1X9]	EOG09360BBG	Ccajan_6010_c0_g1_i1	Q39010	Shaggy-related protein kinase zeta (EC 2.7.11.1) (ASK-zeta) (Shaggy-related protein kinase 2-2) (AtSK2-2) (Shaggy-related protein kinase 23) (AtSK23)	AT2G30980
Ccajan_6084_c0_g1_i1	AT2G25300.2	N/A		Ccajan_6084_c0_g1_i1		N/A
Ccajan_6722_c0_g2_i1	AT3G45780.2	RPT1 [Source:UniProtKB/TrEMBL;Acc:A0A178VFT4]		Ccajan_6722_c0_g2_i1		N/A
Ccajan_6896_c0_g1_i1	AT4G23160.3	N/A		Ccajan_6896_c0_g1_i1		N/A
Ccajan_7265_c0_g1_i1	AT4G34960.1	Peptidyl-prolyl cis-trans isomerase CYP21-1 [Source:UniProtKB/Swiss-Prot;Acc:O49605]	EOG09360LF2	Ccajan_7265_c0_g1_i1	O49605	Peptidyl-prolyl cis-trans isomerase CYP21-1 (PPIase CYP21-1) (EC 5.2.1.8) (Cyclophilin of 21 kDa 1) (Cyclophilin-21-1)	AT4G34960
Ccajan_7391_c0_g1_i1	AT4G18030.1	Probable methyltransferase PMT14 [Source:UniProtKB/Swiss-Prot;Acc:Q94EJ6]	EOG093603WN	Ccajan_7391_c0_g1_i1	Q94EJ6	Probable methyltransferase PMT14 (EC 2.1.1.-)	AT4G18030
Ccajan_7502_c0_g1_i1	AT5G38280.2	N/A	EOG09360C7H	Ccajan_7502_c0_g1_i1	Q9FF29	PR5-like receptor kinase (EC 2.7.11.1)	AT5G38280
Ccajan_7559_c0_g1_i1	AT3G61600.2	BTB/POZ domain-containing protein POB1 [Source:UniProtKB/Swiss-Prot;Acc:Q9FPW6]		Ccajan_7559_c0_g1_i1		N/A
Ccajan_7875_c0_g1_i1	AT2G27500.1	Glucan endo-1,3-beta-glucosidase 14 [Source:UniProtKB/Swiss-Prot;Acc:Q9ZQG9]	EOG09360F5J	Ccajan_7875_c0_g1_i1	Q9ZQG9	Glucan endo-1,3-beta-glucosidase 14 (EC 3.2.1.39) ((1->3)-beta-glucan endohydrolase 14) ((1->3)-beta-glucanase 14) (Beta-1,3-endoglucanase 14) (Beta-1,3-glucanase 14)	AT2G27500
Ccajan_7932_c0_g1_i1	AT1G49470.1	At1g49470 [Source:UniProtKB/TrEMBL;Acc:Q9XIB3]	EOG09360L3C	Ccajan_7932_c0_g1_i1	Q9XIB3	At1g49470 (F13F21.10 protein) (Transmembrane epididymal protein (DUF716))	AT1G49470
Ccajan_8159_c0_g1_i1	AT5G19600.1	Probable sulfate transporter 3.5 [Source:UniProtKB/Swiss-Prot;Acc:Q94LW6]	EOG0936057K	Ccajan_8159_c0_g1_i1	Q94LW6	Probable sulfate transporter 3.5	AT5G19600
Ccajan_8230_c0_g2_i1	AT5G35580.1	Protein kinase superfamily protein [Source:TAIR;Acc:AT5G35580]		Ccajan_8230_c0_g2_i1		N/A
Ccajan_8518_c0_g1_i1	AT4G21110.2	N/A		Ccajan_8518_c0_g1_i1		N/A
Ccajan_8746_c0_g1_i1	AT5G09900.1	26S proteasome regulatory subunit, putative (RPN5) [Source:UniProtKB/TrEMBL;Acc:B3H6B0]		Ccajan_8746_c0_g1_i1		N/A
Ccajan_8765_c0_g1_i1	AT3G61320.1	N/A	EOG09360BFP	Ccajan_8765_c0_g1_i1	O80832	UPF0187 protein At2g45870, chloroplastic	AT2G45870
Ccajan_8807_c0_g2_i1	AT1G47870.2	E2FC [Source:UniProtKB/TrEMBL;Acc:A0A178WB46]	EOG09360AY6	Ccajan_8807_c0_g2_i1	Q9FV70	Transcription factor E2FC (E2F transcription factor-2) (AtE2F2)	AT1G47870
Ccajan_8993_c0_g1_i1	AT2G20560.1	At2g20560/T13C7.15 [Source:UniProtKB/TrEMBL;Acc:Q9SIL3]	EOG09360GYG	Ccajan_8993_c0_g1_i1	Q9SIL3	At2g20560/T13C7.15 (DNAJ heat shock family protein) (Putative heat shock protein)	AT2G20560
Ccajan_9040_c0_g2_i1	AT5G24300.2	Starch synthase, chloroplastic/amyloplastic (Fragment) [Source:UniProtKB/TrEMBL;Acc:W8QN76]	EOG093602TG	Ccajan_9040_c0_g2_i1	W8QN76	Starch synthase, chloroplastic/amyloplastic (EC 2.4.1.-) (Fragment)	AT5G24300
Ccajan_9710_c0_g2_i1	AT3G43540.1	Initiation factor 4F subunit (DUF1350) [Source:UniProtKB/TrEMBL;Acc:Q9M236]		Ccajan_9710_c0_g2_i1		N/A
Ccajan_9811_c0_g1_i1	AT2G15490.3	Glycosyltransferase [Source:UniProtKB/TrEMBL;Acc:A0A178VNQ8]	EOG0936072N	Ccajan_9811_c0_g1_i1	Q9SCP5	UDP-glycosyltransferase 73C7 (EC 2.4.1.-)	AT2G15490.3
Ccajan_10112_c0_g2_i1	AT3G28920.1	Zinc-finger homeodomain protein 9 [Source:UniProtKB/Swiss-Prot;Acc:Q9LHF0]	EOG09360O42	Ccajan_10112_c0_g2_i1	Q9LHF0	Zinc-finger homeodomain protein 9 (AtZHD9) (Homeobox protein 34) (AtHB-34)	AT3G28920
Ccajan_10186_c0_g1_i1	AT5G07280.1	Leucine-rich repeat receptor protein kinase EMS1 [Source:UniProtKB/Swiss-Prot;Acc:Q9LYN8]		Ccajan_10186_c0_g1_i1		N/A
Ccajan_10213_c0_g1_i1	AT2G25737.1	N/A		Ccajan_10213_c0_g1_i1		N/A
Ccajan_10500_c0_g1_i1	AT4G28811.1	N/A		Ccajan_10500_c0_g1_i1		N/A
Ccajan_11000_c0_g2_i1	AT3G58760.6	N/A		Ccajan_11000_c0_g2_i1		N/A
Ccajan_11334_c0_g1_i1	AT3G29785.1	N/A		Ccajan_11334_c0_g1_i1		N/A
Ccajan_11355_c0_g3_i1	AT2G32240.1	response to cadmium ion; LOCATED IN: plasma membrane; EXPRESSED IN: 25 plant structures; EXPRESSED DURING: 13 growth stages; CONTAINS InterPro DOMAIN/s: Prefoldin (InterPro:IPR009053); BEST Arab /.../s thaliana protein match is: unknown protein (TAIR:AT1G05320.3); Has 470429 Blast hits to 168274 proteins in 4282 species: Archae - 6896; Bacteria - 131956; Metazoa - 175525; Fungi - 33166; Plants - …	EOG09360074	Ccajan_11355_c0_g3_i1	F4ISU2	Early endosome antigen	AT2G32240
Ccajan_11397_c0_g1_i1	AT3G06895.1	F17A9.5 protein [Source:UniProtKB/TrEMBL;Acc:Q9M909]		Ccajan_11397_c0_g1_i1		N/A
Ccajan_11555_c1_g1_i1	ATMG00980.1	Ribosomal protein S12/S23 family protein [Source:TAIR;Acc:ATMG00980]		Ccajan_11555_c1_g1_i1		N/A
Ccajan_11659_c0_g1_i1	AT4G21430.1	Protein B160 [Source:UniProtKB/TrEMBL;Acc:Q8H1S7]		Ccajan_11659_c0_g1_i1		N/A
Ccajan_12025_c0_g1_i1	AT3G03960.1	T-complex protein 1 subunit theta [Source:UniProtKB/Swiss-Prot;Acc:Q94K05]		Ccajan_12025_c0_g1_i1		N/A
Ccajan_12096_c0_g1_i1	AT1G48720.1	At1g48720 [Source:UniProtKB/TrEMBL;Acc:Q682G3]		Ccajan_12096_c0_g1_i1		N/A
Ccajan_12116_c0_g1_i1	AT3G01810.3	EEIG1/EHBP1 protein amino-terminal domain protein [Source:UniProtKB/TrEMBL;Acc:Q9SGJ0]	EOG093602OI	Ccajan_12116_c0_g1_i1	Q9SGJ0	EEIG1/EHBP1 protein amino-terminal domain protein [Source:UniProtKB/TrEMBL;Acc:Q9SGJ0]
Ccajan_12174_c0_g2_i1	AT5G41770.1	Crooked neck protein, putative / cell cycle protein [Source:UniProtKB/TrEMBL;Acc:F4JZX8]		Ccajan_12174_c0_g2_i1		N/A
Ccajan_12227_c0_g1_i1	AT2G37570.1	SLT1 [Source:UniProtKB/TrEMBL;Acc:A0A178VWH9]	EOG0936079A	Ccajan_12227_c0_g1_i1	O80926	Expressed protein (HSP20-like chaperones superfamily protein) (SLT1 protein)	AT2G37570
Ccajan_12301_c0_g1_i1	AT2G41370.1	Regulatory protein NPR5 [Source:UniProtKB/Swiss-Prot;Acc:Q9ZVC2]		Ccajan_12301_c0_g1_i1		N/A
Ccajan_12415_c0_g2_i1	ATMG00850.1	Uncharacterized mitochondrial protein AtMg00850 [Source:UniProtKB/Swiss-Prot;Acc:P92522]		Ccajan_12415_c0_g2_i1		N/A
Ccajan_12449_c0_g1_i1	AT5G18600.1	Monothiol glutaredoxin-S2 [Source:UniProtKB/Swiss-Prot;Acc:Q8L8Z8]	EOG09360V1H	Ccajan_12449_c0_g1_i1	Q8L8Z8	Monothiol glutaredoxin-S2 (AtGrxS2) (Protein ROXY 10)	AT5G18600
Ccajan_12688_c0_g1_i1	AT5G05340.1	Peroxidase 52 [Source:UniProtKB/Swiss-Prot;Acc:Q9FLC0]	EOG09360G9Q	Ccajan_12688_c0_g1_i1	Q9FLC0	Peroxidase 52 (Atperox P52) (EC 1.11.1.7) (ATP49)	AT5G05340
Ccajan_12730_c0_g1_i1	AT2G04030.1	HSP90.5 [Source:UniProtKB/TrEMBL;Acc:A0A178VPV7]	EOG093603ZM	Ccajan_12730_c0_g1_i1	F4JFN3	Heat shock protein 90-5, chloroplastic (AtHSP90.5) (AtHsp90-5) (Heat shock protein 88-1) (Hsp88-1) (Hsp90C) (Protein EMBRYO DEFECTIVE 1956) (Protein chlorate-resistance 88)	AT2G04030
Ccajan_12821_c0_g1_i1	AT4G08950.1	Protein EXORDIUM [Source:UniProtKB/Swiss-Prot;Acc:Q9ZPE7]	EOG09360I9X	Ccajan_12821_c0_g1_i1	Q9ZPE7	Protein EXORDIUM	AT4G08950
Ccajan_12895_c0_g1_i1	AT1G74160.1	LONGIFOLIA protein [Source:UniProtKB/TrEMBL;Acc:Q0WNQ5]	EOG093600XC	Ccajan_12895_c0_g1_i1	Q0WNQ5	LONGIFOLIA protein	AT1G74160
Ccajan_12914_c0_g1_i1	AT3G08030.1	F17A17.37 protein [Source:UniProtKB/TrEMBL;Acc:Q9SFB1]		Ccajan_12914_c0_g1_i1		N/A
Ccajan_12986_c1_g1_i1	AT2G45990.2	AT2G45990 protein [Source:UniProtKB/TrEMBL;Acc:O82790]	EOG09360L6F	Ccajan_12986_c1_g1_i1	O82790	AT2G45990 protein (Expressed protein) (Ribosomal RNA small subunit methyltransferase G)	AT2G45990
Ccajan_13031_c0_g2_i1	AT5G54900.1	Polyadenylate-binding protein RBP45A [Source:UniProtKB/Swiss-Prot;Acc:Q9FPJ8]		Ccajan_13031_c0_g2_i1		N/A
Ccajan_13394_c0_g1_i1	AT2G27110.3	Protein FAR1-RELATED SEQUENCE 3 [Source:UniProtKB/Swiss-Prot;Acc:Q9ZVC9]	EOG093604G7	Ccajan_13394_c0_g1_i1	Q9ZVC9	Protein FAR1-RELATED SEQUENCE 3	AT2G27110
Ccajan_13673_c0_g1_i1	AT1G22450.1	COX6B [Source:UniProtKB/TrEMBL;Acc:A0A178WPQ4]		Ccajan_13673_c0_g1_i1		N/A
Ccajan_13738_c0_g1_i1	AT3G62700.1	ABC transporter C family member 14 [Source:UniProtKB/Swiss-Prot;Acc:Q9LZJ5]	EOG0936007A	Ccajan_13738_c0_g1_i1	Q9LZJ5	ABC transporter C family member 14 (ABC transporter ABCC.14) (AtABCC14) (EC 3.6.3.44) (ATP-energized glutathione S-conjugate pump 10) (Glutathione S-conjugate-transporting ATPase 10) (Multidrug resistance-associated protein 10)	AT3G62700
Ccajan_15331_c0_g1_i1	AT3G25920.1	50S ribosomal protein L15, chloroplastic [Source:UniProtKB/Swiss-Prot;Acc:P25873]	EOG09360M4S	Ccajan_15331_c0_g1_i1	P25873	50S ribosomal protein L15, chloroplastic (CL15)	AT3G25920
Ccajan_15390_c0_g1_i1	AT1G48520.3	Glutamyl-tRNA(Gln) amidotransferase subunit B, chloroplastic/mitochondrial [Source:UniProtKB/Swiss-Prot;Acc:Q9FV81]	EOG0936083S	Ccajan_15390_c0_g1_i1	Q9FV81	Glutamyl-tRNA(Gln) amidotransferase subunit B, chloroplastic/mitochondrial (Glu-AdT subunit B) (EC 6.3.5.-)	AT1G48520
Ccajan_15679_c0_g2_i1	AT2G32540.1	Glycosyltransferase (Fragment) [Source:UniProtKB/TrEMBL;Acc:W8Q3D1]	EOG093603VR	Ccajan_15679_c0_g2_i1	W8Q3D1	Glycosyltransferase (Fragment)	AT2G32540
Ccajan_16321_c0_g3_i1	AT1G05200.7	N/A		Ccajan_16321_c0_g3_i1		N/A
Ccajan_16351_c0_g2_i1	AT5G05690.3	DWF3 [Source:UniProtKB/TrEMBL;Acc:A0A178UQC4]		Ccajan_16351_c0_g2_i1		N/A
Ccajan_16680_c0_g1_i1	AT1G26830.1	CUL3A [Source:UniProtKB/TrEMBL;Acc:A0A178WM88]		Ccajan_16680_c0_g1_i1		N/A
Ccajan_16748_c0_g1_i1	AT3G23130.1	Putative uncharacterized protein At3g23130 (Fragment) [Source:UniProtKB/TrEMBL;Acc:C0SVC6]	EOG09360UDE	Ccajan_16748_c0_g1_i1	Q38895	Transcriptional regulator SUPERMAN	AT3G23130
Ccajan_17949_c0_g1_i1	AT2G18480.1	Probable polyol transporter 3 [Source:UniProtKB/Swiss-Prot;Acc:Q9ZNS0]	EOG09360882	Ccajan_17949_c0_g1_i1	Q9ZNS0	Probable polyol transporter 3	AT2G18480
Ccajan_18036_c0_g1_i1	AT1G79820.2	Probable plastidic glucose transporter 3 [Source:UniProtKB/Swiss-Prot;Acc:Q2V4B9]	EOG093609FD	Ccajan_18036_c0_g1_i1	Q2V4B9	Probable plastidic glucose transporter 3	AT1G79820
Ccajan_18390_c0_g1_i1	AT3G48890.1	Membrane steroid-binding protein 2 [Source:UniProtKB/Swiss-Prot;Acc:Q9M2Z4]	EOG09360PJZ	Ccajan_18390_c0_g1_i1	Q9M2Z4	Membrane steroid-binding protein 2 (AtMP2) (Membrane-associated progesterone-binding protein 3) (AtMAPR3)	AT3G48890
Ccajan_18517_c0_g1_i1	AT1G22360.1	UDP-glycosyltransferase 85A2 [Source:UniProtKB/Swiss-Prot;Acc:Q9ZWJ3]	EOG093607YV	Ccajan_18517_c0_g1_i1	Q9ZWJ3	UDP-glycosyltransferase 85A2 (EC 2.4.1.-)	AT1G22360
Ccajan_18580_c0_g2_i1	AT1G74040.2	N/A		Ccajan_18580_c0_g2_i1		N/A
Ccajan_18815_c0_g1_i2	AT1G17290.1	Alanine aminotransferase 1, mitochondrial [Source:UniProtKB/Swiss-Prot;Acc:F4I7I0]		Ccajan_18815_c0_g1_i2		N/A
Ccajan_18941_c0_g2_i1	AT4G15680.1	Monothiol glutaredoxin-S4 [Source:UniProtKB/Swiss-Prot;Acc:O23419]		Ccajan_18941_c0_g2_i1		N/A
Ccajan_18996_c0_g1_i4	AT4G37280.1	Protein MRG1 [Source:UniProtKB/Swiss-Prot;Acc:Q94C32]		Ccajan_18996_c0_g1_i4		N/A
Ccajan_18998_c0_g2_i1	AT3G16490.1	At3g16490 [Source:UniProtKB/TrEMBL;Acc:Q9LK76]	EOG09360J9Z	Ccajan_18998_c0_g2_i1	Q9LK76	At3g16490 (IQ-domain 26)	AT3G16490
Ccajan_19146_c0_g1_i2	AT4G08250.1	Scarecrow-like protein 26 [Source:UniProtKB/Swiss-Prot;Acc:Q9SUF5]	EOG09360EI3	Ccajan_19146_c0_g1_i2	Q9SUF5	Scarecrow-like protein 26 (AtSCL26) (GRAS family protein 23) (AtGRAS-23)	AT4G08250
Ccajan_19618_c0_g1_i1	AT2G42680.1	MBF1A [Source:UniProtKB/TrEMBL;Acc:A0A178VSD5]	EOG09360RDR	Ccajan_19618_c0_g1_i1	Q9SJI8	Multiprotein-bridging factor 1a	AT2G42680
Ccajan_19694_c0_g2_i1	AT2G44520.1	Protoheme IX farnesyltransferase, mitochondrial [Source:UniProtKB/Swiss-Prot;Acc:O64886]		Ccajan_19694_c0_g2_i1		N/A
Ccajan_19700_c0_g1_i2	AT5G46860.1	VAM3 [Source:UniProtKB/TrEMBL;Acc:A0A178UDT6]		Ccajan_19700_c0_g1_i2		N/A
Ccajan_19866_c0_g2_i1	AT3G14170.1	N/A		Ccajan_19866_c0_g2_i1		N/A
Ccajan_19903_c0_g1_i1	AT4G33330.3	N/A		Ccajan_19903_c0_g1_i1		N/A
Ccajan_19919_c0_g1_i1	AT1G36240.1	Putative 60S ribosomal protein L30-1 [Source:UniProtKB/Swiss-Prot;Acc:Q9C8F7]	EOG09360TU0	Ccajan_19919_c0_g1_i1	Q9C8F7	Putative 60S ribosomal protein L30-1	AT1G36240
Ccajan_20397_c0_g4_i1	AT1G08500.1	Early nodulin-like protein 18 [Source:UniProtKB/TrEMBL;Acc:O82083]	EOG09360LQW	Ccajan_20397_c0_g4_i1	O82083	Early nodulin-like protein 18 (T27G7.18)	AT1G08500
Ccajan_20459_c0_g1_i1	AT3G62370.1	Heme binding protein [Source:UniProtKB/TrEMBL;Acc:Q9LZQ3]	EOG09360B9R	Ccajan_20459_c0_g1_i1	Q9LZQ3	Heme binding protein	AT3G62370
Ccajan_20585_c0_g1_i1	AT4G15470.1	BI1-like protein [Source:UniProtKB/Swiss-Prot;Acc:Q94A20]	EOG09360K1Z	Ccajan_20585_c0_g1_i1	Q94A20	BI1-like protein (Protein LIFEGUARD 5) (AtLFG5)	AT4G15470
Ccajan_20805_c0_g3_i1	AT3G52730.2	N/A		Ccajan_20805_c0_g3_i1		N/A
Ccajan_20833_c1_g1_i1	AT3G15050.1	IQ-domain 10 [Source:UniProtKB/TrEMBL;Acc:Q9LKA0]	EOG09360M1S	Ccajan_20833_c1_g1_i1	Q9LKA0	IQ-domain 10	AT3G15050
Ccajan_20878_c0_g1_i1	AT1G65980.1	Peroxiredoxin-2B [Source:UniProtKB/Swiss-Prot;Acc:Q9XEX2]	EOG09360OQV	Ccajan_20878_c0_g1_i1	Q9XEX2	Peroxiredoxin-2B (EC 1.11.1.15) (Peroxiredoxin IIB) (Peroxiredoxin TPx1) (Thioredoxin peroxidase 2B) (Thioredoxin-dependent peroxidase 1)	AT1G65980
Ccajan_21143_c0_g1_i1	AT4G05530.1	Short-chain dehydrogenase/reductase SDRA [Source:UniProtKB/Swiss-Prot;Acc:Q9S9W2]	EOG09360O1U	Ccajan_21143_c0_g1_i1	Q9S9W2	Short-chain dehydrogenase/reductase SDRA (EC 1.1.-.-) (Protein INDOLE-3-BUTYRIC ACID RESPONSE 1) (Short-chain dehydrogenase/reductase A)	AT4G05530
Ccajan_21151_c0_g2_i1	AT3G54540.2	N/A	EOG093605FV	Ccajan_21151_c0_g2_i1	Q9M1H3	ABC transporter F family member 4 (ABC transporter ABCF.4) (AtABCF4) (GCN20-type ATP-binding cassette protein GCN4)	AT3G54540
Ccajan_21170_c0_g3_i1	AT1G78170.1	E3 ubiquitin-protein ligase [Source:UniProtKB/TrEMBL;Acc:Q84JP5]	EOG09360VA9	Ccajan_21170_c0_g3_i1	Q84JP5	E3 ubiquitin-protein ligase	AT1G78170
Ccajan_21175_c0_g1_i1	AT4G03205.1	Coproporphyrinogen III oxidase [Source:TAIR;Acc:AT4G03205]		Ccajan_21175_c0_g1_i1		N/A
Ccajan_21341_c0_g1_i2	AT2G46790.3	N/A		Ccajan_21341_c0_g1_i2		N/A
Ccajan_21460_c0_g2_i1	AT5G64630.1	Chromatin assembly factor 1 subunit FAS2 [Source:UniProtKB/Swiss-Prot;Acc:Q9SXY1]		Ccajan_21460_c0_g2_i1		N/A
Ccajan_21589_c0_g1_i1	AT1G45180.4	N/A		Ccajan_21589_c0_g1_i1		N/A
Ccajan_22375_c0_g1_i1	AT3G15510.1	NAC transcription factor 56 [Source:UniProtKB/Swiss-Prot;Acc:Q9LD44]		Ccajan_22375_c0_g1_i1		N/A
Ccajan_22396_c0_g1_i1	AT5G55810.2	Nicotinate/nicotinamide mononucleotide adenyltransferase [Source:UniProtKB/TrEMBL;Acc:F4K688]		Ccajan_22396_c0_g1_i1		N/A
Ccajan_22431_c0_g2_i2	AT5G01890.1	Leucine-rich repeat receptor-like protein kinase PXC2 [Source:UniProtKB/Swiss-Prot;Acc:Q9LZV7]	EOG093601HM	Ccajan_22431_c0_g2_i2	Q9LZV7	Leucine-rich repeat receptor-like protein kinase PXC2 (Protein PXY/TDR-CORRELATED 2)	AT5G01890
Ccajan_22451_c0_g1_i1	AT4G24180.2	N/A	EOG09360JNP	Ccajan_22451_c0_g1_i1	F4JQ53	THAUMATIN-LIKE PROTEIN 1	AT4G24180
Ccajan_22546_c0_g3_i1	AT5G46540.1	ABC transporter B family member 7 [Source:UniProtKB/Swiss-Prot;Acc:Q9FHF1]	EOG093600JM	Ccajan_22546_c0_g3_i1	Q9FHF1	ABC transporter B family member 7 (ABC transporter ABCB.7) (AtABCB7) (Multidrug resistance protein 7) (P-glycoprotein 7)	AT5G46540
Ccajan_22746_c0_g3_i1	AT1G32930.1	Beta-1,6-galactosyltransferase GALT31A [Source:UniProtKB/Swiss-Prot;Acc:Q9MAP8]		Ccajan_22746_c0_g3_i1		N/A
Ccajan_22747_c0_g1_i1	AT4G09820.1	Transcription factor TT8 [Source:UniProtKB/Swiss-Prot;Acc:Q9FT81]		Ccajan_22747_c0_g1_i1		N/A
Ccajan_22866_c0_g1_i4	AT3G06040.3	Putative uncharacterized protein At3g06040 [Source:UniProtKB/TrEMBL;Acc:Q9M7T1]		Ccajan_22866_c0_g1_i4		N/A
Ccajan_22915_c0_g1_i1	AT5G08391.1	N/A		Ccajan_22915_c0_g1_i1		N/A
Ccajan_23058_c0_g2_i1	AT4G23160.3	N/A		Ccajan_23058_c0_g2_i1		N/A
Ccajan_23144_c0_g1_i4	AT3G50920.2	Lipid phosphate phosphatase epsilon 1, chloroplastic [Source:UniProtKB/Swiss-Prot;Acc:F4J220]	EOG09360KQ0	Ccajan_23144_c0_g1_i4	F4J220	Lipid phosphate phosphatase epsilon 1, chloroplastic (AtLPPE1) (EC 3.1.3.-) (Phosphatidic acid phosphatase epsilon 1) (Plastidic phosphatidic acid phosphatase epsilon 1)	AT3G50920
Ccajan_23272_c0_g2_i1	AT5G27030.1	N/A	EOG093600M9	Ccajan_23272_c0_g2_i1	F4K2T3	TOPLESS-related 3	AT5G27030
Ccajan_23425_c0_g1_i1	AT4G10920.2	Putative uncharacterized protein At4g10920 [Source:UniProtKB/TrEMBL;Acc:Q0WP62]		Ccajan_23425_c0_g1_i1		N/A
Ccajan_23493_c0_g1_i1	AT3G08840.6	N/A		Ccajan_23493_c0_g1_i1		N/A
Ccajan_23762_c0_g1_i1	AT1G06110.1	F-box protein SKIP16 [Source:UniProtKB/Swiss-Prot;Acc:Q9LND7]		Ccajan_23762_c0_g1_i1		N/A
Ccajan_23837_c0_g1_i1	AT5G17920.2	5-methyltetrahydropteroyltriglutamate--homocysteine methyltransferase 1 [Source:UniProtKB/Swiss-Prot;Acc:O50008]	EOG093602ZG	Ccajan_23837_c0_g1_i1	O50008	5-methyltetrahydropteroyltriglutamate--homocysteine methyltransferase 1 (EC 2.1.1.14) (Cobalamin-independent methionine synthase 1) (AtMS1) (Vitamin-B12-independent methionine synthase 1)	AT5G17920
Ccajan_23913_c0_g1_i1	AT1G76720.2	N/A		Ccajan_23913_c0_g1_i1		N/A
Ccajan_24040_c0_g1_i1	AT1G05840.1	Eukaryotic aspartyl protease family protein [Source:UniProtKB/TrEMBL;Acc:F4IAD5]	EOG09360BG9	Ccajan_24040_c0_g1_i1	F4IAD5	Eukaryotic aspartyl protease family protein	AT1G05840
Ccajan_24104_c0_g2_i1	AT4G10840.2	Protein KINESIN LIGHT CHAIN-RELATED 1 [Source:UniProtKB/Swiss-Prot;Acc:O81629]	EOG093603E0	Ccajan_24104_c0_g2_i1	O81629	Protein KINESIN LIGHT CHAIN-RELATED 1	AT4G10840
Ccajan_24130_c0_g1_i1	AT5G05600.1	Probable 2-oxoglutarate-dependent dioxygenase At5g05600 [Source:UniProtKB/Swiss-Prot;Acc:Q9FFF6]	EOG09360D9Y	Ccajan_24130_c0_g1_i1	Q9FFF6	Probable 2-oxoglutarate-dependent dioxygenase At5g05600 (EC 1.14.11.-)	AT5G05600
Ccajan_24268_c0_g1_i1	AT4G33090.1	Aminopeptidase [Source:UniProtKB/TrEMBL;Acc:A0A178UWR6]		Ccajan_24268_c0_g1_i1		N/A
Ccajan_24344_c0_g1_i4	AT4G24290.1	MACPF domain-containing protein At4g24290 [Source:UniProtKB/Swiss-Prot;Acc:Q9STW5]	EOG093604AA	Ccajan_24344_c0_g1_i4	Q8L612	MACPF domain-containing protein At1g14780	AT1G14780
Ccajan_24360_c0_g1_i1	AT1G62290.5	N/A		Ccajan_24360_c0_g1_i1		N/A
Ccajan_24411_c0_g1_i1	AT5G65980.2	N/A	EOG093609KV	Ccajan_24411_c0_g1_i1	Q9FKY4	Protein PIN-LIKES 7 (Auxin efflux carrier-like protein 7)	AT5G65980
Ccajan_24434_c0_g1_i2	AT2G17975.2	N/A		Ccajan_24434_c0_g1_i2		N/A
Ccajan_24486_c0_g2_i1	AT1G16210.1	Coiled-coil protein [Source:UniProtKB/TrEMBL;Acc:Q8VYC9]	EOG09360WS1	Ccajan_24486_c0_g2_i1	Q8VYC9	Coiled-coil protein	AT1G16210
Ccajan_24566_c0_g1_i1	AT1G64980.2	N/A	EOG09360K0J	Ccajan_24566_c0_g1_i1	Q9XIP8	Protein CDI (Protein CADMIUM INDUCED)	AT1G64980
Ccajan_24695_c0_g1_i1	AT3G05380.3	N/A		Ccajan_24695_c0_g1_i1		N/A
Ccajan_24711_c0_g1_i1	AT1G22860.1	Vacuolar sorting protein 39 [Source:TAIR;Acc:AT1G22860]	EOG093603OL	Ccajan_24711_c0_g1_i1	F4I312	Vacuolar sorting protein 3	AT1G22860
Ccajan_25130_c0_g1_i1	AT5G19310.1	Probable ATP-dependent DNA helicase CHR23 [Source:UniProtKB/Swiss-Prot;Acc:F4K128]	EOG0936002W	Ccajan_25130_c0_g1_i1	F4K128	Probable ATP-dependent DNA helicase CHR23 (EC 3.6.4.12) (Protein CHROMATIN REMODELING 23) (AtCHR23) (Protein MINUSCULE 2)	AT5G19310
Ccajan_25194_c0_g1_i2	AT1G19860.2	N/A	EOG09360D8Q	Ccajan_25194_c0_g1_i2	Q56XU4	Zinc finger CCCH domain-containing protein 6 (AtC3H6)	AT1G19860
Ccajan_25293_c0_g1_i1	AT3G49600.2	N/A		Ccajan_25293_c0_g1_i1		N/A
Ccajan_25420_c0_g1_i1	AT4G20310.4	N/A		Ccajan_25420_c0_g1_i1		N/A
Ccajan_25472_c0_g1_i1	AT1G24460.1	TGN-related, localized SYP41 interacting protein [Source:UniProtKB/TrEMBL;Acc:F4I9A1]		Ccajan_25472_c0_g1_i1		N/A
Ccajan_25514_c0_g1_i1	AT3G56440.1	Autophagy-related protein 18d [Source:UniProtKB/Swiss-Prot;Acc:Q0WPK3]	EOG09360H45	Ccajan_25514_c0_g1_i1	Q0WPK3	Autophagy-related protein 18d (AtATG18d)	AT3G56440
Ccajan_25520_c0_g2_i1	AT2G37590.1	Dof zinc finger protein DOF2.4 [Source:UniProtKB/Swiss-Prot;Acc:O80928]	EOG09360N5I	Ccajan_25520_c0_g2_i1	O80928	Dof zinc finger protein DOF2.4 (AtDOF2.4)	AT2G37590
Ccajan_26101_c0_g1_i1	AT3G13960.1	Growth-regulating factor 5 [Source:UniProtKB/Swiss-Prot;Acc:Q8L8A6]		Ccajan_26101_c0_g1_i1		N/A
Ccajan_26299_c0_g3_i1	AT4G40030.2	Histone superfamily protein [Source:UniProtKB/TrEMBL;Acc:A8MRL0]		Ccajan_26299_c0_g3_i1		N/A
Ccajan_26309_c0_g1_i1	AT4G13890.1	Serine hydroxymethyltransferase 5 [Source:UniProtKB/Swiss-Prot;Acc:Q9SVM4]		Ccajan_26309_c0_g1_i1		N/A
Ccajan_26349_c0_g1_i1	AT1G17360.1	F28G4.18 protein [Source:UniProtKB/TrEMBL;Acc:Q9LQI8]		Ccajan_26349_c0_g1_i1		N/A
Ccajan_26393_c0_g2_i1	AT4G32600.2	N/A		Ccajan_26393_c0_g2_i1		N/A
Ccajan_26459_c0_g1_i2	AT1G18530.1	Probable calcium-binding protein CML15 [Source:UniProtKB/Swiss-Prot;Acc:Q9FZ75]		Ccajan_26459_c0_g1_i2		N/A
Ccajan_26559_c0_g1_i1	AT2G17820.1	Histidine kinase 1 [Source:UniProtKB/Swiss-Prot;Acc:Q9SXL4]		Ccajan_26559_c0_g1_i1		N/A
Ccajan_26734_c0_g1_i1	AT4G27060.1	Microtubule-associated protein TORTIFOLIA1 [Source:UniProtKB/Swiss-Prot;Acc:Q9T041]	EOG0936029T	Ccajan_26734_c0_g1_i1	Q9T041	Microtubule-associated protein TORTIFOLIA1 (Microtubule-associated protein SPIRAL2) (Protein CONVOLUTA)	AT4G27060
Ccajan_26785_c0_g2_i1	AT3G23760.1	Putative uncharacterized protein [Source:UniProtKB/TrEMBL;Acc:Q8L9Q7]	EOG09360M19	Ccajan_26785_c0_g2_i1	Q8L9Q7	Transferring glycosyl group transferase	AT3G23760
Ccajan_26802_c0_g2_i1	AT2G01620.1	F-box protein SKIP28 [Source:UniProtKB/Swiss-Prot;Acc:Q9ZU90]	EOG09360HDM	Ccajan_26802_c0_g2_i1	Q9ZU90	F-box protein SKIP28 (Protein MATERNAL EFFECT EMBRYO ARREST 11) (SKP1-interacting partner 28)	AT2G01620
Ccajan_26927_c1_g3_i1	AT5G47240.1	nudix hydrolase homolog 8 [Source:TAIR;Acc:AT5G47240]	EOG09360EGI	Ccajan_26927_c1_g3_i1	Q8L7W2	Nudix hydrolase 8 (AtNUDT8) (EC 3.6.1.-)	AT5G47240
Ccajan_27059_c0_g3_i1	AT4G26300.5	N/A	EOG09360567	Ccajan_27059_c0_g3_i1	O23247	Arginine--tRNA ligase, chloroplastic/mitochondrial (EC 6.1.1.19) (Arginyl-tRNA synthetase) (ArgRS) (Protein EMBRYO DEFECTIVE 1027)	AT4G26300
Ccajan_27072_c0_g3_i1	AT5G16820.2	Heat stress transcription factor A-1b [Source:UniProtKB/Swiss-Prot;Acc:O81821]		Ccajan_27072_c0_g3_i1		N/A
Ccajan_27311_c0_g1_i1	AT2G36950.1	Heavy metal-associated isoprenylated plant protein 5 [Source:UniProtKB/Swiss-Prot;Acc:Q9SJL2]	EOG09360N8U	Ccajan_27311_c0_g1_i1		N/A
Ccajan_27568_c0_g1_i1	AT3G60580.1	Zinc finger protein ZAT9 [Source:UniProtKB/Swiss-Prot;Acc:Q9M202]	EOG09360LHE	Ccajan_27568_c0_g1_i1	Q9M202	Zinc finger protein ZAT9	AT3G60580
Ccajan_27609_c0_g1_i1	AT5G03640.2	N/A		Ccajan_27609_c0_g1_i1		N/A
Ccajan_27747_c0_g1_i1	AT1G69010.1	Transcription factor BIM2 [Source:UniProtKB/Swiss-Prot;Acc:Q9CAA4]	EOG09360H7V	Ccajan_27747_c0_g1_i1	Q9CAA4	Transcription factor BIM2 (BES1-interacting Myc-like protein 2) (Basic helix-loop-helix protein 102) (AtbHLH102) (bHLH 102) (Transcription factor EN 125) (bHLH transcription factor bHLH102)	AT1G69010
Ccajan_27933_c0_g2_i1	AT1G17100.1	HBP1 [Source:UniProtKB/TrEMBL;Acc:A0A178W6J0]		Ccajan_27933_c0_g2_i1		N/A
Ccajan_27945_c0_g1_i5	AT3G56050.2	Probable inactive receptor-like protein kinase At3g56050 [Source:UniProtKB/Swiss-Prot;Acc:Q9LYN6]	EOG0936136G	Ccajan_27945_c0_g1_i5	Q9LYQ0	Uncharacterized protein T28J14_90	AT5G07150
Ccajan_27964_c0_g1_i1	AT5G59970.2	N/A	EOG09360XKI	Ccajan_27964_c0_g1_i1	P59259	Histone H4	AAT5G59970
Ccajan_28081_c0_g2_i1	AT2G41900.1	Zinc finger CCCH domain-containing protein 30 [Source:UniProtKB/Swiss-Prot;Acc:P93755]	EOG09360620	Ccajan_28081_c0_g2_i1	P93755	Zinc finger CCCH domain-containing protein 30 (AtC3H30)	AT2G41900
Ccajan_28108_c0_g2_i1	AT1G07530.1	AT1G07530 protein [Source:UniProtKB/TrEMBL;Acc:B9DFJ3]		Ccajan_28108_c0_g2_i1		N/A
Ccajan_28318_c0_g1_i3	AT3G08570.1	BTB/POZ domain-containing protein At3g08570 [Source:UniProtKB/Swiss-Prot;Acc:Q9C9Z7]		Ccajan_28318_c0_g1_i3		N/A
Ccajan_28705_c0_g2_i1	AT4G24000.2	N/A	EOG09360967	Ccajan_28705_c0_g2_i1	Q8VYR4	Cellulose synthase-like protein G2 (AtCslG2) (EC 2.4.1.-)	AT4G24000
Ccajan_28739_c0_g2_i1	AT1G01250.1	Ethylene-responsive transcription factor ERF023 [Source:UniProtKB/Swiss-Prot;Acc:Q1ECI2]		Ccajan_28739_c0_g2_i1		N/A
Ccajan_28811_c0_g2_i1	ATMG00860.1	Uncharacterized mitochondrial protein AtMg00860 [Source:UniProtKB/Swiss-Prot;Acc:P92523]		Ccajan_28811_c0_g2_i1		N/A
Ccajan_29260_c0_g1_i1	AT3G09440.4	N/A		Ccajan_29260_c0_g1_i1		N/A
Ccajan_29290_c0_g1_i1	ATMG00820.1	Uncharacterized mitochondrial protein AtMg00820 [Source:UniProtKB/Swiss-Prot;Acc:P92520]		Ccajan_29290_c0_g1_i1		N/A
Ccajan_29920_c0_g2_i1	AT1G14620.2	At1g14620/T5E21_15 [Source:UniProtKB/TrEMBL;Acc:Q8L7U3]		Ccajan_29920_c0_g2_i1		N/A
Ccajan_30052_c0_g2_i1	AT5G59540.2	1-aminocyclopropane-1-carboxylate oxidase homolog 12 [Source:UniProtKB/Swiss-Prot;Acc:Q9LTH7]		Ccajan_30052_c0_g2_i1		N/A
Ccajan_30222_c0_g2_i1	AT3G11920.1	F26K24.21 protein [Source:UniProtKB/TrEMBL;Acc:Q9SF07]	EOG093602ZW	Ccajan_30222_c0_g2_i1	Q9SF07	F26K24.21 protein (Glutaredoxin-like protein)	AT3G11920
Ccajan_30305_c0_g1_i2	AT2G43770.1	At2g43770 [Source:UniProtKB/TrEMBL;Acc:O22826]	EOG09360DZZ	Ccajan_30305_c0_g1_i2	O22826	At2g43770 (Putative splicing factor) (Transducin/WD40 repeat-like superfamily protein)	AT2G43770
Ccajan_30335_c0_g1_i1	AT5G14460.1	Pseudouridine synthase family protein [Source:UniProtKB/TrEMBL;Acc:Q0WVR7]	EOG093609AG	Ccajan_30335_c0_g1_i1	Q0WVR7	Pseudouridine synthase family protein (tRNA synthase-like protein)	AT5G14460
Ccajan_30570_c0_g2_i2	AT1G02040.1	N/A	EOG09360AQN	Ccajan_30570_c0_g2_i2	Q3EDL3	At1g02040 (C2H2-type zinc finger family protein)	AT1G02040
Ccajan_30665_c0_g2_i1	AT3G02410.1	N/A	EOG09360EP8	Ccajan_30665_c0_g2_i1	Q1PET6	Probable isoprenylcysteine alpha-carbonyl methylesterase ICMEL2 (EC 3.1.1.n2) (Isoprenylcysteine methylesterase-like protein 2)	AT3G02410
Ccajan_30851_c0_g1_i4	AT1G22770.1	Protein GIGANTEA [Source:UniProtKB/Swiss-Prot;Acc:Q9SQI2]	EOG093600YG	Ccajan_30851_c0_g1_i4	Q9SQI2	Protein GIGANTEA	AT1G22770
Ccajan_31084_c0_g1_i2	AT1G03620.9	N/A		Ccajan_31084_c0_g1_i2		N/A
Ccajan_31095_c0_g1_i2	AT1G06070.1	At1g06070 [Source:UniProtKB/TrEMBL;Acc:Q9LNE0]	EOG09360G7X	Ccajan_31095_c0_g1_i2	Q9LNE0	At1g06070 (AtbZIP transcription factor) (BZip transcription factor AtbZip69) (Basic-leucine zipper (BZIP) transcription factor family protein) (T21E18.12 protein)	AT1G06070
Ccajan_31131_c0_g2_i1	AT1G09340.1	chloroplast RNA binding [Source:TAIR;Acc:AT1G09340]	EOG09360CDH	Ccajan_31131_c0_g2_i1	Q9SA52	Chloroplast stem-loop binding protein of 41 kDa b, chloroplastic (CSP41-b) (Heteroglycan-interacting protein 1.3) (Protein CHLOROPLAST RNA BINDING) (Protein Gb5f)	AT1G09340
Ccajan_31196_c0_g3_i1	AT4G19640.1	RABF2B [Source:UniProtKB/TrEMBL;Acc:A0A178UXV7]	EOG09360MTI	Ccajan_31196_c0_g3_i1	Q9SN68	Ras-related protein RABF2b (AtRABF2b) (Ras-related protein Ara-7) (Ras-related protein Rab5B) (AtRab5B)	AT4G19640
Ccajan_31688_c0_g2_i2	AT3G59140.1	ABC transporter C family member 10 [Source:UniProtKB/Swiss-Prot;Acc:Q9LYS2]	EOG093600AY	Ccajan_31688_c0_g2_i2	Q9LYS2	ABC transporter C family member 10 (ABC transporter ABCC.10) (AtABCC10) (EC 3.6.3.44) (ATP-energized glutathione S-conjugate pump 14) (Glutathione S-conjugate-transporting ATPase 14) (Multidrug resistance-associated protein 14)	AT3G59140
Ccajan_31754_c0_g1_i2	AT4G16370.1	oligopeptide transporter [Source:TAIR;Acc:AT4G16370]		Ccajan_31754_c0_g1_i2		N/A
Ccajan_32316_c0_g3_i1	AT1G02700.1	GATA transcription factor-like protein [Source:UniProtKB/TrEMBL;Acc:Q9FWY8]	EOG09360US7	Ccajan_32316_c0_g3_i1	Q9FWY8	GATA transcription factor-like protein (T14P4.2 protein)	AT1G02700
Ccajan_32348_c0_g2_i2	AT2G41380.1	At2g41380 [Source:UniProtKB/TrEMBL;Acc:Q9ZVC3]	EOG09360IJR	Ccajan_32348_c0_g2_i2	Q9ZVC3	At2g41380 (Putative embryo-abundant protein) (S-adenosyl-L-methionine-dependent methyltransferases superfamily protein)	AT2G41380
Ccajan_32375_c0_g1_i1	ATCG01280.1	Protein Ycf2 [Source:UniProtKB/TrEMBL;Acc:A0A1B1W513]		Ccajan_32375_c0_g1_i1		N/A
Ccajan_32397_c0_g1_i4	AT1G61110.1	NAC transcription factor 25 [Source:UniProtKB/Swiss-Prot;Acc:Q8GY42]	EOG09360B83	Ccajan_32397_c0_g1_i4	Q8GY42	NAC transcription factor 25 (AtNAC025)	AT1G61110
Ccajan_32573_c0_g1_i1	AT2G23620.1	Methylesterase 1 [Source:UniProtKB/Swiss-Prot;Acc:Q8S8S9]	EOG09360IA1	Ccajan_32573_c0_g1_i1	Q8S8S9	Methylesterase 1 (AtMES1) (EC 3.1.1.-)	AT2G23620
Ccajan_32740_c1_g1_i1	AT4G03560.1	AT4G03560 protein [Source:UniProtKB/TrEMBL;Acc:B9DFD5]	EOG093603ZA	Ccajan_32740_c1_g1_i1	Q94KI8	Two pore calcium channel protein 1 (Calcium channel protein 1) (AtCCH1) (Fatty acid oxygenation up-regulated protein 2) (Voltage-dependent calcium channel protein TPC1) (AtTPC1)	AT4G03560
Ccajan_32888_c2_g3_i1	AT2G39210.1	At2g39210/T16B24.15 [Source:UniProtKB/TrEMBL;Acc:O80960]	EOG093605PX	Ccajan_32888_c2_g3_i1	O80960	At2g39210/T16B24.15 (Major facilitator superfamily protein) (Nodulin-like protein)	AT2G39210
Ccajan_32940_c0_g1_i6	AT3G06070.1	At3g06070 [Source:UniProtKB/TrEMBL;Acc:Q8LED7]	EOG09360TF3	Ccajan_32940_c0_g1_i6	Q8LED7	At3g06070	AT3G06070
Ccajan_32966_c0_g3_i1	AT2G39250.1	AP2-like ethylene-responsive transcription factor SNZ [Source:UniProtKB/Swiss-Prot;Acc:Q6PV67]		Ccajan_32966_c0_g3_i1		N/A
Ccajan_32970_c0_g6_i1	AT4G28390.2	N/A		Ccajan_32970_c0_g6_i1		N/A
Ccajan_33000_c0_g1_i2	AT1G76990.5	ACR3 [Source:UniProtKB/TrEMBL;Acc:A0A178W888]	EOG0936090O	Ccajan_33000_c0_g1_i2	O49285	ACT domain-containing protein ACR3 (Protein ACT DOMAIN REPEATS 3)	AT1G76990
Ccajan_33033_c0_g1_i2	AT4G17610.3	N/A		Ccajan_33033_c0_g1_i2		N/A
Ccajan_33349_c1_g1_i2	AT5G11260.2	N/A		Ccajan_33349_c1_g1_i2		N/A
Ccajan_33449_c0_g1_i1	AT5G26010.1	Probable protein phosphatase 2C 72 [Source:UniProtKB/Swiss-Prot;Acc:Q9XGZ9]	EOG09360HJ9	Ccajan_33449_c0_g1_i1	Q9XGZ9	Probable protein phosphatase 2C 72 (AtPP2C72) (EC 3.1.3.16)	AT5G26010
Ccajan_33662_c0_g2_i1	AT5G35160.1	Transmembrane 9 superfamily member [Source:UniProtKB/TrEMBL;Acc:A0A178UDT0]		Ccajan_33662_c0_g2_i1		N/A
Ccajan_33861_c0_g2_i3	AT2G39730.1	Ribulose bisphosphate carboxylase/oxygenase activase, chloroplastic [Source:UniProtKB/Swiss-Prot;Acc:P10896]	EOG09360DH8	Ccajan_33861_c0_g2_i3	P10896	Ribulose bisphosphate carboxylase/oxygenase activase, chloroplastic (RA) (RuBisCO activase)	AT2G39730
Ccajan_33952_c0_g1_i2	AT3G16910.1	Acetate/butyrate--CoA ligase AAE7, peroxisomal [Source:UniProtKB/Swiss-Prot;Acc:Q8VZF1]		Ccajan_33952_c0_g1_i2		N/A
Ccajan_34200_c0_g3_i1	AT2G20110.1	Tesmin/TSO1-like CXC domain-containing protein [Source:TAIR;Acc:AT2G20110]	EOG093607ZH	Ccajan_34200_c0_g3_i1	F4JY84	Protein tesmin/TSO1-like CXC 7 (AtTCX7)	AT5G25790
Ccajan_34303_c0_g2_i2	AT1G77250.1	At1g77250 [Source:UniProtKB/TrEMBL;Acc:Q1JPM3]	EOG0936089X	Ccajan_34303_c0_g2_i2	Q1JPM3	RING/FYVE/PHD-type zinc finger family protein	AT1G77250
Ccajan_34307_c0_g1_i1	AT1G08650.1	Phosphoenolpyruvate carboxylase kinase 1 [Source:UniProtKB/Swiss-Prot;Acc:Q9SPK4]	EOG09360HQ1	Ccajan_34307_c0_g1_i1	Q9SPK4	Phosphoenolpyruvate carboxylase kinase 1 (AtPPCK1) (EC 2.7.11.1)	AT1G08650
Ccajan_34414_c0_g2_i2	AT2G40620.1	bZIP transcription factor 18 [Source:UniProtKB/Swiss-Prot;Acc:O22873]		Ccajan_34414_c0_g2_i2		N/A
Ccajan_34498_c1_g2_i1	AT4G16470.1	Pentatricopeptide repeat-containing protein At4g16470 [Source:UniProtKB/Swiss-Prot;Acc:O23491]	EOG09360DF5	Ccajan_34498_c1_g2_i1	O23491	Pentatricopeptide repeat-containing protein At4g16470	AT4G16470
Ccajan_34606_c0_g2_i1	ATMG00710.1	Uncharacterized mitochondrial protein AtMg00710 [Source:UniProtKB/Swiss-Prot;Acc:P92512]		Ccajan_34606_c0_g2_i1		N/A
Ccajan_34619_c0_g1_i1	AT4G38920.1	V-type proton ATPase subunit c1 [Source:UniProtKB/Swiss-Prot;Acc:P0DH92]	EOG09360UAC	Ccajan_34619_c0_g1_i1	P0DH93	V-type proton ATPase subunit c3 (V-ATPase subunit c3) (V-type proton ATPase 16 kDa proteolipid subunit c3) (V-ATPase 16 kDa proteolipid subunit c3) (Vacuolar H(+)-ATPase subunit c isoform 3) (Vacuolar proton pump 16 kDa proteolipid subunit c3) (Vacuolar proton pump subunit c3)	AT4G38920
Ccajan_34631_c0_g2_i3	AT1G03840.1	Putative uncharacterized protein At1g03840 (Fragment) [Source:UniProtKB/TrEMBL;Acc:C0SUS5]	EOG09360BHF	Ccajan_34631_c0_g2_i3	Q9ZWA6	Zinc finger protein MAGPIE (Protein indeterminate-domain 3)	AT1G03840
Ccajan_34728_c0_g1_i4	AT3G21215.4	N/A	EOG09360OAU	Ccajan_34728_c0_g1_i4	Q9ASW4	AT3G21215 protein (At3g21211) (At3g21211/At3g21211) (RNA-binding (RRM/RBD/RNP motifs) family protein)	AT3G21215
Ccajan_34787_c0_g1_i1	AT1G79650.1	Rad23 UV excision repair protein family [Source:UniProtKB/TrEMBL;Acc:F4IF85]	EOG09360ED8	Ccajan_34787_c0_g1_i1	F4IF85	Rad23 UV excision repair protein family	AT1G79650
Ccajan_34821_c0_g1_i1	AT4G14500.1	AT4g14500/dl3290w [Source:UniProtKB/TrEMBL;Acc:Q944M2]		Ccajan_34821_c0_g1_i1		N/A
Ccajan_34953_c0_g5_i2	AT4G15802.1	N/A		Ccajan_34953_c0_g5_i2		N/A
Ccajan_34991_c0_g1_i1	AT5G65140.1	Probable trehalose-phosphate phosphatase J [Source:UniProtKB/Swiss-Prot;Acc:Q5HZ05]		Ccajan_34991_c0_g1_i1		N/A
Ccajan_35095_c0_g1_i1	AT3G12630.1	Zinc finger A20 and AN1 domain-containing stress-associated protein 5 [Source:UniProtKB/Swiss-Prot;Acc:Q9LHJ8]		Ccajan_35095_c0_g1_i1		N/A
Ccajan_35160_c0_g1_i11	AT5G55980.1	Putative uncharacterized protein [Source:UniProtKB/TrEMBL;Acc:Q9FKU6]	EOG09360WI9	Ccajan_35160_c0_g1_i11	Q9FKU6	Serine-rich protein-like protein	AT5G55980
Ccajan_35226_c0_g1_i4	AT5G21090.1	Leucine-rich repeat protein 1 [Source:UniProtKB/Swiss-Prot;Acc:Q9FPJ5]	EOG09360O0U	Ccajan_35226_c0_g1_i4	Q9FPJ5	Leucine-rich repeat protein 1 (AtLRR1)	AT5G21090
Ccajan_35258_c0_g1_i2	AT5G05270.2	Probable chalcone--flavonone isomerase 3 [Source:UniProtKB/Swiss-Prot;Acc:Q8VZW3]		Ccajan_35258_c0_g1_i2		N/A
Ccajan_35264_c0_g4_i2	AT4G00026.1	N/A	EOG09360NI7	Ccajan_35264_c0_g4_i2	Q1G3L1	Probable mitochondrial import inner membrane translocase subunit TIM21 (Protein SEGREGATION DISTORTION 3)	AT4G00026
Ccajan_35344_c0_g3_i4	AT5G06720.1	Peroxidase 53 [Source:UniProtKB/Swiss-Prot;Acc:Q42578]	EOG09360FST	Ccajan_35344_c0_g3_i4	Q42578	Peroxidase 53 (Atperox P53) (EC 1.11.1.7) (ATPA2)	AT5G06720
Ccajan_35357_c0_g2_i1	AT5G50840.1	CONTAINS InterPro DOMAIN/s: Taxilin (InterPro:IPR019132); Has 30201 Blast hits to 17322 proteins in 780 species: Archae - 12; Bacteria - 1396; Metazoa - 17338; Fungi - 3422; Plants - 5037; Viruses - 0; Other Eukaryotes - 2996 (source: NCBI BLink). [Source:TAIR;Acc:AT5G50840]	EOG09360H2M	Ccajan_35357_c0_g2_i1	F4KAG0	Alpha-taxilin-like protein	AT5G50840
Ccajan_35376_c0_g2_i4	AT1G73020.3	N/A	EOG0936080V	Ccajan_35376_c0_g2_i4	A0MFS9	Anoctamin-like protein At1g73020	AT1G73020
Ccajan_35412_c0_g2_i2	AT2G17840.2	N/A		Ccajan_35412_c0_g2_i2		N/A
Ccajan_35466_c0_g4_i5	AT4G23340.1	N/A	EOG09360JEQ	Ccajan_35466_c0_g4_i5	F4JNI3	2-oxoglutarate (2OG) and Fe(II)-dependent oxygenase superfamily protein	AT4G23340
Ccajan_35541_c0_g1_i3	AT1G14730.1	Probable transmembrane ascorbate ferrireductase 3 [Source:UniProtKB/Swiss-Prot;Acc:Q67ZF6]	EOG09360NBB	Ccajan_35541_c0_g1_i3	Q67ZF6	Probable transmembrane ascorbate ferrireductase 3 (EC 1.16.5.1) (Artb561-3) (Protein b561A.tha14)	AT1G14730
Ccajan_35591_c1_g3_i6	AT1G26830.1	CUL3A [Source:UniProtKB/TrEMBL;Acc:A0A178WM88]		Ccajan_35591_c1_g3_i6		N/A
Ccajan_35602_c2_g2_i3	AT1G63680.3	N/A		Ccajan_35602_c2_g2_i3		N/A
Ccajan_35613_c0_g2_i1	AT4G08920.1	Cryptochrome-1 [Source:UniProtKB/Swiss-Prot;Acc:Q43125]		Ccajan_35613_c0_g2_i1		N/A
Ccajan_35627_c0_g2_i1	AT3G48530.1	SNF1-related protein kinase regulatory subunit gamma-1 [Source:UniProtKB/Swiss-Prot;Acc:Q8LBB2]		Ccajan_35627_c0_g2_i1		N/A
Ccajan_35958_c0_g1_i1	AT3G16520.2	UDP-glycosyltransferase 88A1 [Source:UniProtKB/Swiss-Prot;Acc:Q9LK73]		Ccajan_35958_c0_g1_i1		N/A
Ccajan_35994_c0_g2_i1	AT2G15730.3	N/A	EOG09360D8Y	Ccajan_35994_c0_g2_i1	Q6NM29	At2g15730 (P-loop containing nucleoside triphosphate hydrolases superfamily protein)	AT2G15730
Ccajan_36023_c0_g2_i1	AT1G79610.1	Sodium/hydrogen exchanger 6 [Source:UniProtKB/Swiss-Prot;Acc:Q8RWU6]	EOG09360ANY	Ccajan_36023_c0_g2_i1	Q8RWU6	Sodium/hydrogen exchanger 6 (Na(+)/H(+) exchanger 6) (NHE-6)	AT1G79610
Ccajan_36062_c0_g2_i3	AT1G69530.2	AT1G69530 protein [Source:UniProtKB/TrEMBL;Acc:C0Z241]		Ccajan_36062_c0_g2_i3		N/A
Ccajan_36068_c0_g4_i5	AT5G57700.1	BNR/Asp-box repeat family protein [Source:UniProtKB/TrEMBL;Acc:F4KC30]	EOG09360GQ1	Ccajan_36068_c0_g4_i5	F4KC30	BNR/Asp-box repeat family protein	AT5G57700
Ccajan_36113_c2_g1_i1	AT4G11150.1	V-type proton ATPase subunit E1 [Source:UniProtKB/Swiss-Prot;Acc:Q39258]		Ccajan_36113_c2_g1_i1		N/A
Ccajan_36119_c0_g2_i6	AT1G02400.2	N/A	EOG09360D9E	Ccajan_36119_c0_g2_i6	Q9FZ21	Gibberellin 2-beta-dioxygenase 6 (EC 1.14.11.13) (GA 2-oxidase 6) (Gibberellin 2-beta-hydroxylase 6) (Gibberellin 2-oxidase 6)	AT1G02400
Ccajan_36162_c0_g1_i4	AT1G15730.1	At1g15730/F7H2_7 [Source:UniProtKB/TrEMBL;Acc:Q9LMR1]		Ccajan_36162_c0_g1_i4		N/A
Ccajan_36343_c0_g1_i3	AT2G36830.1	Aquaporin TIP1-1 [Source:UniProtKB/Swiss-Prot;Acc:P25818]	EOG09360J95	Ccajan_36343_c0_g1_i3	P25818	Aquaporin TIP1-1 (Aquaporin TIP) (Gamma-tonoplast intrinsic protein) (Gamma-TIP) (Tonoplast intrinsic protein 1-1) (AtTIP1;1) (Tonoplast intrinsic protein, root-specific RB7)	AT2G36830
Ccajan_36378_c0_g1_i1	AT4G12650.1	Transmembrane 9 superfamily member [Source:UniProtKB/TrEMBL;Acc:A0A178UTX6]	EOG0936040A	Ccajan_36378_c0_g1_i1	F4JRE0	Transmembrane 9 superfamily member 12 (Endomembrane protein 7) (Transmembrane nine protein 12) (AtTMN12)	AT4G12650
Ccajan_36413_c0_g2_i5	AT5G46795.1	Microspore-specific promoter 2 [Source:UniProtKB/TrEMBL;Acc:Q1PDM1]		Ccajan_36413_c0_g2_i5		N/A
Ccajan_36420_c0_g3_i4	AT1G47640.1	At1g47640/F16N3_6 [Source:UniProtKB/TrEMBL;Acc:Q9SX96]		Ccajan_36420_c0_g3_i4		N/A
Ccajan_36483_c0_g1_i4	AT2G37770.1	NADPH-dependent aldo-keto reductase, chloroplastic [Source:UniProtKB/Swiss-Prot;Acc:Q0PGJ6]	EOG09360F0E	Ccajan_36483_c0_g1_i4	Q0PGJ6	NADPH-dependent aldo-keto reductase, chloroplastic (AtChlAKR) (EC 1.1.1.-) (Aldo-keto reductase family 4 member C9)	AT2G37770
Ccajan_36589_c0_g1_i9	AT1G74490.1	At1g74490 [Source:UniProtKB/TrEMBL;Acc:Q7Y224]		Ccajan_36589_c0_g1_i9		N/A
Ccajan_36609_c0_g3_i1	AT5G13530.1	E3 ubiquitin-protein ligase KEG [Source:UniProtKB/Swiss-Prot;Acc:Q9FY48]	EOG0936005Q	Ccajan_36609_c0_g3_i1	Q9FY48	E3 ubiquitin-protein ligase KEG (EC 2.3.2.27) (EC 2.7.11.1) (Protein KEEP ON GOING) (RING finger protein KEG) (RING-type E3 ubiquitin transferase KEG)	AT5G13530
Ccajan_36625_c0_g1_i8	AT5G57020.1	E3 ubiquitin-protein ligase KEG [Source:UniProtKB/Swiss-Prot;Acc:Q9FY48]	EOG0936005Q	Ccajan_36625_c0_g1_i8	Q9FY49	E3 ubiquitin-protein ligase KEG (EC 2.3.2.27) (EC 2.7.11.1) (Protein KEEP ON GOING) (RING finger protein KEG) (RING-type E3 ubiquitin transferase KEG)	AT5G57020
Ccajan_36765_c0_g1_i11	AT5G33370.1	Glycylpeptide N-tetradecanoyltransferase 1 [Source:UniProtKB/Swiss-Prot;Acc:Q9LTR9]	EOG0936099F	Ccajan_36765_c0_g1_i11	Q9LTR9	Glycylpeptide N-tetradecanoyltransferase 1 (EC 2.3.1.97) (Myristoyl-CoA:protein N-myristoyltransferase 1) (NMT 1) (Type I N-myristoyltransferase 1) (Peptide N-myristoyltransferase 1)	AT5G33370
Ccajan_36828_c0_g2_i5	AT3G23540.2	GDSL esterase/lipase At5g33370 [Source:UniProtKB/Swiss-Prot;Acc:Q8LB81]	EOG09360EFP	Ccajan_36828_c0_g2_i5	Q8LB81	GDSL esterase/lipase At5g33370 (EC 3.1.1.-) (Extracellular lipase At5g33370)	AT3G23540
Ccajan_36841_c0_g1_i11	AT4G14960.1	Alpha/beta-Hydrolases superfamily protein [Source:UniProtKB/TrEMBL;Acc:Q6NKN2]	EOG09360D5Z	Ccajan_36841_c0_g1_i11	Q6NKN2	Alpha/beta-Hydrolases superfamily protein (At3g23540)	AT4G14960.1
Ccajan_36846_c1_g2_i1	AT1G58250.1	Tubulin alpha chain [Source:UniProtKB/TrEMBL;Acc:A0A178UXP7]		Ccajan_36846_c1_g2_i1		N/A
Ccajan_36858_c0_g2_i4	AT4G00231.1	HYPERSENSITIVE TO PI STARVATION 4 [Source:UniProtKB/TrEMBL;Acc:F4I9T6]	EOG09360AO0	Ccajan_36858_c0_g2_i4	F4I9T6	HYPERSENSITIVE TO PI STARVATION 4	AT4G00231
Ccajan_36859_c0_g1_i5	AT1G29760.1	MEE50 [Source:UniProtKB/TrEMBL;Acc:A0A178V4E4]		Ccajan_36859_c0_g1_i5		N/A
Ccajan_36862_c1_g1_i1	AT1G32790.1	Seipin-2 [Source:UniProtKB/Swiss-Prot;Acc:F4I340]	EOG09360A33	Ccajan_36862_c1_g1_i1	F4I340	Seipin-2 (AtSEIPIN2)	AT1G32790
Ccajan_36880_c0_g5_i3	AT2G40430.3	CTC-interacting domain 11 [Source:UniProtKB/TrEMBL;Acc:F4IEC7]		Ccajan_36880_c0_g5_i3		N/A
Ccajan_36927_c0_g1_i6	AT4G22760.1	CONTAINS InterPro DOMAIN/s: P60-like (InterPro:IPR011687), Tumour suppressor protein Gltscr2 (InterPro:IPR011211) [Source:TAIR;Acc:AT2G40430]		Ccajan_36927_c0_g1_i6
Ccajan_36928_c0_g5_i2	AT2G03260.2	Pentatricopeptide repeat-containing protein At4g22760 [Source:UniProtKB/Swiss-Prot;Acc:P0C8Q5]	EOG093605R5	Ccajan_36928_c0_g5_i2	P0C8Q5	Pentatricopeptide repeat-containing protein At4g22760	AT2G03260.2
Ccajan_37037_c0_g3_i1	AT3G08600.1	N/A		Ccajan_37037_c0_g3_i1		N/A
Ccajan_37045_c0_g1_i2	AT3G47590.2	AT3g08600/F17O14_7 [Source:UniProtKB/TrEMBL;Acc:Q9C9Z6]	EOG09360MZ6	Ccajan_37045_c0_g1_i2	Q9C9Z6	AT3g08600/F17O14_7 (Transmembrane protein, putative (DUF1191))
Ccajan_37057_c0_g4_i1	AT4G24470.3	N/A		Ccajan_37057_c0_g4_i1		N/A
Ccajan_37064_c0_g1_i2	AT2G35530.1	GATA-type zinc finger protein with TIFY domain-containing protein [Source:UniProtKB/TrEMBL;Acc:F4JQX4]		Ccajan_37064_c0_g1_i2		N/A
Ccajan_37136_c2_g1_i3	AT1G19230.1	bZIP transcription factor 16 [Source:UniProtKB/Swiss-Prot;Acc:Q501B2]		Ccajan_37136_c2_g1_i3	Q501B2	bZIP transcription factor 16 (AtbZIP16)	AT1G19230
Ccajan_37177_c0_g7_i1	ATCG00190.1	Respiratory burst oxidase homolog protein E [Source:UniProtKB/Swiss-Prot;Acc:O81211]	EOG093601IF	Ccajan_37177_c0_g7_i1	O81211	Respiratory burst oxidase homolog protein E (EC 1.11.1.-) (EC 1.6.3.-) (NADPH oxidase RBOHE) (AtRBOHE)	ATCG00190
Ccajan_37181_c1_g2_i4	AT4G37980.1	DNA-directed RNA polymerase subunit beta [Source:UniProtKB/TrEMBL;Acc:A0A1B1W4T9]	EOG09360062	Ccajan_37181_c1_g2_i4	P50546	DNA-directed RNA polymerase subunit beta (EC 2.7.7.6) (PEP) (Plastid-encoded RNA polymerase subunit beta) (RNA polymerase subunit beta)	AT4G37980
Ccajan_37226_c0_g3_i8	AT3G03980.1	ELI3-1 [Source:UniProtKB/TrEMBL;Acc:A0A178V3X8]		Ccajan_37226_c0_g3_i8		N/A
Ccajan_37356_c0_g1_i6	AT1G33240.3	NADPH-dependent aldehyde reductase-like protein, chloroplastic [Source:UniProtKB/Swiss-Prot;Acc:Q9SQR4]		Ccajan_37356_c0_g1_i6		N/A
Ccajan_37362_c0_g1_i3		N/A		Ccajan_37362_c0_g1_i3		N/A
Ccajan_37464_c0_g1_i3	AT2G30150.2	Receptor-like protein kinase 2 [Source:UniProtKB/Swiss-Prot;Acc:Q9LHP4]		Ccajan_37464_c0_g1_i3		N/A
Ccajan_37530_c0_g2_i4	AT2G37670.1	N/A		Ccajan_37530_c0_g2_i4		N/A	AT2G37670
Ccajan_37543_c0_g2_i4	AT3G30841.2	Transducin/WD40 repeat-like superfamily protein [Source:TAIR;Acc:AT2G37670]	EOG093602JD	Ccajan_37543_c0_g2_i4	O80935	Putative WD-40 repeat protein (Transducin/WD40 repeat-like superfamily protein)	AT3G30841
Ccajan_37578_c1_g2_i5	AT2G36130.1	N/A		Ccajan_37578_c1_g2_i5		N/A
Ccajan_37589_c0_g3_i6	ATMG01190.1	Peptidyl-prolyl cis-trans isomerase CYP18-2 [Source:UniProtKB/Swiss-Prot;Acc:Q9SIH1]	EOG09360OS0	Ccajan_37589_c0_g3_i6	Q9SIH1	Peptidyl-prolyl cis-trans isomerase CYP18-2 (PPIase CYP18-2) (EC 5.2.1.8) (Cyclophilin of 18 kDa 2) (Cyclophilin-18-2)	ATMG01190
Ccajan_37604_c0_g1_i5	AT3G62930.1	ATP synthase subunit alpha [Source:UniProtKB/TrEMBL;Acc:G1C2Z0]	EOG093607G5	Ccajan_37604_c0_g1_i5	G1C2Z0	ATP synthase subunit alpha	AT3G62930
Ccajan_37641_c0_g1_i6	AT1G08510.1	Monothiol glutaredoxin-S6 [Source:UniProtKB/Swiss-Prot;Acc:Q9LYC8]	EOG09360VDJ	Ccajan_37641_c0_g1_i6	Q9LYC8	Monothiol glutaredoxin-S6 (AtGrxS6) (Protein ROXY 17)	AT1G08510
Ccajan_37653_c0_g4_i5	AT5G60490.1	Palmitoyl-acyl carrier protein thioesterase, chloroplastic [Source:UniProtKB/Swiss-Prot;Acc:Q9SJE2]		Ccajan_37653_c0_g4_i5		N/A
Ccajan_37724_c0_g1_i1	AT1G11910.1	Fasciclin-like arabinogalactan protein 12 [Source:UniProtKB/Swiss-Prot;Acc:Q8LEE9]		Ccajan_37724_c0_g1_i1		N/A	AT1G11910
Ccajan_37880_c0_g2_i15	AT4G33150.4	aspartic proteinase A1 [Source:TAIR;Acc:AT1G11910]	EOG093606Q0	Ccajan_37880_c0_g2_i15	O65390	Aspartic proteinase A1 (EC 3.4.23.-)	AT4G33150
Ccajan_37985_c1_g4_i1	AT5G19140.2	N/A		Ccajan_37985_c1_g4_i1		N/A
Ccajan_37997_c4_g4_i5	AT1G62780.1	Aluminum induced protein with YGL and LRDR motifs [Source:UniProtKB/TrEMBL;Acc:Q94BR2]		Ccajan_37997_c4_g4_i5		N/A
Ccajan_38082_c0_g1_i1	AT1G08600.1	Dimethylallyl, adenosine tRNA methylthiotransferase [Source:UniProtKB/TrEMBL;Acc:Q8VY70]	EOG09360L6Q	Ccajan_38082_c0_g1_i1	Q8VY70	Dimethylallyl, adenosine tRNA methylthiotransferase	AT1G08600
Ccajan_38088_c0_g2_i1	AT3G53990.1	CHR20 [Source:UniProtKB/TrEMBL;Acc:A0A178VZQ9]		Ccajan_38088_c0_g2_i1		N/A
Ccajan_38103_c0_g6_i1	AT3G25520.3	AT3G53990 protein [Source:UniProtKB/TrEMBL;Acc:Q9M328]		Ccajan_38103_c0_g6_i1		N/A
Ccajan_38125_c0_g1_i1	AT3G10610.1	N/A		Ccajan_38125_c0_g1_i1		N/A
Ccajan_38146_c2_g2_i1	AT1G02140.1	40S ribosomal protein S17-3 [Source:UniProtKB/Swiss-Prot;Acc:Q9SQZ1]		Ccajan_38146_c2_g2_i1		N/A
Ccajan_38216_c1_g2_i3	AT1G54860.1	MEE63 [Source:UniProtKB/TrEMBL;Acc:A0A178WA48]		Ccajan_38216_c1_g2_i3		N/A
Ccajan_38289_c4_g2_i8	AT2G27200.1	Glycoprotein membrane GPI-anchored [Source:UniProtKB/TrEMBL;Acc:Q9ZVL0]		Ccajan_38289_c4_g2_i8		N/A
Ccajan_38290_c0_g1_i1	AT5G43940.2	GTPase LSG1-1 [Source:UniProtKB/Swiss-Prot;Acc:Q9SHS8]	EOG093607Y4	Ccajan_38290_c0_g1_i1	Q9SHS8	GTPase LSG1-1 (AtLSG1-1) (DAR GTPase 6) (Protein YEAST LSG1 ORTHOLOG 1)	AT5G43940.2
Ccajan_38503_c0_g1_i2	AT1G69410.1	S-(hydroxymethyl)glutathione dehydrogenase [Source:UniProtKB/TrEMBL;Acc:F4K7D6]		Ccajan_38503_c0_g1_i2		N/A
Ccajan_38504_c0_g3_i2	AT3G43660.1	Eukaryotic translation initiation factor 5A-3 [Source:UniProtKB/Swiss-Prot;Acc:Q9C505]		Ccajan_38504_c0_g3_i2		N/A
Ccajan_39232_c0_g1_i1	AT2G26460.1	Vacuolar iron transporter homolog 4 [Source:UniProtKB/Swiss-Prot;Acc:Q9M2C0]	EOG09360PLV	Ccajan_39232_c0_g1_i1	Q9M2C0	Vacuolar iron transporter homolog 4 (Protein NODULIN-LIKE 4)	AT2G26460
Ccajan_39791_c0_g1_i1	AT2G36130.1	Suppressor of mec-8 and unc-52 protein homolog 2 [Source:UniProtKB/Swiss-Prot;Acc:O48713]	EOG093607GO	Ccajan_39791_c0_g1_i1	O48713	Suppressor of mec-8 and unc-52 protein homolog 2 (AtSMU-2) (Protein RED-like) (RNA splicing protein SMU2)	AT2G36130
Ccajan_39910_c0_g1_i1	AT1G23190.1	Peptidyl-prolyl cis-trans isomerase CYP18-2 [Source:UniProtKB/Swiss-Prot;Acc:Q9SIH1]		Ccajan_39910_c0_g1_i1		N/A
Ccajan_40269_c0_g1_i1	AT5G20935.1	Probable phosphoglucomutase, cytoplasmic 1 [Source:UniProtKB/Swiss-Prot;Acc:O49299]		Ccajan_40269_c0_g1_i1		N/A
Ccajan_40419_c0_g1_i1	AT5G58040.1	Protein of unknown function DUF3148 (InterPro:IPR021495[Source:TAIR;Acc:AT5G20935]	EOG09360UTE	Ccajan_40419_c0_g1_i1	F4K6X0	DUF3148 family protein	AT5G58040
Ccajan_40887_c0_g1_i1	AT3G13310.1	FIP1[V]-like protein [Source:UniProtKB/Swiss-Prot;Acc:F4KDH9]		Ccajan_40887_c0_g1_i1		N/A
Ccajan_41013_c0_g1_i1	AT3G53720.2	At3g13310 [Source:UniProtKB/TrEMBL;Acc:Q9LTT7]		Ccajan_41013_c0_g1_i1		N/A
Ccajan_41044_c0_g1_i1	AT3G11320.1	N/A		Ccajan_41044_c0_g1_i1		N/A
Ccajan_41050_c0_g1_i1	AT5G64390.1	Probable sugar phosphate/phosphate translocator At3g11320 [Source:UniProtKB/Swiss-Prot;Acc:Q5XF09]	EOG09360GO0	Ccajan_41050_c0_g1_i1	Q5XF09	Probable sugar phosphate/phosphate translocator At3g11320	AT5G64390
Ccajan_41145_c0_g1_i1	AT5G06700.1	RNA-binding KH domain-containing protein [Source:UniProtKB/TrEMBL;Acc:F4KDM9]	EOG093605M8	Ccajan_41145_c0_g1_i1	F4KDM9	RNA-binding KH domain-containing protein	AT5G06700
Ccajan_41150_c0_g1_i1	AT2G19570.1	Protein trichome birefringence [Source:UniProtKB/Swiss-Prot;Acc:Q9FG35]	EOG093609N9	Ccajan_41150_c0_g1_i1	Q9FG35	Protein trichome birefringence	AT2G19570
Ccajan_41295_c0_g1_i1	ATMG01360.1	Cytidine deaminase 1 [Source:UniProtKB/Swiss-Prot;Acc:O65896]	EOG09360HQL	Ccajan_41295_c0_g1_i1	O65896	Cytidine deaminase 1 (At-CDA1) (EC 3.5.4.5)	ATMG01360
Ccajan_41403_c0_g1_i1	AT3G26618.1	Cytochrome c oxidase subunit 1 [Source:UniProtKB/Swiss-Prot;Acc:P60620]		Ccajan_41403_c0_g1_i1		N/A
Ccajan_41460_c0_g1_i1	AT4G33270.1	ERF1-3 [Source:UniProtKB/TrEMBL;Acc:A0A178VIS2]	EOG093609S9	Ccajan_41460_c0_g1_i1	P35614	Eukaryotic peptide chain release factor subunit 1-3 (Eukaryotic release factor 1-3) (eRF1-3) (Omnipotent suppressor protein 1 homolog 3) (SUP1 homolog 3)	AT4G33270
Ccajan_41499_c0_g1_i1	AT5G28150.1	Cell division cycle 20.1, cofactor of APC complex [Source:UniProtKB/Swiss-Prot;Acc:Q9SZA4]	EOG093608P9	Ccajan_41499_c0_g1_i1	Q9SZA4	Cell division cycle 20.1, cofactor of APC complex (AtCDC20.1)	AT5G28150
Ccajan_41720_c0_g1_i1	AT2G38110.1	AT5g28150/T24G3_80 [Source:UniProtKB/TrEMBL;Acc:Q8RX84]	EOG09360FNE	Ccajan_41720_c0_g1_i1	Q8RX84	AT5g28150/T24G3_80	AT2G38110
Ccajan_41968_c0_g1_i1	AT3G12830.1	Glycerol-3-phosphate 2-O-acyltransferase 6 [Source:UniProtKB/Swiss-Prot;Acc:O80437]		Ccajan_41968_c0_g1_i1		N/A
Ccajan_42304_c0_g1_i1	AT2G04240.2	Auxin-responsive protein SAUR72 [Source:UniProtKB/Swiss-Prot;Acc:Q9LTV3]	EOG09360U5Q	Ccajan_42304_c0_g1_i1	O49581	Auxin induced like-protein (SAUR-like auxin-responsive protein family)	AT2G04240
Ccajan_42357_c0_g1_i1	AT3G55360.1	Probable E3 ubiquitin-protein ligase XERICO [Source:UniProtKB/Swiss-Prot;Acc:Q9SI09]	EOG09360F40	Ccajan_42357_c0_g1_i1	Q9SI09	Probable E3 ubiquitin-protein ligase XERICO (EC 2.3.2.27)	AT3G55360
Ccajan_42395_c0_g1_i1	AT1G51350.1	TSC13 [Source:UniProtKB/TrEMBL;Acc:A0A178VGP2]		Ccajan_42395_c0_g1_i1		N/A
Ccajan_42568_c0_g5_i1	AT2G21260.2	ARM repeat superfamily protein [Source:UniProtKB/TrEMBL;Acc:Q8RWE7]	EOG093607SV	Ccajan_42568_c0_g5_i1	Q8RWE7	ARM repeat superfamily protein	AT2G21260
Ccajan_42628_c0_g1_i1	AT4G32110.1	N/A		Ccajan_42628_c0_g1_i1		N/A
Ccajan_42653_c0_g1_i1	AT4G14695.2	N/A		Ccajan_42653_c0_g1_i1		N/A
Ccajan_43077_c0_g1_i1	AT4G34870.1	N/A		Ccajan_43077_c0_g1_i1		N/A
Ccajan_43186_c0_g1_i1	AT3G61760.1	Peptidyl-prolyl cis-trans isomerase [Source:UniProtKB/TrEMBL;Acc:A0A178UWH6]		Ccajan_43186_c0_g1_i1		N/A
Ccajan_43462_c0_g1_i1	AT1G10380.1	DL1B [Source:UniProtKB/TrEMBL;Acc:A0A178VE87]	EOG093605SP	Ccajan_43462_c0_g1_i1	Q84XF3	Dynamin-related protein 1B (Dynamin-like protein B)	AT1G10380
Ccajan_43561_c0_g1_i1	AT4G24660.1	At1g10380/F14N23_32 [Source:UniProtKB/TrEMBL;Acc:Q93ZB0]		Ccajan_43561_c0_g1_i1		N/A
Ccajan_43651_c0_g1_i1	ATMG00750.1	homeobox protein 22 [Source:TAIR;Acc:AT4G24660]		Ccajan_43651_c0_g1_i1		N/A
Ccajan_43727_c0_g1_i1	AT5G50920.1	Uncharacterized mitochondrial protein AtMg00750 [Source:UniProtKB/Swiss-Prot;Acc:P92516]	EOG09360YOA	Ccajan_43727_c0_g1_i1	P92516	Uncharacterized mitochondrial protein AtMg00750 (ORF119)	AT5G50920
Ccajan_44179_c0_g1_i1	AT1G70505.2	Chaperone protein ClpC1, chloroplastic [Source:UniProtKB/Swiss-Prot;Acc:Q9FI56]	EOG09360210	Ccajan_44179_c0_g1_i1	Q9FI56	Chaperone protein ClpC1, chloroplastic (ATP-dependent Clp protease ATP-binding subunit ClpC homolog 1) (Casein lytic proteinase C1) (Protein DE-REGULATED CAO ACCUMULATION 1) (Protein IRON-RESCUED MUTANT 1)	AT1G70505
Ccajan_44775_c0_g1_i1	AT1G06490.2	N/A		Ccajan_44775_c0_g1_i1		N/A
Ccajan_45550_c1_g4_i1	AT5G38990.1	N/A		Ccajan_45550_c1_g4_i1		N/A
Ccajan_45708_c0_g2_i1	AT3G62290.3	Probable receptor-like protein kinase At5g38990 [Source:UniProtKB/Swiss-Prot;Acc:Q9FID9]		Ccajan_45708_c0_g2_i1		N/A
Ccajan_45720_c0_g1_i1	AT3G01690.1	ADP-ribosylation factor A1E [Source:UniProtKB/TrEMBL;Acc:Q9M1P5]		Ccajan_45720_c0_g1_i1		N/A
Ccajan_45767_c0_g1_i1	AT3G10405.1	Alpha/beta-Hydrolases superfamily protein [Source:UniProtKB/TrEMBL;Acc:Q9S7U7]		Ccajan_45767_c0_g1_i1		N/A
Ccajan_45806_c0_g1_i1	AT3G19740.1	N/A		Ccajan_45806_c0_g1_i1
Ccajan_45813_c0_g1_i1	AT4G36710.1	P-loop containing nucleoside triphosphate hydrolases superfamily protein [Source:UniProtKB/TrEMBL;Acc:F4JCC9]	EOG0936045V	Ccajan_45813_c0_g1_i1	F4JCC9	P-loop containing nucleoside triphosphate hydrolases superfamily protein	AT4G36710
Ccajan_46103_c0_g1_i1	AT2G03340.1	P-loop containing nucleoside triphosphate hydrolases superfamily protein [Source:UniProtKB/TrEMBL;Acc:F4JCC9]	EOG093609XP	Ccajan_46103_c0_g1_i1	F4JCC9	P-loop containing nucleoside triphosphate hydrolases superfamily protein	AT2G03340
Ccajan_46110_c0_g1_i1	AT3G55750.1	HAM4 [Source:UniProtKB/TrEMBL;Acc:A0A178UVI6]		Ccajan_46110_c0_g1_i1		N/A
Ccajan_46467_c0_g1_i1	AT2G01860.1	Putative WRKY DNA-binding protein [Source:UniProtKB/TrEMBL;Acc:Q0WPM8]	EOG09360DTW	Ccajan_46467_c0_g1_i1	Q0WPM8	Probable WRKY transcription factor 3 (WRKY DNA-binding protein 3)	AT2G01860
Ccajan_46505_c0_g1_i1	AT4G20270.1	60S ribosomal protein L35a-4 [Source:UniProtKB/Swiss-Prot;Acc:P51422]		Ccajan_46505_c0_g1_i1		N/A
Ccajan_46780_c0_g1_i1	AT5G47760.1	Pentatricopeptide repeat-containing protein At2g01860 [Source:UniProtKB/Swiss-Prot;Acc:Q5XET4]		Ccajan_46780_c0_g1_i1		N/A
Ccajan_46929_c0_g1_i1	AT4G16830.2	Leucine-rich repeat receptor-like serine/threonine-protein kinase BAM3 [Source:UniProtKB/Swiss-Prot;Acc:O65440]	EOG0936030Y	Ccajan_46929_c0_g1_i1	O65440	Leucine-rich repeat receptor-like serine/threonine-protein kinase BAM3 (EC 2.7.11.1) (Protein BARELY ANY MERISTEM 3)	AT4G16830
Ccajan_46961_c0_g1_i1	AT1G68410.4	Phosphoglycolate phosphatase 2 [Source:UniProtKB/Swiss-Prot;Acc:Q8GWU0]	EOG09360EJ8	Ccajan_46961_c0_g1_i1	Q8GWU0	Phosphoglycolate phosphatase 2 (EC 3.1.3.18)	AT1G68410
Ccajan_47015_c0_g1_i1	AT3G03140.1	RGG repeats nuclear RNA binding protein A [Source:UniProtKB/Swiss-Prot;Acc:O23523]	EOG09360QBR	Ccajan_47015_c0_g1_i1	O23593	RGG repeats nuclear RNA binding protein B	AT3G03140
Ccajan_47034_c0_g1_i1	AT2G21790.1	N/A		Ccajan_47034_c0_g1_i1		N/A
Ccajan_47041_c0_g1_i1	AT5G23960.2	N/A		Ccajan_47041_c0_g1_i1		N/A
Ccajan_47116_c0_g1_i1	AT1G64310.1	Ribonucleoside-diphosphate reductase large subunit [Source:UniProtKB/Swiss-Prot;Acc:Q9SJ20]	EOG0936025F	Ccajan_47116_c0_g1_i1	Q9SJ20	Ribonucleoside-diphosphate reductase large subunit (EC 1.17.4.1) (Protein DEFECTIVE IN POLLEN DNA DEGRADATION 2) (Ribonucleoside-diphosphate reductase R1 subunit) (AtRNR1)	AT1G64310
Ccajan_47215_c0_g1_i1	AT2G43140.1	Alpha-humulene/(-)-(E)-beta-caryophyllene synthase [Source:UniProtKB/Swiss-Prot;Acc:Q84UU4]	EOG0936092H	Ccajan_47215_c0_g1_i1	Q84UU4	Alpha-humulene/(-)-(E)-beta-caryophyllene synthase (EC 4.2.3.-) (Terpenoid synthase 21) (AtTPS21)	AT2G43140
Ccajan_47280_c0_g1_i1	AT4G00330.2	Putative pentatricopeptide repeat-containing protein At1g64310 [Source:UniProtKB/Swiss-Prot;Acc:Q9C7V5]		Ccajan_47280_c0_g1_i1		N/A
Ccajan_47464_c0_g1_i1	AT1G07400.1	Basic helix-loop-helix (BHLH) DNA-binding superfamily protein [Source:UniProtKB/TrEMBL;Acc:F4IQ66]	EOG09360CBB	Ccajan_47464_c0_g1_i1	F4IQ66	Transcription factor bHLH130 (Basic helix-loop-helix protein 130) (AtbHLH130) (bHLH 130) (Transcription factor EN 69) (bHLH transcription factor bHLH130)	AT1G07400
Ccajan_47717_c0_g1_i1	AT1G33540.1	N/A		Ccajan_47717_c0_g1_i1		N/A
Ccajan_47801_c0_g1_i1	AT3G20395.1	17.8 kDa class I heat shock protein [Source:UniProtKB/Swiss-Prot;Acc:Q9LNW0]		Ccajan_47801_c0_g1_i1		N/A
Ccajan_47950_c0_g1_i1	AT2G46270.3	Serine carboxypeptidase-like 18 [Source:UniProtKB/Swiss-Prot;Acc:Q9C7Z9]		Ccajan_47950_c0_g1_i1		N/A
Ccajan_47956_c0_g1_i1	AT5G52980.1	N/A		Ccajan_47956_c0_g1_i1		N/A
Ccajan_48719_c0_g1_i1	AT5G04490.1	N/A		Ccajan_48719_c0_g1_i1		N/A
Ccajan_48766_c0_g1_i1	AT1G05910.1	At5g52980 [Source:UniProtKB/TrEMBL;Acc:Q9LVV4]	EOG09360PAW	Ccajan_48766_c0_g1_i1	Q9LVV4	At5g52980 (ER-based factor for assembly of V-ATPase)	AT1G05910
Ccajan_49187_c0_g1_i1	AT1G58340.1	Phytol kinase 1, chloroplastic [Source:UniProtKB/Swiss-Prot;Acc:Q9LZ76]	EOG09360IJA	Ccajan_49187_c0_g1_i1	Q9LZ76	Phytol kinase 1, chloroplastic (EC 2.7.1.182) (Vitamin E pathway gene 5 protein)	AT1G58340
Ccajan_49223_c0_g2_i1	AT3G51880.4	ATPase family AAA domain-containing protein At1g05910 [Source:UniProtKB/Swiss-Prot;Acc:F4IAE9]	EOG093600SV	Ccajan_49223_c0_g2_i1	F4IAE9	ATPase family AAA domain-containing protein At1g05910	AT3G51880
Ccajan_49436_c0_g1_i1	AT1G53700.1	Protein DETOXIFICATION 48 [Source:UniProtKB/Swiss-Prot;Acc:Q9SLV0]		Ccajan_49436_c0_g1_i1		N/A
Ccajan_49583_c0_g1_i1	AT5G60860.1	high mobility group B1 [Source:TAIR;Acc:AT3G51880]		Ccajan_49583_c0_g1_i1		N/A
Ccajan_49924_c0_g1_i1	AT5G55580.3	Serine/threonine-protein kinase WAG1 [Source:UniProtKB/Swiss-Prot;Acc:Q9C8M5]	EOG093609CE	Ccajan_49924_c0_g1_i1	Q9C8M5	Serine/threonine-protein kinase WAG1 (EC 2.7.11.1) (Protein kinase 3) (AtPK3)	AT5G55580
Ccajan_50384_c0_g1_i1	AT3G45140.2	Ras-related protein RABA1f [Source:UniProtKB/Swiss-Prot;Acc:Q9FJH0]		Ccajan_50384_c0_g1_i1		N/A
Ccajan_50573_c0_g1_i1	AT3G01370.1	N/A		Ccajan_50573_c0_g1_i1		N/A
Ccajan_50644_c0_g1_i1	AT5G12080.3	N/A		Ccajan_50644_c0_g1_i1		N/A
Ccajan_51486_c0_g1_i1	AT5G56970.1	CRM-domain containing factor CFM2, chloroplastic [Source:UniProtKB/Swiss-Prot;Acc:Q8L7C2]	EOG093602CN	Ccajan_51486_c0_g1_i1	Q8L7C2	CRM-domain containing factor CFM2, chloroplastic (Protein CRM FAMILY MEMBER 2) (AtCFM2)	AT5G56970
Ccajan_51665_c0_g2_i1	AT4G24430.2	Mechanosensitive ion channel protein 10 [Source:UniProtKB/Swiss-Prot;Acc:Q9LYG9]		Ccajan_51665_c0_g2_i1		N/A
Ccajan_51888_c0_g1_i1	AT2G20635.1	Cytokinin dehydrogenase 3 [Source:UniProtKB/Swiss-Prot;Acc:Q9LTS3]	EOG0936010H	Ccajan_51888_c0_g1_i1	Q9LTS3	Cytokinin dehydrogenase 3 (EC 1.5.99.12) (Cytokinin oxidase 3) (AtCKX3) (CKO 3)	AT2G20635.1
Ccajan_52004_c0_g1_i1	AT5G04550.2	N/A	EOG093605EQ	Ccajan_52004_c0_g1_i1	Q9LZ71	AT5g04550/T32M21_140 (Type-1 restriction enzyme mjaxp r protein (DUF668))	AT5G04550
Ccajan_52119_c0_g1_i1	AT1G23310.1	N/A		Ccajan_52119_c0_g1_i1		N/A
Ccajan_52157_c0_g1_i1	AT2G26900.1	N/A		Ccajan_52157_c0_g1_i1		N/A
Ccajan_52234_c0_g1_i1	AT3G14570.2	Glutamate--glyoxylate aminotransferase 1 [Source:UniProtKB/Swiss-Prot;Acc:Q9LR30]	EOG093607KI	Ccajan_52234_c0_g1_i1	Q9LR30	Glutamate--glyoxylate aminotransferase 1 (AtGGT2) (EC 2.6.1.4) (Alanine aminotransferase GGT1) (EC 2.6.1.2) (Alanine--glyoxylate aminotransferase GGT1) (EC 2.6.1.44) (Alanine-2-oxoglutarate aminotransferase 1) (EC 2.6.1.-)	AT3G14570
Ccajan_52328_c0_g1_i1	AT3G23340.1	BASS2 [Source:UniProtKB/TrEMBL;Acc:A0A178VXV9]		Ccajan_52328_c0_g1_i1		N/A
Ccajan_52364_c0_g1_i1	AT3G11540.1	Putative callose synthase 8 [Source:UniProtKB/Swiss-Prot;Acc:Q9LUD7]	EOG0936004B	Ccajan_52364_c0_g1_i1	Q9LUD7	Putative callose synthase 8 (EC 2.4.1.34) (1,3-beta-glucan synthase) (Protein GLUCAN SYNTHASE-LIKE 4)	AT3G11540
Ccajan_52438_c0_g1_i1	AT3G60470.1	Casein kinase 1-like protein 10 [Source:UniProtKB/Swiss-Prot;Acc:Q9LW62]		Ccajan_52438_c0_g1_i1		N/A
Ccajan_52615_c0_g1_i1	AT4G13320.1	Probable UDP-N-acetylglucosamine--peptide N-acetylglucosaminyltransferase SPINDLY [Source:UniProtKB/Swiss-Prot;Acc:Q96301]		Ccajan_52615_c0_g1_i1		N/A
Ccajan_52697_c0_g1_i1	AT1G32560.1	Putative uncharacterized protein [Source:UniProtKB/TrEMBL;Acc:Q9M212]		Ccajan_52697_c0_g1_i1		N/A
Ccajan_53122_c0_g1_i1	AT1G64640.1	At4g13320 [Source:UniProtKB/TrEMBL;Acc:Q9T0K3]	EOG09360WAH	Ccajan_53122_c0_g1_i1	Q6NLD7	At1g64640 (Early nodulin-like protein 8)	AT1G64640
Ccajan_53794_c0_g1_i1	AT1G64830.1	Late embryogenesis abundant protein 6 [Source:UniProtKB/Swiss-Prot;Acc:Q39138]		Ccajan_53794_c0_g1_i1		N/A
Ccajan_54474_c0_g1_i1	AT5G19670.2	ENODL8 [Source:UniProtKB/TrEMBL;Acc:A0A178WAZ0]	EOG0936071M	Ccajan_54474_c0_g1_i1	F4K2K9	Exostosin family protein (Glycosyltransferase)	AT5G19670
Ccajan_54946_c0_g1_i1	AT1G54115.1	Eukaryotic aspartyl protease family protein [Source:UniProtKB/TrEMBL;Acc:Q9XIR2]		Ccajan_54946_c0_g1_i1		N/A
Ccajan_55266_c0_g1_i1	AT3G18200.2	N/A		Ccajan_55266_c0_g1_i1		N/A
Ccajan_55694_c0_g2_i1	AT1G50560.1	Cation/calcium exchanger 4 [Source:UniProtKB/Swiss-Prot;Acc:Q9SYG9]	EOG093604WL	Ccajan_55694_c0_g2_i1	Q9SYG9	Cation/calcium exchanger 4 (AtCCX4) (Protein CATION CALCIUM EXCHANGER 4) (Protein CATION EXCHANGER 10)	AT1G50560
Ccajan_55768_c0_g1_i1	AT4G38100.1	WAT1-related protein At3g18200 [Source:UniProtKB/Swiss-Prot;Acc:Q9LV20]	EOG09360ETD	Ccajan_55768_c0_g1_i1	Q9LV20	WAT1-related protein At3g18200	AT4G38100
Ccajan_55862_c0_g1_i1	AT1G80490.1	Cytochrome P450, family 705, subfamily A, polypeptide 25 [Source:UniProtKB/TrEMBL;Acc:Q9LPS6]		Ccajan_55862_c0_g1_i1		N/A
Ccajan_55975_c0_g1_i1	AT3G20720.1	Protein CURVATURE THYLAKOID 1D, chloroplastic [Source:UniProtKB/Swiss-Prot;Acc:Q8LDD3]	EOG09360C24	Ccajan_55975_c0_g1_i1	Q8LDD3	Protein CURVATURE THYLAKOID 1D, chloroplastic	AT3G20720
Ccajan_56023_c0_g2_i1	AT2G15620.1	N/A		Ccajan_56023_c0_g2_i1		N/A
Ccajan_56297_c0_g2_i1	AT1G43890.3	Amino-terminal region of chorein [Source:UniProtKB/TrEMBL;Acc:Q84R14]		Ccajan_56297_c0_g2_i1		N/A
Ccajan_56490_c0_g2_i1	AT3G51895.1	Ferredoxin--nitrite reductase, chloroplastic [Source:UniProtKB/Swiss-Prot;Acc:Q39161]		Ccajan_56490_c0_g2_i1		N/A
Ccajan_56586_c0_g1_i1	AT2G37540.2	Ras-related protein RABC1 [Source:UniProtKB/Swiss-Prot;Acc:O23657]		Ccajan_56586_c0_g1_i1		N/A
Ccajan_56790_c0_g1_i1	AT5G28450.1	Sulfate transporter 31 [Source:UniProtKB/TrEMBL;Acc:A0A1I9LNF9]		Ccajan_56790_c0_g1_i1		N/A
Ccajan_57114_c0_g1_i1	AT1G53750.1	N/A	EOG09360A7V	Ccajan_57114_c0_g1_i1	Q9SSB5	26S proteasome regulatory subunit 7 homolog A (26S proteasome AAA-ATPase subunit RPT1a) (26S proteasome subunit 7 homolog A) (Regulatory particle triple-A ATPase subunit 1a)	AT1G53750
Ccajan_58009_c0_g1_i1	AT1G55520.4	N/A	EOG09360MFO	Ccajan_58009_c0_g1_i1	P28148	TATA-box-binding protein 2 (TATA sequence-binding protein 2) (TBP-2) (TATA-binding factor 2) (TATA-box factor 2) (Transcription initiation factor TFIID TBP-2 subunit)	AT1G55520
Ccajan_58060_c0_g1_i1	AT4G04350.1	N/A	EOG093601DH	Ccajan_58060_c0_g1_i1	Q9XEA0	Leucine--tRNA ligase, chloroplastic/mitochondrial (EC 6.1.1.4) (Leucyl-tRNA synthetase) (LeuRS) (Protein EMBRYO DEFECTIVE 2369)	AT4G04350
Ccajan_58350_c0_g1_i1	AT1G25350.1	N/A	EOG0936042Y	Ccajan_58350_c0_g1_i1	F4ICG2	Glutamine-tRNA ligase, putative / glutaminyl-tRNA synthetase, putative / GlnRS	AT1G25350
Ccajan_58593_c0_g1_i1	AT5G21430.1	N/A	EOG09360RHO	Ccajan_58593_c0_g1_i1	Q84VQ4	NAD(P)H-quinone oxidoreductase subunit U, chloroplastic (EC 1.6.5.-) (NAD(P)H dehydrogenase subunit U) (NDH subunit U) (NADH-plastoquinone oxidoreductase subunit U) (Protein CHLORORESPIRATORY REDUCTION L)	AT5G21430
Ccajan_58693_c0_g1_i1	AT1G31050.7	N/A	EOG09360M22	Ccajan_58693_c0_g1_i1	Q9FYJ6	Transcription factor bHLH111 (Basic helix-loop-helix protein 111) (AtbHLH111) (bHLH 111) (Transcription factor EN 66) (bHLH transcription factor bHLH111)	AT1G31050
Ccajan_59225_c0_g1_i1	AT3G60460.1	N/A	EOG09360K8E	Ccajan_59225_c0_g1_i1	A0A178VEK7	Transcription factor DUO1 (Myb-related protein 125) (AtMYB125) (Protein DUO POLLEN 1)	AT3G60460
Ccajan_59481_c0_g1_i1	AT5G53360.2	N/A		Ccajan_59481_c0_g1_i1		N/A
Ccajan_59678_c0_g1_i1	AT5G40720.3	N/A	EOG093605J4	Ccajan_59678_c0_g1_i1	Q9FM26	C3H4 type zinc finger protein (DUF23) (Glycosyltransferase) (Similarity to unknown protein)	AT5G40720
Ccajan_59786_c0_g1_i1	AT1G17100.1	N/A	EOG09360O67	Ccajan_59786_c0_g1_i1	Q9SHG8	At1g17100 (SOUL heme-binding family protein) (SOUL-like protein) (Similar to SOUL Protein)	AT1G17100
Ccajan_60237_c0_g2_i1	AT4G02570.4	N/A	EOG093603S8	Ccajan_60237_c0_g2_i1	Q94AH6	Cullin-1	AT4G02570
Ccajan_60663_c0_g1_i1	AT3G11180.1	HBP1 [Source:UniProtKB/TrEMBL;Acc:A0A178W6J0]		Ccajan_60663_c0_g1_i1		N/A
Ccajan_61162_c0_g1_i1	AT4G34490.2	AT4G02570 protein [Source:UniProtKB/TrEMBL;Acc:B9DGE3]		Ccajan_61162_c0_g1_i1		N/A
Ccajan_61890_c0_g1_i1	AT2G44480.5	2-oxoglutarate (2OG) and Fe(II)-dependent oxygenase superfamily protein [Source:UniProtKB/TrEMBL;Acc:F4J670]	EOG093606W7	Ccajan_61890_c0_g1_i1	O64882	Beta-glucosidase 17 (AtBGLU17) (EC 3.2.1.21)	AT2G44480
Ccajan_62285_c0_g1_i1	AT1G13590.1	N/A		Ccajan_62285_c0_g1_i1		N/A
Ccajan_62315_c0_g1_i1	AT1G50200.2	N/A		Ccajan_62315_c0_g1_i1		N/A
Ccajan_62368_c0_g1_i1	AT5G37340.2	Phytosulfokines 1 [Source:UniProtKB/Swiss-Prot;Acc:Q9LMY9]	EOG09360ZAD	Ccajan_62368_c0_g1_i1	Q9LMY9	Phytosulfokines 1 (AtPSK1) [Cleaved into: Phytosulfokine-alpha (PSK-alpha) (Phytosulfokine-a); Phytosulfokine-beta (PSK-beta) (Phytosulfokine-b)]	AT5G37340
Ccajan_62901_c0_g1_i1	AT1G03475.1	Alanyl-tRNA synthetase [Source:TAIR;Acc:AT1G50200]	EOG093601GT	Ccajan_62901_c0_g1_i1	P36428	Alanine--tRNA ligase (EC 6.1.1.7) (Alanyl-tRNA synthetase) (AlaRS)	AT1G03475
Ccajan_63045_c0_g1_i1	AT3G57050.4	ZPR1 zinc-finger domain protein [Source:UniProtKB/TrEMBL;Acc:F4K746]	EOG093607AC	Ccajan_63045_c0_g1_i1	F4K746	ZPR1 zinc-finger domain protein	AT3G57050
Ccajan_63610_c0_g1_i1	AT2G01440.1	Coproporphyrinogen-III oxidase 1, chloroplastic [Source:UniProtKB/Swiss-Prot;Acc:Q9LR75]	EOG09360DSH	Ccajan_63610_c0_g1_i1	Q9LR75	Coproporphyrinogen-III oxidase 1, chloroplastic (AtCPO-I) (Coprogen oxidase) (Coproporphyrinogenase) (EC 1.3.3.3) (Protein LESION INITIATION 2)	AT2G01440
Ccajan_64232_c0_g1_i1	AT1G79750.1	N/A		Ccajan_64232_c0_g1_i1		N/A
Ccajan_64306_c0_g1_i1	AT5G06460.1	ATP-dependent DNA helicase homolog RECG, chloroplastic [Source:UniProtKB/Swiss-Prot;Acc:F4INA9]	EOG093602MG	Ccajan_64306_c0_g1_i1	F4INA9	ATP-dependent DNA helicase homolog RECG, chloroplastic (EC 3.6.4.12)	AT5G06460
Ccajan_64409_c0_g1_i1	AT2G33040.1	Malic enzyme [Source:UniProtKB/TrEMBL;Acc:A0A178W4H6]		Ccajan_64409_c0_g1_i1		N/A
Ccajan_64702_c0_g1_i1	AT1G10930.1	UBA 2 [Source:UniProtKB/TrEMBL;Acc:A0A178UEQ1]		Ccajan_64702_c0_g1_i1		N/A
Ccajan_64714_c0_g1_i1	AT3G60260.4	ATP synthase subunit gamma, mitochondrial [Source:UniProtKB/Swiss-Prot;Acc:Q96250]	EOG09360KAC	Ccajan_64714_c0_g1_i1		N/A
Ccajan_64773_c0_g1_i1	AT5G23710.1	ATP-dependent DNA helicase Q-like 4A [Source:UniProtKB/Swiss-Prot;Acc:Q8L840]		Ccajan_64773_c0_g1_i1		N/A
Ccajan_67955_c0_g1_i1	AT1G16350.1	ELMO/CED-12 family protein [Source:UniProtKB/TrEMBL;Acc:Q8VZ78]		Ccajan_67955_c0_g1_i1		N/A
Ccajan_68741_c0_g2_i1	AT1G10610.1	At5g23710 [Source:UniProtKB/TrEMBL;Acc:Q9LSZ5]	EOG09360PH0	Ccajan_68741_c0_g2_i1	Q9LSZ5	DNA-directed RNA polymerase III subunit RPC6 (RNA polymerase III subunit C6)	AT1G10610
Ccajan_68963_c0_g2_i1	AT3G10920.2	Inosine-5'-monophosphate dehydrogenase 2 [Source:UniProtKB/Swiss-Prot;Acc:Q9SA34]	EOG093607LZ	Ccajan_68963_c0_g2_i1	Q9SA34	Inosine-5'-monophosphate dehydrogenase 2 (IMP dehydrogenase 2) (IMPD 2) (IMPDH 2) (EC 1.1.1.205)	AT3G10920
Ccajan_68973_c0_g1_i1	AT1G04180.1	Transcription factor bHLH90 [Source:UniProtKB/Swiss-Prot;Acc:Q0WNR2]	EOG09360CPE	Ccajan_68973_c0_g1_i1	Q0WNR2	Transcription factor bHLH90 (Basic helix-loop-helix protein 90) (AtbHLH90) (bHLH 90) (Transcription factor EN 50) (bHLH transcription factor bHLH090)	AT1G04180
Ccajan_69688_c0_g1_i1	AT1G51690.4	Superoxide dismutase [Mn] 1, mitochondrial [Source:UniProtKB/Swiss-Prot;Acc:O81235]	EOG09360K54	Ccajan_69688_c0_g1_i1	O81235	Superoxide dismutase [Mn] 1, mitochondrial (EC 1.15.1.1) (Protein MANGANESE SUPEROXIDE DISMUTASE 1) (AtMSD1) (Protein MATERNAL EFFECT EMBRYO ARREST 33)	AT1G51690
Ccajan_70164_c0_g1_i1	AT1G21580.1	Flavin-containing monooxygenase [Source:UniProtKB/TrEMBL;Acc:A0A178WB22]		Ccajan_70164_c0_g1_i1		N/A
Ccajan_70606_c0_g1_i1	AT4G35020.3	N/A		Ccajan_70606_c0_g1_i1		N/A
Ccajan_71165_c0_g1_i1	AT5G54500.2	Zinc finger C-x8-C-x5-C-x3-H type family protein [Source:TAIR;Acc:AT1G21580]		Ccajan_71165_c0_g1_i1		N/A
Ccajan_71315_c0_g1_i1	AT1G11900.1	Zinc finger C-x8-C-x5-C-x3-H type family protein [Source:TAIR;Acc:AT1G21580]		Ccajan_71315_c0_g1_i1		N/A
Ccajan_71947_c0_g1_i1	AT2G30650.1	At4g35020 [Source:UniProtKB/TrEMBL;Acc:Q5PNX9]		Ccajan_71947_c0_g1_i1		N/A
Ccajan_72896_c0_g1_i1	AT1G53210.1	Flavodoxin-like quinone reductase 1 [Source:UniProtKB/TrEMBL;Acc:F4K0D0]	EOG093607I4	Ccajan_72896_c0_g1_i1	Q8L636	Flavodoxin-like quinone reductase 1 [Source:UniProtKB/TrEMBL;Acc:F4K0D0]	AT1G53210
Ccajan_73180_c0_g1_i1	AT2G34400.1	Pentatricopeptide repeat-containing protein At1g11900 [Source:UniProtKB/Swiss-Prot;Acc:Q5BIV3]	EOG09360C61	Ccajan_73180_c0_g1_i1	Q5BIV3	Pentatricopeptide repeat-containing protein At1g11900	AT2G34400
Ccajan_75270_c0_g1_i1	AT4G21450.1	Probable 3-hydroxyisobutyryl-CoA hydrolase 2 [Source:UniProtKB/Swiss-Prot;Acc:Q1PEY5]		Ccajan_75270_c0_g1_i1		N/A
Ccajan_76223_c0_g1_i1	AT5G10240.2	Sodium/calcium exchanger NCL [Source:UniProtKB/Swiss-Prot;Acc:Q8L636]		Ccajan_76223_c0_g1_i1		N/A
Ccajan_77965_c0_g1_i1	AT2G25170.3	Pentatricopeptide repeat-containing protein At2g34400 [Source:UniProtKB/Swiss-Prot;Acc:O64705]	EOG093600KO	Ccajan_77965_c0_g1_i1	F4JTF6	Pentatricopeptide repeat-containing protein At2g34400 [Source:UniProtKB/Swiss-Prot;Acc:O64705]	AT2G25170
Ccajan_78621_c0_g1_i1	AT4G21990.2	PapD-like superfamily protein [Source:UniProtKB/TrEMBL;Acc:F4JJI7]	EOG093609DB	Ccajan_78621_c0_g1_i1	P92980	PapD-like superfamily protein [Source:UniProtKB/TrEMBL;Acc:F4JJI7]	AT4G21990
Ccajan_80232_c0_g1_i1	ATMG00810.1	Asparagine synthetase [glutamine-hydrolyzing] 3 [Source:UniProtKB/Swiss-Prot;Acc:Q9LFU1]		Ccajan_80232_c0_g1_i1		N/A
Ccajan_81643_c0_g1_i1	AT2G44660.1	N/A	EOG09360BJO	Ccajan_81643_c0_g1_i1	O80505	Probable dolichyl pyrophosphate Glc1Man9GlcNAc2 alpha-1,3-glucosyltransferase (EC 2.4.1.265) (Asparagine-linked glycosylation protein 8 homolog) (Dol-P-Glc:Glc(1)Man(9)GlcNAc(2)-PP-dolichyl alpha-1,3-glucosyltransferase) (Dolichyl-P-Glc:Glc1Man9GlcNAc2-PP-dolichyl glucosyltransferase)	AT2G44660
Ccajan_81771_c0_g1_i1	AT5G54370.1	At5g54370 (Late embryogenesis abundant (LEA) protein-like protein) (Root cap protein 2-like protein)	EOG09360F93	Ccajan_81771_c0_g1_i1	Q9FG54	At5g54370 (Late embryogenesis abundant (LEA) protein-like protein) (Root cap protein 2-like protein)	AT5G54370
Ccajan_82143_c0_g1_i1	AT5G04830.2	Uncharacterized mitochondrial protein AtMg00810 [Source:UniProtKB/Swiss-Prot;Acc:P92519]	EOG09360PLI	Ccajan_82143_c0_g1_i1	Q9FMC7	Uncharacterized mitochondrial protein AtMg00810 [Source:UniProtKB/Swiss-Prot;Acc:P92519]	AT5G04830
Ccajan_82144_c0_g1_i1	AT5G39950.1	Probable dolichyl pyrophosphate Glc1Man9GlcNAc2 alpha-1,3-glucosyltransferase [Source:UniProtKB/Swiss-Prot;Acc:O80505]	EOG09360XJ5	Ccajan_82144_c0_g1_i1	P29448	Probable dolichyl pyrophosphate Glc1Man9GlcNAc2 alpha-1,3-glucosyltransferase [Source:UniProtKB/Swiss-Prot;Acc:O80505]	AT3G51030
Ccajan_82177_c0_g1_i1	AT1G34130.1	At5g54370 [Source:UniProtKB/TrEMBL;Acc:Q9FG54]	EOG093603HW	Ccajan_82177_c0_g1_i1	Q9FX21	At5g54370 [Source:UniProtKB/TrEMBL;Acc:Q9FG54]	AT1G34130
Ccajan_82606_c0_g2_i1	AT4G14920.3	Nuclear transport factor 2 (NTF2) family protein [Source:UniProtKB/TrEMBL;Acc:Q9FMC7]	EOG0936008E	Ccajan_82606_c0_g2_i1	F4IXE7	Increased DNA methylation 1 (Histone H3 acetyltransferase IDM1) (EC 2.3.1.-) (Protein ROS4) (Repressor of silencing 4)	AT3G14980
Ccajan_82725_c0_g1_i1	AT2G23390.2	Thioredoxin H2 [Source:UniProtKB/Swiss-Prot;Acc:Q38879]	EOG0936083O	Ccajan_82725_c0_g1_i1	O80456	Acyl-CoA (At2g23390/F26B6.4)	AT2G23390
Ccajan_82978_c0_g1_i1	AT4G10300.1	Glycosyltransferase (Fragment) [Source:UniProtKB/TrEMBL;Acc:W8PVA0]		Ccajan_82978_c0_g1_i1		N/A
Ccajan_83153_c0_g1_i1	AT3G06130.2	N/A	EOG09360REL	Ccajan_83153_c0_g1_i1	Q9M8K5	Heavy metal-associated isoprenylated plant protein 32 (AtHIP32)	AT3G06130
Ccajan_83535_c0_g1_i1	AT3G50690.1	N/A	EOG09360OLF	Ccajan_83535_c0_g1_i1	Q9SCQ7	Acidic leucine-rich nuclear phosphoprotein 32-related protein (ANP32/acidic nuclear phosphoprotein-like protein)	AT3G50690
Ccajan_83911_c0_g1_i1	AT5G55390.3	At4g10300 [Source:UniProtKB/TrEMBL;Acc:Q9SV91]		Ccajan_83911_c0_g1_i1		N/A
Ccajan_83966_c0_g1_i1	AT1G02790.1	Exopolygalacturonase clone GBGE184 [Source:UniProtKB/Swiss-Prot;Acc:P49062]	EOG09360AHF	Ccajan_83966_c0_g1_i1	P49062	Exopolygalacturonase clone GBGE184 (ExoPG) (EC 3.2.1.67) (Galacturan 1,4-alpha-galacturonidase) (Pectinase)	AT1G02790
Ccajan_84046_c0_g1_i1	AT1G70000.2	Acidic leucine-rich nuclear phosphoprotein 32-related protein [Source:UniProtKB/Swiss-Prot;Acc:Q9SCQ7]	EOG09360KPC	Ccajan_84046_c0_g1_i1		N/A
Ccajan_84332_c0_g1_i1	AT3G04090.1	N/A	EOG09360O9M	Ccajan_84332_c0_g1_i1	Q9M8W5	Aquaporin SIP1-1 (Small basic intrinsic protein 1-1) (AtSIP1;1)	AT3G04090
Ccajan_84340_c0_g1_i1	AT4G33950.1	N/A	EOG09360FEU	Ccajan_84340_c0_g1_i1	Q940H6	Serine/threonine-protein kinase SRK2E (EC 2.7.11.1) (Protein OPEN STOMATA 1) (SNF1-related kinase 2.6) (SnRK2.6) (Serine/threonine-protein kinase OST1)	AT4G33950
Ccajan_84572_c0_g1_i1	AT1G77280.2	At1g70000 [Source:UniProtKB/TrEMBL;Acc:O04544]	EOG093604B3	Ccajan_84572_c0_g1_i1	F4I5M8	At1g70000 [Source:UniProtKB/TrEMBL;Acc:O04544]	AT1G77280
Ccajan_84874_c0_g1_i1	AT1G06520.1	SIP1A [Source:UniProtKB/TrEMBL;Acc:A0A178V5Y6]		Ccajan_84874_c0_g1_i1		N/A
Ccajan_84881_c0_g1_i1	AT5G27740.1	Serine/threonine-protein kinase SRK2E [Source:UniProtKB/Swiss-Prot;Acc:Q940H6]	EOG09360GSB	Ccajan_84881_c0_g1_i1	Q8VXX4	Serine/threonine-protein kinase SRK2E [Source:UniProtKB/Swiss-Prot;Acc:Q940H6]	AT5G27740
Ccajan_85140_c0_g1_i1	AT1G71697.1	N/A	EOG09360D8L	Ccajan_85140_c0_g1_i1		N/A
Ccajan_86578_c0_g1_i1	AT1G74150.4	Glycerol-3-phosphate acyltransferase 1 [Source:UniProtKB/Swiss-Prot;Acc:Q9SHJ5]	EOG09360BN8	Ccajan_86578_c0_g1_i1	F4HTV1	Glycerol-3-phosphate acyltransferase 1 [Source:UniProtKB/Swiss-Prot;Acc:Q9SHJ5]	AT1G74150
Ccajan_86771_c0_g1_i1	AT3G29750.1	Replication factor C subunit 3 [Source:UniProtKB/Swiss-Prot;Acc:Q8VXX4]	EOG09360Y8F	Ccajan_86771_c0_g1_i1	F4HTB0	Replication factor C subunit 3 [Source:UniProtKB/Swiss-Prot;Acc:Q8VXX4]	AT1G53705
Ccajan_86936_c0_g1_i1	AT2G19870.1	Probable choline kinase 1 [Source:UniProtKB/Swiss-Prot;Acc:Q9M9H6]		Ccajan_86936_c0_g1_i1		N/A
Ccajan_87242_c0_g1_i1	AT5G62190.1	N/A	EOG0936065X	Ccajan_87242_c0_g1_i1	Q39189	N/A	AT5G62190
Ccajan_87426_c0_g1_i1	AT1G34370.3	Eukaryotic aspartyl protease family protein [Source:UniProtKB/TrEMBL;Acc:F4J487]	EOG093608JX	Ccajan_87426_c0_g1_i1	Q9C8N5	Eukaryotic aspartyl protease family protein [Source:UniProtKB/TrEMBL;Acc:F4J487]	AT1G34370
Ccajan_88083_c0_g1_i1	AT5G23630.1	N/A		Ccajan_88083_c0_g1_i1		N/A
Ccajan_88241_c0_g1_i1	AT3G24255.7	DEAD-box ATP-dependent RNA helicase 7 [Source:UniProtKB/Swiss-Prot;Acc:Q39189]		Ccajan_88241_c0_g1_i1		N/A
Ccajan_88272_c0_g1_i1	AT3G48190.2	Protein SENSITIVE TO PROTON RHIZOTOXICITY 1 [Source:UniProtKB/Swiss-Prot;Acc:Q9C8N5]		Ccajan_88272_c0_g1_i1		N/A
Ccajan_88808_c0_g1_i1	AT1G59820.1	Probable manganese-transporting ATPase PDR2 [Source:UniProtKB/Swiss-Prot;Acc:Q9LT02]		Ccajan_88808_c0_g1_i1		N/A
Ccajan_89168_c0_g1_i1	AT1G21760.1	N/A		Ccajan_89168_c0_g1_i1		N/A
Ccajan_89453_c0_g1_i1	AT5G63650.1	N/A		Ccajan_89453_c0_g1_i1		N/A
Ccajan_89615_c0_g1_i1	AT2G05910.1	Phospholipid-transporting ATPase [Source:UniProtKB/TrEMBL;Acc:A0A178WFR7]		Ccajan_89615_c0_g1_i1		N/A
Ccajan_89713_c0_g1_i1	AT3G18790.1	F-box protein 7 [Source:UniProtKB/Swiss-Prot;Acc:Q9XI00]		Ccajan_89713_c0_g1_i1		N/A
Ccajan_90198_c0_g1_i1	AT5G57690.1	Serine/threonine-protein kinase SRK2H [Source:UniProtKB/Swiss-Prot;Acc:Q9FFP9]		Ccajan_90198_c0_g1_i1		N/A
Ccajan_90931_c0_g1_i1	AT4G20240.2	Protein LURP-one-related 6 [Source:UniProtKB/Swiss-Prot;Acc:Q9ZUF7]	EOG093606K9	Ccajan_90931_c0_g1_i1	O64718	Protein LURP-one-related 6 [Source:UniProtKB/Swiss-Prot;Acc:Q9ZUF7]	AT4G20240
Ccajan_90965_c0_g1_i1	AT4G31870.1	AT3G18790 protein [Source:UniProtKB/TrEMBL;Acc:Q9LS97]		Ccajan_90965_c0_g1_i1		N/A
Ccajan_91210_c0_g1_i1	AT2G44740.1	Diacylglycerol kinase 4 [Source:UniProtKB/Swiss-Prot;Acc:Q1PDI2]	EOG09360N4B	Ccajan_91210_c0_g1_i1	Q1PD12	Diacylglycerol kinase 4 [Source:UniProtKB/Swiss-Prot;Acc:Q1PDI2]	AT2G44740
Ccajan_91238_c0_g1_i1	AT3G21280.2	N/A	EOG09360955	Ccajan_91238_c0_g1_i1	Q84WC6	Ubiquitin carboxyl-terminal hydrolase 7 (EC 3.4.19.12) (Deubiquitinating enzyme 7) (AtUBP7) (Ubiquitin thioesterase 7) (Ubiquitin-specific-processing protease 7)	AT3G21280
Ccajan_92726_c0_g1_i1	AT4G30580.1	Putative glutathione peroxidase 7, chloroplastic [Source:UniProtKB/Swiss-Prot;Acc:Q9SZ54]	EOG09360NO2	Ccajan_92726_c0_g1_i1	Q9SZ54	Putative glutathione peroxidase 7, chloroplastic (EC 1.11.1.9)	AT4G30580
Ccajan_93226_c0_g1_i1	AT4G19610.1	Cyclin-U4-1 [Source:UniProtKB/Swiss-Prot;Acc:O80513]		Ccajan_93226_c0_g1_i1		N/A
Ccajan_93678_c0_g1_i1	AT1G03910.2	N/A		Ccajan_93678_c0_g1_i1		N/A
Ccajan_93933_c0_g1_i1	AT3G23870.5	1-acyl-sn-glycerol-3-phosphate acyltransferase 1, chloroplastic [Source:UniProtKB/Swiss-Prot;Acc:Q8GXU8]		Ccajan_93933_c0_g1_i1		N/A
Ccajan_94151_c0_g1_i1	AT3G51240.2	Nucleotide/nucleic acid binding protein [Source:UniProtKB/TrEMBL;Acc:F4JT92]	EOG093604LM	Ccajan_94151_c0_g1_i1	F4JT92	Nucleotide/nucleic acid binding protein	AT3G51240
Ccajan_94856_c0_g1_i1	AT1G04710.1	Cactin [Source:UniProtKB/Swiss-Prot;Acc:F4I2J8]	EOG093607GH	Ccajan_94856_c0_g1_i1	F4I2J8	Cactin	AT1G04710
Ccajan_94919_c0_g1_i1	AT4G01440.4	N/A		Ccajan_94919_c0_g1_i1		N/A
Ccajan_96133_c0_g1_i1	AT1G30810.3	Naringenin,2-oxoglutarate 3-dioxygenase [Source:UniProtKB/Swiss-Prot;Acc:Q9S818]	EOG093600LN	Ccajan_96133_c0_g1_i1	Q9S818	Lysine-specific demethylase JMJ18 (EC 1.14.11.-) (Jumonji domain-containing protein 18) (Lysine-specific histone demethylase JMJ18) (Protein JUMONJI 18)	AT1G30810

## Sheet: up-regulated
Up-regulated
BlastX			Orthodb
Query Id	Arabidopsis Id	Swiss prot	orthodb Id	Query Id	uniprotID	Protein name	Araport ID
Ccajan_112_c0_g2_i1	AT5G64070.1	Phosphatidylinositol 4-kinase beta 1 [Source:UniProtKB/Swiss-Prot;Acc:Q9FMJ0]	EOG093600Z8	Ccajan_112_c0_g2_i1	Q9FMJ0	Phosphatidylinositol 4-kinase beta 1 (PI4-kinase beta 1) (PtdIns-4-kinase beta 1) (EC 2.7.1.67) (Phosphatidylinositol 4-OH kinase beta1) (AtPI4Kbeta1) (PI-4Kbeta1)	AT5G64070
Ccajan_1319_c0_g1_i1	AT1G29290.1	N/A	EOG09360VJC	Ccajan_1319_c0_g1_i1	Q52K95	Precursor of CEP14 (PCEP14) [Cleaved into: C-terminally encoded peptide 14 (CEP14)]	AT1G29290
Ccajan_1528_c0_g3_i1	AT1G13710.1	Cytochrome P450 78A5 [Source:UniProtKB/Swiss-Prot;Acc:Q9LMX7]	EOG09360804	Ccajan_1528_c0_g3_i1	Q9LMX7	Cytochrome P450 78A5 (EC 1.14.-.-) (Protein KLUH)	AT1G13710
Ccajan_2370_c0_g1_i1	AT5G23810.4	N/A		Ccajan_2370_c0_g1_i1		NA	AT1G10010
Ccajan_2492_c0_g1_i1	AT2G38670.1	Ethanolamine-phosphate cytidylyltransferase [Source:UniProtKB/Swiss-Prot;Acc:Q9ZVI9]	EOG093609Y2	Ccajan_2492_c0_g1_i1	Q9ZVI9	Ethanolamine-phosphate cytidylyltransferase (EC 2.7.7.14) (CTP:phosphoethanolamine cytidylyltransferase) (Phosphorylethanolamine cytidylyltransferase 1)	AT2G38670
Ccajan_2514_c0_g1_i1	AT2G35720.1	Chaperone protein dnaJ 13 [Source:UniProtKB/Swiss-Prot;Acc:Q39079]	EOG0936072Q	Ccajan_2514_c0_g1_i1	Q39079	Chaperone protein dnaJ 13 (AtDjB13) (AtJ13)	AT2G35720
Ccajan_3776_c0_g1_i1	AT5G10810.1	Enhancer of rudimentary homolog [Source:UniProtKB/Swiss-Prot;Acc:Q96319]	EOG09360UH6	Ccajan_3776_c0_g1_i1	Q96319	Enhancer of rudimentary homolog	AT5G10810
Ccajan_4615_c0_g2_i1	AT3G05858.1	N/A	EOG09360XQS	Ccajan_4615_c0_g2_i1	Q1G3M8	Uncharacterized protein	AT3G05858
Ccajan_5055_c0_g1_i1	AT1G08750.3	Peptidase C13 family [Source:UniProtKB/TrEMBL;Acc:Q8GYI6]	EOG09360FOY	Ccajan_5055_c0_g1_i1	Q8GYI6	Peptidase C13 family (Putative GPI-anchor transamidase)	AT1G08750
Ccajan_5095_c0_g1_i1	AT4G00830.6	N/A		Ccajan_5095_c0_g1_i1		NA
Ccajan_5224_c0_g1_i1	AT1G06500.4	AT1G06500 protein [Source:UniProtKB/TrEMBL;Acc:Q8VY54]	EOG09360SZN	Ccajan_5224_c0_g1_i1	Q8VY54	AT1G06500 protein	AT1G06500
Ccajan_5868_c0_g2_i1	AT5G58160.1	Formin-like protein 13 [Source:UniProtKB/Swiss-Prot;Acc:Q9LVN1]	EOG0936022Q	Ccajan_5868_c0_g2_i1	Q9C6S1	Formin-like protein 14 (AtFH14)	AT5G58160
Ccajan_8727_c0_g2_i1	AT5G26240.2	N/A	EOG093602TR	Ccajan_8727_c0_g2_i1	P92943	Chloride channel protein CLC-d (AtCLC-d) (CBS domain-containing protein CBSCLC2)	AT5G26240
Ccajan_8769_c0_g1_i1	AT3G22690.3	N/A	EOG093603CO	Ccajan_8769_c0_g1_i1	O82380	Pentatricopeptide repeat-containing protein At2g29760 chloroplastic (Protein ORGANELLE TRANSCRIPT PROCESSING 81)	AT2G29760
Ccajan_9898_c0_g2_i1	AT5G41880.1	DNA primase [Source:UniProtKB/TrEMBL;Acc:F4JZZ1]	EOG09360AU5	Ccajan_9898_c0_g2_i1	F4JZZ1	DNA primase (EC 2.7.7.-)	AT5G41880
Ccajan_12495_c0_g2_i1	AT5G18900.1	Probable prolyl 4-hydroxylase 4 [Source:UniProtKB/Swiss-Prot;Acc:Q8LAN3]	EOG09360GF9	Ccajan_12495_c0_g2_i1	Q8LAN3	Probable prolyl 4-hydroxylase 4 (AtP4H4) (EC 1.14.11.2)	AT5G18900
Ccajan_12551_c0_g2_i1	AT4G11740.1	Plant UBX domain-containing protein 8 [Source:UniProtKB/Swiss-Prot;Acc:F4JPR7]	EOG09360AEP	Ccajan_12551_c0_g2_i1	F4JPR7	Plant UBX domain-containing protein 8 (PUX8) (Ara4-interacting protein) (Suppressor of ARA4-induced defect of ypt1) (SAY1)	AT4G11740
Ccajan_12581_c0_g2_i1	AT4G13950.1	Protein RALF-like 31 [Source:UniProtKB/Swiss-Prot;Acc:Q2HIM9]	EOG09360WE4	Ccajan_12581_c0_g2_i1	Q2HIM9	Protein RALF-like 31	AT4G13950
Ccajan_12730_c0_g1_i2	AT2G04030.1	HSP90.5 [Source:UniProtKB/TrEMBL;Acc:A0A178VPV7]	EOG093603ZM	Ccajan_12730_c0_g1_i2	Q9SIF2	Heat shock protein 90-5 chloroplastic (AtHSP90.5) (AtHsp90-5) (Heat shock protein 88-1) (Hsp88-1) (Hsp90C) (Protein EMBRYO DEFECTIVE 1956) (Protein chlorate-resistance 88)	AT2G04030
Ccajan_12738_c0_g1_i1	AT3G22942.1	N/A	EOG09360Z7R	Ccajan_12738_c0_g1_i1	Q93V47	Guanine nucleotide-binding protein subunit gamma 2 (Ggamma-subunit 2) (Heterotrimeric G protein gamma-subunit 2) (AtAGG2)	AT3G22942
Ccajan_12884_c0_g1_i1	AT3G11780.1	MD-2-related lipid recognition domain-containing protein / ML domain-containing protein [Source:UniProtKB/TrEMBL;Acc:F4J7G5]	EOG09360SRU	Ccajan_12884_c0_g1_i1	F4J7G5	MD-2-related lipid recognition domain-containing protein / ML domain-containing protein	AT3G11780
Ccajan_12916_c0_g1_i4	AT5G54860.1	Probable folate-biopterin transporter 4 [Source:UniProtKB/Swiss-Prot;Acc:Q8RWQ5]	EOG09360BHH	Ccajan_12916_c0_g1_i4	Q8RWQ5	Probable folate-biopterin transporter 4	AT5G54860
Ccajan_13070_c0_g1_i1	AT5G54250.4	N/A	EOG0936045S	Ccajan_13070_c0_g1_i1	Q94AS9	Cyclic nucleotide-gated ion channel 4 (AtCNGC4) (Cyclic nucleotide- and calmodulin-regulated ion channel 4) (AtHLM1)	AT5G54250
Ccajan_13501_c0_g1_i1	AT5G38900.2	N/A	EOG09360I3N	Ccajan_13501_c0_g1_i1	Q9FMB1	FrnE protein-like (Putative frnE protein) (Thioredoxin superfamily protein)	AT5G38900
Ccajan_14201_c0_g2_i1	AT5G60940.2	Cleavage stimulation factor subunit 50 [Source:UniProtKB/Swiss-Prot;Acc:Q8L4J2]	EOG09360DAI	Ccajan_14201_c0_g2_i1	Q8L4J2	Cleavage stimulation factor subunit 50 (AtCstF-50) (AtCstF50) (CF-1 50 kDa subunit) (Cleavage stimulation factor 50 kDa subunit) (CSTF 50 kDa subunit)	AT5G60940
Ccajan_15036_c0_g2_i1	AT1G04250.1	Auxin-responsive protein IAA17 [Source:UniProtKB/Swiss-Prot;Acc:P93830]	EOG09360QD8	Ccajan_15036_c0_g2_i1	P93830	Auxin-responsive protein IAA17 (Auxin response 3) (Indoleacetic acid-induced protein 17)	AT1G04250
Ccajan_17817_c0_g1_i1	AT3G17180.2	N/A	EOG093607Y9	Ccajan_17817_c0_g1_i1	Q9LSM9	Serine carboxypeptidase-like 33 (EC 3.4.16.-)	AT3G17180
Ccajan_18390_c0_g2_i1	AT3G48890.1	Membrane steroid-binding protein 2 [Source:UniProtKB/Swiss-Prot;Acc:Q9M2Z4]	EOG09360PJZ	Ccajan_18390_c0_g2_i1	Q9M2Z4	Membrane steroid-binding protein 2 (AtMP2) (Membrane-associated progesterone-binding protein 3) (AtMAPR3)	AT3G48890
Ccajan_18898_c0_g1_i1	AT1G52190.1	Protein NRT1/ PTR FAMILY 1.2 [Source:UniProtKB/Swiss-Prot;Acc:Q9M817]	EOG093605FJ	Ccajan_18898_c0_g1_i1	Q9M817	Protein NRT1/ PTR FAMILY 1.2 (AtNPF1.2) (Nitrate transporter 1.11)	AT1G52190
Ccajan_18941_c0_g3_i1	AT4G15680.1	Monothiol glutaredoxin-S4 [Source:UniProtKB/Swiss-Prot;Acc:O23419]	EOG09360V1H	Ccajan_18941_c0_g3_i1	O23419	Monothiol glutaredoxin-S4 (AtGrxS4) (Protein ROXY 13)	AT4G15680
Ccajan_19446_c0_g1_i1	AT5G07150.2	N/A		Ccajan_19446_c0_g1_i1		N/A
Ccajan_20225_c0_g1_i2	AT2G26680.1	Expressed protein [Source:UniProtKB/TrEMBL;Acc:O48783]	EOG09360H0X	Ccajan_20225_c0_g1_i2	O48783	Expressed protein (FkbM family methyltransferase)	AT2G26680
Ccajan_20301_c0_g2_i1	AT3G57290.1	Eukaryotic translation initiation factor 3 subunit E [Source:UniProtKB/TrEMBL;Acc:A0A178VL03]	EOG093608WH	Ccajan_20301_c0_g2_i1	Q9C5Z3	Eukaryotic translation initiation factor 3 subunit E (AtEIF3E-1) (eIF3e) (p48) (Eukaryotic translation initiation factor 3 subunit 6) (AtINT6) (INT-6)	AT3G57290
Ccajan_20397_c0_g1_i1	AT1G08500.1	Early nodulin-like protein 18 [Source:UniProtKB/TrEMBL;Acc:O82083]	EOG09360LQW	Ccajan_20397_c0_g1_i1	O82083	Early nodulin-like protein 18 (T27G7.18)	AT1G08500
Ccajan_20420_c0_g1_i1	AT1G15340.1	Methyl-CpG-binding domain-containing protein 10 [Source:UniProtKB/Swiss-Prot;Acc:Q9XI36]	EOG09360PF8	Ccajan_20420_c0_g1_i1	Q9XI36	Methyl-CpG-binding domain-containing protein 10 (AtMBD10) (MBD10) (Methyl-CpG-binding protein MBD10)	AT1G15340
Ccajan_20558_c0_g1_i1	AT3G10670.1	ABC transporter I family member 6	EOG09360I31	Ccajan_20558_c0_g1_i1	Q9CAF5	ABC transporter I family member 6 chloroplastic (ABC transporter ABCI.6)	AT3G10670
Ccajan_20843_c0_g1_i2	AT4G02050.2	N/A	EOG093608DR	Ccajan_20843_c0_g1_i2	O04249	Sugar transport protein 7 (Hexose transporter 7)	AT4G02050
Ccajan_21304_c0_g1_i1	AT5G12200.1	Dihydropyrimidinase [Source:UniProtKB/Swiss-Prot;Acc:Q9FMP3]	EOG093607C5	Ccajan_21304_c0_g1_i1	Q9FMP3	Dihydropyrimidinase (EC 3.5.2.2) (Dihydropyrimidine amidohydrolase) (Protein PYRIMIDINE 2)	AT5G12200
Ccajan_21847_c0_g1_i1	AT5G14180.2	N/A	EOG09360ESD	Ccajan_21847_c0_g1_i1	Q67ZU1	Triacylglycerol lipase 2 (EC 3.1.1.3)	AT5G14180
Ccajan_21856_c0_g1_i1	AT3G47740.1	ABC transporter A family member 3 [Source:UniProtKB/Swiss-Prot;Acc:Q1PEH6]	EOG093605FV	Ccajan_21856_c0_g1_i1	Q9M1H3	ABC transporter F family member 4 (ABC transporter ABCF.4) (AtABCF4) (GCN20-type ATP-binding cassette protein GCN4)	AT3G47740
Ccajan_21862_c0_g1_i1	AT3G05820.1	Probable alkaline/neutral invertase A	EOG093607FF	Ccajan_21862_c0_g1_i1	Q9SGQ0	Transcription factor VOZ1 (Protein VASCULAR PLANT ONE-ZINC FINGER 1) (AtVOZ1)	AT1G28520
Ccajan_21994_c0_g1_i1	AT5G03740.1	HDT3 [Source:UniProtKB/TrEMBL;Acc:A0A178UP12]	EOG09360S40	Ccajan_21994_c0_g1_i1	Q9LZR5	Histone deacetylase HDT3 (HD-tuins protein 3) (Histone deacetylase 2c)	AT5G03740
Ccajan_22002_c0_g1_i1	AT5G39790.3	N/A	EOG09360K2J	Ccajan_22002_c0_g1_i1	Q94AX2	Protein PTST chloroplastic (PROTEIN TARGETING TO STARCH)	AT5G39790
Ccajan_22313_c0_g1_i2	AT5G60760.1	P-loop NTPase domain-containing protein LPA1 homolog 1 [Source:UniProtKB/Swiss-Prot;Acc:Q9FJH9]	EOG0936058K	Ccajan_22313_c0_g1_i2	Q9FJH9	P-loop NTPase domain-containing protein LPA1 homolog 1 (Protein LOW PHYTIC ACID 1 homolog 1)	AT5G60760
Ccajan_22571_c0_g2_i2	AT5G45130.1	RAB homolog 1 [Source:TAIR;Acc:AT5G45130]	EOG09360MTI	Ccajan_22571_c0_g2_i2	P31582	Ras-related protein RABF2a (AtRABF2a) (Ras-related protein Rab5A) (AtRab5A) (Ras-related protein Rha1)	AT5G45130
Ccajan_22774_c0_g2_i1	AT1G24490.1	ALBINO3-like protein 1	EOG09360DSU	Ccajan_22774_c0_g2_i1	Q9FYL3	ALBINO3-like protein 1 chloroplastic (Arabidopsis thaliana envelope membrane integrase) (Protein ALBINA 4) (Ath4) (Protein ARTEMIS) (Suppressor of tic40 protein 1)	AT1G24490
Ccajan_22973_c0_g2_i1	AT5G63860.1	Ultraviolet-B receptor UVR8 [Source:UniProtKB/Swiss-Prot;Acc:Q9FN03]	EOG0936083F	Ccajan_22973_c0_g2_i1	Q9FN03	Ultraviolet-B receptor UVR8 (Protein UV-B RESISTANCE 8) (RCC1 domain-containing protein UVR8)	AT5G63860
Ccajan_23266_c0_g1_i2	AT1G78580.4	N/A	EOG093602LI	Ccajan_23266_c0_g1_i2	Q9SYM4	Alpha alpha-trehalose-phosphate synthase [UDP-forming] 1 (EC 2.4.1.15) (Trehalose-6-phosphate synthase 1) (AtTPS1)	AT1G78580
Ccajan_23768_c0_g1_i2	AT5G42860.1	Emb [Source:UniProtKB/TrEMBL;Acc:Q9FMN3]	EOG09360DNK	Ccajan_23768_c0_g1_i2	F4I1A6	Probable trehalose-phosphate phosphatase C (AtTPPC) (EC 3.1.3.12) (Trehalose 6-phosphate phosphatase)	AT1G22210
Ccajan_23825_c0_g1_i1	AT2G41970.1	Probable protein kinase At2g41970 [Source:UniProtKB/Swiss-Prot;Acc:P93749]	EOG09360G2A	Ccajan_23825_c0_g1_i1	P93749	Probable protein kinase At2g41970 (EC 2.7.11.-)	AT2G41970
Ccajan_23992_c0_g1_i1	AT5G50760.1	At5g50760 [Source:UniProtKB/TrEMBL;Acc:Q9LUE5]	EOG09360Q0W	Ccajan_23992_c0_g1_i1	Q9LUE5	At5g50760 (Emb|CAB86483.1) (SAUR-like auxin-responsive protein family)	AT5G50760
Ccajan_24040_c0_g3_i1	AT1G05840.1	Eukaryotic aspartyl protease family protein [Source:UniProtKB/TrEMBL;Acc:F4IAD5]	EOG09360BG9	Ccajan_24040_c0_g3_i1	F4IAD5	Eukaryotic aspartyl protease family protein	AT1G05840
Ccajan_24088_c0_g1_i1	AT4G33040.1	Glutaredoxin-C6 [Source:UniProtKB/Swiss-Prot;Acc:Q8L9S3]	EOG09360SV2	Ccajan_24088_c0_g1_i1	Q8L9S3	Glutaredoxin-C6 (AtGrxC6) (Protein ROXY 21)	AT4G33040
Ccajan_24104_c0_g1_i1	AT4G10840.2	Protein KINESIN LIGHT CHAIN-RELATED 1 [Source:UniProtKB/Swiss-Prot;Acc:O81629]	EOG093603E0	Ccajan_24104_c0_g1_i1	O81629	Protein KINESIN LIGHT CHAIN-RELATED 1	AT4G10840
Ccajan_24110_c0_g1_i1	AT1G12050.1	Fumarylacetoacetase [Source:UniProtKB/Swiss-Prot;Acc:Q8RW90]	EOG09360BEH	Ccajan_24110_c0_g1_i1	Q8RW90	Fumarylacetoacetase (EC 3.7.1.2) (Fumarylacetoacetate hydrolase) (AtFAH) (Protein SHORT-DAY SENSITIVE CELL DEATH 1)	AT1G12050
Ccajan_24121_c0_g1_i1	AT5G65590.1	SCAP1 [Source:UniProtKB/TrEMBL;Acc:A0A178UIB2]	EOG09360JP3	Ccajan_24121_c0_g1_i1	Q9LSL6	Dof zinc finger protein DOF5.7 (AtDOF5.7)	AT5G65590
Ccajan_24169_c0_g3_i1	AT3G01470.1	HD-ZIP-1 [Source:UniProtKB/TrEMBL;Acc:A0A178VBZ2]	EOG09360JSX	Ccajan_24169_c0_g3_i1	Q02283	Homeobox-leucine zipper protein HAT5 (HD-ZIP protein ATHB-1) (Homeodomain transcription factor ATHB-1) (Homeodomain-leucine zipper protein HAT5) (HD-ZIP protein 5)	AT3G01470
Ccajan_24382_c0_g2_i1	AT3G15660.2	GRX4 [Source:UniProtKB/TrEMBL;Acc:A0A178VHP8]	EOG09360ND5	Ccajan_24382_c0_g2_i1	Q8LBK6	Monothiol glutaredoxin-S15 mitochondrial (AtGrxS15)	AT3G15660
Ccajan_24523_c0_g2_i1	AT4G31390.1	AtACDO1 [Source:UniProtKB/TrEMBL;Acc:A0A178V5V0]	EOG093603W7	Ccajan_24523_c0_g2_i1	Q8RWG1	Protein ACTIVITY OF BC1 COMPLEX KINASE 1 chloroplastic (ABC1-LIKE KINASE 1) (EC 2.7.-.-) (EC 2.7.11.1) (Protein ABC1-LIKE KINASE RELATED TO CHLOROPHYLL DEGRADATION AND OXIDATIVE STRESS 1) (AtACDO1) (Protein BLEACHING AND DWARF IN RED LIGHT 1) (Protein PROTON GRADIENT REGULATION 6)	AT4G31390
Ccajan_25458_c0_g1_i1	AT3G51840.1	Acyl-coenzyme A oxidase 4	EOG09360BI1	Ccajan_25458_c0_g1_i1	Q96329	Acyl-coenzyme A oxidase 4 peroxisomal (AOX 4) (EC 1.3.3.6) (G6p) (Short-chain acyl-CoA oxidase) (AtCX4) (AtG6) (SAOX)	AT3G51840
Ccajan_25800_c0_g3_i1	AT5G33406.1	N/A	EOG09360P8N	Ccajan_25800_c0_g3_i1	F4KHA1	HAT dimerization domain-containing protein / transposase-like protein	AT5G33406
Ccajan_26039_c0_g1_i1	AT3G47680.1	At3g47680 [Source:UniProtKB/TrEMBL;Acc:Q9STU5]	EOG093610I3	Ccajan_26039_c0_g1_i1	Q9STU5	At3g47680 (DNA binding protein)	AT3G47680
Ccajan_26490_c0_g1_i2	AT5G09840.1	Emb [Source:UniProtKB/TrEMBL;Acc:Q9FIC2]	EOG093601GO	Ccajan_26490_c0_g1_i2	Q9FIC2	Emb|CAB71880.1 (Putative endonuclease or glycosyl hydrolase)	AT5G09840
Ccajan_26540_c0_g1_i1	AT2G02970.1	Probable apyrase 6 [Source:UniProtKB/Swiss-Prot;Acc:O80612]	EOG09360BC0	Ccajan_26540_c0_g1_i1	O80612	Probable apyrase 6 (AtAPY6) (EC 3.6.1.5) (ATP-diphosphatase) (ATP-diphosphohydrolase) (Adenosine diphosphatase) (ADPase) (NTPDase) (Nucleoside triphosphate diphosphohydrolase 6)	AT2G02970
Ccajan_26622_c0_g1_i1	AT5G65570.1	Pentatricopeptide repeat-containing protein At5g65570 [Source:UniProtKB/Swiss-Prot;Acc:Q9LSL8]	EOG093605MN	Ccajan_26622_c0_g1_i1	Q9LSL8	Pentatricopeptide repeat-containing protein At5g65570	AT5G65570
Ccajan_26626_c0_g2_i2	AT4G25940.1	Putative clathrin assembly protein At4g25940 [Source:UniProtKB/Swiss-Prot;Acc:Q8VYT2]	EOG093608DZ	Ccajan_26626_c0_g2_i2	Q8VYT2	Putative clathrin assembly protein At4g25940	AT4G25940
Ccajan_26785_c0_g4_i1	AT3G23760.1	Putative uncharacterized protein [Source:UniProtKB/TrEMBL;Acc:Q8L9Q7]	EOG09360M19	Ccajan_26785_c0_g4_i1	Q8L9Q7	Transferring glycosyl group transferase	AT3G23760
Ccajan_27373_c0_g1_i1	AT3G13050.4	N/A	EOG09360CLA	Ccajan_27373_c0_g1_i1	Q940M4	Organic cation/carnitine transporter 7 (AtOCT7)	AT3G13050
Ccajan_27391_c0_g1_i5	AT1G15460.2	N/A	EOG0936057U	Ccajan_27391_c0_g1_i5		N/A
Ccajan_27408_c0_g1_i2	AT4G38180.1	Protein FAR1-RELATED SEQUENCE 5 [Source:UniProtKB/Swiss-Prot;Acc:Q9SZL8]	EOG09360447	Ccajan_27408_c0_g1_i2	Q9SZL8	Protein FAR1-RELATED SEQUENCE 5	AT4G38180
Ccajan_27450_c0_g3_i1	AT1G02560.1	ATP-dependent Clp protease proteolytic subunit [Source:UniProtKB/TrEMBL;Acc:A0A178WMF0]	EOG09360GDD	Ccajan_27450_c0_g3_i1	Q9S834	ATP-dependent Clp protease proteolytic subunit 5 chloroplastic (EC 3.4.21.92) (Endopeptidase ClpP5) (nClpP5) (nClpP1)	AT1G02560
Ccajan_27514_c0_g1_i2	AT1G80610.1	N/A	EOG09360TNX	Ccajan_27514_c0_g1_i2	Q8VYI7	At1g80610/T21F11_6	AT1G80610
Ccajan_27550_c0_g3_i1	AT1G61120.1	N/A		Ccajan_27550_c0_g3_i1		N/A
Ccajan_27568_c0_g1_i3	AT3G60580.1	Zinc finger protein ZAT9 [Source:UniProtKB/Swiss-Prot;Acc:Q9M202]	EOG09360LHE	Ccajan_27568_c0_g1_i3	Q9M202	Zinc finger protein ZAT9	AT3G60580
Ccajan_27570_c0_g1_i1	AT4G40000.2	N/A	EOG093601IA	Ccajan_27570_c0_g1_i1	F4JJ52	S-adenosyl-L-methionine-dependent methyltransferases superfamily protein	AT4G40000
Ccajan_27694_c0_g1_i1	AT1G55840.1	At1g55840/F14J16_2 [Source:UniProtKB/TrEMBL;Acc:Q8W580]	EOG09360FPK	Ccajan_27694_c0_g1_i1	Q8W580	At1g55840/F14J16_2 (Sec14p-like phosphatidylinositol transfer family protein)	AT1G55840
Ccajan_27787_c0_g2_i1	AT2G20060.1	50S ribosomal protein L4 [Source:UniProtKB/TrEMBL;Acc:Q8VY61]	EOG09360H7W	Ccajan_27787_c0_g2_i1	Q8VY61	50S ribosomal protein L4 (Ribosomal protein L4/L1 family)	AT2G20060
Ccajan_27829_c0_g1_i1	AT2G39990.1	Eukaryotic translation initiation factor 3 subunit F [Source:UniProtKB/Swiss-Prot;Acc:O04202]	EOG09360JFH	Ccajan_27829_c0_g1_i1	O04202	Eukaryotic translation initiation factor 3 subunit F (eIF3f) (eIF-3-epsilon) (eIF3 p32 subunit)	AT2G39990
Ccajan_27953_c1_g2_i1	AT1G14670.1	Transmembrane 9 superfamily member 2 [Source:UniProtKB/Swiss-Prot;Acc:Q940S0]	EOG0936055L	Ccajan_27953_c1_g2_i1	Q940S0	Transmembrane 9 superfamily member 2 (Endomembrane protein 8) (Transmembrane nine protein 2) (AtTMN2)	AT1G14670
Ccajan_27990_c0_g1_i1	AT1G20920.7	N/A	EOG093603NI	Ccajan_27990_c0_g1_i1	Q8H0U8	DEAD-box ATP-dependent RNA helicase 42 (EC 3.6.4.13) (DEAD-box RNA helicase RCF1) (REGULATOR OF CBF GENE EXPRESSION 1)	AT1G20920
Ccajan_28020_c0_g3_i1	AT5G35960.1	Protein kinase family protein [Source:UniProtKB/TrEMBL;Acc:Q9FGC3]	EOG09360954	Ccajan_28020_c0_g3_i1	Q9FGC3	Protein kinase family protein (Serine/threonine protein kinase-like)	AT5G35960
Ccajan_28095_c0_g1_i1	AT1G02840.1	Serine/arginine-rich-splicing factor SR34 [Source:UniProtKB/Swiss-Prot;Acc:O22315]	EOG09360OW1	Ccajan_28095_c0_g1_i1	O22315	Serine/arginine-rich-splicing factor SR34 (At-SR34) (At-SRp34) (AtSR34) (Pre-mRNA-splicing factor SF2) (SR1 protein)	AT1G02840
Ccajan_28475_c0_g1_i2	AT2G32940.1	Protein argonaute 6 [Source:UniProtKB/Swiss-Prot;Acc:O48771]	EOG093601I2	Ccajan_28475_c0_g1_i2	O48771	Protein argonaute 6	AT2G32940
Ccajan_28545_c0_g1_i1	AT5G06060.1	Tropinone reductase homolog At5g06060 [Source:UniProtKB/Swiss-Prot;Acc:Q9LHT0]	EOG09360JKH	Ccajan_28545_c0_g1_i1	Q9LHT0	Tropinone reductase homolog At5g06060 (EC 1.1.1.-)	AT5G06060
Ccajan_28820_c0_g3_i1	AT3G56150.2	Eukaryotic translation initiation factor 3 subunit C [Source:UniProtKB/Swiss-Prot;Acc:O49160]	EOG093602Q9	Ccajan_28820_c0_g3_i1	O49160	Eukaryotic translation initiation factor 3 subunit C (eIF3c) (Eukaryotic translation initiation factor 3 subunit 8) (eIF3 p110) (p105)	AT3G56150
Ccajan_28869_c0_g3_i1	AT5G64120.1	Peroxidase [Source:UniProtKB/TrEMBL;Acc:A0A178UAR8]	EOG09360KQV	Ccajan_28869_c0_g3_i1	Q43387	Peroxidase 71 (Atperox P71) (EC 1.11.1.7) (ATP15a) (ATPO2)	AT5G64120
Ccajan_29461_c0_g3_i1	AT5G57320.2	N/A	EOG0936017U	Ccajan_29461_c0_g3_i1	Q9LVC6	Villin-5	AT5G57320
Ccajan_29592_c0_g1_i2	AT5G08391.1	N/A	EOG093610HN	Ccajan_29592_c0_g1_i2	Q8LBX6	Transmembrane protein putative (DUF 3339)	AT5G08391
Ccajan_29656_c0_g1_i1	AT1G05680.1	Glycosyltransferase (Fragment) [Source:UniProtKB/TrEMBL;Acc:A0A0K1SBE8]	EOG09360E1Y	Ccajan_29656_c0_g1_i1	Q9SYK9	UDP-glycosyltransferase 74E2 (EC 2.4.1.-)	AT1G05680
Ccajan_29727_c0_g1_i6	AT3G47640.3	Transcription factor bHLH47 [Source:UniProtKB/Swiss-Prot;Acc:Q9SN74]	EOG09360LGT	Ccajan_29727_c0_g1_i6	Q9SN74	Transcription factor bHLH47 (Basic helix-loop-helix protein 47) (AtbHLH47) (bHLH 47) (Protein POPEYE) (Transcription factor EN 139) (bHLH transcription factor bHLH047)	AT3G47640
Ccajan_29777_c0_g3_i1	AT3G19830.4	N/A	EOG093604RA	Ccajan_29777_c0_g3_i1	B6ETT7	Calcium-dependent lipid-binding (CaLB domain) family protein (NTMC2T5.2 protein)	AT3G19830
Ccajan_29808_c1_g2_i2	AT5G56960.1	N/A	EOG09360IYQ	Ccajan_29808_c1_g2_i2	Q9LTS4	Putative transcription factor bHLH041 (Basic helix-loop-helix protein 41) (AtbHLH41) (bHLH 41) (Transcription factor EN 51) (bHLH transcription factor bHLH041)	AT5G56960
Ccajan_29961_c0_g1_i3	AT3G02910.1	Putative gamma-glutamylcyclotransferase At3g02910 [Source:UniProtKB/Swiss-Prot;Acc:Q9M8T3]	EOG09360TYA	Ccajan_29961_c0_g1_i3	Q9M8T3	Putative gamma-glutamylcyclotransferase At3g02910 (EC 2.3.2.-)	AT3G02910
Ccajan_30336_c0_g1_i1	AT1G73030.1	VPS46.2 [Source:UniProtKB/TrEMBL;Acc:A0A178W5G8]	EOG09360NDV	Ccajan_30336_c0_g1_i1	Q9SSM4	ESCRT-related protein CHMP1B (Protein CHARGED MULTIVESICULAR BODY PROTEIN 1B) (Protein CHROMATIN MODIFYING PROTEIN 1B) (Vacuolar protein-sorting-associated protein 46.2)	AT1G73030
Ccajan_30463_c0_g1_i1	AT3G18660.3	UDP-glucuronate:xylan alpha-glucuronosyltransferase 1 [Source:UniProtKB/Swiss-Prot;Acc:Q9LSB1]	EOG093604V5	Ccajan_30463_c0_g1_i1	Q9LSB1	UDP-glucuronate:xylan alpha-glucuronosyltransferase 1 (UDP-GlcA:xylan glucuronyltransferase 1) (EC 2.4.1.-) (Glycogenin-like protein 1) (Plant glycogenin-like starch initiation protein 1) (Protein GLUCURONIC ACID SUBSTITUTION OF XYLAN 1) (AtGUX1)	AT3G18660
Ccajan_30517_c0_g3_i1	AT5G63700.2	N/A		Ccajan_30517_c0_g3_i1		N/A
Ccajan_30543_c0_g1_i3	AT5G26710.1	Glutamate--tRNA ligase	EOG093602VY	Ccajan_30543_c0_g1_i3	O82462	Glutamate--tRNA ligase	AT5G26710
Ccajan_30648_c0_g1_i1	AT5G46070.1	Guanylate-binding family protein [Source:UniProtKB/TrEMBL;Acc:F4KG14]	EOG0936013F	Ccajan_30648_c0_g1_i1	F4KG14	Guanylate-binding family protein	AT5G46070
Ccajan_30663_c0_g2_i1	AT3G02230.1	RGP1 [Source:UniProtKB/TrEMBL;Acc:A0A178VK37]	EOG09360C9G	Ccajan_30663_c0_g2_i1	Q9SRT9	UDP-arabinopyranose mutase 1 (EC 5.4.99.30) (Reversibly glycosylated polypeptide 1) (AtRGP1) (UDP-L-arabinose mutase 1)	AT3G02230
Ccajan_30751_c0_g1_i1	AT5G15920.1	Structural maintenance of chromosomes protein 5 [Source:UniProtKB/Swiss-Prot;Acc:Q9LFS8]	EOG0936031G	Ccajan_30751_c0_g1_i1	Q9LFS8	Structural maintenance of chromosomes protein 5 (Protein EMBRYO DEFECTIVE 2782)	AT5G15920
Ccajan_30851_c0_g1_i2	AT1G22770.1	Protein GIGANTEA [Source:UniProtKB/Swiss-Prot;Acc:Q9SQI2]	EOG093600YG	Ccajan_30851_c0_g1_i2	Q9SQI2	Protein GIGANTEA	AT1G22770
Ccajan_31116_c0_g1_i1	AT4G11410.2	N/A	EOG09360FWV	Ccajan_31116_c0_g1_i1	Q9LDY7	NAD(P)-binding Rossmann-fold superfamily protein	AT4G11410
Ccajan_31229_c0_g1_i1	AT4G02840.1	N/A	EOG09360VO6	Ccajan_31229_c0_g1_i1	Q9SY09	Small nuclear ribonucleoprotein SmD1b (AtSmD1-b)	AT4G02840
Ccajan_31650_c0_g2_i1	AT5G12960.1	Proline-tRNA ligase (DUF1680) [Source:UniProtKB/TrEMBL;Acc:Q84W43]	EOG093601XE	Ccajan_31650_c0_g2_i1	Q84W43	Proline-tRNA ligase (DUF1680)	AT5G12960
Ccajan_31812_c0_g2_i2	AT4G32700.2	Helicase and polymerase-containing protein TEBICHI [Source:UniProtKB/Swiss-Prot;Acc:Q588V7]	EOG0936001U	Ccajan_31812_c0_g2_i2	Q588V7	Helicase and polymerase-containing protein TEBICHI (EC 3.6.4.-)	AT4G32700
Ccajan_32055_c0_g1_i1	AT2G17510.1	Vacuolar ATP synthase catalytic subunit-related / V-ATPase-related / vacuolar proton pump-like protein [Source:UniProtKB/TrEMBL;Acc:F4I600]	EOG09360296	Ccajan_32055_c0_g1_i1	F4INI6	Ribonuclease II family protein	AT2G17510
Ccajan_32072_c0_g1_i4	AT4G31480.6	Ribonuclease II family protein [Source:UniProtKB/TrEMBL;Acc:F4INI6]	EOG093601V4	Ccajan_32072_c0_g1_i4	Q9SV21	Coatomer subunit beta-1 (Beta-coat protein 1) (Beta-COP 1)	AT4G31480
Ccajan_32076_c0_g2_i1	AT5G23880.1	N/A	EOG093604D9	Ccajan_32076_c0_g2_i1	Q9LKF9	Cleavage and polyadenylation specificity factor subunit 2 (Cleavage and polyadenylation specificity factor 100 kDa subunit) (AtCPSF100) (CPSF 100 kDa subunit) (Protein EMBRYO DEFECTIVE 1265) (Protein ENHANCED SILENCING PHENOTYPE 5)	AT5G23880
Ccajan_32348_c0_g2_i1	AT2G41380.1	N/A	EOG09360IJR	Ccajan_32348_c0_g2_i1	Q9ZVC3	NAC transcription factor 25 (AtNAC025)	AT2G41380
Ccajan_32355_c0_g2_i1	AT5G61150.1	At2g41380 [Source:UniProtKB/TrEMBL;Acc:Q9ZVC3]	EOG09360BFR	Ccajan_32355_c0_g2_i1	Q9FNQ0	At2g41380 (Putative embryo-abundant protein) (S-adenosyl-L-methionine-dependent methyltransferases superfamily protein)
Ccajan_32397_c0_g1_i1	AT1G61110.1	Protein LEO1 homolog [Source:UniProtKB/Swiss-Prot;Acc:Q9FNQ0]	EOG09360B83	Ccajan_32397_c0_g1_i1	Q8GY42	Protein LEO1 homolog (Protein VERNALIZATION INDEPENDENCE 4)	AT1G61110
Ccajan_32570_c0_g1_i1	AT2G21790.1	Aldo/keto reductase family protein [Source:UniProtKB/TrEMBL;Acc:Q9FJK0]	EOG0936025F	Ccajan_32570_c0_g1_i1	Q9SJ20	N/A	AT2G21790
Ccajan_32621_c0_g1_i1	AT1G22040.1	Ribonucleoside-diphosphate reductase large subunit [Source:UniProtKB/Swiss-Prot;Acc:Q9SJ20]	EOG09360AOD	Ccajan_32621_c0_g1_i1	Q9LM55	Ribonucleoside-diphosphate reductase large subunit (EC 1.17.4.1) (Protein DEFECTIVE IN POLLEN DNA DEGRADATION 2) (Ribonucleoside-diphosphate reductase R1 subunit) (AtRNR1)	AT1G22040
Ccajan_32689_c0_g1_i1	AT5G21950.7	F-box/kelch-repeat protein At1g22040 [Source:UniProtKB/Swiss-Prot;Acc:Q9LM55]	EOG09360LNC	Ccajan_32689_c0_g1_i1	F4K8D0	F-box/kelch-repeat protein At1g22040	AT5G21950
Ccajan_32821_c0_g1_i1	AT2G35210.2	Glycosyltransferase (Fragment) [Source:UniProtKB/TrEMBL;Acc:W8PUD8]	EOG09360B21	Ccajan_32821_c0_g1_i1	O82171	ADP-ribosylation factor GTPase-activating protein AGD10 (ARF GAP AGD10) (Protein ARF-GAP DOMAIN 10) (AtAGD10) (Protein MATERNAL EFFECT EMBRYO ARREST 28) (Protein ROOT AND POLLEN ARFGAP)	AT2G35210
Ccajan_32888_c2_g1_i1	AT2G39210.1	RPA [Source:UniProtKB/TrEMBL;Acc:A0A178VQN0]	EOG093605PX	Ccajan_32888_c2_g1_i1	O80960	At2g39210/T16B24.15 (Major facilitator superfamily protein) (Nodulin-like protein)	AT2G39210
Ccajan_33174_c0_g1_i4	AT2G20990.1	Pyridoxal-phosphate-dependent serine hydroxymethyltransferase	EOG093607L8	Ccajan_33174_c0_g1_i4	F4IFM6	N/A	AT2G20990
Ccajan_33207_c0_g1_i1	AT3G53640.1	Synaptotagmin A [Source:UniProtKB/TrEMBL;Acc:F4IFM6]	EOG093603D2	Ccajan_33207_c0_g1_i1	Q9LFF7	Synaptotagmin A	AT3G53640
Ccajan_33241_c0_g1_i1	AT5G62165.5	Protein kinase superfamily protein [Source:UniProtKB/TrEMBL;Acc:Q9LFF7]	EOG0936106C	Ccajan_33241_c0_g1_i1	Q9FIS1	Protein kinase superfamily protein (Protein kinase-like protein)	AT5G62165
Ccajan_33367_c0_g1_i5	AT5G47080.1	MADS-box protein AGL42 [Source:UniProtKB/Swiss-Prot;Acc:Q9FIS1]	EOG09360IGI	Ccajan_33367_c0_g1_i5	P40228	MADS-box protein AGL42 (Protein AGAMOUS-LIKE 42) (Protein FOREVER YOUNG FLOWER)	AT5G47080
Ccajan_33485_c0_g1_i1	AT5G63610.1	Probable protein phosphatase 2C 72 [Source:UniProtKB/Swiss-Prot;Acc:Q9XGZ9]	EOG09360AQR	Ccajan_33485_c0_g1_i1	Q84TI6	N/A	AT5G63610
Ccajan_33563_c0_g3_i1	AT4G24220.2	Cyclin-dependent kinase E-1 [Source:UniProtKB/Swiss-Prot;Acc:Q84TI6]	EOG09360DAF	Ccajan_33563_c0_g3_i1	Q9STX2	Cyclin-dependent kinase E-1 (CDKE;1) (EC 2.7.11.22) (EC 2.7.11.23) (Cyclin-dependent kinase 8) (Protein HUA ENHANCER 3)	AT4G24220
Ccajan_33662_c0_g2_i3	AT5G35160.1	DNA-directed RNA polymerase subunit beta [Source:UniProtKB/TrEMBL;Acc:A0A1B1W4T9]	EOG0936040A	Ccajan_33662_c0_g2_i3	Q9FYQ8	N/A	AT5G35160
Ccajan_33830_c0_g2_i4	AT4G02230.1	N/A	EOG09360OFN	Ccajan_33830_c0_g2_i4	P49693	60S ribosomal protein L19-3	AT4G02230
Ccajan_33908_c0_g1_i1	AT1G64550.1	N/A	EOG0936041Q	Ccajan_33908_c0_g1_i1	Q8H0V6	ABC transporter F family member 3 (ABC transporter ABCF.3) (AtABCF3) (GCN20-type ATP-binding cassette protein GCN3)	AT1G64550
Ccajan_33978_c0_g1_i3	AT3G49600.2	DXS1 [Source:UniProtKB/TrEMBL;Acc:A0A178V5I0]	EOG093600UV	Ccajan_33978_c0_g1_i3	Q9SCJ9	Ubiquitin carboxyl-terminal hydrolase 26 (EC 3.4.19.12) (Deubiquitinating enzyme 26) (AtUBP26) (Ubiquitin thioesterase 26) (Ubiquitin-specific-processing protease 26)	AT3G49600
Ccajan_34058_c0_g3_i1	AT1G03370.2	N/A	EOG093600Y3	Ccajan_34058_c0_g3_i1	Q9ZVT9	C2 and GRAM domain-containing protein At1g03370	AT1G03370
Ccajan_34084_c0_g1_i1	AT5G06700.1	N/A	EOG093609N9	Ccajan_34084_c0_g1_i1	Q9FG35	Protein trichome birefringence	AT5G06700
Ccajan_34215_c0_g1_i2	AT2G31900.5	Linoleate 9S-lipoxygenase 1 [Source:UniProtKB/Swiss-Prot;Acc:Q06327]	EOG093600DR	Ccajan_34215_c0_g1_i2	F4IRU3	N/A	AT2G31900
Ccajan_34224_c0_g1_i2	AT5G21105.1	N/A	EOG093605LD	Ccajan_34224_c0_g1_i2	F4K6Z5	Plant L-ascorbate oxidase	AT5G21105
Ccajan_34291_c0_g1_i1	AT1G01220.7	F-box protein PP2-B15 [Source:UniProtKB/Swiss-Prot;Acc:O80494]	EOG093600SL	Ccajan_34291_c0_g1_i1	Q9LNJ9	Bifunctional fucokinase/fucose pyrophosphorylase (AtFKGP) [Includes: L-fucokinase (EC 2.7.1.52); Fucose-1-phosphate guanylyltransferase (EC 2.7.7.30) (GDP-fucose pyrophosphorylase)]	AT1G01220
Ccajan_34296_c0_g1_i1	AT4G22900.1	N/A	EOG09360KC8	Ccajan_34296_c0_g1_i1	Q8GYJ5	Transmembrane protein putative (DUF1191)	AT4G22900
Ccajan_34319_c0_g1_i1	AT5G37790.1	N/A	EOG093607NV	Ccajan_34319_c0_g1_i1	Q8LGB4	Protein kinase superfamily protein (Protein kinase-like protein)	AT5G37790
Ccajan_34439_c0_g1_i7	AT4G26060.1	N/A	EOG09360VMS	Ccajan_34439_c0_g1_i7	Q9SZI0	At4g26060 (Ribosomal protein L18ae family)	AT4G26060
Ccajan_34575_c0_g1_i3	AT4G32280.1	N/A	EOG09360NAX	Ccajan_34575_c0_g1_i3	Q93WC4	N/A	AT4G32280
Ccajan_34619_c0_g3_i1	AT4G38920.1	Auxin-responsive protein [Source:UniProtKB/TrEMBL;Acc:Q2VWA0]	EOG09360UAC	Ccajan_34619_c0_g3_i1	P0DH93	Auxin-responsive protein IAA29 (Indoleacetic acid-induced protein 29)	AT4G38920
Ccajan_34654_c0_g1_i8	AT2G16530.2	60S ribosomal protein L10-3 [Source:UniProtKB/Swiss-Prot;Acc:Q93W22]	EOG09360J9J	Ccajan_34654_c0_g1_i8	Q9SI62	N/A	AT2G16530
Ccajan_34862_c0_g3_i1	AT5G08720.1	N/A	EOG0936048K	Ccajan_34862_c0_g3_i1	Q9C5A5	At5g08720 (Polyketide cyclase/dehydrase/lipid transporter)	AT5G08720
Ccajan_34880_c0_g2_i1	AT1G43670.1	N/A		Ccajan_34880_c0_g2_i1		N/A
Ccajan_34934_c0_g1_i1	AT2G02870.3	N/A	EOG093609U4	Ccajan_34934_c0_g1_i1	Q8L736	F-box/kelch-repeat protein SKIP11 (SKP1-interacting partner 11)	AT2G02870
Ccajan_34970_c0_g2_i1	AT3G10520.1	Non-symbiotic hemoglobin 2 [Source:UniProtKB/Swiss-Prot;Acc:O24521]	EOG09360PFS	Ccajan_34970_c0_g2_i1	Q0IGL1	At3g10520	AT3G10520
Ccajan_34985_c0_g2_i1	AT3G13920.3	Eukaryotic translation initiation factor 4A1 [Source:UniProtKB/TrEMBL;Acc:A0A1I9LSZ7]	EOG09360ASW	Ccajan_34985_c0_g2_i1	F4JEL4	Eukaryotic translation initiation factor 4A1	AT3G13920
Ccajan_35055_c0_g1_i1	AT1G78300.1	14-3-3-like protein GF14 omega [Source:UniProtKB/Swiss-Prot;Acc:Q01525]	EOG09360IZO	Ccajan_35055_c0_g1_i1	Q01525	14-3-3-like protein GF14 omega (General regulatory factor 2)	AT1G78300
Ccajan_35069_c0_g2_i1	AT4G35070.2	At4g35070 [Source:UniProtKB/TrEMBL;Acc:Q66GR4]	EOG09360MEE	Ccajan_35069_c0_g2_i1	Q66GR4	At4g35070 (SBP (S-ribonuclease binding protein) family protein)	AT4G35070
Ccajan_35110_c0_g1_i1	AT3G17860.1	Serine carboxypeptidase-like 48 [Source:UniProtKB/Swiss-Prot;Acc:Q56WF8]	EOG09360IDV	Ccajan_35110_c0_g1_i1	Q9LVI4	Protein TIFY 6B (Jasmonate ZIM domain-containing protein 3) (Protein JASMONATE INSENSITIVE 3)	AT3G17860
Ccajan_35218_c0_g1_i3	AT5G06370.1	AT5g06370/MHF15_11 [Source:UniProtKB/TrEMBL;Acc:Q93V51]	EOG09360F35	Ccajan_35218_c0_g1_i3	Q93V51	AT5g06370/MHF15_11 (NC domain-containing protein-like protein)	AT5G06370
Ccajan_35255_c0_g2_i4	AT2G27350.6	OTU-containing deubiquitinating enzyme OTU6 (OTU-like cysteine protease family protein)	EOG09360I9F	Ccajan_35255_c0_g2_i4	F4IFS7	OTU-containing deubiquitinating enzyme OTU6 (OTU-like cysteine protease family protein)	AT2G27350
Ccajan_35336_c0_g1_i4	AT4G32520.2	Serine hydroxymethyltransferase 3	EOG093606PN	Ccajan_35336_c0_g1_i4	Q94JQ3	Serine hydroxymethyltransferase 3 chloroplastic (AtSHMT3) (EC 2.1.2.1) (Glycine hydroxymethyltransferase 3) (Serine methylase 3)	AT4G32520
Ccajan_35341_c0_g1_i1	AT1G65410.1	N/A		Ccajan_35341_c0_g1_i1		N/A
Ccajan_35344_c0_g3_i3	AT5G06720.1	Peroxidase 53 [Source:UniProtKB/Swiss-Prot;Acc:Q42578]	EOG09360FST	Ccajan_35344_c0_g3_i3	Q42578	Peroxidase 53 (Atperox P53) (EC 1.11.1.7) (ATPA2)	AT5G06720
Ccajan_35399_c1_g1_i8	AT1G73760.1	Putative RING zinc finger protein; 69105-67310 [Source:UniProtKB/TrEMBL;Acc:Q9C9T6]	EOG09360HHC	Ccajan_35399_c1_g1_i8	Q9C9T6	Putative RING zinc finger protein; 69105-67310 (RING/U-box superfamily protein)	AT1G73760
Ccajan_35408_c0_g1_i1	AT4G24230.1	Acyl-CoA-binding domain 3	EOG09360G67	Ccajan_35408_c0_g1_i1	B3H4G6	Acyl-CoA-binding domain 3	AT4G24230
Ccajan_35414_c0_g1_i1	AT3G29200.1	N/A	EOG09360FUX	Ccajan_35414_c0_g1_i1	P42738	Chorismate mutase 1 chloroplastic (AtCM1) (EC 5.4.99.5) (CM-1)	AT3G29200
Ccajan_35466_c0_g4_i2	AT4G23340.1	N/A	EOG09360JEQ	Ccajan_35466_c0_g4_i2	F4JNI3	2-oxoglutarate (2OG) and Fe(II)-dependent oxygenase superfamily protein	AT4G23340
Ccajan_35477_c0_g3_i1	AT2G29120.1	Glutamate receptor 2.7 (Ligand-gated ion channel 2.7)	EOG0936061T	Ccajan_35477_c0_g3_i1	Q8LGN0	Glutamate receptor 2.7 (Ligand-gated ion channel 2.7)	AT2G29120
Ccajan_35483_c0_g2_i2	AT2G31440.2	Gamma-secretase subunit APH1-like	EOG09360MQ2	Ccajan_35483_c0_g2_i2	Q8L9G7	Gamma-secretase subunit APH1-like	AT2G31440
Ccajan_35485_c0_g1_i1	AT2G20420.1	Succinate--CoA ligase [ADP-forming] subunit beta mitochondrial (EC 6.2.1.5) (Succinyl-CoA synthetase beta chain) (SCS-beta)	EOG09360AMS	Ccajan_35485_c0_g1_i1	O82662	Succinate--CoA ligase [ADP-forming] subunit beta mitochondrial (EC 6.2.1.5) (Succinyl-CoA synthetase beta chain) (SCS-beta)	AT2G20420
Ccajan_35517_c1_g2_i5	AT5G49880.1	Mitotic spindle checkpoint protein MAD1 (Mitotic arrest deficient protein 1)	EOG093600Z7	Ccajan_35517_c1_g2_i5	Q9LTY1	Mitotic spindle checkpoint protein MAD1 (Mitotic arrest deficient protein 1)	AT5G49880
Ccajan_35555_c0_g2_i1	AT4G01800.2	Albino or Glassy Yellow 1 [Source:UniProtKB/TrEMBL;Acc:F4JG57]	EOG093601R9	Ccajan_35555_c0_g2_i1	F4JG57	Albino or Glassy Yellow 1	AT4G01800
Ccajan_35578_c0_g2_i1	AT3G47800.1	Galactose mutarotase-like superfamily protein	EOG09360E7W	Ccajan_35578_c0_g2_i1	F4J5Z7	Galactose mutarotase-like superfamily protein	AT3G47800
Ccajan_35620_c0_g1_i3	AT3G04090.1	Aquaporin SIP1-1 (Small basic intrinsic protein 1-1) (AtSIP1;1)	EOG09360O9M	Ccajan_35620_c0_g1_i3	Q9M8W5	Aquaporin SIP1-1 (Small basic intrinsic protein 1-1) (AtSIP1;1)	AT3G04090
Ccajan_35657_c0_g3_i4	AT5G46610.1	Aluminum-activated malate transporter 14 (AtALMT14)	EOG093606UU	Ccajan_35657_c0_g3_i4	Q9LS22	Aluminum-activated malate transporter 14 (AtALMT14)	AT5G46610
Ccajan_35723_c0_g3_i2	AT3G10620.1	N/A	EOG09360ONQ	Ccajan_35723_c0_g3_i2	Q9CAF2	Nudix hydrolase 26 chloroplastic (AtNUDT26) (EC 3.6.1.-) (Bis(5'-nucleosyl)-tetraphosphatase (asymmetrical))	AT3G10620
Ccajan_35795_c0_g3_i3	AT3G15518.1	hypothetical protein	EOG09360UP8	Ccajan_35795_c0_g3_i3	Q8GYA5	Uncharacterized protein	AT3G15518
Ccajan_35947_c0_g1_i1	AT1G27760.3	N/A	EOG09360B8B	Ccajan_35947_c0_g1_i1	F4HUS5	Interferon-related developmental regulator family protein / IFRD protein family	AT1G27760
Ccajan_35967_c0_g1_i2	AT4G21450.2	PapD-like superfamily protein	EOG09360O26	Ccajan_35967_c0_g1_i2	F4JJI7	PapD-like superfamily protein	AT4G21450
Ccajan_36007_c0_g1_i1	AT1G77810.2	Galactosyltransferase family protein;	EOG09360C0B	Ccajan_36007_c0_g1_i1	Q6NQB7	Beta-1 3-galactosyltransferase 7 (EC 2.4.1.-)	AT1G77810
Ccajan_36040_c0_g1_i1	AT5G05560.1	Anaphase-promoting complex subunit 1 (Cyclosome subunit 1) (Protein EMBRYO DEFECTIVE 2771)	EOG0936006F	Ccajan_36040_c0_g1_i1	Q9FFF9	Anaphase-promoting complex subunit 1 (Cyclosome subunit 1) (Protein EMBRYO DEFECTIVE 2771)	AT5G05560
Ccajan_36059_c0_g1_i1	AT3G23250.1	Transcription factor MYB15 (Myb-related protein 15) (AtMYB15) (Myb-related protein Y19) (AtY19)	EOG09360KFP	Ccajan_36059_c0_g1_i1	Q9LTC4	Transcription factor MYB15 (Myb-related protein 15) (AtMYB15) (Myb-related protein Y19) (AtY19)	AT3G23250
Ccajan_36064_c0_g1_i1	AT2G32760.3	N/A	EOG09360FBL	Ccajan_36064_c0_g1_i1	Q8S9J3	At2g32760/F24L7.10 (UV radiation resistance-associated protein)	AT2G32760
Ccajan_36112_c0_g1_i1	AT5G52740.2	Copper transport protein family	EOG09361AIJ	Ccajan_36112_c0_g1_i1	Q9LTE1	Heavy metal-associated isoprenylated plant protein 14 (AtHIP14)	AT5G52740
Ccajan_36119_c0_g2_i5	AT1G02400.2	Gibberellin 2-beta-dioxygenase 4	EOG09360D9E	Ccajan_36119_c0_g2_i5	Q9FZ21	Gibberellin 2-beta-dioxygenase 6 (EC 1.14.11.13) (GA 2-oxidase 6) (Gibberellin 2-beta-hydroxylase 6) (Gibberellin 2-oxidase 6)	AT1G02400
Ccajan_36124_c0_g1_i1	AT1G06190.2	Rho-N domain-containing protein 1	EOG09360H90	Ccajan_36124_c0_g1_i1	Q94K75	Rho-N domain-containing protein 1	AT1G06190
Ccajan_36179_c0_g1_i1	AT5G30510.1	30S ribosomal protein S1	EOG09360DHE	Ccajan_36179_c0_g1_i1	Q93VC7	30S ribosomal protein S1	AT5G30510
Ccajan_36240_c0_g2_i1	AT4G07960.2	Cellulose synthase-like C12	EOG093605FN	Ccajan_36240_c0_g2_i1	Q9ZQB9	Probable xyloglucan glycosyltransferase 12 (EC 2.4.1.-) (Cellulose synthase-like protein C12) (AtCslC12)	AT4G07960
Ccajan_36248_c0_g2_i2	AT3G56130.1	AT3g56130/F18O21_90 (Biotin/lipoyl attachment domain-containing protein)	EOG09360KQ3	Ccajan_36248_c0_g2_i2	Q93W03	AT3g56130/F18O21_90 (Biotin/lipoyl attachment domain-containing protein)	AT3G56130
Ccajan_36313_c0_g2_i3	AT5G50130.9	NAD(P)-binding Rossmann-fold superfamily protein (Ribitol dehydrogenase-like)	EOG09360FWV	Ccajan_36313_c0_g2_i3	Q8RWK2	NAD(P)-binding Rossmann-fold superfamily protein (Ribitol dehydrogenase-like)	AT5G50130
Ccajan_36318_c0_g1_i10	AT4G36250.1	Aldehyde dehydrogenase family 3 member F1	EOG09360B56	Ccajan_36318_c0_g1_i10	Q70E96	Aldehyde dehydrogenase family 3 member F1 (EC 1.2.1.3)	AT4G36250
Ccajan_36321_c0_g3_i4	AT3G63480.1	N/A	EOG093608VA	Ccajan_36321_c0_g3_i4	Q8GW44	Kinesin-like protein KIN-1 (AtKIN-1) (AtPSS1) (Pollen semi-sterility protein 1)	AT3G63480
Ccajan_36401_c0_g1_i3	AT3G61600.2	BTB/POZ domain-containing protein	EOG093607IC	Ccajan_36401_c0_g1_i3	O82343	BTB/POZ domain-containing protein At2g46260	AT3G61600.2
Ccajan_36419_c0_g1_i3	AT2G21770.1	cellulose synthase	EOG093600TW	Ccajan_36419_c0_g1_i3	Q9SJ22	Probable cellulose synthase A catalytic subunit 9 [UDP-forming] (AtCesA9) (EC 2.4.1.12)	AT2G21770
Ccajan_36451_c0_g1_i4	AT4G18290.1	potassium channel in Arabidopsis thaliana 2 [Source:TAIR;Acc:AT4G18290]	EOG093606I1	Ccajan_36451_c0_g1_i4	Q38849	Potassium channel KAT2	AT4G18290
Ccajan_36479_c1_g1_i1	AT5G44280.3	Arabidopsis thaliana Ring 1A	EOG09360BH4	Ccajan_36479_c1_g1_i1	F4K8U4	RING 1A	AT5G44280
Ccajan_36483_c0_g1_i3	AT2G37770.1	ALDO-KETO REDUCTASE FAMILY 4 MEMBER C9	EOG09360F0E	Ccajan_36483_c0_g1_i3	Q0PGJ6	NADPH-dependent aldo-keto reductase chloroplastic (AtChlAKR) (EC 1.1.1.-) (Aldo-keto reductase family 4 member C9)	AT2G37770
Ccajan_36506_c0_g1_i10	AT3G62120.2	prolyl-tRNA synthetase	EOG093606Q1	Ccajan_36506_c0_g1_i10	Q9M1R2	Proline--tRNA ligase cytoplasmic (EC 6.1.1.15) (Prolyl-tRNA synthetase) (ProRS)	AT3G62120
Ccajan_36570_c0_g1_i3	AT1G51540.1	Galactose oxidase/kelchrepeat superfamily protein	EOG09360BQN	Ccajan_36570_c0_g1_i3	Q84VX7	At1g51540 (Galactose oxidase/kelch repeat superfamily protein)	AT1G51540
Ccajan_36598_c0_g1_i1	AT4G02940.1	NAD(P)H-quinone oxidoreductase subunit	EOG09360G3I	Ccajan_36598_c0_g1_i1	Q9ZT92	Oxidoreductase 2OG-Fe(II) oxygenase family protein	AT4G02940
Ccajan_36618_c0_g4_i1	AT1G72220.1	RING/U-box superfamily protein;	EOG09360L7M	Ccajan_36618_c0_g4_i1	Q8LFY8	RING-H2 finger protein ATL54 (EC 2.3.2.27) (RING-type E3 ubiquitin transferase ATL54)	AT1G72220
Ccajan_36625_c0_g1_i13	AT5G57020.1	Protein N-myristoyl transferase	EOG0936099F	Ccajan_36625_c0_g1_i13	Q9LTR9	Glycylpeptide N-tetradecanoyltransferase 1 (EC 2.3.1.97) (Myristoyl-CoA:protein N-myristoyltransferase 1) (NMT 1) (Type I N-myristoyltransferase 1) (Peptide N-myristoyltransferase 1)	AT5G57020
Ccajan_36683_c0_g1_i1	AT3G29320.1	Alpha-glucan phosphorylase 1 (AtPHS1) (EC 2.4.1.1) (Alpha-glucan phosphorylase L isozyme) (Starch phosphorylase L)	EOG093601NB	Ccajan_36683_c0_g1_i1	Q9LIB2	Alpha-glucan phosphorylase 1 (AtPHS1) (EC 2.4.1.1) (Alpha-glucan phosphorylase L isozyme) (Starch phosphorylase L)	AT3G29320
Ccajan_36686_c0_g1_i4	AT2G38470.1	Probable WRKY transcription factor 33 (WRKY DNA-binding protein 33)	EOG09360C1H	Ccajan_36686_c0_g1_i4	Q8S8P5	Probable WRKY transcription factor 33 (WRKY DNA-binding protein 33)	AT2G38470
Ccajan_36698_c0_g3_i2	AT1G13950.1	Eukaryotic translation initiation factor 5A-1 (AtELF5A-1) (eIF-5A-1)	EOG09360PFE	Ccajan_36698_c0_g3_i2	Q9XI91	Eukaryotic translation initiation factor 5A-1 (AtELF5A-1) (eIF-5A-1)	AT1G13950
Ccajan_36749_c0_g2_i2	AT2G23360.1	Filament-like plant protein 7 (AtFPP7)	EOG093602AL	Ccajan_36749_c0_g2_i2	Q9SLN1	Filament-like plant protein 7 (AtFPP7)	AT2G23360
Ccajan_36753_c0_g2_i3	AT1G04240.1	Auxin-responsive protein IAA3 (Indoleacetic acid-induced protein 3) (Short hypocotyl) (Suppressor of HY2)	EOG09360PSB	Ccajan_36753_c0_g2_i3	Q38822	Auxin-responsive protein IAA3 (Indoleacetic acid-induced protein 3) (Short hypocotyl) (Suppressor of HY2)	AT1G04240
Ccajan_36765_c0_g1_i5	AT5G33370.1	GDSL esterase/lipase At5g33370 (EC 3.1.1.-) (Extracellular lipase At5g33370)	EOG09360EFP	Ccajan_36765_c0_g1_i5	Q8LB81	GDSL esterase/lipase At5g33370 (EC 3.1.1.-) (Extracellular lipase At5g33370)	AT5G33370
Ccajan_36776_c0_g2_i2	AT2G42960.5	N/A	EOG093608GJ	Ccajan_36776_c0_g2_i2	Q9SJG2	Probable receptor-like protein kinase At2g42960 (EC 2.7.11.1)	AT2G42960
Ccajan_36785_c1_g1_i5	AT1G68530.2	3-ketoacyl-CoA synthase 6 (KCS-6) (EC 2.3.1.199) (Cuticular protein 1) (Eceriferum 6) (Very long-chain fatty acid condensing enzyme 6) (VLCFA condensing enzyme 6)	EOG093606UZ	Ccajan_36785_c1_g1_i5	Q9XF43	3-ketoacyl-CoA synthase 6 (KCS-6) (EC 2.3.1.199) (Cuticular protein 1) (Eceriferum 6) (Very long-chain fatty acid condensing enzyme 6) (VLCFA condensing enzyme 6)	AT1G68530
Ccajan_36793_c0_g1_i1	AT4G19420.2	Pectin acetylesterase 8	EOG09360B8A	Ccajan_36793_c0_g1_i1	Q6DBP4	Pectin acetylesterase 8 (EC 3.1.1.-)	AT4G19420
Ccajan_36801_c0_g1_i3	AT3G03740.1	BTB/POZ and MATH domain-containing protein 4 (Protein BTB-POZ AND MATH DOMAIN 4) (AtBPM4)	EOG09360CM5	Ccajan_36801_c0_g1_i3	Q9SRV1	BTB/POZ and MATH domain-containing protein 4 (Protein BTB-POZ AND MATH DOMAIN 4) (AtBPM4)	AT3G03740
Ccajan_36816_c0_g1_i1	AT1G59650.1	CW14 protein (DUF1336) (T30E16.22)	EOG0936070P	Ccajan_36816_c0_g1_i1	Q9SLT5	CW14 protein (DUF1336) (T30E16.22)	AT1G59650
Ccajan_36858_c0_g2_i6	AT4G00231.1	MEE50 [Source:UniProtKB/TrEMBL;Acc:A0A178V4E4]	EOG09360AO0	Ccajan_36858_c0_g2_i6	O81325	ARM repeat superfamily protein (F6N15.2 protein)	AT4G00231
Ccajan_36899_c0_g1_i7	AT3G18295.1	At3g18295 (DUF1639 family protein putative (DUF1639))	EOG09360VW2	Ccajan_36899_c0_g1_i7	Q9LS61	At3g18295 (DUF1639 family protein putative (DUF1639))	AT3G18295
Ccajan_36943_c1_g1_i1	AT5G06710.1	Homeobox-leucine zipper protein HAT14 (Homeodomain-leucine zipper protein HAT14) (HD-ZIP protein 14)	EOG09360QI5	Ccajan_36943_c1_g1_i1	P46665	Homeobox-leucine zipper protein HAT14 (Homeodomain-leucine zipper protein HAT14) (HD-ZIP protein 14)	AT5G06710
Ccajan_36953_c1_g1_i1	AT4G23460.2	N/A	EOG09360297	Ccajan_36953_c1_g1_i1	O81742	Beta-adaptin-like protein C (At-bC-Ad) (At-betaC-Ad) (AP complex subunit beta-C) (Adaptor protein complex AP subunit beta-C) (Beta-adaptin C) (Clathrin assembly protein complex beta large chain C)	AT4G23460
Ccajan_37080_c0_g4_i1	AT1G59710.3	N/A	EOG09360A6D	Ccajan_37080_c0_g4_i1	Q9XIF7	Actin cross-linking protein (DUF569) (At1g59710/T30E16_31) (F23H11.2 protein)	AT1G59710
Ccajan_37086_c1_g1_i1	AT5G58375.1	At5g58375 (Methyltransferase-related protein)	EOG09360W9B	Ccajan_37086_c1_g1_i1	Q7XA76	At5g58375 (Methyltransferase-related protein)	AT5G58375
Ccajan_37097_c0_g2_i7	AT1G28260.2	N/A	EOG093604BL	Ccajan_37097_c0_g2_i7	Q9FZ99	Protein SMG7L (Protetin SMG7-like)	AT1G28260
Ccajan_37100_c0_g1_i1	AT5G04820.1	Transcription repressor OFP13 (Ovate family protein 13) (AtOFP13)	EOG09360N2U	Ccajan_37100_c0_g1_i1	Q9FMC8	Transcription repressor OFP13 (Ovate family protein 13) (AtOFP13)	AT5G04820
Ccajan_37152_c4_g2_i2	AT1G22460.1	O-fucosyltransferase 7 (O-FucT-7) (EC 2.4.1.-) (O-fucosyltransferase family protein)	EOG0936077V	Ccajan_37152_c4_g2_i2	B7ZWR7	O-fucosyltransferase 7 (O-FucT-7) (EC 2.4.1.-) (O-fucosyltransferase family protein)	AT1G22460
Ccajan_37177_c0_g2_i1	ATCG00190.1	DNA-directed RNA polymerase subunit beta (EC 2.7.7.6) (PEP) (Plastid-encoded RNA polymerase subunit beta) (RNA polymerase subunit beta)	EOG09360062	Ccajan_37177_c0_g2_i1	P50546	DNA-directed RNA polymerase subunit beta (EC 2.7.7.6) (PEP) (Plastid-encoded RNA polymerase subunit beta) (RNA polymerase subunit beta)	ATCG00190
Ccajan_37181_c1_g2_i1	AT4G37980.1	ATCES1 [Source:UniProtKB/TrEMBL;Acc:A0A178UXI2]	EOG09360F7A	Ccajan_37181_c1_g2_i1	Q02971	Cinnamyl alcohol dehydrogenase 7 (AtCAD7) (EC 1.1.1.195) (Cinnamyl alcohol dehydrogenase-like protein B)	AT4G37980
Ccajan_37224_c0_g4_i1	AT2G18969.1	bHLH (basic helix-loop-helix) family transcriptional factor	EOG09360WIJ	Ccajan_37224_c0_g4_i1	B3H692	Transcription factor/transcription regulator	AT2G18969
Ccajan_37263_c0_g2_i1	AT5G44000.1	At5g44000 (Glutathione S-transferase family protein)	EOG09360F91	Ccajan_37263_c0_g2_i1	Q1H5B1	At5g44000 (Glutathione S-transferase family protein)	AT5G44000
Ccajan_37297_c0_g1_i3	AT5G15050.1	Beta-glucuronosyltransferase GlcAT14B (EC 2.4.1.-) (GT14 family glucuronic acid transferase 2) (AtGlcAT14B)	EOG09360D5T	Ccajan_37297_c0_g1_i3	Q9LFQ0	Beta-glucuronosyltransferase GlcAT14B (EC 2.4.1.-) (GT14 family glucuronic acid transferase 2) (AtGlcAT14B)	AT5G15050
Ccajan_37302_c0_g2_i1	AT2G32270.1	Zinc transporter 3 (ZRT/IRT-like protein 3)	EOG09360GCY	Ccajan_37302_c0_g2_i1	Q9SLG3	Zinc transporter 3 (ZRT/IRT-like protein 3)	AT2G32270
Ccajan_37316_c1_g1_i1	AT5G38350.1	Disease resistance protein (NBS-LRR class) family (Disease resistance protein-like)	EOG09361203	Ccajan_37316_c1_g1_i1	Q9FF28	Disease resistance protein (NBS-LRR class) family (Disease resistance protein-like)	AT5G38350
Ccajan_37348_c0_g1_i3	AT1G76160.1	Sks5 [Source:UniProtKB/TrEMBL;Acc:A0A178WJJ9]	EOG093606FP	Ccajan_37348_c0_g1_i3	Q9SGR6	AT1G76160 protein (SKU5 similar 5) (T23E18.10)	AT1G76160
Ccajan_37385_c0_g1_i1	AT3G06770.3	Protein GIGANTEA [Source:UniProtKB/Swiss-Prot;Acc:Q9SQI2]	EOG09360DOG	Ccajan_37385_c0_g1_i1	Q8RWK6	Pectin lyase-like superfamily protein	AT3G06770
Ccajan_37402_c1_g1_i1	AT4G39790.1	BZIP transcription factor, putative (DUF630 and DUF632) [Source:UniProtKB/TrEMBL;Acc:Q5XV54]	EOG093604MD	Ccajan_37402_c1_g1_i1	Q5XV54	BZIP transcription factor putative (DUF630 and DUF632)	AT4G39790
Ccajan_37408_c0_g1_i1	AT5G13500.3	Hydroxyproline O-arabinosylatransferase 3 (Fragment) [Source:UniProtKB/TrEMBL;Acc:A0A1W6AK51]	EOG09360FGP	Ccajan_37408_c0_g1_i1	Q9FY51	Hydroxyproline O-arabinosyltransferase 3 (EC 2.4.2.58)	AT5G13500
Ccajan_37451_c1_g2_i2	AT4G16990.7	Disease resistance protein (TIR-NBS class)	EOG09360336	Ccajan_37451_c1_g2_i2	B3H776	Disease resistance protein (TIR-NBS-LRR class) family	AT5G36930
Ccajan_37456_c2_g3_i7	AT1G32127.2	N/A		Ccajan_37456_c2_g3_i7		N/A
Ccajan_37529_c0_g2_i4	AT5G19160.1	N/A		Ccajan_37529_c0_g2_i4		N/A
Ccajan_37530_c0_g2_i1	AT2G37670.1	Putative WD-40 repeat protein (Transducin/WD40 repeat-like superfamily protein)	EOG093602JD	Ccajan_37530_c0_g2_i1	O80935	Putative WD-40 repeat protein (Transducin/WD40 repeat-like superfamily protein)	AT2G37670
Ccajan_37578_c1_g2_i3	AT2G36130.1	Peptidyl-prolyl cis-trans isomerase CYP18-2 (PPIase CYP18-2) (EC 5.2.1.8) (Cyclophilin of 18 kDa 2) (Cyclophilin-18-2)	EOG09360OS0	Ccajan_37578_c1_g2_i3	Q9SIH1	Peptidyl-prolyl cis-trans isomerase CYP18-2 (PPIase CYP18-2) (EC 5.2.1.8) (Cyclophilin of 18 kDa 2) (Cyclophilin-18-2)	AT2G36130
Ccajan_37587_c0_g1_i8	AT5G64300.1	Bifunctional riboflavin biosynthesis protein RIBA 1	EOG093607BT	Ccajan_37587_c0_g1_i8	P47924	Bifunctional riboflavin biosynthesis protein RIBA 1	AT5G64300		AT5G64300
Ccajan_37598_c0_g2_i1	AT5G47230.1	Ethylene-responsive transcription factor 5 (AtERF5) (Ethylene-responsive element-binding factor 5) (EREBP-5)	EOG09360MST	Ccajan_37598_c0_g2_i1	O80341	Ethylene-responsive transcription factor 5 (AtERF5) (Ethylene-responsive element-binding factor 5) (EREBP-5)	AT5G47230
Ccajan_37599_c0_g1_i1	AT4G23180.1	Cysteine-rich receptor-like protein kinase 10 (Cysteine-rich RLK10) (EC 2.7.11.-) (Receptor-like protein kinase 4)	EOG09360DJ0	Ccajan_37599_c0_g1_i1	Q8GYA4	Cysteine-rich receptor-like protein kinase 10 (Cysteine-rich RLK10) (EC 2.7.11.-) (Receptor-like protein kinase 4)	AT4G23180
Ccajan_37604_c0_g1_i3	AT3G62930.1	Monothiol glutaredoxin-S6 (AtGrxS6) (Protein ROXY 17)	EOG09360VDJ	Ccajan_37604_c0_g1_i3	Q9LYC8	Monothiol glutaredoxin-S6 (AtGrxS6) (Protein ROXY 17)	AT3G62930
Ccajan_37615_c0_g1_i2	AT5G48620.6	Probable disease resistance RPP8-like protein 4	EOG093605YG	Ccajan_37615_c0_g1_i2	Q9FJK8	Probable disease resistance RPP8-like protein 4	AT5G48620
Ccajan_37639_c0_g1_i4	AT1G75220.1	Sugar transporter ERD6-like 6 [Source:UniProtKB/Swiss-Prot;Acc:Q9FRL3]	EOG093608DA	Ccajan_37639_c0_g1_i4	Q9FRL3	Sugar transporter ERD6-like 6	AT1G75220
Ccajan_37647_c0_g3_i4	AT1G19260.1	TTF-type zinc finger protein with HAT dimerization domain-containing protein	EOG093607IJ	Ccajan_37647_c0_g3_i4	F4IE28	TTF-type zinc finger protein with HAT dimerization domain-containing protein	AT1G19260
Ccajan_37665_c0_g1_i1	AT4G12070.1	Putative uncharacterized protein At4g12070/F16J13_140 [Source:UniProtKB/TrEMBL;Acc:Q94B03]	EOG0936080T	Ccajan_37665_c0_g1_i1	Q94B03	Uncharacterized protein At4g12070/F16J13_140 (Uncharacterized protein F16J13.140)	AT4G12070
Ccajan_37727_c0_g1_i3	AT4G05020.1	NAD(P)H dehydrogenase B2	EOG0936051A	Ccajan_37727_c0_g1_i3	F4JGL5	NAD(P)H dehydrogenase B2	AT4G05020
Ccajan_37745_c0_g2_i1	AT5G02520.1	Kinetochore-associated protein KNL-2 homolog (Protein KINETOCHORE NULL 2)	EOG09360FW7	Ccajan_37745_c0_g2_i1	F4KCE9	Kinetochore-associated protein KNL-2 homolog (Protein KINETOCHORE NULL 2)	AT5G02520
Ccajan_37753_c0_g1_i2	AT2G18220.1	Nucleolar complex protein 2 homolog (Protein NOC2 homolog)	EOG093605LS	Ccajan_37753_c0_g1_i2	Q9ZPV5	Nucleolar complex protein 2 homolog (Protein NOC2 homolog)	AT2G18220
Ccajan_37775_c0_g3_i1	AT3G02750.2	Catalytic protein serine threonine phosphatase	EOG09360CO1	Ccajan_37775_c0_g3_i1	E0Y434	Catalytic protein serine threonine phosphatase	AT3G02750
Ccajan_37778_c0_g2_i1	AT5G67630.1	RuvB-like helicase	EOG0936093L	Ccajan_37778_c0_g2_i1	Q9FJW0	RuvB-like helicase (EC 3.6.4.12)	AT5G67630
Ccajan_37786_c0_g1_i13	AT3G02810.1	Receptor-like kinase LIP2 (EC 2.7.11.-) (Protein LOST IN POLLEN TUBE GUIDANCE 2) (AtLIP2)	EOG093613AG	Ccajan_37786_c0_g1_i13	Q9M8S2	Receptor-like kinase LIP2 (EC 2.7.11.-) (Protein LOST IN POLLEN TUBE GUIDANCE 2) (AtLIP2)	AT3G02810
Ccajan_37791_c0_g1_i3	AT2G27710.4	60S acidic ribosomal protein P2-2	EOG09361069	Ccajan_37791_c0_g1_i3	Q9SLF7	60S acidic ribosomal protein P2-2	AT2G27710
Ccajan_37792_c0_g4_i2	AT5G16760.1	Inositol-tetrakisphosphate 1-kinase 1 (EC 2.7.1.134) (Inositol 1	EOG09360FFG	Ccajan_37792_c0_g4_i2	Q9SBA5	Inositol-tetrakisphosphate 1-kinase 1 (EC 2.7.1.134) (Inositol 1	AT5G16760		3	4)P(3) 5/6-kinase 1) (EC 2.7.1.159)	AT5G16760
Ccajan_37826_c1_g1_i2	AT3G19184.1	B3 domain-containing protein At3g19184	EOG09360M6G	Ccajan_37826_c1_g1_i2	Q1G3M3	B3 domain-containing protein At3g19184	AT3G19184
Ccajan_37849_c0_g2_i7	AT2G23460.1	Extra-large guanine nucleotide-binding protein 1 (Extra-large GTP-binding protein 1) (Extra-large G-protein 1)	EOG093602MX	Ccajan_37849_c0_g2_i7	O80462	Extra-large guanine nucleotide-binding protein 1 (Extra-large GTP-binding protein 1) (Extra-large G-protein 1)	AT2G23460
Ccajan_37867_c0_g2_i4	AT5G47040.1	Lon protease homolog 2 peroxisomal (EC 3.4.21.53)	EOG0936024I	Ccajan_37867_c0_g2_i4	O64948	Lon protease homolog 2 peroxisomal (EC 3.4.21.53)	AT5G47040
Ccajan_37897_c0_g3_i8	AT4G29040.1	26S proteasome regulatory subunit 4 homolog A (26S proteasome AAA-ATPase subunit RPT2a) (26S proteasome subunit 4 homolog A) (Protein HALTED ROOT) (Regulatory particle triple-A ATPase subunit 2a)	EOG09360B3H	Ccajan_37897_c0_g3_i8	Q9SZD4	26S proteasome regulatory subunit 4 homolog A (26S proteasome AAA-ATPase subunit RPT2a) (26S proteasome subunit 4 homolog A) (Protein HALTED ROOT) (Regulatory particle triple-A ATPase subunit 2a)	AT4G29040
Ccajan_37970_c0_g1_i4	AT2G39730.1	Ribulose bisphosphate carboxylase/oxygenase activase	EOG09360DH8	Ccajan_37970_c0_g1_i4	P10896	Ribulose bisphosphate carboxylase/oxygenase activase chloroplastic (RA) (RuBisCO activase)	AT2G39730	AT2G39730
Ccajan_37996_c0_g1_i2	AT5G55560.1	Probable serine/threonine-protein kinase WNK11 (AtWNK11) (EC 2.7.11.1) (Protein kinase with no lysine 11)	EOG093605Q2	Ccajan_37996_c0_g1_i2	Q6ICW6	Probable serine/threonine-protein kinase WNK11 (AtWNK11) (EC 2.7.11.1) (Protein kinase with no lysine 11)	AT5G55560
Ccajan_37997_c4_g4_i8	AT1G62780.1	Dimethylallyl, adenosine tRNA methylthiotransferase [Source:UniProtKB/TrEMBL;Acc:Q8VY70]	EOG09360L6Q	Ccajan_37997_c4_g4_i8	Q8VY70	Dimethylallyl adenosine tRNA methylthiotransferase	AT1G62780
Ccajan_38023_c0_g2_i1	AT5G67330.1	Metal transporter Nramp4 (AtNramp4)	EOG093607VX	Ccajan_38023_c0_g2_i1	Q9FN18	Metal transporter Nramp4 (AtNramp4)	AT5G67330
Ccajan_38121_c2_g1_i5	AT3G53150.1	UDP-glycosyltransferase 73D1 (EC 2.4.1.-)	EOG0936072N	Ccajan_38121_c2_g1_i5	Q9SCP6	UDP-glycosyltransferase 73D1 (EC 2.4.1.-)	AT3G53150
Ccajan_38136_c0_g1_i12	AT1G53345.1	DHHA1 domain protein	EOG09360G0I	Ccajan_38136_c0_g1_i12	F4HRG2	DHHA1 domain protein	AT1G53345
Ccajan_38147_c4_g1_i1	AT2G41560.4	N/A	EOG09360106	Ccajan_38147_c4_g1_i1	O22218	Calcium-transporting ATPase 4 plasma membrane-type (EC 3.6.3.8) (Ca(2)-ATPase isoform 4)	AT2G41560
Ccajan_38337_c6_g3_i2	AT3G21250.2	Multidrug resistance-associated protein 6 [Source:UniProtKB/TrEMBL;Acc:A0A1I9LPV5]	EOG093600BB	Ccajan_38337_c6_g3_i2	Q8LGU1	Multidrug resistance-associated protein 6 [Source:UniProtKB/TrEMBL;Acc:A0A1I9LPV5]	AT3G21250
Ccajan_38349_c2_g2_i6	AT5G43320.1	Casein kinase 1-like protein 8 (EC 2.7.11.1) (Protein CASEIN KINASE I-LIKE 8)	EOG09360AD1	Ccajan_38349_c2_g2_i6	Q9LSX4	Casein kinase 1-like protein 8 (EC 2.7.11.1) (Protein CASEIN KINASE I-LIKE 8)	AT5G43320
Ccajan_38350_c4_g1_i2	AT5G23110.1	Zinc finger C3HC4 type (RING finger) family protein	EOG0936000A	Ccajan_38350_c4_g1_i2	Q9FN44	Zinc finger C3HC4 type (RING finger) family protein	AT5G23110
Ccajan_38384_c0_g3_i1	AT3G52070.1	At3g52070 (RNA/RNP complex-1-interacting phosphatase)	EOG09360VDE	Ccajan_38384_c0_g3_i1	Q9SUZ7	At3g52070 (RNA/RNP complex-1-interacting phosphatase)	AT3G52070
Ccajan_38407_c1_g1_i5	AT3G14240.1	Subtilisin-like protease SBT1.5 (EC 3.4.21.-) (Subtilase subfamily 1 member 5) (AtSBT1.5)	EOG093603BF	Ccajan_38407_c1_g1_i5	Q9LUM3	Subtilisin-like protease SBT1.5 (EC 3.4.21.-) (Subtilase subfamily 1 member 5) (AtSBT1.5)	AT3G14240
Ccajan_38411_c0_g3_i4	AT1G52420.1	At1g52420 [Source:UniProtKB/TrEMBL;Acc:Q9SUZ7]	EOG0936047Q	Ccajan_38411_c0_g3_i4	Q9SSP6	At1g52420 (F6D8.36 protein) (Glycosyl transferase putative; 4406-2038)	AT1G52420
Ccajan_38419_c0_g3_i4	AT1G05280.1	Protein of unknown function (DUF604) [Source:TAIR;Acc:AT1G05280]	EOG093607PA	Ccajan_38419_c0_g3_i4	F4I8P5	ERV-F (C)1 provirus ancestral Env polyprotein putative (DUF604)	AT1G05280
Ccajan_38420_c0_g2_i6	AT1G11360.4	AT1G11360 protein (Adenine nucleotide alpha hydrolases-like superfamily protein)	EOG09360LIX	Ccajan_38420_c0_g2_i6	C0Z2J1	AT1G11360 protein (Adenine nucleotide alpha hydrolases-like superfamily protein)	AT1G11360
Ccajan_38428_c4_g1_i2	AT3G47210.1	AT3g47210/F13I12_260 [Source:UniProtKB/TrEMBL;Acc:Q9SD52]	EOG093613I9	Ccajan_38428_c4_g1_i2	Q9FK84	Emb|CAB72473.1 (Transmembrane protein putative (DUF247))	AT5G22550
Ccajan_38475_c2_g2_i1	AT1G36370.1	Serine hydroxymethyltransferase 7 [Source:UniProtKB/Swiss-Prot;Acc:Q84WV0]	EOG093606BD	Ccajan_38475_c2_g2_i1	Q84WV0	Serine hydroxymethyltransferase 7 (AtSHMT7) (EC 2.1.2.1) (Glycine hydroxymethyltransferase 7) (Serine methylase 7)	AT1G36370
Ccajan_38481_c0_g4_i7	AT5G11290.2	N/A	EOG093613I9	Ccajan_38481_c0_g4_i7	Q9FK84	Emb|CAB72473.1 (Transmembrane protein putative (DUF247))	AT5G22550
Ccajan_38500_c0_g2_i2	AT5G54500.1	Flavodoxin-like quinone reductase 1 [Source:UniProtKB/TrEMBL;Acc:F4K0D0]	EOG09360OAD	Ccajan_38500_c0_g2_i2	F4K0D0	Flavodoxin-like quinone reductase 1	AT5G54500
Ccajan_41342_c0_g3_i1	AT2G39140.2	Flavodoxin-like quinone reductase 1 [Source:UniProtKB/TrEMBL;Acc:F4K0D0]	EOG09360IWD	Ccajan_41342_c0_g3_i1	Q8L960	Putative ribosomal large subunit pseudouridine synthase SVR1	chloroplastic (EC 5.4.99.-) (Protein PIGMENT DEFECTIVE 328) (Protein SUPPRESSOR OF VARIEGATION 1)	AT2G39140
Ccajan_46609_c0_g1_i1	AT5G16210.1	N/A	EOG093601SK	Ccajan_46609_c0_g1_i1	Q8VYW7	AT5g16210/T21H19_130 (HEAT repeat-containing protein)	AT5G16210
Ccajan_50243_c0_g1_i1	AT5G47320.1	40S ribosomal protein S19 mitochondrial	EOG09360WQH	Ccajan_50243_c0_g1_i1	P39697	40S ribosomal protein S19 mitochondrial	AT5G47320
Ccajan_53391_c0_g1_i1	AT5G58300.3	Probable inactive receptor kinase At5g58300	EOG093606H5	Ccajan_53391_c0_g1_i1	Q9LVM0	Probable inactive receptor kinase At5g58300	AT5G58300
Ccajan_55762_c0_g1_i1	AT1G72320.4	N/A	EOG093602X5	Ccajan_55762_c0_g1_i1	Q9C552	Pumilio homolog 23 (APUM-23) (AtPUM23)	AT1G72320
Ccajan_55806_c0_g3_i1	AT4G22990.1	N/A	EOG093605IS	Ccajan_55806_c0_g3_i1	F4JMQ7	Major Facilitator Superfamily with SPX (SYG1/Pho81/XPR1) domain-containing protein	AT4G22990
Ccajan_55906_c0_g1_i1	AT3G48860.2	Coiled-coil domain-containing protein SCD2 [Source:UniProtKB/Swiss-Prot;Acc:Q8RWD5]	EOG09360FV8	Ccajan_55906_c0_g1_i1	Q8RWD5	Coiled-coil domain-containing protein SCD2 (Protein STOMATAL CYTOKINESIS DEFECTIVE 2)	AT3G48860
Ccajan_56490_c0_g1_i1	AT3G51895.1	Sulfate transporter 31 [Source:UniProtKB/TrEMBL;Acc:A0A1I9LNF9]	EOG093603Z9	Ccajan_56490_c0_g1_i1	Q9SV13	Sulfate transporter 3.1 (AST12) (AtST1)	AT3G51895
Ccajan_57037_c0_g1_i1	AT4G01070.2	UDP-glycosyltransferase 72B1 (EC 2.4.1.-) (Arbutin synthase) (Probable hydroquinone glucosyltransferase) (EC 2.4.1.218)	EOG09360AZC	Ccajan_57037_c0_g1_i1	Q9M156	UDP-glycosyltransferase 72B1 (EC 2.4.1.-) (Arbutin synthase) (Probable hydroquinone glucosyltransferase) (EC 2.4.1.218)	AT4G01070
Ccajan_57880_c0_g1_i1	AT3G47430.1	Peroxisomal membrane protein 11B [Source:UniProtKB/Swiss-Prot;Acc:Q9STY0]	EOG09360N4U	Ccajan_57880_c0_g1_i1	Q9STY0	Peroxisomal membrane protein 11B (Peroxin-11B) (AtPEX11b)	AT3G47430
Ccajan_88538_c0_g1_i1	AT3G26300.1	Cytochrome P450 71B34 [Source:UniProtKB/Swiss-Prot;Acc:Q9LIP6]	EOG093606K9	Ccajan_88538_c0_g1_i1	Q9LIP6	Cytochrome P450 71B34 (EC 1.14.-.-)	AT3G26300
Ccajan_90913_c0_g1_i1	AT3G13330.1	PA200 [Source:UniProtKB/TrEMBL;Acc:A0A178VC52]	EOG0936003L	Ccajan_90913_c0_g1_i1	F4JC97	Proteasome activator subunit 4 (Proteasome activator PA200)	AT3G13330
