# Supplementary material for: Transcriptome profiling of differentially expressed genes in cytoplasmic male-sterile line and its fertility restorer line in pigeon pea (Cajanus cajan L.)
Source: BMC Plant Biol. 2020 Feb 13;20:74. doi: 10.1186/s12870-020-2284-y (PMC7020380; doi:10.1186/s12870-020-2284-y)
Supplement: Supplementary file 2 — Additional File 2: Table S1. Sequences with significant BLASTX hits against nr protein database. Table S2. Sequences with significant BLASTX hits against Virdiplantae database. Table S3. Gene Ontology classification of the assembled unigenes. Table S4. KEGG classification of Cajanus cajan unigenes. Table S5. Transcription factors identified in transcriptome of Cajanus cajan. Table S6. List of differentially expressed genes between sterile AKCMS11 and fertile AKPR303 in pigeon pea. Table S7. List of significantly enriched GO terms in down-regulated DEGs. Table S8. List of significantly enriched GO terms in up-regulated DEGs. Table S9. Summary of KEGG annotations for down and up-regulated DEGs. Table S10. TAIR database BLASTX results of pigeon pea, 951 DEGs in MapMan pathway analysis. Table S11. OrthoDB homologs search of 3167 pigeon pea DEGs against TAIR database. Table S12. List of qRT-PCR primers used in this study. [file 12870_2020_2284_MOESM2_ESM.zip › Additional file 2 Table S12.xlsx]

## Sheet: Sheet1
Additional file 2: Table S12. List of qRT-PCR primers used in this study.
Gene ID	Description	5'-3' Forward primer sequence	5'-3' Reverse primer sequence
Ccajan_44775_c0_g1_i1	callose synthase 7-like	CGCTTTCTTTGCCTATTGTCAC	TCCATGCTTGTGCAATCTGA
Ccajan_34307_c0_g1_i1	phosphoenolpyruvate carboxykinase	TTTCGAGGCCGTTGTTAGAG	CTTGTTCCGCAGAGAACCTT
Ccajan_83966_c0_g1_i1	Polygalacturonase (PG)	GAAGATGGAGCTGAGCATGTA	TGCTGTAGAAGGTGCTCTAATC
Ccajan_24040_c0_g3_i1	aspartic protease	GATGGGCTGAATACAATTGCTC	TCTTCCCATTAACACGGTTGAG
Ccajan_52697_c0_g1_i1	Late embryogenesis abundant (LEA)	ACTCAACACACCCAAACC	TCCTCAGACGAAGAGGAAA
Ccajan_12415_c0_g2_i1	uncharacterized putative mitchondrial protein	GCTCAAACCATACACCGAAG	CACTCGCATTGTCGTTACTC
Ccajan_36196_c0_g2_i3	glutathione s-transferase F10	GGTTCTACAATTCCTGTGCTT	GCACTTCTTCTGTCCTACAAC
Ccajan_47280_c0_g1_i1	calmodulin binding receptor-like protein	GTGGTTGATGTTGGACTAGG	GGAAAGCAGAGGGAAGTATG
Ccajan_51888_c0_g1_i1	mitotic spindle assembly checkpoint protein (MAD1)	TCCTGATAGACCAGAGAAAGG	CCGAGTCTCTCACACAATTTC
Ccajan_47116_c0_g1_i1	pentatricopeptide repeat-containing protein	CTTGTGGAAATTCTGAGCTTGC	TGTCCCTCAACTTCTTCACATC
