# Supplementary material for: Transcriptome profiling of differentially expressed genes in cytoplasmic male-sterile line and its fertility restorer line in pigeon pea (Cajanus cajan L.)
Source: BMC Plant Biol. 2020 Feb 13;20:74. doi: 10.1186/s12870-020-2284-y (PMC7020380; doi:10.1186/s12870-020-2284-y)
Supplement: Supplementary file 2 — Additional File 2: Table S1. Sequences with significant BLASTX hits against nr protein database. Table S2. Sequences with significant BLASTX hits against Virdiplantae database. Table S3. Gene Ontology classification of the assembled unigenes. Table S4. KEGG classification of Cajanus cajan unigenes. Table S5. Transcription factors identified in transcriptome of Cajanus cajan. Table S6. List of differentially expressed genes between sterile AKCMS11 and fertile AKPR303 in pigeon pea. Table S7. List of significantly enriched GO terms in down-regulated DEGs. Table S8. List of significantly enriched GO terms in up-regulated DEGs. Table S9. Summary of KEGG annotations for down and up-regulated DEGs. Table S10. TAIR database BLASTX results of pigeon pea, 951 DEGs in MapMan pathway analysis. Table S11. OrthoDB homologs search of 3167 pigeon pea DEGs against TAIR database. Table S12. List of qRT-PCR primers used in this study. [file 12870_2020_2284_MOESM2_ESM.zip › Additional file 2 Table S2.xlsx]

## Sheet: Sheet1
Additional file 2: Table S2. Sequences with significant BLAST X hits against Virdiplantae database
Query Id	% identity	length	Subject start	Subject end	Query start	Query end	e-value	Bit score	symbol	Organism	Description
Ccajan_52477_c8_g2_i1	100	85	11642	11388	39	123	1.3e-48	171	A4GGC9	Phaseolus vulgaris (Kidney bean) (French bean)	30S ribosomal protein S12, chloroplastic
Ccajan_52248_c0_g1_i2	100	18	202	149	130	147	2.84e-11	40	Q8RWB1	Arabidopsis thaliana (Mouse-ear cress)	Pre-mRNA splicing factor SR-like 1 (AtSRL1)
Ccajan_26465_c0_g1_i1	100	28	95	178	641	668	2.25e-61	66.6	Q1SGF1	Medicago truncatula (Barrel medic) (Medicago tribuloides)	Putative poly [ADP-ribose] polymerase 3 (PARP-3) (EC 2.4.2.30) (NAD(+) ADP-ribosyltransferase 3) (ADPRT-3) (Poly[ADP-ribose] synthase 3)
Ccajan_30083_c0_g2_i1	100	19	1	57	224	242	0.000111	44.7	Q96452	Glycine max (Soybean) (Glycine hispida)	14-3-3-like protein C (SGF14C)
Ccajan_10166_c3_g3_i2	100	229	1502	816	1	229	2.41e-159	455	P0CH33	Arabidopsis thaliana (Mouse-ear cress)	Polyubiquitin 11 [Cleaved into: Ubiquitin]
Ccajan_55352_c0_g1_i1	100	20	1717	1658	19	38	1.16e-06	47.8	Q9T0G2	Arabidopsis thaliana (Mouse-ear cress)	Cytochrome c-2 (Cytochrome c At4g10040)
Ccajan_10166_c3_g3_i1	100	170	1133	624	1	170	9.43e-117	339	P0CG83	Hordeum vulgare (Barley)	Polyubiquitin [Cleaved into: Ubiquitin] (Fragment)
Ccajan_48931_c0_g1_i1	100	20	1	60	32	51	3.31e-06	47	P42745	Arabidopsis thaliana (Mouse-ear cress)	Ubiquitin-conjugating enzyme E2 2 (EC 2.3.2.23) (E2 ubiquitin-conjugating enzyme 2) (Ubiquitin carrier protein 2) (Ubiquitin-conjugating enzyme E2-17 kDa 2) (Ubiquitin-protein ligase 2)
Ccajan_13473_c0_g1_i1	100	23	70	2	80	102	1.58e-08	55.5	Q9LM15	Arabidopsis thaliana (Mouse-ear cress)	Ethylene-responsive transcription factor RAP2-13 (Ethylene-responsive transcription factor ERF058) (Protein RELATED TO APETALA2 13)
Ccajan_27543_c0_g1_i1	100	20	3	62	484	503	2.12e-05	46.6	Q8W469	Arabidopsis thaliana (Mouse-ear cress)	Signal peptide peptidase-like 2 (AtSPPL2) (EC 3.4.23.-)
Ccajan_26716_c0_g2_i2	100	20	1059	1118	206	225	0.000387	42	Q6K215	Oryza sativa subsp. japonica (Rice)	Probable aquaporin PIP2-2 (OsPIP2;2) (Plasma membrane intrinsic protein 2-2)
Ccajan_74333_c0_g1_i1	100	19	57	1	526	544	0.000309	42.7	O64642	Arabidopsis thaliana (Mouse-ear cress)	UTP:RNA uridylyltransferase 1 (EC 2.7.7.52)
Ccajan_7601_c0_g1_i1	100	56	534	701	170	225	2.39e-32	120	Q75LU8	Oryza sativa subsp. japonica (Rice)	Calcineurin B-like protein 3
Ccajan_52591_c2_g2_i2	100	249	964	218	56	304	1.61e-178	495	P69309	Avena fatua (Wild oats)	Polyubiquitin [Cleaved into: Ubiquitin]
Ccajan_45929_c0_g2_i1	100	20	2	61	89	108	1.72e-05	44.3	Q9FZ48	Arabidopsis thaliana (Mouse-ear cress)	Ubiquitin-conjugating enzyme E2 36 (EC 2.3.2.23) (E2 ubiquitin-conjugating enzyme 36) (Ubiquitin carrier protein 36)
Ccajan_46986_c1_g1_i1	100	48	2	145	104	151	1.96e-25	98.6	P62302	Glycine max (Soybean) (Glycine hispida)	40S ribosomal protein S13
Ccajan_116581_c0_g1_i1	100	19	1	57	259	277	9.02e-05	43.9	F4JUI9	Arabidopsis thaliana (Mouse-ear cress)	Kinesin-like protein KIN-7F
Ccajan_58625_c0_g1_i1	100	20	788	729	57	76	6.61e-06	46.2	Q40520	Nicotiana tabacum (Common tobacco)	Ras-related protein Rab11C
Ccajan_96_c0_g2_i1	100	19	701	757	291	309	4.91e-05	44.3	Q8L7N8	Arabidopsis thaliana (Mouse-ear cress)	Zinc finger CCCH domain-containing protein 57 (AtC3H57) (Zinc finger type domain-containing protein ZFN3)
Ccajan_47199_c0_g1_i1	100	19	2	58	383	401	3.31e-05	44.7	Q93WV0	Arabidopsis thaliana (Mouse-ear cress)	Probable WRKY transcription factor 20 (WRKY DNA-binding protein 20)
Ccajan_18966_c0_g1_i2	100	20	713	654	41	60	6.69e-05	43.5	P48488	Medicago sativa subsp. varia (Alfalfa) (Medicago varia)	Serine/threonine-protein phosphatase PP1 (EC 3.1.3.16)
Ccajan_7644_c0_g2_i1	100	19	701	645	25	43	0.00016	42	P41918	Nicotiana tabacum (Common tobacco)	GTP-binding nuclear protein Ran-A1
Ccajan_6834_c0_g1_i1	100	21	1	63	282	302	2.06e-05	45.1	P17783	Citrullus lanatus (Watermelon) (Citrullus vulgaris)	Malate dehydrogenase, mitochondrial (EC 1.1.1.37)
Ccajan_110104_c0_g1_i1	100	100	2	301	199	298	1.04e-68	213	P20364	Daucus carota (Wild carrot)	Tubulin beta-1 chain (Beta-1-tubulin) (Fragment)
Ccajan_25881_c0_g1_i1	100	25	2	76	176	200	2.12e-09	55.8	P93348	Nicotiana tabacum (Common tobacco)	TATA-box-binding protein (TATA sequence-binding protein) (TBP) (TATA-binding factor) (TATA-box factor) (Transcription initiation factor TFIID TBP subunit)
Ccajan_2266_c0_g1_i1	100	19	2	58	61	79	2.84e-05	43.9	Q9M3V8	Asparagus officinalis (Garden asparagus)	40S ribosomal protein S6
Ccajan_17725_c0_g1_i1	100	19	640	584	10	28	0.000299	41.2	P22738	Arabidopsis thaliana (Mouse-ear cress)	60S ribosomal protein L3-2
Ccajan_96518_c0_g1_i1	100	19	57	1	530	548	3.75e-05	43.9	Q9FHY8	Arabidopsis thaliana (Mouse-ear cress)	Protein HLB1 (HYPERSENSITIVE TO LATRUNCULIN B1)
Ccajan_31871_c0_g1_i1	100	16	615	568	506	521	0.000822	40	Q8H118	Arabidopsis thaliana (Mouse-ear cress)	Probable methyltransferase PMT1 (EC 2.1.1.-)
Ccajan_53399_c0_g1_i1	100	19	552	608	917	935	0.000134	42.4	Q9M2A0	Arabidopsis thaliana (Mouse-ear cress)	ATPase 8, plasma membrane-type (EC 3.6.3.6) (Proton pump 8)
Ccajan_49209_c1_g3_i1	100	61	586	404	348	408	7.39e-37	132	P28551	Glycine max (Soybean) (Glycine hispida)	Tubulin beta chain (Beta-tubulin) (Fragment)
Ccajan_6847_c0_g1_i1	100	20	62	3	63	82	2.38e-05	43.9	Q42529	Arabidopsis thaliana (Mouse-ear cress)	Tryptophan synthase alpha chain, chloroplastic (EC 4.2.1.20) (Indole-3-glycerol-phosphate lyase, chloroplastic) (EC 4.1.2.8) (Protein TRYPTOPHAN-REQUIRING 3)
Ccajan_1012_c0_g2_i1	100	20	478	537	560	579	1.79e-06	47.4	P49034	Alnus glutinosa (European alder) (Betula alnus var. glutinosa)	Sucrose synthase (EC 2.4.1.13) (Sucrose-UDP glucosyltransferase)
Ccajan_27026_c0_g1_i1	100	20	461	520	340	359	2.53e-05	43.9	Q53LY0	Oryza sativa subsp. japonica (Rice)	Chaperone protein ClpC3, chloroplastic (ATP-dependent Clp protease ATP-binding subunit ClpC homolog 3) (Casein lytic proteinase C3)
Ccajan_90641_c0_g2_i1	100	57	2	172	47	103	7.27e-34	115	P0CG89	Glycine max (Soybean) (Glycine hispida)	Histone H4
Ccajan_42474_c0_g1_i1	100	18	1	54	42	59	0.000184	41.2	Q40466	Nicotiana tabacum (Common tobacco)	Eukaryotic initiation factor 4A-13 (eIF-4A-13) (EC 3.6.4.13) (ATP-dependent RNA helicase eIF4A-13) (Fragment)
Ccajan_29964_c0_g1_i1	100	18	56	3	153	170	8.91e-06	44.3	Q42891	Solanum lycopersicum (Tomato) (Lycopersicon esculentum)	Lactoylglutathione lyase (EC 4.4.1.5) (Aldoketomutase) (Glyoxalase I) (Glx I) (Ketone-aldehyde mutase) (Methylglyoxalase) (S-D-lactoylglutathione methylglyoxal lyase)
Ccajan_15534_c0_g1_i1	100	23	480	412	314	336	2.9e-08	52	P93376	Nicotiana tabacum (Common tobacco)	Actin-103 (Fragment)
Ccajan_86747_c0_g1_i1	100	49	321	467	59	107	6.44e-29	109	Q9C518	Arabidopsis thaliana (Mouse-ear cress)	Transcription factor TCP8
Ccajan_13243_c0_g1_i1	100	16	49	2	531	546	0.001	38.1	Q9MB58	Arabidopsis thaliana (Mouse-ear cress)	6-phosphofructo-2-kinase/fructose-2,6-bisphosphatase (6PF-2-K/Fru-2,6-P2ase) (AtF2KP) (PFK/FBPase) [Includes: 6-phosphofructo-2-kinase (EC 2.7.1.105); Fructose-2,6-bisphosphatase (EC 3.1.3.46)]
Ccajan_36273_c0_g1_i1	100	19	2	58	550	568	2.67e-05	43.1	O22060	Citrus unshiu (Satsuma mandarin) (Citrus nobilis var. unshiu)	Probable sucrose-phosphate synthase 1 (EC 2.4.1.14) (UDP-glucose-fructose-phosphate glucosyltransferase 1)
Ccajan_870_c0_g1_i1	100	18	394	447	335	352	3.12e-05	42.7	P51566	Arabidopsis thaliana (Mouse-ear cress)	Serine/threonine-protein kinase AFC1 (EC 2.7.12.1)
Ccajan_18602_c0_g1_i1	100	20	2	61	171	190	6.13e-08	50.4	B3SGL0	Gentiana lutea (Yellow gentian)	Beta-carotene 3-hydroxylase, chloroplastic (GenCHYB) (EC 1.14.15.24)
Ccajan_43809_c0_g1_i1	100	18	56	3	119	136	0.000198	40	P48513	Glycine max (Soybean) (Glycine hispida)	Transcription initiation factor IIB (General transcription factor TFIIB)
Ccajan_116710_c0_g1_i1	100	20	61	2	351	370	3.68e-09	53.9	Q944R1	Arabidopsis thaliana (Mouse-ear cress)	Probable pectate lyase 15 (EC 4.2.2.2) (Pectate lyase A11)
Ccajan_85749_c0_g1_i1	100	19	360	416	600	618	2.05e-05	43.1	Q9SU36	Arabidopsis thaliana (Mouse-ear cress)	Oxysterol-binding protein-related protein 2B (OSBP-related protein 2B)
Ccajan_66574_c0_g1_i1	100	24	72	1	66	89	1.47e-08	49.7	Q41773	Zea mays (Maize)	V-type proton ATPase 16 kDa proteolipid subunit (V-ATPase 16 kDa proteolipid subunit) (Vacuolar proton pump 16 kDa proteolipid subunit) (Fragment)
Ccajan_86178_c0_g1_i1	100	19	2	58	151	169	1.11e-05	43.5	Q41969	Arabidopsis thaliana (Mouse-ear cress)	Eukaryotic translation initiation factor 2 subunit beta (eIF2-beta) (Protein EMBRYO DEFECTIVE 1401)
Ccajan_5931_c0_g1_i1	100	18	3	56	548	565	3.55e-07	48.1	Q9SW80	Arabidopsis thaliana (Mouse-ear cress)	BEL1-like homeodomain protein 2 (BEL1-like protein 2) (Protein SAWTOOTH 1)
Ccajan_8791_c0_g2_i1	100	17	1	51	310	326	0.001	37.7	O04619	Arabidopsis thaliana (Mouse-ear cress)	Mitochondrial adenine nucleotide transporter ADNT1 (Adenine nucleotide transporter 1)
Ccajan_37852_c0_g2_i1	100	20	1	60	180	199	9.29e-07	46.2	P42644	Arabidopsis thaliana (Mouse-ear cress)	14-3-3-like protein GF14 psi (General regulatory factor 3) (Protein RARE COLD INDUCIBLE 1A)
Ccajan_21117_c0_g1_i1	100	20	2	61	556	575	3.65e-07	47.8	B9DHT4	Arabidopsis thaliana (Mouse-ear cress)	ARM REPEAT PROTEIN INTERACTING WITH ABF2 (ARIA)
Ccajan_43364_c0_g1_i1	100	19	383	327	182	200	4.26e-06	44.3	P93348	Nicotiana tabacum (Common tobacco)	TATA-box-binding protein (TATA sequence-binding protein) (TBP) (TATA-binding factor) (TATA-box factor) (Transcription initiation factor TFIID TBP subunit)
Ccajan_8413_c0_g3_i1	100	22	294	359	544	565	1.51e-09	54.7	Q9SW80	Arabidopsis thaliana (Mouse-ear cress)	BEL1-like homeodomain protein 2 (BEL1-like protein 2) (Protein SAWTOOTH 1)
Ccajan_32402_c0_g1_i1	100	21	377	315	457	477	1.35e-06	46.2	Q56YP2	Arabidopsis thaliana (Mouse-ear cress)	Phosphatidylinositol 4-phosphate 5-kinase 1 (AtPIP5K1) (EC 2.7.1.68) (1-phosphatidylinositol 4-phosphate kinase 1) (Diphosphoinositide kinase 1) (PtdIns(4)P-5-kinase 1)
Ccajan_114108_c0_g1_i1	100	20	375	316	387	406	7.19e-05	41.2	Q852N6	Oryza sativa subsp. japonica (Rice)	Calcium-dependent protein kinase 11 (OsCDPK11) (OsCPK11) (EC 2.7.11.1)
Ccajan_113071_c0_g1_i1	100	19	1	57	112	130	1.28e-05	43.1	P55313	Triticum aestivum (Wheat)	Catalase (EC 1.11.1.6)
Ccajan_101289_c0_g1_i1	100	24	280	351	28	51	6.63e-10	53.9	O22174	Arabidopsis thaliana (Mouse-ear cress)	Ethylene-responsive transcription factor ERF008
Ccajan_23686_c0_g2_i1	100	21	2	64	252	272	7.58e-07	46.6	O65717	Arabidopsis thaliana (Mouse-ear cress)	Cyclic nucleotide-gated ion channel 1 (AtCNGC1) (Cyclic nucleotide- and calmodulin-regulated ion channel 1)
Ccajan_59575_c0_g1_i1	100	17	3	53	328	344	0.000777	37.7	P30124	Pisum sativum (Garden pea)	Delta-aminolevulinic acid dehydratase, chloroplastic (ALADH) (EC 4.2.1.24) (Porphobilinogen synthase) (Fragment)
Ccajan_93561_c0_g1_i1	100	19	350	294	449	467	2.49e-06	45.1	O24629	Arabidopsis thaliana (Mouse-ear cress)	RNA polymerase sigma factor sigA (Sigma factor A) (Sigma-A) (RNA polymerase sigma factor sig1) (Atsig1) (Sigma factor 1) (RNA polymerase sigma factor sig2) (Atsig2) (Sigma factor 2) (RNA polymerase sigma factor sigB) (Sigma factor B) (Sigma-B)
Ccajan_5411_c0_g1_i1	100	91	3	275	116	206	4.74e-61	185	P08222	Cucumis sativus (Cucumber)	Chlorophyll a-b binding protein of LHCII type 1 (Chlorophyll a-b binding protein of LHCII type I) (CAB) (LHCP) (Fragment)
Ccajan_50841_c0_g1_i1	100	19	59	3	92	110	8.42e-06	42	Q2R0W8	Oryza sativa subsp. japonica (Rice)	Protein SPIRAL1-like 2
Ccajan_6847_c0_g1_i3	100	20	62	3	63	82	4.74e-06	43.9	Q42529	Arabidopsis thaliana (Mouse-ear cress)	Tryptophan synthase alpha chain, chloroplastic (EC 4.2.1.20) (Indole-3-glycerol-phosphate lyase, chloroplastic) (EC 4.1.2.8) (Protein TRYPTOPHAN-REQUIRING 3)
Ccajan_47752_c3_g1_i1	100	113	339	1	28	140	4.33e-67	206	P25862	Avena sativa (Oat)	Tubulin beta-1 chain (Beta-1-tubulin) (Fragment)
Ccajan_123086_c0_g2_i1	100	18	6	59	84	101	0.000869	37.4	Q9XIC7	Arabidopsis thaliana (Mouse-ear cress)	Somatic embryogenesis receptor kinase 2 (AtSERK2) (EC 2.7.11.1) (Somatic embryogenesis receptor-like kinase 2)
Ccajan_62383_c0_g1_i1	100	15	48	4	45	59	0.001	35	P19379	Nicotiana tabacum (Common tobacco)	60S ribosomal protein L40 (CEP52)
Ccajan_113466_c0_g1_i1	100	18	336	283	207	224	1.56e-05	42.4	Q9LQ73	Arabidopsis thaliana (Mouse-ear cress)	Peroxisomal membrane protein 11C (Peroxin-11C) (AtPEX11c)
Ccajan_104339_c0_g1_i1	100	20	3	62	238	257	3.57e-06	44.3	Q5XEP9	Arabidopsis thaliana (Mouse-ear cress)	3-ketoacyl-CoA synthase 2 (KCS-2) (EC 2.3.1.199) (Docosanoic acid synthase) (Very long-chain fatty acid condensing enzyme 2) (VLCFA condensing enzyme 2)
Ccajan_64619_c0_g1_i1	100	20	60	1	62	81	4.59e-07	46.2	Q05737	Zea mays (Maize)	GTP-binding protein YPTM2
Ccajan_112104_c0_g1_i1	100	19	58	2	522	540	4.04e-05	41.2	P93262	Mesembryanthemum crystallinum (Common ice plant) (Cryophytum crystallinum)	Phosphoglucomutase, cytoplasmic (PGM) (EC 5.4.2.2) (Glucose phosphomutase)
Ccajan_20819_c0_g1_i1	100	30	236	325	1	30	3.69e-13	64.3	Q0WV90	Arabidopsis thaliana (Mouse-ear cress)	Topless-related protein 1 (Protein MODIFIER OF SNC1 10)
Ccajan_26245_c0_g2_i1	100	30	3	92	84	113	8.14e-14	63.9	P49076	Zea mays (Maize)	ADP-ribosylation factor
Ccajan_126756_c0_g1_i1	100	20	261	320	568	587	1.4e-05	42.4	B8AMB8	Oryza sativa subsp. indica (Rice)	Magnesium-chelatase subunit ChlD, chloroplastic (Mg-chelatase subunit D) (EC 6.6.1.1) (Mg-protoporphyrin IX chelatase subunit ChlD) (Protein CHLORINA 1)
Ccajan_61147_c0_g1_i1	100	18	262	315	266	283	1.41e-05	42.4	Q06942	Malus domestica (Apple) (Pyrus malus)	Naringenin,2-oxoglutarate 3-dioxygenase (EC 1.14.11.9) (FHT) (Flavanone-3-hydroxylase) (F3H)
Ccajan_33397_c0_g1_i1	100	29	1	87	75	103	9.43e-14	62	P08436	Volvox carteri (Green alga)	Histone H4
Ccajan_23444_c0_g1_i1	100	17	60	10	148	164	0.00016	39.3	P31686	Glycine max (Soybean) (Glycine hispida)	4-coumarate--CoA ligase 1 (4CL 1) (EC 6.2.1.12) (4-coumaroyl-CoA synthase 1) (Clone 4CL14) (Fragment)
Ccajan_88773_c0_g1_i1	100	18	311	258	486	503	5.69e-05	40.4	Q9LDV4	Arabidopsis thaliana (Mouse-ear cress)	Alanine aminotransferase 2, mitochondrial (AtAlaAT2) (AtAlaATm) (EC 2.6.1.2) (Alanine-2-oxoglutarate aminotransferase 3) (EC 2.6.1.-)
Ccajan_117359_c0_g1_i1	100	19	302	246	423	441	1.67e-05	42	F4JFN3	Arabidopsis thaliana (Mouse-ear cress)	Heat shock protein 90-6, mitochondrial (AtHSP90.6) (AtHsp90-6) (Heat shock protein 89-1) (Hsp89-1)
Ccajan_29104_c0_g1_i1	100	16	304	257	278	293	0.001	36.6	Q6YW46	Oryza sativa subsp. japonica (Rice)	Elongation factor 1-gamma 2 (EF-1-gamma 2) (eEF-1B gamma 2)
Ccajan_120454_c0_g1_i1	100	19	247	303	173	191	2.94e-06	43.9	O22769	Arabidopsis thaliana (Mouse-ear cress)	NADH dehydrogenase [ubiquinone] flavoprotein 2, mitochondrial (EC 1.6.5.3) (EC 1.6.99.3)
Ccajan_48896_c0_g2_i1	100	15	279	235	125	139	0.000619	37.4	Q9XGH7	Nicotiana tabacum (Common tobacco)	Serine/threonine-protein phosphatase PP2A catalytic subunit (EC 3.1.3.16)
Ccajan_85519_c0_g1_i1	100	15	21	65	182	196	0.001	36.6	P93830	Arabidopsis thaliana (Mouse-ear cress)	Auxin-responsive protein IAA17 (Auxin response 3) (Indoleacetic acid-induced protein 17)
Ccajan_18972_c0_g1_i1	100	20	62	3	270	289	5.46e-06	43.1	O49839	Arabidopsis thaliana (Mouse-ear cress)	Probable serine/threonine-protein kinase PBL2 (EC 2.7.11.1) (PBS1-like protein 2) (Protein kinase 2A)
Ccajan_103862_c0_g1_i1	100	22	67	2	1	22	1.06e-06	45.1	P0CH33	Arabidopsis thaliana (Mouse-ear cress)	Polyubiquitin 11 [Cleaved into: Ubiquitin]
Ccajan_94753_c0_g1_i1	100	18	2	55	119	136	2.9e-05	40.4	O65155	Arabidopsis thaliana (Mouse-ear cress)	RNA polymerase II transcriptional coactivator KELP
Ccajan_2737_c0_g2_i1	100	17	232	282	99	115	4.52e-05	40.4	P19976	Glycine max (Soybean) (Glycine hispida)	Ferritin-1, chloroplastic (EC 1.16.3.1) (SFerH-1) (SOF-35)
Ccajan_24393_c0_g1_i2	100	19	227	283	398	416	1.21e-07	47.8	O22854	Arabidopsis thaliana (Mouse-ear cress)	Electron transfer flavoprotein-ubiquinone oxidoreductase, mitochondrial (ETF-QO) (ETF-ubiquinone oxidoreductase) (EC 1.5.5.1)
Ccajan_41825_c0_g1_i1	100	19	59	3	508	526	3.94e-06	43.5	Q0J032	Oryza sativa subsp. japonica (Rice)	Lon protease homolog 2, peroxisomal (EC 3.4.21.53)
Ccajan_16859_c0_g1_i1	100	49	130	276	2	50	1.05e-28	106	A4PU48	Medicago truncatula (Barrel medic) (Medicago tribuloides)	S-adenosylmethionine synthase (AdoMet synthase) (EC 2.5.1.6) (Methionine adenosyltransferase) (MAT)
Ccajan_78232_c0_g1_i1	100	18	271	218	394	411	8.88e-07	45.1	Q9SJ56	Arabidopsis thaliana (Mouse-ear cress)	BEL1-like homeodomain protein 1 (BEL1-like protein 1) (Protein EMBRYO SAC DEVELOPMENT ARREST 29)
Ccajan_105567_c0_g1_i1	100	17	3	53	97	113	0.000526	37.4	P25794	Pisum sativum (Garden pea)	Probable aquaporin PIP-type 7a (Turgor-responsive protein 31) (Turgor-responsive protein 7a)
Ccajan_70917_c0_g1_i1	100	21	2	64	78	98	7.02e-08	46.6	P49636	Nicotiana sylvestris (Wood tobacco) (South American tobacco)	Ubiquitin-60S ribosomal protein L40 [Cleaved into: Ubiquitin; 60S ribosomal protein L40 (CEP52)]
Ccajan_59657_c0_g1_i1	100	13	258	220	320	332	0.000391	37.7	Q6YV04	Oryza sativa subsp. japonica (Rice)	Histone deacetylase 2 (OsHDAC2) (EC 3.5.1.98)
Ccajan_24992_c0_g3_i1	100	20	3	62	187	206	3.81e-07	45.8	Q9SQI3	Gossypium hirsutum (Upland cotton) (Gossypium mexicanum)	Palmitoyl-acyl carrier protein thioesterase, chloroplastic (EC 3.1.2.-) (16:0-acyl-carrier protein thioesterase) (16:0-ACP thioesterase) (Acyl-[acyl-carrier-protein] hydrolase) (PATE)
Ccajan_87901_c0_g1_i1	100	14	217	258	281	294	0.001	36.2	Q9LZ23	Arabidopsis thaliana (Mouse-ear cress)	ACT domain-containing protein ACR12 (Protein ACT DOMAIN REPEATS 12)
Ccajan_899_c0_g1_i1	100	20	2	61	162	181	1.48e-06	44.3	A2ZAB5	Oryza sativa subsp. indica (Rice)	Serine/threonine-protein kinase SAPK3 (EC 2.7.11.1) (Osmotic stress/abscisic acid-activated protein kinase 3) (Protein kinase REK)
Ccajan_26724_c0_g3_i1	100	84	1	252	107	190	3.74e-56	178	O64937	Oryza sativa subsp. japonica (Rice)	Elongation factor 1-alpha (EF-1-alpha)
Ccajan_624_c0_g2_i1	100	20	191	250	147	166	2.09e-06	43.5	O24543	Vigna radiata var. radiata (Mung bean) (Phaseolus aureus)	Auxin-induced protein 22E (Indole-3-acetic acid-induced protein ARG14)
Ccajan_78253_c0_g1_i1	100	18	1	54	489	506	7.16e-06	42.4	O81742	Arabidopsis thaliana (Mouse-ear cress)	Beta-adaptin-like protein C (At-bC-Ad) (At-betaC-Ad) (AP complex subunit beta-C) (Adaptor protein complex AP subunit beta-C) (Beta-adaptin C) (Clathrin assembly protein complex beta large chain C)
Ccajan_23378_c0_g1_i1	100	16	246	199	108	123	7.72e-05	39.3	Q9FM03	Arabidopsis thaliana (Mouse-ear cress)	Dof zinc finger protein DOF5.6 (AtDOF5.6)
Ccajan_82232_c0_g1_i1	100	14	203	244	273	286	0.001	36.2	Q9C5I1	Arabidopsis thaliana (Mouse-ear cress)	UDP-sugar pyrophosphorylase (AtUSP) (EC 2.7.7.64)
Ccajan_31750_c0_g3_i1	100	22	239	174	46	67	9.11e-15	49.3	P35133	Arabidopsis thaliana (Mouse-ear cress)	Ubiquitin-conjugating enzyme E2 10 (EC 2.3.2.23) (E2 ubiquitin-conjugating enzyme 10) (Ubiquitin carrier protein 10/12) (Ubiquitin-conjugating enzyme E2-17 kDa 10/12) (Ubiquitin-protein ligase 10/12)
Ccajan_48385_c0_g1_i1	100	11	7	39	96	106	0.001	26.2	O48716	Arabidopsis thaliana (Mouse-ear cress)	Protein JINGUBANG
Ccajan_95410_c0_g1_i1	100	17	3	53	559	575	6.22e-05	39.3	B9DHT4	Arabidopsis thaliana (Mouse-ear cress)	ARM REPEAT PROTEIN INTERACTING WITH ABF2 (ARIA)
Ccajan_51147_c0_g2_i1	100	28	3	86	214	241	1.08e-11	57.8	Q94IC4	Glycine max (Soybean) (Glycine hispida)	Ferritin-2, chloroplastic (EC 1.16.3.1) (SFerH-2)
Ccajan_32586_c0_g1_i1	100	15	3	47	305	319	2.52e-09	36.6	Q8RZA1	Oryza sativa subsp. japonica (Rice)	Uridine 5'-monophosphate synthase (UMP synthase) [Includes: Orotate phosphoribosyltransferase (OPRTase) (EC 2.4.2.10); Orotidine 5'-phosphate decarboxylase (EC 4.1.1.23) (OMPdecase)]
Ccajan_121669_c0_g1_i1	100	71	1	213	1670	1740	1.21e-31	115	Q2PMP0	Glycine max (Soybean) (Glycine hispida)	Protein TIC 214 (Translocon at the inner envelope membrane of chloroplasts 214) (AtTIC214)
Ccajan_33188_c0_g1_i1	100	19	2	58	261	279	1.58e-08	49.3	Q9C6S7	Arabidopsis thaliana (Mouse-ear cress)	Probable methyltransferase PMT20 (EC 2.1.1.-)
Ccajan_28277_c0_g3_i1	100	17	3	53	458	474	9.84e-06	41.2	F4IV99	Arabidopsis thaliana (Mouse-ear cress)	Protein CHROMATIN REMODELING 5 (AtCHR5) (EC 3.6.4.-)
Ccajan_33369_c0_g1_i1	100	17	51	1	53	69	6.43e-05	38.1	Q2XPP5	Oryza sativa subsp. indica (Rice)	Autophagy-related protein 8A (Autophagy-related ubiquitin-like modifier ATG8A) (Protein autophagy 8) (OsAtg8)
Ccajan_23346_c0_g1_i1	100	20	3	62	178	197	2.99e-10	42.4	Q0JXE7	Arabidopsis thaliana (Mouse-ear cress)	Transcription factor BPE (Basic helix-loop-helix protein 31) (AtbHLH31) (bHLH 31) (Protein BIG PETAL) (Transcription factor EN 88) (bHLH transcription factor bHLH031)
Ccajan_52693_c0_g4_i1	99.198	499	81	1577	1	499	0	1004	Q01915	Glycine max (Soybean) (Glycine hispida)	ATP synthase subunit alpha, mitochondrial
Ccajan_114465_c0_g1_i1	99.048	105	520	206	1	105	7.67e-71	209	Q96499	Gossypium hirsutum (Upland cotton) (Gossypium mexicanum)	60S ribosomal protein L44
Ccajan_116152_c0_g1_i1	99.048	105	316	2	230	334	4.43e-76	229	Q9SVY1	Arabidopsis thaliana (Mouse-ear cress)	Zinc finger protein WIP2 (Protein NO TRANSMITTING TRACT) (WIP-domain protein 2) (AtWIP2)
Ccajan_48575_c0_g1_i2	98.851	87	2	262	109	195	4.36e-55	175	P30170	Solanum tuberosum (Potato)	Actin-85C (Fragment)
Ccajan_10132_c0_g2_i1	98.795	83	67	315	1	83	7.09e-59	176	Q9M9L0	Arabidopsis thaliana (Mouse-ear cress)	Anaphase-promoting complex subunit 11 (Cyclosome subunit 11)
Ccajan_110462_c0_g1_i1	98.693	153	121	579	1	153	1.15e-107	310	Q94A97	Arabidopsis thaliana (Mouse-ear cress)	Ubiquitin-conjugating enzyme E2 35 (EC 2.3.2.23) (E2 ubiquitin-conjugating enzyme 35) (Ubiquitin carrier protein 35)
Ccajan_12373_c1_g4_i1	98.611	144	3	434	516	659	1.33e-93	290	P29388	Arabidopsis thaliana (Mouse-ear cress)	NADH-ubiquinone oxidoreductase chain 5 (EC 1.6.5.3) (NADH dehydrogenase subunit 5)
Ccajan_85640_c0_g1_i1	98.592	142	98	523	1	142	5.78e-102	296	Q9FE62	Arabidopsis thaliana (Mouse-ear cress)	Thioredoxin-like protein YLS8 (Protein YELLOW-LEAF-SPECIFIC GENE 8)
Ccajan_87372_c0_g1_i1	98.507	134	403	2	1	134	5.36e-81	239	Q9M3V8	Asparagus officinalis (Garden asparagus)	40S ribosomal protein S6
Ccajan_10179_c0_g1_i2	98.305	59	838	662	27	85	5.31e-35	121	Q39596	Oxybasis rubra (Red goosefoot) (Chenopodium rubrum)	Actin (Fragment)
Ccajan_10179_c0_g1_i1	98.305	59	838	662	27	85	1.39e-35	122	Q39596	Oxybasis rubra (Red goosefoot) (Chenopodium rubrum)	Actin (Fragment)
Ccajan_109953_c0_g1_i1	98.305	118	354	1	188	305	1.37e-78	239	P07218	Phaseolus vulgaris (Kidney bean) (French bean)	Phenylalanine ammonia-lyase class 1 (EC 4.3.1.24) (Phenylalanine ammonia-lyase class I) (Fragment)
Ccajan_52693_c0_g3_i1	98.246	57	262	92	1	57	1.66e-18	74.7	P60114	Solanum tuberosum (Potato)	ATP synthase subunit 9, mitochondrial (Lipid-binding protein)
Ccajan_124863_c0_g1_i1	98.214	56	169	2	76	131	2.17e-21	85.9	Q9FGX1	Arabidopsis thaliana (Mouse-ear cress)	ATP-citrate synthase beta chain protein 2 (ATP-citrate synthase B-2) (EC 2.3.3.8) (ATP-citrate lyase B-2) (Citrate cleavage enzyme B-2)
Ccajan_11622_c0_g1_i1	98.165	436	1914	607	1	436	0	890	O64937	Oryza sativa subsp. japonica (Rice)	Elongation factor 1-alpha (EF-1-alpha)
Ccajan_124863_c0_g1_i2	98.165	109	328	2	42	150	6.8e-50	166	Q9FGX1	Arabidopsis thaliana (Mouse-ear cress)	ATP-citrate synthase beta chain protein 2 (ATP-citrate synthase B-2) (EC 2.3.3.8) (ATP-citrate lyase B-2) (Citrate cleavage enzyme B-2)
Ccajan_12373_c1_g1_i1	98.142	323	2540	3508	72	394	0	665	P93306	Arabidopsis thaliana (Mouse-ear cress)	NADH dehydrogenase [ubiquinone] iron-sulfur protein 2 (EC 1.6.5.3) (EC 1.6.99.3) (NADH dehydrogenase subunit 7)
Ccajan_13929_c0_g1_i1	98.077	52	20	175	182	233	3.55e-31	112	Q75GK0	Oryza sativa subsp. japonica (Rice)	Auxin-responsive protein IAA11 (Indoleacetic acid-induced protein 11)
Ccajan_114753_c0_g2_i1	98	50	150	1	126	175	4.77e-13	62.4	Q9FHA7	Arabidopsis thaliana (Mouse-ear cress)	Transcription factor HEC1 (Basic helix-loop-helix protein 88) (AtbHLH88) (bHLH 88) (Protein HECATE 1) (Transcription factor EN 118) (bHLH transcription factor bHLH088)
Ccajan_26481_c0_g1_i1	97.826	46	138	1	30	75	3.04e-26	97.4	Q9SW63	Arabidopsis thaliana (Mouse-ear cress)	Ethylene-responsive transcription factor RAP2-10 (Protein RELATED TO APETALA2 10)
Ccajan_22820_c0_g2_i1	97.778	90	143	412	267	356	1.35e-71	184	O82560	Glycine max (Soybean) (Glycine hispida)	Glutamine synthetase cytosolic isozyme 2 (EC 6.3.1.2) (GS1-2) (Glutamate--ammonia ligase)
Ccajan_24135_c0_g1_i1	97.765	179	551	15	177	355	3.17e-127	363	P48406	Glycine max (Soybean) (Glycine hispida)	Chalcone synthase 5 (EC 2.3.1.74) (Naringenin-chalcone synthase 5)
Ccajan_114395_c0_g1_i1	97.71	131	1	393	351	481	2.48e-87	268	Q9LZQ9	Arabidopsis thaliana (Mouse-ear cress)	Probable pre-mRNA-splicing factor ATP-dependent RNA helicase DEAH2 (EC 3.6.4.13) (DEAH RNA helicase homolog PRP43)
Ccajan_10759_c1_g1_i1	97.692	130	113	502	1	130	6.2e-90	264	P42798	Arabidopsis thaliana (Mouse-ear cress)	40S ribosomal protein S15a-1
Ccajan_10759_c1_g1_i2	97.692	130	133	522	1	130	2.84e-90	264	P42798	Arabidopsis thaliana (Mouse-ear cress)	40S ribosomal protein S15a-1
Ccajan_18201_c0_g1_i1	97.674	43	208	336	47	89	1.71e-24	90.5	Q1SU99	Medicago truncatula (Barrel medic) (Medicago tribuloides)	Probable histone H2B.3
Ccajan_14062_c0_g1_i1	97.619	126	970	593	14	139	4.86e-66	206	O65759	Cicer arietinum (Chickpea) (Garbanzo)	Histone H2AX
Ccajan_12261_c2_g3_i2	97.436	312	475	1410	155	466	0	588	P93313	Arabidopsis thaliana (Mouse-ear cress)	NADH-ubiquinone oxidoreductase chain 4 (EC 1.6.5.3) (NADH dehydrogenase subunit 4)
Ccajan_36698_c0_g1_i1	97.391	115	165	509	1	115	2.5e-80	235	Q9AXQ3	Solanum lycopersicum (Tomato) (Lycopersicon esculentum)	Eukaryotic translation initiation factor 5A-4 (eIF-5A-4)
Ccajan_82308_c0_g1_i1	97.26	365	178	1272	29	393	0	749	Q06060	Pisum sativum (Garden pea)	Mitogen-activated protein kinase homolog D5 (EC 2.7.11.24)
Ccajan_53795_c0_g1_i1	97.26	73	722	504	1	73	1.43e-47	154	A2XCH8	Oryza sativa subsp. indica (Rice)	Cyclin-dependent kinases regulatory subunit 1
Ccajan_29941_c0_g2_i1	97.248	109	328	2	33	141	3.75e-75	221	Q8W0W4	Oryza sativa subsp. japonica (Rice)	TATA-binding protein 2 (TATA sequence-binding protein 2) (TBP-2) (TATA-binding factor 2) (TATA-box factor 2) (Transcription initiation factor TFIID TBP-2 subunit)
Ccajan_52063_c0_g1_i2	97.154	246	1083	346	1	246	4.32e-180	501	O48551	Glycine max (Soybean) (Glycine hispida)	Proteasome subunit alpha type-6 (EC 3.4.25.1) (20S proteasome alpha subunit A) (20S proteasome subunit alpha-1) (Proteasome iota subunit)
Ccajan_32985_c0_g1_i1	97.101	69	1	207	228	296	3.08e-44	145	P49084	Glycine max (Soybean) (Glycine hispida)	Guanine nucleotide-binding protein alpha-1 subunit (GP-alpha-1)
Ccajan_45243_c0_g1_i1	97.087	206	1012	395	1	206	1.35e-138	395	Q43463	Glycine max (Soybean) (Glycine hispida)	Ras-related protein Rab7
Ccajan_82269_c0_g1_i1	96.774	248	1028	285	16	263	1.37e-177	494	P09756	Glycine max (Soybean) (Glycine hispida)	Chlorophyll a-b binding protein 3, chloroplastic (LHCII type I CAB-3) (LHCP)
Ccajan_27288_c0_g2_i2	96.753	154	325	786	1	154	5.36e-104	306	O24111	Nicotiana plumbaginifolia (Leadwort-leaved tobacco) (Tex-Mex tobacco)	40S ribosomal protein S5 (Fragment)
Ccajan_13420_c0_g1_i1	96.711	152	519	64	1	152	2.2e-110	311	P35130	Medicago sativa (Alfalfa)	Ubiquitin-conjugating enzyme E2 2 (EC 2.3.2.23) (E2 ubiquitin-conjugating enzyme 2) (Ubiquitin carrier protein 2) (Ubiquitin-conjugating enzyme E2-17 kDa 2) (Ubiquitin-protein ligase 2)
Ccajan_10173_c1_g1_i3	96.667	30	1	90	166	195	1.28e-10	62.8	Q9FNY2	Arabidopsis thaliana (Mouse-ear cress)	Transcription factor-like protein DPB (DP-like protein B) (AtDPbB) (E2F dimerization partner protein B)
Ccajan_8314_c0_g1_i1	96.667	60	620	441	535	594	3.68e-34	128	Q9AV71	Oryza sativa subsp. japonica (Rice)	Cellulose synthase A catalytic subunit 7 [UDP-forming] (EC 2.4.1.12) (OsCesA7)
Ccajan_84292_c0_g1_i1	96.653	239	719	3	113	351	3.07e-152	432	P36182	Nicotiana tabacum (Common tobacco)	Heat shock protein 82 (Fragment)
Ccajan_10846_c0_g1_i1	96.528	144	963	532	361	504	3.59e-96	298	I1MSF2	Glycine max (Soybean) (Glycine hispida)	Diacylglycerol O-acyltransferase 1B (GmDGAT1B) (EC 2.3.1.20)
Ccajan_53104_c0_g1_i1	96.403	278	191	1024	1	278	0	546	P50346	Glycine max (Soybean) (Glycine hispida)	60S acidic ribosomal protein P0
Ccajan_46303_c0_g1_i1	96.296	27	82	2	1	27	3.62e-15	63.9	P85911	Pseudotsuga menziesii (Douglas-fir) (Abies menziesii)	Actin-1 (Fragment)
Ccajan_109989_c0_g1_i1	96.234	239	1213	497	76	314	4.53e-171	480	P48490	Phaseolus vulgaris (Kidney bean) (French bean)	Serine/threonine-protein phosphatase PP1 (EC 3.1.3.16)
Ccajan_12150_c0_g3_i1	96.226	53	653	495	1	53	8.6e-19	80.1	Q2PMN0	Glycine max (Soybean) (Glycine hispida)	50S ribosomal protein L32, chloroplastic
Ccajan_50782_c0_g2_i1	96.154	26	365	288	43	68	1.97e-11	55.8	P69310	Avena sativa (Oat)	Ubiquitin
Ccajan_78138_c0_g1_i1	96.154	26	78	1	28	53	1.21e-11	58.9	P42813	Arabidopsis thaliana (Mouse-ear cress)	Ribonuclease 1 (EC 3.1.27.1)
Ccajan_11788_c1_g2_i3	96.078	51	785	937	242	292	4.09e-23	106	Q9LF37	Arabidopsis thaliana (Mouse-ear cress)	Chaperone protein ClpB3, chloroplastic (ATP-dependent Clp protease ATP-binding subunit ClpB homolog 3) (Casein lytic proteinase B3) (Protein ALBINO OR PALE GREEN 6)
Ccajan_42210_c0_g3_i1	96.078	102	1	306	335	436	5.34e-65	208	O64937	Oryza sativa subsp. japonica (Rice)	Elongation factor 1-alpha (EF-1-alpha)
Ccajan_55564_c0_g1_i1	96.053	76	229	2	1	76	1.16e-45	157	Q9FGX1	Arabidopsis thaliana (Mouse-ear cress)	ATP-citrate synthase beta chain protein 2 (ATP-citrate synthase B-2) (EC 2.3.3.8) (ATP-citrate lyase B-2) (Citrate cleavage enzyme B-2)
Ccajan_2617_c1_g1_i1	95.868	121	1003	641	1	121	1.41e-39	140	P26585	Glycine max (Soybean) (Glycine hispida)	HMG1/2-like protein (Protein SB11)
Ccajan_30395_c0_g1_i1	95.854	410	158	1387	4	413	0	817	Q06197	Glycine max (Soybean) (Glycine hispida)	Isocitrate dehydrogenase [NADP] (IDH) (EC 1.1.1.42) (IDP) (NADP(+)-specific ICDH) (Oxalosuccinate decarboxylase)
Ccajan_50918_c0_g1_i1	95.833	24	1	72	106	129	3.63e-05	47	Q01300	Petunia hybrida (Petunia)	NADH-ubiquinone oxidoreductase chain 1 (EC 1.6.5.3) (NADH dehydrogenase subunit 1)
Ccajan_46454_c0_g2_i1	95.833	24	223	152	140	163	1.71e-10	55.5	Q9LRW7	Arabidopsis thaliana (Mouse-ear cress)	Protein indeterminate-domain 11
Ccajan_120075_c0_g1_i1	95.745	47	2	142	165	211	1.23e-22	91.7	P93407	Oryza sativa subsp. japonica (Rice)	Superoxide dismutase [Cu-Zn], chloroplastic (EC 1.15.1.1)
Ccajan_43690_c0_g1_i1	95.745	47	158	18	429	475	7.57e-12	60.8	Q56ZZ7	Arabidopsis thaliana (Mouse-ear cress)	Plastidic glucose transporter 4 (AtpGlcT)
Ccajan_39122_c0_g2_i1	95.714	70	590	381	111	180	9.44e-43	141	O48649	Salix bakko (Japanese willow)	ADP-ribosylation factor 1
Ccajan_8354_c0_g1_i1	95.652	23	428	360	318	340	1.08e-07	49.7	Q9ZTR0	Pisum sativum (Garden pea)	Spermidine synthase 2 (SPDSY 2) (EC 2.5.1.16) (Putrescine aminopropyltransferase 2)
Ccajan_31632_c0_g1_i1	95.652	23	289	221	462	484	1.13e-09	53.5	P55217	Arabidopsis thaliana (Mouse-ear cress)	Cystathionine gamma-synthase 1, chloroplastic (AtCGS1) (EC 2.5.1.48) (METHIONINE OVERACCUMULATION 1) (O-succinylhomoserine (thiol)-lyase)
Ccajan_4702_c0_g1_i1	95.652	23	3	71	25	47	2.05e-08	49.3	Q9C757	Arabidopsis thaliana (Mouse-ear cress)	Probable inositol transporter 2
Ccajan_71287_c0_g1_i1	95.652	23	160	228	473	495	3.84e-30	50.8	Q43270	Zea mays (Maize)	Phospholipase D alpha 1 (PLD alpha 1) (EC 3.1.4.4) (Choline phosphatase 1) (Phosphatidylcholine-hydrolyzing phospholipase D 1)
Ccajan_27750_c0_g1_i1	95.556	45	266	400	1	45	1.44e-72	97.8	Q9XHV0	Arabidopsis thaliana (Mouse-ear cress)	Transcription factor MYB80 (MYB-related protein 103) (AtMYB103) (Myb-related protein 80) (AtMYB80) (Protein MALE STERILE 188)
Ccajan_83587_c0_g1_i1	95.556	45	136	2	1	45	1.08e-22	94.4	P48724	Phaseolus vulgaris (Kidney bean) (French bean)	Eukaryotic translation initiation factor 5 (eIF-5)
Ccajan_40546_c0_g1_i1	95.522	67	202	2	1246	1312	1.11e-41	143	Q9S9U0	Arabidopsis thaliana (Mouse-ear cress)	Callose synthase 11 (EC 2.4.1.34) (1,3-beta-glucan synthase) (Protein GLUCAN SYNTHASE-LIKE 1)
Ccajan_35033_c0_g1_i1	95.513	156	1419	1886	1	156	2.3e-101	310	P43395	Actinidia deliciosa (Kiwi)	ATP synthase subunit beta, mitochondrial (EC 3.6.3.14) (Fragment)
Ccajan_21318_c0_g2_i1	95.455	22	451	386	49	70	5.57e-09	53.9	Q9SJT9	Arabidopsis thaliana (Mouse-ear cress)	Coatomer subunit alpha-2 (Alpha-coat protein 2) (Alpha-COP 2)
Ccajan_4925_c0_g1_i1	95.455	22	1	66	1854	1875	1.77e-09	54.3	O23372	Arabidopsis thaliana (Mouse-ear cress)	Histone-lysine N-methyltransferase ATXR3 (EC 2.1.1.43) (Protein SET DOMAIN GROUP 2) (Trithorax-related protein 3) (TRX-related protein 3)
Ccajan_49583_c1_g1_i1	95.402	87	261	1	1	87	7.35e-55	171	Q9FJH0	Arabidopsis thaliana (Mouse-ear cress)	Ras-related protein RABA1f (AtRABA1f)
Ccajan_48092_c0_g1_i1	95.349	86	587	330	1	86	3.89e-46	148	Q9M2F1	Arabidopsis thaliana (Mouse-ear cress)	40S ribosomal protein S27-2
Ccajan_41814_c0_g2_i1	95.283	106	595	278	504	609	2.46e-67	216	P15792	Phaseolus vulgaris (Kidney bean) (French bean)	Protein kinase PVPK-1 (EC 2.7.11.1)
Ccajan_9962_c0_g1_i2	95.238	21	63	1	176	196	4.4e-06	46.2	Q9SEC2	Lactuca sativa (Garden lettuce)	Peptide methionine sulfoxide reductase (EC 1.8.4.11) (Peptide-methionine (S)-S-oxide reductase) (Peptide Met(O) reductase) (Protein-methionine-S-oxide reductase)
Ccajan_24278_c0_g1_i1	95.238	21	79	17	62	82	2.14e-07	49.3	O24412	Arabidopsis thaliana (Mouse-ear cress)	26S proteasome non-ATPase regulatory subunit 7 homolog A (26S proteasome regulatory subunit RPN8a) (AtRPN8a) (Protein ASYMMETRIC LEAVES ENHANCER 3) (Protein MOV34) (AtMOV34)
Ccajan_59026_c0_g1_i1	95.238	21	379	441	57	77	2.06e-07	47.8	Q9SJ44	Arabidopsis thaliana (Mouse-ear cress)	Ubiquitin-conjugating enzyme E2 variant 1C (Ubc enzyme variant 1C) (Protein MMS ZWEI HOMOLOG 3)
Ccajan_33169_c0_g2_i1	95.238	21	1	63	294	314	7.73e-08	48.9	Q8W468	Arabidopsis thaliana (Mouse-ear cress)	Probable E3 ubiquitin-protein ligase ARI8 (EC 2.3.2.31) (ARIADNE-like protein ARI8) (Protein ariadne homolog 8) (RING-type E3 ubiquitin transferase ARI8)
Ccajan_87959_c0_g1_i1	95.238	21	205	267	188	208	7.6e-06	42.4	Q3EDL4	Arabidopsis thaliana (Mouse-ear cress)	Probable serine/threonine-protein kinase At1g01540 (EC 2.7.11.1)
Ccajan_180_c0_g1_i1	95.238	21	2	64	297	317	1.19e-07	47	O65583	Arabidopsis thaliana (Mouse-ear cress)	Uridine kinase-like protein 4 [Includes: Uridine kinase (UK) (EC 2.7.1.48); Putative uracil phosphoribosyltransferase (UPRTase) (EC 2.4.2.9) (UMP pyrophosphorylase)]
Ccajan_38261_c0_g1_i1	95.238	21	229	167	87	107	2.41e-08	48.9	Q9FMU6	Arabidopsis thaliana (Mouse-ear cress)	Mitochondrial phosphate carrier protein 3, mitochondrial (Mitochondrial phosphate transporter 3) (MPT3) (Phosphate transporter 3;1)
Ccajan_52705_c1_g4_i9	95.122	82	1552	1797	1	82	1.26e-36	132	O49227	Glycine max (Soybean) (Glycine hispida)	Putative 3,4-dihydroxy-2-butanone kinase (EC 2.7.1.-) (Fragment)
Ccajan_52705_c1_g4_i4	95.122	82	1202	1447	1	82	2.69e-37	132	O49227	Glycine max (Soybean) (Glycine hispida)	Putative 3,4-dihydroxy-2-butanone kinase (EC 2.7.1.-) (Fragment)
Ccajan_114753_c0_g3_i1	95.082	61	204	22	126	186	1.28e-20	81.3	Q9FHA7	Arabidopsis thaliana (Mouse-ear cress)	Transcription factor HEC1 (Basic helix-loop-helix protein 88) (AtbHLH88) (bHLH 88) (Protein HECATE 1) (Transcription factor EN 118) (bHLH transcription factor bHLH088)
Ccajan_12174_c3_g2_i6	95	20	3342	3401	134	153	8.42e-06	49.3	Q9SUS1	Arabidopsis thaliana (Mouse-ear cress)	Probable WRKY transcription factor 29 (WRKY DNA-binding protein 29)
Ccajan_51677_c0_g1_i1	95	20	61	2	484	503	0.000146	44.3	P93471	Pisum sativum (Garden pea)	E3 ubiquitin-protein ligase COP1 (EC 2.3.2.27) (Constitutive photomorphogenesis protein 1) (RING-type E3 ubiquitin transferase COP1)
Ccajan_19072_c0_g2_i1	95	20	62	3	203	222	0.00024	43.5	Q42059	Arabidopsis thaliana (Mouse-ear cress)	Endoglucanase 6 (EC 3.2.1.4) (Endo-1,4-beta glucanase 6)
Ccajan_35311_c0_g1_i1	95	20	3	62	103	122	5.29e-05	44.3	O82481	Arabidopsis thaliana (Mouse-ear cress)	Rac-like GTP-binding protein ARAC10 (GTPase protein ROP11)
Ccajan_51558_c0_g1_i2	95	20	3	62	399	418	7.49e-05	44.3	Q9SMT7	Arabidopsis thaliana (Mouse-ear cress)	Oxalate--CoA ligase (EC 6.2.1.8) (4-coumarate--CoA ligase isoform 8) (At4CL8) (4-coumarate--CoA ligase-like 10) (Acyl-activating enzyme 3) (Adenosine monophosphate binding protein 3) (AtMPBP3) (Oxalyl-CoA synthetase)
Ccajan_26600_c0_g1_i1	95	20	62	3	196	215	2.76e-05	44.7	Q9XF19	Arabidopsis thaliana (Mouse-ear cress)	ABC transporter I family member 21 (ABC transporter ABCI.21) (AtABCI21) (GCN-related protein 1) (Non-intrinsic ABC protein 2)
Ccajan_18833_c0_g1_i1	95	20	61	2	165	184	3.62e-05	43.5	Q38825	Arabidopsis thaliana (Mouse-ear cress)	Auxin-responsive protein IAA7 (Auxin resistant 2) (Indoleacetic acid-induced protein 7)
Ccajan_117497_c0_g1_i1	95	20	1	60	441	460	2.48e-05	43.9	Q8W0H5	Oryza sativa subsp. japonica (Rice)	Probable anion transporter 3, chloroplastic (Phosphate transporter 4;3)
Ccajan_13794_c0_g1_i1	95	20	8	67	439	458	2.7e-05	43.5	Q66GQ5	Arabidopsis thaliana (Mouse-ear cress)	Protein REDUCED WALL ACETYLATION 3 (EC 2.3.1.-)
Ccajan_26934_c0_g2_i2	95	20	498	439	107	126	3.27e-06	46.2	Q9SCJ9	Arabidopsis thaliana (Mouse-ear cress)	Ubiquitin carboxyl-terminal hydrolase 26 (EC 3.4.19.12) (Deubiquitinating enzyme 26) (AtUBP26) (Ubiquitin thioesterase 26) (Ubiquitin-specific-processing protease 26)
Ccajan_69346_c0_g1_i1	95	20	447	388	451	470	2.13e-06	46.2	Q05758	Arabidopsis thaliana (Mouse-ear cress)	Ketol-acid reductoisomerase, chloroplastic (EC 1.1.1.86) (Acetohydroxy-acid reductoisomerase) (Alpha-keto-beta-hydroxylacyl reductoisomerase)
Ccajan_67556_c0_g1_i1	95	20	347	406	245	264	3.22e-06	45.1	Q9C5W7	Arabidopsis thaliana (Mouse-ear cress)	Tobamovirus multiplication protein 2A (AtTOM2A)
Ccajan_44103_c0_g1_i1	95	20	1	60	286	305	8.65e-07	46.6	Q94FY7	Arabidopsis thaliana (Mouse-ear cress)	Tocopherol cyclase, chloroplastic (EC 5.5.1.24) (Sucrose export defective 1) (Vitamin E pathway gene 1 protein)
Ccajan_5401_c0_g1_i1	95	20	1	60	105	124	8.3e-06	43.1	B3H5A8	Arabidopsis thaliana (Mouse-ear cress)	Protein REVEILLE 7 (Early-phytochrome-responsive 1) (MYB-related transcription factor EPR1)
Ccajan_31034_c0_g1_i1	95	20	61	2	118	137	2.76e-06	43.5	O49627	Arabidopsis thaliana (Mouse-ear cress)	Iron-sulfur cluster assembly protein 1 (AtISU1) (Protein ISCU-LIKE 1) (NifU-like N-terminal domain-containing protein ISU1) (NifU-like protein ISU1)
Ccajan_11869_c0_g6_i1	95	20	279	220	121	140	1.41e-06	44.7	A2XFC8	Oryza sativa subsp. indica (Rice)	Mitogen-activated protein kinase 5 (MAP kinase 5) (EC 2.7.11.24) (Benzothiadiazole-induced MAP kinase 1) (MAP kinase 2) (Multiple stress-responsive MAP kinase 2) (OsBIMK1) (OsMAP1) (OsMAPK2) (OsMAPK5) (OsMPK3) (OsMSRMK2)
Ccajan_46573_c0_g2_i1	95	20	2	61	78	97	4.39e-06	43.1	O49460	Arabidopsis thaliana (Mouse-ear cress)	Prohibitin-1, mitochondrial (Atphb1)
Ccajan_46753_c0_g2_i1	95	20	1	60	78	97	6.04e-06	42.4	Q9MA96	Arabidopsis thaliana (Mouse-ear cress)	Signal peptidase complex subunit 3A (EC 3.4.-.-) (Microsomal signal peptidase 22 kDa subunit) (SPC22) (SPase 22 kDa subunit)
Ccajan_30231_c0_g2_i1	95	20	63	4	98	117	7.7e-08	48.1	Q6F388	Oryza sativa subsp. japonica (Rice)	Heat stress transcription factor A-2e (Heat stress transcription factor 12) (OsHsf-12)
Ccajan_44616_c0_g1_i1	95	20	184	243	79	98	2.37e-05	40	P27163	Petunia hybrida (Petunia)	Calmodulin-2 (CaM-2)
Ccajan_32853_c0_g1_i1	95	20	62	3	167	186	2.65e-05	40.4	P35684	Oryza sativa subsp. japonica (Rice)	60S ribosomal protein L3
Ccajan_47607_c0_g2_i1	95	20	207	148	294	313	0.000159	37.7	Q5JLY8	Oryza sativa subsp. japonica (Rice)	Golgin-84
Ccajan_51948_c1_g1_i1	94.862	253	642	1400	1	253	5.33e-175	501	Q40469	Nicotiana tabacum (Common tobacco)	Eukaryotic initiation factor 4A-6 (eIF-4A-6) (EC 3.6.4.13) (ATP-dependent RNA helicase eIF4A-6) (Fragment)
Ccajan_9433_c0_g1_i1	94.737	19	57	1	133	151	0.001	40	P49208	Pisum sativum (Garden pea)	50S ribosomal protein L1, chloroplastic (CL1) (Fragment)
Ccajan_31880_c0_g1_i1	94.737	19	3	59	738	756	0.001	40.8	Q9LK43	Arabidopsis thaliana (Mouse-ear cress)	Receptor-like kinase TMK4 (EC 2.7.11.1) (BAK1-associating receptor-like kinase 1) (Leucine-rich repeat receptor-like kinases TMK4) (Transmembrane kinase 4)
Ccajan_75379_c0_g1_i1	94.737	19	520	576	890	908	0.000141	42	Q9ZW02	Arabidopsis thaliana (Mouse-ear cress)	Pumilio homolog 3 (APUM-3) (AtPUM3)
Ccajan_55389_c0_g1_i1	94.737	19	59	3	398	416	4.67e-06	45.8	P16097	Mesembryanthemum crystallinum (Common ice plant) (Cryophytum crystallinum)	Phosphoenolpyruvate carboxylase 2 (PEPC 2) (PEPCase 2) (EC 4.1.1.31)
Ccajan_9742_c0_g1_i1	94.737	19	3	59	713	731	0.00012	41.6	O48963	Arabidopsis thaliana (Mouse-ear cress)	Phototropin-1 (EC 2.7.11.1) (Non-phototropic hypocotyl protein 1) (Root phototropism protein 1)
Ccajan_8230_c0_g2_i1	94.737	19	471	415	309	327	2.54e-05	43.1	Q9LFP7	Arabidopsis thaliana (Mouse-ear cress)	Probable serine/threonine-protein kinase PIX7 (EC 2.7.11.1)
Ccajan_4450_c0_g1_i1	94.737	19	58	2	175	193	0.000203	40	P49208	Pisum sativum (Garden pea)	50S ribosomal protein L1, chloroplastic (CL1) (Fragment)
Ccajan_55338_c0_g1_i1	94.737	19	57	1	500	518	6.23e-05	42	O04973	Solanum pennellii (Tomato) (Lycopersicon pennellii)	2-isopropylmalate synthase A (EC 2.3.3.13) (Alpha-IPM synthase A) (Alpha-isopropylmalate synthase A)
Ccajan_53128_c0_g1_i1	94.737	19	122	66	1	19	0.000362	36.2	P85926	Pseudotsuga menziesii (Douglas-fir) (Abies menziesii)	Probable bZIP transcription factor (Fragment)
Ccajan_43293_c0_g1_i1	94.737	19	412	356	1	19	2.43e-05	42	Q00423	Glycine max (Soybean) (Glycine hispida)	HMG-Y-related protein A (Protein SB16A)
Ccajan_85067_c0_g1_i1	94.737	19	2	58	97	115	8.23e-05	39.7	Q9SM41	Sporobolus stapfianus (Ressurection grass)	Protein translation factor SUI1 homolog
Ccajan_38817_c0_g1_i2	94.737	19	58	2	1921	1939	6.15e-06	43.9	B5BT18	Arabidopsis thaliana (Mouse-ear cress)	TATA-binding protein-associated factor BTAF1 (AtBTAF1) (EC 3.6.4.-) (Protein BTAF1 homolog) (Protein ROOT GROWTH DEFECTIVE 3)
Ccajan_37561_c0_g1_i1	94.737	19	88	144	275	293	0.00068	37.7	O04202	Arabidopsis thaliana (Mouse-ear cress)	Eukaryotic translation initiation factor 3 subunit F (eIF3f) (eIF-3-epsilon) (eIF3 p32 subunit)
Ccajan_2390_c1_g2_i1	94.737	19	1	57	42	60	0.000118	39.7	P48486	Arabidopsis thaliana (Mouse-ear cress)	Serine/threonine-protein phosphatase PP1 isozyme 6 (EC 3.1.3.16) (Type one protein phosphatase 6)
Ccajan_38397_c0_g1_i1	94.737	19	3	59	36	54	0.000133	39.3	Q852A1	Oryza sativa subsp. japonica (Rice)	Expansin-A7 (Alpha-expansin-7) (OsEXP7) (OsEXPA7) (OsaEXPa1.26)
Ccajan_7501_c0_g1_i1	94.737	19	305	249	156	174	2e-05	41.6	O22793	Arabidopsis thaliana (Mouse-ear cress)	Multiple organellar RNA editing factor 2, chloroplastic (Protein DIFFERENTIATION AND GREENING-like 1) (Protein DAG-like 1) (RNA editing-interacting protein 2)
Ccajan_105694_c0_g1_i1	94.737	19	249	305	132	150	1.43e-06	45.1	Q9LQX5	Arabidopsis thaliana (Mouse-ear cress)	Transcription factor MYB117 (MYB-domain transcription factor LOF1) (Myb-related protein 117) (AtMYB117) (Protein CONSTRICTED FRUIT) (Protein LATERAL ORGAN FUSION 1)
Ccajan_115774_c0_g1_i1	94.737	19	239	295	192	210	7.69e-07	45.4	Q6RVV4	Pisum sativum (Garden pea)	Short-chain dehydrogenase TIC 32, chloroplastic (EC 1.1.1.-) (Translocon at the inner envelope membrane of chloroplasts 32) (PsTIC32)
Ccajan_110579_c0_g2_i1	94.737	19	282	226	206	224	1.82e-05	41.6	Q9SN95	Arabidopsis thaliana (Mouse-ear cress)	UDP-glucuronic acid decarboxylase 5 (EC 4.1.1.35) (UDP-XYL synthase 5) (UDP-glucuronate decarboxylase 5) (UGD) (UXS-5)
Ccajan_8281_c0_g2_i1	94.737	19	277	221	449	467	5.83e-07	45.8	Q84VX0	Arabidopsis thaliana (Mouse-ear cress)	Probable galactinol--sucrose galactosyltransferase 1 (EC 2.4.1.82) (Protein SEED IMBIBITION 1) (Raffinose synthase 1)
Ccajan_40717_c0_g2_i1	94.737	19	58	2	302	320	2e-06	43.9	Q5N8Q3	Oryza sativa subsp. japonica (Rice)	CDP-diacylglycerol--serine O-phosphatidyltransferase 3 (EC 2.7.8.8) (Phosphatidylserine synthase 3)
Ccajan_30377_c0_g1_i1	94.737	19	59	3	140	158	3.65e-05	40.4	Q9SHS8	Arabidopsis thaliana (Mouse-ear cress)	GTPase LSG1-1 (AtLSG1-1) (DAR GTPase 6) (Protein YEAST LSG1 ORTHOLOG 1)
Ccajan_78190_c0_g1_i1	94.737	19	193	249	598	616	4.59e-07	45.8	Q6ZDY8	Oryza sativa subsp. japonica (Rice)	Succinate dehydrogenase [ubiquinone] flavoprotein subunit, mitochondrial (EC 1.3.5.1) (Flavoprotein subunit of complex II) (FP)
Ccajan_523_c0_g1_i1	94.737	19	186	242	183	201	5.67e-09	40.8	Q9C512	Arabidopsis thaliana (Mouse-ear cress)	Mannosyl-oligosaccharide 1,2-alpha-mannosidase MNS1 (AtMANIb) (EC 3.2.1.113) (Alpha-mannosidase IB)
Ccajan_30380_c0_g1_i2	94.737	19	57	1	119	137	7.58e-07	44.7	Q93Z81	Arabidopsis thaliana (Mouse-ear cress)	Vacuolar cation/proton exchanger 3 (Ca(2+)/H(+) antiporter CAX3) (Ca(2+)/H(+) exchanger 3) (Protein CATION EXCHANGER 3)
Ccajan_33739_c0_g1_i1	94.737	19	170	226	51	69	1.73e-10	45.1	Q5Z7L0	Oryza sativa subsp. japonica (Rice)	Beta-galactosidase 9 (Lactase 9) (EC 3.2.1.23)
Ccajan_46880_c0_g1_i1	94.737	19	165	221	761	779	4.76e-05	39.7	Q9SZR1	Arabidopsis thaliana (Mouse-ear cress)	Calcium-transporting ATPase 10, plasma membrane-type (EC 3.6.3.8) (Ca(2+)-ATPase isoform 10)
Ccajan_41031_c0_g2_i1	94.737	19	3	59	230	248	2.97e-05	40	P46942	Nicotiana sylvestris (Wood tobacco) (South American tobacco)	ATP-dependent RNA helicase-like protein DB10 (EC 3.6.4.13)
Ccajan_20603_c0_g2_i1	94.681	470	239	1648	1	470	0	941	P38557	Arabidopsis thaliana (Mouse-ear cress)	Tubulin gamma-1 chain (Gamma-1-tubulin)
Ccajan_7225_c0_g1_i1	94.667	75	227	3	13	87	6.31e-46	156	Q9CAV6	Arabidopsis thaliana (Mouse-ear cress)	Serine/threonine-protein kinase WNK1 (AtWNK1) (EC 2.7.11.1) (Protein kinase with no lysine 1)
Ccajan_8669_c1_g2_i1	94.595	37	113	3	1	37	2.3e-07	44.3	Q8VYK7	Arabidopsis thaliana (Mouse-ear cress)	Autophagy-related protein 8f (Autophagy-related ubiquitin-like modifier ATG8f) (AtAPG8f) (Protein autophagy 8f)
Ccajan_76263_c0_g2_i1	94.521	146	438	1	1	146	4.4e-101	295	A7PQS0	Vitis vinifera (Grape)	S-adenosylmethionine synthase 1 (AdoMet synthase 1) (EC 2.5.1.6) (Methionine adenosyltransferase 1) (MAT 1)
Ccajan_20327_c0_g1_i1	94.495	109	379	56	1	106	4.26e-56	176	A0A1X9PY88	Lotus japonicus (Lotus corniculatus var. japonicus)	Ethylene-responsive transcription factor ERN1 (ERF transcription factor ERN1) (Protein ERF REQUIRED FOR NODULATION 1) (LjERN1)
Ccajan_38940_c0_g1_i1	94.444	18	798	745	1	18	2.52e-05	41.2	P85930	Pseudotsuga menziesii (Douglas-fir) (Abies menziesii)	Nucleoside diphosphate kinase 2 (EC 2.7.4.6) (Nucleoside diphosphate kinase II) (NDK II) (NDP kinase II) (NDPK II) (Fragments)
Ccajan_4528_c0_g1_i1	94.444	18	665	718	199	216	0.000378	41.2	Q8VYI3	Arabidopsis thaliana (Mouse-ear cress)	Enoyl-CoA hydratase 2, peroxisomal (EC 4.2.1.119)
Ccajan_43135_c0_g1_i1	94.444	18	55	2	225	242	0.00013	42.4	Q39152	Arabidopsis thaliana (Mouse-ear cress)	Fatty acyl-CoA reductase 1 (EC 1.2.1.84)
Ccajan_58490_c0_g1_i1	94.444	18	534	587	425	442	0.000174	41.6	Q8RWN0	Arabidopsis thaliana (Mouse-ear cress)	Ubiquitin-like-specific protease 1C (EC 3.4.22.-) (Protein OVERLY TOLERANT TO SALT 2)
Ccajan_120289_c0_g1_i1	94.444	18	478	531	132	149	0.000143	41.6	Q9ZSQ4	Populus tremula (European aspen)	Phosphoglucomutase, cytoplasmic (PGM) (EC 5.4.2.2) (Glucose phosphomutase)
Ccajan_110715_c0_g1_i1	94.444	18	347	294	330	347	6.68e-06	43.9	Q03460	Medicago sativa (Alfalfa)	Glutamate synthase [NADH], amyloplastic (EC 1.4.1.14) (NADH-GOGAT)
Ccajan_85407_c0_g1_i1	94.444	18	277	224	129	146	4.49e-05	40.4	B3SGL0	Gentiana lutea (Yellow gentian)	Beta-carotene 3-hydroxylase, chloroplastic (GenCHYB) (EC 1.14.15.24)
Ccajan_105912_c0_g1_i1	94.444	18	2	55	389	406	0.00011	39.3	Q43117	Ricinus communis (Castor bean)	Pyruvate kinase isozyme A, chloroplastic (EC 2.7.1.40)
Ccajan_63561_c0_g1_i1	94.444	18	194	247	90	107	0.00043	37.4	F4JTB3	Arabidopsis thaliana (Mouse-ear cress)	Protein DETOXIFICATION 35 (AtDTX35) (Multidrug and toxic compound extrusion protein 35) (MATE protein 35) (Protein DETOXIFYING EFFLUX CARRIER 35) (Protein DTX5) (Protein FLOWER FLAVONOID TRANSPORTER) (Protein FFT)
Ccajan_12100_c1_g1_i1	94.444	18	3	56	56	73	4.14e-05	39.7	Q4FE47	Arabidopsis thaliana (Mouse-ear cress)	Putative E3 ubiquitin-protein ligase XBAT35 (EC 2.3.2.27) (Ankyrin repeat domain and RING finger-containing protein XBAT35) (Protein XB3 homolog 5) (RING-type E3 ubiquitin transferase XBAT35)
Ccajan_19267_c0_g1_i1	94.444	18	1	54	270	287	3.01e-05	40	Q5W6H5	Oryza sativa subsp. japonica (Rice)	Chlorophyll synthase, chloroplastic (EC 2.5.1.62) (Polyprenyl transferase)
Ccajan_32970_c0_g1_i1	94.444	36	108	1	78	113	4.01e-17	73.2	O49447	Arabidopsis thaliana (Mouse-ear cress)	ADP,ATP carrier protein 3, mitochondrial (ADP/ATP translocase 3) (Adenine nucleotide translocator 3) (ANT 3)
Ccajan_64772_c0_g1_i1	94.366	284	1025	174	848	1131	1.29e-158	473	P42500	Glycine max (Soybean) (Glycine hispida)	Phytochrome A
Ccajan_75751_c0_g1_i1	94.34	106	320	3	287	392	4.72e-66	207	Q2RAK2	Oryza sativa subsp. japonica (Rice)	Pyruvate kinase 1, cytosolic (OsPK1) (EC 2.7.1.40)
Ccajan_12344_c0_g3_i2	94.175	206	2324	1707	25	230	3.56e-115	348	P92527	Arabidopsis thaliana (Mouse-ear cress)	Putative cytochrome c biosynthesis ccmC-like mitochondrial protein (ABC transporter I family member 3) (ABC transporter ABCI.3) (AtABCI3)
Ccajan_27704_c0_g4_i1	94.148	393	229	1404	1	393	0	743	Q8L883	Medicago truncatula (Barrel medic) (Medicago tribuloides)	Auxin transporter-like protein 5 (AUX1-like protein 5) (MtLAX5)
Ccajan_82205_c0_g1_i1	94.118	17	969	919	1	17	7.84e-05	40	P81087	Pinus pinaster (Maritime pine)	Glutathione peroxidase homolog (EC 1.11.1.9) (Water stress-responsive protein 8/9) (Fragment)
Ccajan_46809_c0_g1_i2	94.118	51	826	978	204	254	1.17e-27	110	O81488	Arabidopsis thaliana (Mouse-ear cress)	PHD finger protein ALFIN-LIKE 4 (Protein AL4)
Ccajan_6519_c0_g2_i1	94.118	17	53	3	167	183	0.000289	40.4	Q6I5Q6	Oryza sativa subsp. japonica (Rice)	Receptor-like cytoplasmic kinase 185 (OsRLCK185) (EC 2.7.11.1)
Ccajan_49204_c0_g1_i1	94.118	17	51	1	106	122	0.001	37	Q6K215	Oryza sativa subsp. japonica (Rice)	Probable aquaporin PIP2-2 (OsPIP2;2) (Plasma membrane intrinsic protein 2-2)
Ccajan_107279_c0_g1_i1	94.118	17	279	329	770	786	0.001	37	F4K0J3	Arabidopsis thaliana (Mouse-ear cress)	Kinesin-like protein KIN-4C (AtKINESIN-4C)
Ccajan_16751_c0_g1_i1	94.118	17	51	1	134	150	0.000351	38.1	Q6EN42	Oryza sativa subsp. japonica (Rice)	Abscisic acid receptor PYL3 (PYR1-like protein 10) (OsPYL10) (PYR1-like protein 3) (OsPYL3) (Regulatory components of ABA receptor 3)
Ccajan_91109_c0_g1_i1	94.118	17	269	319	67	83	0.000369	37.7	P35131	Arabidopsis thaliana (Mouse-ear cress)	Ubiquitin-conjugating enzyme E2 8 (EC 2.3.2.23) (E2 ubiquitin-conjugating enzyme 8) (UBCAT4A) (Ubiquitin carrier protein 8) (Ubiquitin-conjugating enzyme E2-17 kDa 8) (Ubiquitin-protein ligase 8)
Ccajan_98106_c0_g1_i1	94.118	102	2	307	503	604	4.16e-59	194	Q9M1Q9	Arabidopsis thaliana (Mouse-ear cress)	ABC transporter B family member 21 (ABC transporter ABCB.21) (AtABCB21) (Multidrug resistance protein 17) (P-glycoprotein 21)
Ccajan_78581_c0_g1_i1	94.118	17	239	289	531	547	0.000169	38.9	Q9C6S7	Arabidopsis thaliana (Mouse-ear cress)	Probable methyltransferase PMT20 (EC 2.1.1.-)
Ccajan_24439_c0_g2_i1	94.118	17	54	4	329	345	0.000574	37.4	P49245	Cuphea wrightii (Wright's waxweed)	3-oxoacyl-[acyl-carrier-protein] synthase 3 B, chloroplastic (EC 2.3.1.180) (3-oxoacyl-[acyl-carrier-protein] synthase III B) (Beta-ketoacyl-ACP synthase III B) (KAS III B)
Ccajan_59800_c0_g1_i1	94.118	17	272	222	130	146	0.001	36.2	O65768	Carica papaya (Papaya)	Superoxide dismutase [Cu-Zn] (EC 1.15.1.1)
Ccajan_80489_c0_g1_i1	94.118	17	210	260	968	984	2.44e-06	43.9	Q6EU14	Oryza sativa subsp. japonica (Rice)	Protein argonaute 1A (OsAGO1a)
Ccajan_44585_c0_g1_i1	94.118	17	203	253	211	227	0.001	36.2	Q3HVN1	Solanum tuberosum (Potato)	N-carbamoylputrescine amidase (EC 3.5.1.53)
Ccajan_36690_c0_g1_i1	94.118	17	53	3	1	17	0.000165	37.4	P52866	Daucus carota (Wild carrot)	60S ribosomal protein L36
Ccajan_106011_c0_g1_i1	94.118	17	1	51	62	78	0.000694	36.6	Q5JLD8	Oryza sativa subsp. japonica (Rice)	CBL-interacting protein kinase 8 (EC 2.7.11.1) (OsCIPK08)
Ccajan_3215_c0_g1_i1	94.118	17	173	223	172	188	5.42e-08	39.3	B9FHH2	Oryza sativa subsp. japonica (Rice)	Beta-glucosidase 20 (Os5bglu20) (EC 3.2.1.21)
Ccajan_52705_c1_g4_i11	93.902	82	1621	1866	1	82	6.39e-36	130	O49227	Glycine max (Soybean) (Glycine hispida)	Putative 3,4-dihydroxy-2-butanone kinase (EC 2.7.1.-) (Fragment)
Ccajan_104123_c0_g1_i1	93.878	49	84	230	856	904	1.52e-22	89.4	Q9SH30	Arabidopsis thaliana (Mouse-ear cress)	Probable copper-transporting ATPase HMA5 (EC 3.6.3.54) (Probable copper-transporting ATPase 3) (Protein HEAVY METAL ATPASE 5)
Ccajan_27974_c0_g2_i2	93.878	49	9	155	209	257	6.51e-29	103	B8B8C5	Oryza sativa subsp. indica (Rice)	PHD finger protein ALFIN-LIKE 9
Ccajan_113072_c0_g1_i1	93.75	176	528	1	268	443	8.95e-122	353	Q6H7S2	Oryza sativa subsp. japonica (Rice)	DEAD-box ATP-dependent RNA helicase 8 (EC 3.6.4.13)
Ccajan_46263_c0_g1_i2	93.75	16	48	1	428	443	0.000743	38.9	Q8VYR3	Arabidopsis thaliana (Mouse-ear cress)	Protein trichome birefringence-like 2
Ccajan_98177_c0_g1_i1	93.75	16	138	94	18	33	0.001	37	Q41784	Zea mays (Maize)	Tubulin beta-7 chain (Beta-7-tubulin)
Ccajan_127212_c0_g1_i1	93.75	32	96	1	97	128	4.99e-15	68.6	P35694	Glycine max (Soybean) (Glycine hispida)	Xyloglucan endotransglucosylase/hydrolase 2 (EC 2.4.1.207) (Brassinosteroid-regulated protein BRU1)
Ccajan_129105_c0_g1_i1	93.75	16	180	227	1	16	0.000472	35	P81705	Erythrina variegata (Indian coral tree) (Erythrina indica)	Bowman-Birk type proteinase inhibitor (EBI)
Ccajan_84893_c0_g1_i1	93.75	16	214	167	455	470	0.000308	37	O64843	Arabidopsis thaliana (Mouse-ear cress)	Polyadenylate-binding protein-interacting protein 7 (PABP-interacting protein 7) (Poly(A)-binding protein-interacting protein 7) (PAM2-containing protein CID7) (Protein CTC-INTERACTING DOMAIN 7)
Ccajan_51968_c0_g1_i1	93.697	238	1205	492	1	238	4.61e-166	468	Q42064	Arabidopsis thaliana (Mouse-ear cress)	60S ribosomal protein L8-3
Ccajan_12344_c0_g3_i6	93.689	206	2288	1671	25	230	2.69e-114	345	P92527	Arabidopsis thaliana (Mouse-ear cress)	Putative cytochrome c biosynthesis ccmC-like mitochondrial protein (ABC transporter I family member 3) (ABC transporter ABCI.3) (AtABCI3)
Ccajan_13165_c0_g1_i1	93.657	268	285	1088	1	268	0	546	Q9SJT9	Arabidopsis thaliana (Mouse-ear cress)	Coatomer subunit alpha-2 (Alpha-coat protein 2) (Alpha-COP 2)
Ccajan_13210_c0_g1_i1	93.617	47	318	458	1	47	2.44e-22	92	F4IHJ0	Arabidopsis thaliana (Mouse-ear cress)	Phosphatidylinositol/phosphatidylcholine transfer protein SFH8 (Protein SEC FOURTEEN HOMOLOGS 8) (AtSFH8)
Ccajan_28439_c0_g1_i1	93.548	124	3	374	163	286	2.46e-83	247	O65781	Cyamopsis tetragonoloba (Guar) (Cluster bean)	UDP-glucose 4-epimerase GEPI48 (EC 5.1.3.2) (Galactowaldenase) (UDP-galactose 4-epimerase)
Ccajan_127846_c0_g1_i1	93.548	31	284	192	25	55	4.85e-15	66.6	P46513	Flaveria linearis (Narrowleaf yellowtops)	Carbonic anhydrase 2 (EC 4.2.1.1) (Carbonate dehydratase 2) (Fragment)
Ccajan_36916_c0_g2_i1	93.548	31	3	95	31	61	9.94e-15	62	P49689	Arabidopsis thaliana (Mouse-ear cress)	40S ribosomal protein S30
Ccajan_36776_c0_g1_i1	93.478	46	138	1	294	339	3.59e-90	93.2	Q9SJG2	Arabidopsis thaliana (Mouse-ear cress)	Probable receptor-like protein kinase At2g42960 (EC 2.7.11.1)
Ccajan_109980_c0_g1_i1	93.333	165	496	2	197	361	1.96e-106	325	Q03194	Nicotiana plumbaginifolia (Leadwort-leaved tobacco) (Tex-Mex tobacco)	Plasma membrane ATPase 4 (EC 3.6.3.6) (Proton pump 4)
Ccajan_38968_c0_g2_i1	93.333	15	2	46	831	845	3.56e-09	31.6	Q93YP4	Arabidopsis thaliana (Mouse-ear cress)	Clathrin interactor EPSIN 3 (EPSIN-related 3)
Ccajan_32850_c0_g3_i1	93.333	15	3	47	163	177	0.001	35.4	O81004	Arabidopsis thaliana (Mouse-ear cress)	GTP-binding protein At2g22870 (Protein EMBRYO DEFECTIVE 2001)
Ccajan_51671_c0_g3_i1	93.294	507	339	1850	75	581	0	892	Q8RWY3	Arabidopsis thaliana (Mouse-ear cress)	ISWI chromatin-remodeling complex ATPase CHR11 (EC 3.6.4.-) (ISW2-like) (Protein CHROMATIN REMODELING 11) (Sucrose nonfermenting protein 2 homolog)
Ccajan_110997_c0_g1_i1	93.272	327	1108	128	6	332	0	606	Q42800	Glycine max (Soybean) (Glycine hispida)	4-hydroxy-tetrahydrodipicolinate synthase, chloroplastic (HTPA synthase) (EC 4.3.3.7)
Ccajan_102803_c0_g1_i1	93.258	89	2	268	271	359	4.51e-54	174	Q9FEL8	Medicago truncatula (Barrel medic) (Medicago tribuloides)	Auxin transporter-like protein 1 (AUX1-like protein 1) (MtLAX1)
Ccajan_106564_c0_g1_i1	93.182	44	134	3	100	143	1.15e-26	95.9	Q8VWQ5	Arabidopsis thaliana (Mouse-ear cress)	Probable WRKY transcription factor 50 (WRKY DNA-binding protein 50)
Ccajan_26741_c0_g2_i1	93.151	73	3	221	110	182	1.08e-24	95.1	P22180	Solanum lycopersicum (Tomato) (Lycopersicon esculentum)	Plasma membrane ATPase 1 (EC 3.6.3.6) (Proton pump 1)
Ccajan_8831_c1_g1_i2	93.103	58	880	707	384	441	2.1e-28	114	Q93YR3	Arabidopsis thaliana (Mouse-ear cress)	FAM10 family protein At4g22670
Ccajan_42132_c0_g1_i1	93.103	58	61	234	440	497	3.44e-30	110	Q9FVQ4	Arabidopsis thaliana (Mouse-ear cress)	Plastidal glycolate/glycerate translocator 1, chloroplastic (Bacterial membrane protein LrgB-like protein) (AtLrgB)
Ccajan_12563_c0_g1_i1	93.075	491	202	1671	16	506	0	852	Q42797	Glycine max (Soybean) (Glycine hispida)	Trans-cinnamate 4-monooxygenase (EC 1.14.14.91) (Cinnamic acid 4-hydroxylase) (C4H) (CA4H) (Cytochrome P450 73) (Cytochrome P450C4H)
Ccajan_10735_c0_g2_i6	93.066	274	1338	517	1256	1529	3.25e-180	543	F4HWY6	Arabidopsis thaliana (Mouse-ear cress)	Myosin-11 (Myosin XI E) (AtXIE)
Ccajan_10735_c0_g2_i4	93.066	274	1276	455	1256	1529	1.93e-179	540	F4HWY6	Arabidopsis thaliana (Mouse-ear cress)	Myosin-11 (Myosin XI E) (AtXIE)
Ccajan_13179_c0_g1_i1	92.982	57	490	320	616	672	6.88e-30	115	P93471	Pisum sativum (Garden pea)	E3 ubiquitin-protein ligase COP1 (EC 2.3.2.27) (Constitutive photomorphogenesis protein 1) (RING-type E3 ubiquitin transferase COP1)
Ccajan_66295_c0_g1_i1	92.969	128	385	2	384	511	3.41e-86	261	P37216	Solanum lycopersicum (Tomato) (Lycopersicon esculentum)	Phospho-2-dehydro-3-deoxyheptonate aldolase 2, chloroplastic (EC 2.5.1.54) (3-deoxy-D-arabino-heptulosonate 7-phosphate synthase 2) (DAHP synthase 2) (Phospho-2-keto-3-deoxyheptonate aldolase 2)
Ccajan_109597_c0_g1_i1	92.857	56	453	620	86	141	1.24e-30	112	Q41228	Nicotiana sylvestris (Wood tobacco) (South American tobacco)	Photosystem I reaction center subunit IV A, chloroplastic (PSI-E A) [Cleaved into: Photosystem I reaction center subunit IV A isoform 2]
Ccajan_6143_c0_g1_i1	92.857	14	266	225	34	47	0.001	36.2	Q10JL1	Oryza sativa subsp. japonica (Rice)	COBRA-like protein 5 (Protein BRITTLE CULM1)
Ccajan_24569_c0_g1_i1	92.802	389	95	1261	1	389	0	760	Q9LSD6	Arabidopsis thaliana (Mouse-ear cress)	Actin-related protein 2 (Protein WURM)
Ccajan_11557_c1_g1_i2	92.782	956	384	3248	1	956	0	1618	Q9LV11	Arabidopsis thaliana (Mouse-ear cress)	ATPase 11, plasma membrane-type (EC 3.6.3.6) (Proton pump 11)
Ccajan_20390_c0_g1_i2	92.727	55	299	463	1	55	5.35e-11	55.8	P93377	Nicotiana tabacum (Common tobacco)	40S ribosomal protein S14 (Fragment)
Ccajan_33055_c0_g2_i1	92.708	96	352	65	4	99	4.56e-63	190	O04369	Lotus japonicus (Lotus corniculatus var. japonicus)	Rac-like GTP-binding protein RAC1
Ccajan_82527_c0_g1_i1	92.704	233	608	1306	1	233	1.88e-122	359	P09672	Sinapis alba (White mustard) (Brassica hirta)	Glyceraldehyde-3-phosphate dehydrogenase A, chloroplastic (EC 1.2.1.13) (NADP-dependent glyceraldehydephosphate dehydrogenase subunit A) (Fragment)
Ccajan_8477_c0_g1_i1	92.683	205	560	1174	161	365	4.54e-128	378	P93749	Arabidopsis thaliana (Mouse-ear cress)	Probable protein kinase At2g41970 (EC 2.7.11.-)
Ccajan_12823_c0_g2_i1	92.683	82	1097	852	306	387	1.4e-43	160	Q0J235	Oryza sativa subsp. japonica (Rice)	Probable transcription factor RL9 (Protein ROLLED LEAF 9)
Ccajan_47805_c1_g2_i1	92.683	41	536	414	185	225	6.7e-70	82.8	Q9LFQ0	Arabidopsis thaliana (Mouse-ear cress)	Beta-glucuronosyltransferase GlcAT14B (EC 2.4.1.-) (GT14 family glucuronic acid transferase 2) (AtGlcAT14B)
Ccajan_111156_c0_g2_i1	92.683	41	1	123	907	947	1.39e-19	83.2	Q9M2A0	Arabidopsis thaliana (Mouse-ear cress)	ATPase 8, plasma membrane-type (EC 3.6.3.6) (Proton pump 8)
Ccajan_10916_c1_g1_i1	92.664	259	2	778	179	437	5.48e-178	501	O98997	Vigna radiata var. radiata (Mung bean) (Phaseolus aureus)	Ribulose bisphosphate carboxylase/oxygenase activase, chloroplastic (RA) (RuBisCO activase)
Ccajan_8943_c1_g1_i1	92.647	68	1186	983	44	111	9.29e-40	144	Q9SCU7	Arabidopsis thaliana (Mouse-ear cress)	Transcription factor MYB30 (Myb-related protein 30) (AtMYB30)
Ccajan_16653_c0_g1_i1	92.5	40	262	143	1	40	2.85e-19	75.9	P80502	Solanum tuberosum (Potato)	Chaperonin HSP60, mitochondrial (Fragment)
Ccajan_96564_c0_g1_i1	92.5	40	3	122	371	410	1.34e-17	77.8	P41377	Arabidopsis thaliana (Mouse-ear cress)	Eukaryotic initiation factor 4A-2 (eIF-4A-2) (EC 3.6.4.13) (ATP-dependent RNA helicase eIF4A-2) (DEAD-box ATP-dependent RNA helicase 19)
Ccajan_25410_c0_g1_i1	92.391	92	2	277	464	555	1.5e-50	176	A8MS68	Arabidopsis thaliana (Mouse-ear cress)	Dihydrolipoyl dehydrogenase 1, chloroplastic (ptLPD1) (EC 1.8.1.4) (Dihydrolipoamide dehydrogenase 1) (Protein LIPOAMIDE DEHYDROGENASE 1) (Pyruvate dehydrogenase complex E3 subunit 1) (E3-1) (PDC-E3 1)
Ccajan_48635_c0_g1_i1	92.377	223	1193	525	542	764	4.64e-147	435	Q42662	Plectranthus scutellarioides (Coleus) (Solenostemon scutellarioides)	5-methyltetrahydropteroyltriglutamate--homocysteine methyltransferase (EC 2.1.1.14) (Cobalamin-independent methionine synthase isozyme) (Vitamin-B12-independent methionine synthase isozyme)
Ccajan_111148_c0_g1_i1	92.357	157	3	473	524	680	2.53e-100	303	P27991	Glycine max (Soybean) (Glycine hispida)	Phenylalanine ammonia-lyase 1 (EC 4.3.1.24)
Ccajan_11340_c3_g1_i3	92.308	26	712	789	27	52	5.48e-08	50.4	Q42351	Arabidopsis thaliana (Mouse-ear cress)	60S ribosomal protein L34-1
Ccajan_11340_c3_g1_i1	92.308	26	448	525	27	52	1.89e-08	50.4	Q42351	Arabidopsis thaliana (Mouse-ear cress)	60S ribosomal protein L34-1
Ccajan_8297_c0_g1_i1	92.308	52	293	138	395	446	1.2e-28	107	P48731	Arabidopsis thaliana (Mouse-ear cress)	Homeobox protein ATH1
Ccajan_110741_c0_g1_i1	92.308	26	288	211	114	139	9.06e-10	52.4	O22584	Lupinus luteus (European yellow lupine)	40S ribosomal protein S14
Ccajan_65787_c0_g1_i1	92.308	26	81	4	3	28	4.59e-10	53.9	P93819	Arabidopsis thaliana (Mouse-ear cress)	Malate dehydrogenase 1, cytoplasmic (EC 1.1.1.37) (Cytosolic NAD-dependent malate dehydrogenase 1) (cNAD-MDH1) (Cytosolic malate dehydrogenase 1) (Cytosolic MDH1)
Ccajan_90597_c0_g1_i1	92.248	129	2	388	196	324	4.11e-81	253	P92941	Arabidopsis thaliana (Mouse-ear cress)	Chloride channel protein CLC-a (AtCLC-a) (CBS domain-containing protein CBSCLC5)
Ccajan_26278_c0_g2_i1	92.216	167	321	821	1	167	2.53e-93	279	Q41112	Phaseolus vulgaris (Kidney bean) (French bean)	Stress-related protein (PvSRP)
Ccajan_12725_c0_g1_i1	92.118	203	973	368	1	203	2.08e-138	392	Q05737	Zea mays (Maize)	GTP-binding protein YPTM2
Ccajan_20595_c0_g1_i1	92.105	152	1007	552	1	152	1.08e-97	289	P46519	Glycine max (Soybean) (Glycine hispida)	Desiccation protectant protein Lea14 homolog
Ccajan_45838_c1_g2_i1	92.079	101	113	415	1	101	2.42e-77	199	Q9FKI4	Arabidopsis thaliana (Mouse-ear cress)	N-terminal acetyltransferase A complex catalytic subunit NAA10 (AtNAA10) (EC 2.3.1.255)
Ccajan_53305_c0_g1_i1	92.045	88	265	2	1	88	2.52e-57	174	P34788	Arabidopsis thaliana (Mouse-ear cress)	40S ribosomal protein S18
Ccajan_47867_c0_g3_i1	92.037	427	266	1546	27	453	0	810	O48921	Glycine max (Soybean) (Glycine hispida)	Cytochrome P450 97B2, chloroplastic (EC 1.14.-.-)
Ccajan_16934_c0_g1_i1	92	25	1363	1437	307	331	2.66e-06	49.7	Q9M7Q5	Arabidopsis thaliana (Mouse-ear cress)	ABSCISIC ACID-INSENSITIVE 5-like protein 4 (Abscisic acid responsive elements-binding factor 1) (ABRE-binding factor 1) (bZIP transcription factor 35) (AtbZIP35)
Ccajan_42592_c0_g5_i1	92	25	1	75	686	710	7.94e-09	58.2	F4I2J8	Arabidopsis thaliana (Mouse-ear cress)	Cactin
Ccajan_51583_c0_g5_i1	92	25	873	799	141	165	2.76e-06	48.5	Q8RX66	Arabidopsis thaliana (Mouse-ear cress)	Serine/threonine-protein kinase Nek3 (EC 2.7.11.1) (NimA-related protein kinase 3) (AtNek3)
Ccajan_24952_c0_g1_i1	92	25	2	76	131	155	3.22e-08	52.8	P37271	Arabidopsis thaliana (Mouse-ear cress)	Phytoene synthase, chloroplastic (EC 2.5.1.32)
Ccajan_36053_c0_g1_i1	92	100	2	301	381	480	8.21e-62	199	Q96558	Glycine max (Soybean) (Glycine hispida)	UDP-glucose 6-dehydrogenase 1 (UDP-Glc dehydrogenase 1) (UDP-GlcDH 1) (UDPGDH 1) (EC 1.1.1.22) (Gm-UGD1)
Ccajan_9900_c1_g1_i1	92	50	3	152	208	257	1.11e-24	96.7	O48818	Arabidopsis thaliana (Mouse-ear cress)	Expansin-A4 (AtEXPA4) (Alpha-expansin-4) (At-EXP4) (AtEx4) (Ath-ExpAlpha-1.6)
Ccajan_118541_c0_g1_i1	92	25	378	304	62	86	7.22e-10	52	Q96564	Hordeum vulgare (Barley)	40S ribosomal protein S27 (Manganese efficiency-related protein 1)
Ccajan_15285_c0_g1_i1	92	25	333	259	60	84	2.44e-09	50.4	Q96564	Hordeum vulgare (Barley)	40S ribosomal protein S27 (Manganese efficiency-related protein 1)
Ccajan_19569_c0_g2_i1	92	25	76	2	439	463	8.58e-09	51.2	B5X0N6	Arabidopsis thaliana (Mouse-ear cress)	K(+) efflux antiporter 6 (AtKEA6)
Ccajan_28006_c0_g4_i1	91.919	99	299	3	39	137	5.98e-61	205	Q9LVQ7	Arabidopsis thaliana (Mouse-ear cress)	Zinc finger protein ENHYDROUS (Protein indeterminate-domain 1)
Ccajan_102189_c0_g1_i1	91.912	272	1	816	77	348	1.85e-159	460	Q9LZQ9	Arabidopsis thaliana (Mouse-ear cress)	Probable pre-mRNA-splicing factor ATP-dependent RNA helicase DEAH2 (EC 3.6.4.13) (DEAH RNA helicase homolog PRP43)
Ccajan_46906_c0_g2_i1	91.901	284	1277	426	1	284	0	544	Q5GI04	Capsicum annuum (Bell pepper)	Hypersensitive-induced reaction 1 protein (CaHIR1) (LRR1-interacting protein 3) (CaLRRIP3)
Ccajan_51459_c0_g1_i6	91.892	37	1054	944	1	37	9.65e-15	68.2	C7J4U3	Oryza sativa subsp. japonica (Rice)	Dolichyl-diphosphooligosaccharide--protein glycosyltransferase subunit 4A
Ccajan_66816_c0_g1_i1	91.852	135	58	462	6	140	1.95e-74	225	P09094	Nicotiana tabacum (Common tobacco)	Glyceraldehyde-3-phosphate dehydrogenase, cytosolic (EC 1.2.1.12) (Fragment)
Ccajan_10_c0_g1_i1	91.813	342	290	1315	87	428	0	617	O64816	Arabidopsis thaliana (Mouse-ear cress)	Casein kinase II subunit alpha-4, chloroplastic (CK2-alpha4) (EC 2.7.11.1) (Plastid-targeted casein kinase 2 alpha) (cpCK2alpha)
Ccajan_5563_c0_g1_i1	91.803	122	109	474	1	122	6.57e-69	211	Q9SS17	Arabidopsis thaliana (Mouse-ear cress)	40S ribosomal protein S24-1
Ccajan_15030_c0_g1_i1	91.803	122	367	2	120	241	1.31e-74	223	P25794	Pisum sativum (Garden pea)	Probable aquaporin PIP-type 7a (Turgor-responsive protein 31) (Turgor-responsive protein 7a)
Ccajan_50967_c0_g1_i2	91.781	146	246	683	1	145	9.36e-89	263	Q9SJ44	Arabidopsis thaliana (Mouse-ear cress)	Ubiquitin-conjugating enzyme E2 variant 1C (Ubc enzyme variant 1C) (Protein MMS ZWEI HOMOLOG 3)
Ccajan_55362_c0_g1_i1	91.713	181	543	1	344	524	2.41e-118	351	Q94AH6	Arabidopsis thaliana (Mouse-ear cress)	Cullin-1
Ccajan_50695_c0_g1_i5	91.667	36	1649	1756	230	265	1.77e-36	71.2	Q9ZW21	Arabidopsis thaliana (Mouse-ear cress)	Probable protein phosphatase 2C 24 (AtPP2C24) (EC 3.1.3.16)
Ccajan_36778_c0_g1_i1	91.667	24	535	606	1	24	4.87e-08	49.3	P86071	Capsicum annuum var. annuum (Red pepper)	Transaldolase (EC 2.2.1.2) (Fragments)
Ccajan_96908_c0_g1_i1	91.667	96	289	2	6	101	2.11e-57	186	O64982	Prunus persica (Peach) (Amygdalus persica)	26S proteasome regulatory subunit 7 (26S proteasome AAA-ATPase subunit RPT1) (26S proteasome subunit 7) (Regulatory particle triple-A ATPase subunit 1)
Ccajan_107204_c0_g1_i1	91.667	24	2	73	634	657	1.21e-07	47.8	Q8LGU1	Arabidopsis thaliana (Mouse-ear cress)	ABC transporter C family member 8 (ABC transporter ABCC.8) (AtABCC8) (EC 3.6.3.44) (ATP-energized glutathione S-conjugate pump 6) (Glutathione S-conjugate-transporting ATPase 6) (Multidrug resistance-associated protein 6)
Ccajan_11588_c0_g2_i1	91.667	24	123	194	211	234	1.97e-07	47	Q8S905	Arabidopsis thaliana (Mouse-ear cress)	Kinesin-like protein KIN-7A (NPK1-activating kinesin-1) (AtNACK1) (Protein HINKEL)
Ccajan_7348_c0_g2_i1	91.667	12	186	151	208	219	9.58e-09	31.2	Q53JI9	Oryza sativa subsp. japonica (Rice)	Probable sucrose-phosphate synthase 5 (EC 2.4.1.14) (Sucrose phosphate synthase 5F) (OsSPS5F) (UDP-glucose-fructose-phosphate glucosyltransferase)
Ccajan_38799_c0_g1_i1	91.667	24	1	72	88	111	2.25e-09	51.6	Q940J1	Arabidopsis thaliana (Mouse-ear cress)	Homeobox-leucine zipper protein ATHB-16 (HD-ZIP protein ATHB-16) (Homeodomain transcription factor ATHB-16)
Ccajan_23877_c0_g1_i1	91.628	430	73	1362	573	1002	0	798	P53536	Vicia faba (Broad bean) (Faba vulgaris)	Alpha-1,4 glucan phosphorylase L isozyme, chloroplastic/amyloplastic (EC 2.4.1.1) (Starch phosphorylase L)
Ccajan_113404_c0_g1_i1	91.549	142	3	428	439	580	3.84e-89	271	Q9FGX1	Arabidopsis thaliana (Mouse-ear cress)	ATP-citrate synthase beta chain protein 2 (ATP-citrate synthase B-2) (EC 2.3.3.8) (ATP-citrate lyase B-2) (Citrate cleavage enzyme B-2)
Ccajan_52157_c0_g1_i6	91.525	177	410	940	123	299	7.79e-94	282	Q1EBV7	Arabidopsis thaliana (Mouse-ear cress)	Sodium/pyruvate cotransporter BASS2, chloroplastic (Bile acid transporter 1) (Bile acid-sodium symporter family protein 2)
Ccajan_42588_c0_g2_i1	91.525	118	53	400	1	118	1.2e-62	196	Q940X7	Arabidopsis thaliana (Mouse-ear cress)	RING-box protein 1a (At-Rbx1;1) (Protein RING of cullins 1) (RBX1-2) (RBX1a-At)
Ccajan_53239_c0_g1_i1	91.521	401	1751	552	7	402	0	705	Q42796	Glycine max (Soybean) (Glycine hispida)	Fructose-1,6-bisphosphatase, chloroplastic (FBPase) (EC 3.1.3.11) (D-fructose-1,6-bisphosphate 1-phosphohydrolase)
Ccajan_42273_c1_g1_i1	91.463	82	2	244	619	699	5.55e-26	103	P55737	Arabidopsis thaliana (Mouse-ear cress)	Heat shock protein 90-2 (AtHSP90.2) (AtHsp90-2) (Heat shock protein 81-2) (Hsp81-2) (Protein EARLY-RESPONSIVE TO DEHYDRATION 8) (Protein LOSS OF RECOGNITION OF AVRRPM1 2) (Protein MUTANT SNC1-ENHANCING 12)
Ccajan_10111_c1_g2_i2	91.453	117	115	465	1	117	2.5e-63	192	Q8VYK7	Arabidopsis thaliana (Mouse-ear cress)	Autophagy-related protein 8f (Autophagy-related ubiquitin-like modifier ATG8f) (AtAPG8f) (Protein autophagy 8f)
Ccajan_91133_c0_g1_i1	91.429	35	328	224	90	124	1.51e-17	72.4	Q9M9W1	Arabidopsis thaliana (Mouse-ear cress)	60S ribosomal protein L22-2
Ccajan_47675_c0_g2_i1	91.398	93	2	280	252	344	4.39e-58	184	Q9FE20	Arabidopsis thaliana (Mouse-ear cress)	Serine/threonine-protein kinase PBS1 (EC 2.7.11.1) (AvrPphB susceptible protein 1)
Ccajan_12412_c4_g1_i3	91.379	58	1	174	208	265	7.65e-90	114	P55964	Ricinus communis (Castor bean)	Pyruvate kinase isozyme G, chloroplastic (EC 2.7.1.40) (Fragment)
Ccajan_41400_c0_g2_i1	91.348	497	62	1552	1	496	0	919	P10538	Glycine max (Soybean) (Glycine hispida)	Beta-amylase (EC 3.2.1.2) (1,4-alpha-D-glucan maltohydrolase)
Ccajan_51515_c0_g1_i1	91.324	219	185	841	50	268	7.25e-148	421	P49688	Arabidopsis thaliana (Mouse-ear cress)	40S ribosomal protein S2-3
Ccajan_12213_c0_g3_i6	91.304	23	376	444	1642	1664	1.92e-06	50.8	F4JYC8	Arabidopsis thaliana (Mouse-ear cress)	DDT domain-containing protein PTM (DDT domain-containing protein 1) (Membrane-bound transcription factor PTM) (PHD type transcription factor with transmembrane domains)
Ccajan_11952_c0_g3_i9	91.304	23	784	852	350	372	4.11e-34	47.4	Q8SAB7	Arabidopsis thaliana (Mouse-ear cress)	Guanine nucleotide exchange factor SPIKE 1
Ccajan_90911_c0_g1_i1	91.304	23	852	784	139	161	2.05e-08	55.1	P0DI11	Arabidopsis thaliana (Mouse-ear cress)	Squamosa promoter-binding-like protein 13B
Ccajan_11802_c0_g2_i1	91.304	23	685	617	76	98	0.000599	26.9	Q9SFE4	Arabidopsis thaliana (Mouse-ear cress)	Ethylene-responsive transcription factor ERF012 (Dehydration response element-binding protein 26)
Ccajan_40319_c0_g1_i1	91.304	23	1	69	397	419	7.06e-06	45.4	Q9SZD4	Arabidopsis thaliana (Mouse-ear cress)	26S proteasome regulatory subunit 4 homolog A (26S proteasome AAA-ATPase subunit RPT2a) (26S proteasome subunit 4 homolog A) (Protein HALTED ROOT) (Regulatory particle triple-A ATPase subunit 2a)
Ccajan_3188_c0_g1_i1	91.304	46	3	140	157	202	3.44e-60	89.4	Q06364	Daucus carota (Wild carrot)	Probable 26S proteasome non-ATPase regulatory subunit 3 (26S proteasome subunit S3) (26S proteasome regulatory subunit RPN3) (Nuclear antigen 21D7)
Ccajan_118184_c0_g1_i1	91.304	23	1	69	56	78	9.31e-08	48.9	P55034	Arabidopsis thaliana (Mouse-ear cress)	26S proteasome non-ATPase regulatory subunit 4 homolog (26S proteasome regulatory subunit RPN10) (AtRPN10) (26S proteasome regulatory subunit S5A homolog) (Multiubiquitin chain-binding protein 1) (AtMCB1)
Ccajan_11793_c2_g7_i1	91.304	23	108	176	67	89	5.21e-08	48.5	Q9FX08	Arabidopsis thaliana (Mouse-ear cress)	Probable protein phosphatase 2C 12 (AtPP2C12) (EC 3.1.3.16)
Ccajan_38878_c0_g1_i1	91.25	80	243	4	11	90	6.57e-33	117	A0A067YB04	Pueraria montana var. lobata (Kudzu vine) (Pueraria lobata)	UDP-glycosyltransferase 1 (PlUGT1) (EC 2.4.1.170) (Glycosyltransferase UGT88E12) (UDP-glucose:isoflavone 7-O-glucosyltransferase KGT1)
Ccajan_563_c0_g1_i1	91.233	365	367	1461	75	439	0	721	Q56Y85	Arabidopsis thaliana (Mouse-ear cress)	Methionine aminopeptidase 2B (MAP 2B) (MetAP 2B) (EC 3.4.11.18) (Peptidase M)
Ccajan_986_c0_g1_i1	91.228	57	171	1	1	57	1.77e-25	109	P49972	Solanum lycopersicum (Tomato) (Lycopersicon esculentum)	Signal recognition particle 54 kDa protein 2 (SRP54)
Ccajan_51013_c1_g2_i5	91.176	34	611	712	50	83	1.61e-09	60.5	Q7X993	Oryza sativa subsp. japonica (Rice)	Transcription factor TGA2.1 (OsNIF2) (bZIP transcription factor 63) (OsbZIP63)
Ccajan_34708_c0_g1_i1	91.176	34	102	1	1238	1271	4.02e-15	73.2	Q8RXS6	Arabidopsis thaliana (Mouse-ear cress)	Chromatin-remodeling ATPase INO80 (AtINO80) (EC 3.6.4.-) (DNA helicase-related INO80 complex homolog 1)
Ccajan_52561_c0_g5_i1	91.176	34	131	232	1	34	1.05e-16	69.7	P62302	Glycine max (Soybean) (Glycine hispida)	40S ribosomal protein S13
Ccajan_3066_c0_g1_i1	91.111	45	362	493	314	358	1.68e-22	93.2	Q0DG35	Oryza sativa subsp. japonica (Rice)	Glutamate synthase 2 [NADH], chloroplastic (EC 1.4.1.14) (NADH-dependent glutamate synthase 2) (NADH-GOGAT 2)
Ccajan_382_c0_g1_i1	91.111	90	2	271	63	152	1.94e-55	179	O80434	Arabidopsis thaliana (Mouse-ear cress)	Laccase-4 (EC 1.10.3.2) (Benzenediol:oxygen oxidoreductase 4) (Diphenol oxidase 4) (Protein IRREGULAR XYLEM 12) (Urishiol oxidase 4)
Ccajan_24591_c0_g1_i1	91.071	336	316	1323	39	374	0	635	Q6Z1G7	Oryza sativa subsp. japonica (Rice)	Pyruvate dehydrogenase E1 component subunit beta-1, mitochondrial (PDHE1-B) (EC 1.2.4.1)
Ccajan_23751_c0_g1_i1	91.071	168	131	631	1	168	1.09e-107	311	Q944T2	Glycine max (Soybean) (Glycine hispida)	Translationally-controlled tumor protein homolog (TCTP)
Ccajan_28012_c2_g2_i6	90.909	22	520	455	138	159	9.98e-07	51.2	O80731	Arabidopsis thaliana (Mouse-ear cress)	Pectin acetylesterase 3 (EC 3.1.1.-)
Ccajan_28012_c2_g1_i1	90.909	22	520	455	110	131	3.53e-06	49.3	Q6DBP4	Arabidopsis thaliana (Mouse-ear cress)	Pectin acetylesterase 8 (EC 3.1.1.-)
Ccajan_10607_c0_g1_i1	90.909	77	143	373	1	77	2.27e-46	147	Q9SUM2	Arabidopsis thaliana (Mouse-ear cress)	Probable small nuclear ribonucleoprotein F (snRNP-F) (Sm protein F) (Sm-F) (SmF)
Ccajan_60402_c0_g1_i1	90.909	22	1	66	985	1006	1.19e-06	46.6	Q8RWB8	Arabidopsis thaliana (Mouse-ear cress)	E3 ubiquitin-protein ligase UPL6 (Ubiquitin-protein ligase 6) (EC 2.3.2.26) (HECT-type E3 ubiquitin transferase UPL6)
Ccajan_182_c0_g1_i1	90.909	22	283	348	805	826	6.9e-05	40.8	Q7X8B5	Oryza sativa subsp. japonica (Rice)	Calcium-transporting ATPase 5, plasma membrane-type (OsACA5) (EC 3.6.3.8) (Ca(2+)-ATPase isoform 5) (OsACA6)
Ccajan_81453_c0_g1_i1	90.909	11	291	323	83	93	3.63e-08	27.3	Q8RXE7	Arabidopsis thaliana (Mouse-ear cress)	Probable ADP-ribosylation factor GTPase-activating protein AGD14 (ARF GAP AGD14) (Protein ARF-GAP DOMAIN 14) (AtAGD14) (Protein ZIGA4)
Ccajan_81396_c0_g1_i1	90.909	44	148	279	15	58	1.64e-23	92.8	Q84WV8	Arabidopsis thaliana (Mouse-ear cress)	Nicotinate phosphoribosyltransferase 2 (EC 6.3.4.21)
Ccajan_26777_c0_g1_i2	90.909	22	66	1	1	22	8.77e-06	42.4	P49315	Nicotiana plumbaginifolia (Leadwort-leaved tobacco) (Tex-Mex tobacco)	Catalase isozyme 1 (EC 1.11.1.6) (Fragment)
Ccajan_26777_c0_g1_i1	90.909	22	66	1	1	22	7.35e-06	42.4	P49315	Nicotiana plumbaginifolia (Leadwort-leaved tobacco) (Tex-Mex tobacco)	Catalase isozyme 1 (EC 1.11.1.6) (Fragment)
Ccajan_1322_c0_g2_i1	90.909	22	216	151	552	573	3.9e-10	42.7	Q02028	Pisum sativum (Garden pea)	Stromal 70 kDa heat shock-related protein, chloroplastic
Ccajan_28181_c0_g1_i7	90.698	43	2157	2029	55	97	8.84e-17	83.6	Q39023	Arabidopsis thaliana (Mouse-ear cress)	Mitogen-activated protein kinase 3 (AtMPK3) (MAP kinase 3) (EC 2.7.11.24)
Ccajan_47032_c0_g2_i3	90.698	86	600	343	172	257	9.4e-77	169	Q7X9V3	Arabidopsis thaliana (Mouse-ear cress)	Acetyltransferase NSI (EC 2.3.1.-) (Nuclear shuttle protein-interacting protein)
Ccajan_28317_c1_g3_i1	90.698	43	644	516	145	187	2.57e-19	83.6	Q6YUA8	Oryza sativa subsp. japonica (Rice)	Protein PHOTOSYSTEM I ASSEMBLY 2, chloroplastic
Ccajan_11545_c0_g5_i4	90.698	43	2	130	71	113	1.74e-20	82.8	P33628	Picea abies (Norway spruce) (Picea excelsa)	Tubulin alpha chain (Fragment)
Ccajan_27175_c1_g5_i1	90.688	247	1108	368	26	272	2.3e-162	459	Q9ZTP5	Oryza sativa subsp. japonica (Rice)	Ribulose-phosphate 3-epimerase, chloroplastic (EC 5.1.3.1) (Pentose-5-phosphate 3-epimerase) (PPE) (R5P3E) (RPE)
Ccajan_13347_c0_g1_i1	90.667	150	3	452	237	386	2.97e-96	283	Q9LP45	Arabidopsis thaliana (Mouse-ear cress)	26S proteasome non-ATPase regulatory subunit 11 homolog (19S proteosome subunit 9) (AtS9) (26S proteasome regulatory subunit RPN6) (AtRPN6) (26S proteasome regulatory subunit S9 homolog)
Ccajan_26388_c0_g1_i1	90.654	107	3	323	232	338	1.33e-64	203	Q9C701	Arabidopsis thaliana (Mouse-ear cress)	Mitotic checkpoint protein BUB3.2 (Protein BUDDING UNINHIBITED BY BENZYMIDAZOL 3.2)
Ccajan_49848_c0_g2_i4	90.625	32	588	683	109	140	9.9e-12	66.6	P54609	Arabidopsis thaliana (Mouse-ear cress)	Cell division control protein 48 homolog A (AtCDC48a)
Ccajan_48443_c0_g1_i4	90.625	32	5	100	209	240	5.4e-12	62	P83643	Oryza sativa subsp. indica (Rice)	ACT domain-containing protein DS12, chloroplastic (Uncharacterized protein DS12 from 2D-PAGE of leaf)
Ccajan_25474_c0_g1_i1	90.566	159	807	334	1	159	6.13e-82	244	P05477	Glycine max (Soybean) (Glycine hispida)	17.9 kDa class II heat shock protein
Ccajan_111589_c0_g1_i1	90.566	53	4	162	112	164	5.62e-16	75.9	Q2V9B0	Solanum tuberosum (Potato)	Transcription factor MYB1R1 (Myb-related protein R1) (StMYB1R-1)
Ccajan_110204_c0_g1_i1	90.519	443	1733	405	9	451	0	765	P12859	Pisum sativum (Garden pea)	Glyceraldehyde-3-phosphate dehydrogenase B, chloroplastic (EC 1.2.1.13) (NADP-dependent glyceraldehydephosphate dehydrogenase subunit B)
Ccajan_8883_c0_g1_i3	90.517	116	345	1	232	347	6.17e-62	195	P46608	Glycine max (Soybean) (Glycine hispida)	Homeobox protein SBH1
Ccajan_51076_c1_g1_i2	90.476	210	1158	1787	1	210	1.84e-104	318	P29058	Hevea brasiliensis (Para rubber tree) (Siphonia brasiliensis)	3-hydroxy-3-methylglutaryl-coenzyme A reductase 2 (HMG-CoA reductase 2) (EC 1.1.1.34) (Fragment)
Ccajan_52243_c3_g1_i9	90.476	21	1301	1363	53	73	9.69e-06	48.5	O81644	Arabidopsis thaliana (Mouse-ear cress)	Villin-2
Ccajan_56800_c0_g1_i1	90.476	21	318	256	331	351	0.000175	43.9	Q9LJ44	Arabidopsis thaliana (Mouse-ear cress)	Zinc finger protein CONSTANS-LIKE 12
Ccajan_281_c0_g1_i1	90.476	21	2	64	208	228	6.28e-06	47.4	Q688U3	Oryza sativa subsp. japonica (Rice)	Zinc-finger homeodomain protein 6 (OsZHD6)
Ccajan_30100_c0_g1_i1	90.476	21	64	2	95	115	0.000279	42.4	Q39253	Arabidopsis thaliana (Mouse-ear cress)	Vacuolar cation/proton exchanger 1 (Ca(2+)/H(+) antiporter CAX1) (Ca(2+)/H(+) exchanger 1) (Protein CATION EXCHANGER 1) (Protein RARE COLD INDUCIBLE 4)
Ccajan_39465_c0_g1_i1	90.476	21	664	602	216	236	0.000127	42.4	Q9SF32	Arabidopsis thaliana (Mouse-ear cress)	Protein IQ-DOMAIN 1
Ccajan_46833_c0_g4_i1	90.476	21	596	534	18	38	0.000106	42.4	Q9SFE9	Arabidopsis thaliana (Mouse-ear cress)	GDP-mannose transporter GONST5 (Protein GOLGI NUCLEOTIDE SUGAR TRANSPORTER 5)
Ccajan_6639_c0_g1_i1	90.476	21	538	476	148	168	1.97e-05	43.5	Q940L5	Arabidopsis thaliana (Mouse-ear cress)	Probable tyrosine-protein phosphatase DSP4 (EC 3.1.3.48) (Protein PLANT AND FUNGI ATYPICAL DUAL-SPECIFICITY PHOSPHATASE 4) (AtPFA-DSP4)
Ccajan_21260_c0_g2_i1	90.476	21	430	492	245	265	0.000379	39.7	Q43157	Spinacia oleracea (Spinach)	Ribulose-phosphate 3-epimerase, chloroplastic (EC 5.1.3.1) (Pentose-5-phosphate 3-epimerase) (PPE) (R5P3E) (RPE)
Ccajan_96771_c0_g1_i1	90.476	21	367	429	602	622	5.22e-05	42	Q9MB58	Arabidopsis thaliana (Mouse-ear cress)	6-phosphofructo-2-kinase/fructose-2,6-bisphosphatase (6PF-2-K/Fru-2,6-P2ase) (AtF2KP) (PFK/FBPase) [Includes: 6-phosphofructo-2-kinase (EC 2.7.1.105); Fructose-2,6-bisphosphatase (EC 3.1.3.46)]
Ccajan_1214_c0_g1_i1	90.476	21	252	314	225	245	5.45e-07	46.2	Q9SAA2	Arabidopsis thaliana (Mouse-ear cress)	ATP-dependent Clp protease proteolytic subunit 6, chloroplastic (EC 3.4.21.92) (Endopeptidase ClpP6) (nClpP6) (nClpP1)
Ccajan_98931_c0_g1_i1	90.476	21	6	68	607	627	6.63e-07	45.8	Q9C552	Arabidopsis thaliana (Mouse-ear cress)	Pumilio homolog 23 (APUM-23) (AtPUM23)
Ccajan_86791_c0_g1_i1	90.476	21	1	63	329	349	1.69e-06	44.7	Q40518	Nicotiana tabacum (Common tobacco)	Shaggy-related protein kinase NtK-1 (EC 2.7.11.1)
Ccajan_5337_c0_g1_i1	90.476	21	224	286	112	132	5.69e-05	40	Q9FGK5	Arabidopsis thaliana (Mouse-ear cress)	Ras-related protein RABA5a (AtRABA5a)
Ccajan_45740_c0_g1_i1	90.476	21	31	93	879	899	3.68e-06	43.5	Q8S3U9	Arabidopsis thaliana (Mouse-ear cress)	Exocyst complex component SEC5A (AtSec5a) (Exocyst complex component 2)
Ccajan_6633_c0_g1_i1	90.476	21	198	260	56	76	9.71e-05	39.3	P49227	Arabidopsis thaliana (Mouse-ear cress)	60S ribosomal protein L5-2
Ccajan_24512_c0_g1_i1	90.476	21	3	65	357	377	4.95e-07	45.4	Q93Z13	Arabidopsis thaliana (Mouse-ear cress)	Probable boron transporter 3
Ccajan_49491_c0_g1_i4	90.345	145	801	1235	58	202	5.62e-85	263	P37707	Daucus carota (Wild carrot)	B2 protein
Ccajan_11228_c0_g1_i4	90.323	93	3572	3847	795	887	4.08e-36	141	Q9SF47	Arabidopsis thaliana (Mouse-ear cress)	Phosphatidate phosphatase PAH1 (EC 3.1.3.4) (Phosphatidic acid phosphohydrolase 1) (AtPAH1)
Ccajan_8680_c0_g1_i1	90.323	31	205	297	105	135	4.57e-12	67.4	Q2QZJ8	Oryza sativa subsp. japonica (Rice)	Transcription factor JAMYB (OsJAMyb)
Ccajan_8680_c0_g1_i2	90.323	31	205	297	105	135	2.17e-13	67.4	Q2QZJ8	Oryza sativa subsp. japonica (Rice)	Transcription factor JAMYB (OsJAMyb)
Ccajan_85801_c0_g1_i1	90.278	72	1068	859	333	404	9.93e-35	131	Q39012	Arabidopsis thaliana (Mouse-ear cress)	Shaggy-related protein kinase iota (EC 2.7.11.1) (ASK-iota) (GSK3/shaggy-related protein kinase 1) (AtGSK1) (Protein BIN2-like 2) (Shaggy-related protein kinase 2-3) (AtSK2-3) (Shaggy-related protein kinase 22) (AtSK22)
Ccajan_85590_c0_g1_i1	90.263	380	251	1390	1	380	0	678	P13443	Cucumis sativus (Cucumber)	Glycerate dehydrogenase (GDH) (EC 1.1.1.29) (NADH-dependent hydroxypyruvate reductase) (HPR)
Ccajan_44596_c0_g2_i1	90.196	51	153	1	98	148	2.74e-30	115	Q9LQX4	Arabidopsis thaliana (Mouse-ear cress)	Dof zinc finger protein DOF1.3 (AtDOF1.3)
Ccajan_29743_c0_g1_i1	90.141	71	213	1	17	87	1.09e-39	139	Q1EBV6	Arabidopsis thaliana (Mouse-ear cress)	BTB/POZ and MATH domain-containing protein 5 (Protein BTB-POZ AND MATH DOMAIN 5) (AtBPM5)
Ccajan_10839_c0_g1_i1	90.127	314	51	992	217	530	0	607	P51820	Glycine max (Soybean) (Glycine hispida)	Bifunctional dihydrofolate reductase-thymidylate synthase (DHFR-TS) [Includes: Dihydrofolate reductase (EC 1.5.1.3); Thymidylate synthase (EC 2.1.1.45)]
Ccajan_47457_c1_g2_i1	90.11	91	189	461	1	88	4.26e-50	172	Q9FUY2	Arabidopsis thaliana (Mouse-ear cress)	Transcriptional corepressor LEUNIG (Protein ROTUNDA2)
Ccajan_118819_c0_g1_i1	90.11	91	2	274	351	441	9.39e-52	173	Q0JLC5	Oryza sativa subsp. japonica (Rice)	ABC transporter G family member 36 (OsABCG36) (Pleiotropic drug resistance protein 9) (OsPDR9)
Ccajan_14636_c0_g1_i1	90.083	121	559	203	687	807	2.52e-57	192	P54774	Glycine max (Soybean) (Glycine hispida)	Cell division cycle protein 48 homolog (Valosin-containing protein homolog) (VCP)
Ccajan_49819_c0_g2_i1	90.083	121	1	363	434	554	2.25e-69	217	P0C0X5	Oryza sativa subsp. japonica (Rice)	Probable auxin efflux carrier component 1b (OsPIN1b) (OsPIN1c)
Ccajan_10650_c0_g1_i1	90	20	62	3	194	213	0.001	40.4	O80842	Arabidopsis thaliana (Mouse-ear cress)	Cell division protein FtsY homolog, chloroplastic (Chloroplast SRP receptor homolog, alpha subunit CpFtsY) (Fused signal recognition particle receptor)
Ccajan_8746_c0_g1_i1	90	40	1	120	402	441	6.37e-17	79.3	Q9FIB6	Arabidopsis thaliana (Mouse-ear cress)	26S proteasome non-ATPase regulatory subunit 12 homolog A (26S proteasome regulatory subunit RPN5a) (AtRPN5a) (26S proteasome regulatory subunit p55 homolog A) (Protein EMBRYO DEFECTIVE 2107) (Protein MARIPOSA)
Ccajan_34661_c0_g1_i1	90	20	60	1	165	184	3.32e-05	44.3	Q9M1Z5	Arabidopsis thaliana (Mouse-ear cress)	Mitogen-activated protein kinase 10 (AtMPK10) (MAP kinase 10) (EC 2.7.11.24)
Ccajan_17866_c0_g1_i1	90	20	620	679	36	55	5.6e-06	45.8	Q9ZVJ2	Arabidopsis thaliana (Mouse-ear cress)	Uncharacterized protein At2g38710
Ccajan_36684_c0_g3_i1	90	20	60	1	168	187	7.92e-05	42.7	Q8LPI7	Arabidopsis thaliana (Mouse-ear cress)	Casein kinase 1-like protein 4 (EC 2.7.11.1) (Protein CASEIN KINASE I-LIKE 4) (CK1.4)
Ccajan_51208_c0_g2_i1	90	20	489	548	436	455	1.99e-07	50.1	Q8GV43	Arabidopsis thaliana (Mouse-ear cress)	Phosphoinositide phospholipase C 6 (EC 3.1.4.11) (Phosphoinositide phospholipase PLC6) (AtPLC6) (AtPLC8) (PI-PLC6)
Ccajan_9213_c0_g1_i5	90	40	540	421	160	199	6.35e-19	82.4	C6TBN2	Glycine max (Soybean) (Glycine hispida)	Probable aldo-keto reductase 1 (GmAKR1) (EC 1.1.1.-)
Ccajan_15273_c0_g2_i1	90	20	2	61	273	292	6.13e-05	42.7	Q8W593	Arabidopsis thaliana (Mouse-ear cress)	Probable lactoylglutathione lyase, chloroplastic (EC 4.4.1.5) (Glyoxalase I)
Ccajan_122062_c0_g1_i1	90	20	448	507	90	109	6.09e-06	45.4	Q9SCV0	Arabidopsis thaliana (Mouse-ear cress)	Beta-galactosidase 12 (Lactase 12) (EC 3.2.1.23)
Ccajan_93181_c0_g1_i1	90	20	432	491	374	393	1.58e-06	47	Q9XIG1	Arabidopsis thaliana (Mouse-ear cress)	Sterol 3-beta-glucosyltransferase UGT80B1 (EC 2.4.1.173) (Protein TRANSPARENT TESTA 15) (UDP-glucose:sterol glucosyltransferase 80B1)
Ccajan_87006_c0_g1_i1	90	20	447	388	275	294	0.000167	40.4	Q9LDR4	Arabidopsis thaliana (Mouse-ear cress)	Delta(14)-sterol reductase (EC 1.3.1.70) (C-14 sterol reductase) (Protein FACKEL) (Sterol C14-reductase)
Ccajan_114444_c0_g1_i1	90	20	361	420	138	157	0.000419	39.3	Q9T009	Arabidopsis thaliana (Mouse-ear cress)	Long chain acyl-CoA synthetase 5 (EC 6.2.1.3)
Ccajan_101356_c0_g1_i1	90	20	61	2	159	178	0.000277	39.7	O80866	Arabidopsis thaliana (Mouse-ear cress)	Oxysterol-binding protein-related protein 1A (OSBP-related protein 1A)
Ccajan_59967_c0_g1_i1	90	20	351	410	217	236	2.18e-06	45.8	Q8GWW7	Arabidopsis thaliana (Mouse-ear cress)	Agmatine deiminase (EC 3.5.3.12) (Agmatine iminohydrolase) (Protein EMBRYO DEFECTIVE 1873)
Ccajan_15388_c0_g1_i1	90	130	1	390	111	240	1.4e-80	238	Q6K215	Oryza sativa subsp. japonica (Rice)	Probable aquaporin PIP2-2 (OsPIP2;2) (Plasma membrane intrinsic protein 2-2)
Ccajan_78695_c0_g1_i1	90	20	60	1	39	58	4.94e-05	41.6	Q9FNL8	Arabidopsis thaliana (Mouse-ear cress)	Protein NRT1/ PTR FAMILY 5.3 (AtNPF5.3) (Peptide transporter PTR3-B)
Ccajan_49881_c0_g4_i1	90	20	2	61	81	100	1.76e-06	45.1	Q9LVM9	Arabidopsis thaliana (Mouse-ear cress)	VAMP-like protein YKT62 (AtYKT62) (ATGP1-like protein)
Ccajan_1736_c0_g3_i1	90	20	308	367	231	250	1.63e-05	42.7	Q93ZC9	Arabidopsis thaliana (Mouse-ear cress)	Glucuronokinase 1 (AtGlcAK1) (EC 2.7.1.43)
Ccajan_111360_c0_g1_i1	90	20	123	182	1	20	6.86e-06	40	P83368	Lupinus luteus (European yellow lupine)	Protein PR-L6 (Fragment)
Ccajan_116169_c0_g1_i1	90	20	2	61	144	163	2.18e-06	44.7	Q39857	Glycine max (Soybean) (Glycine hispida)	Xyloglucan endotransglucosylase/hydrolase 1 (EC 2.4.1.207)
Ccajan_60305_c0_g1_i1	90	20	278	219	99	118	1.15e-06	45.1	Q84WV6	Arabidopsis thaliana (Mouse-ear cress)	Protein MICRORCHIDIA 1 (AtMORC1) (EC 3.6.-.-) (Protein COMPROMISED RECOGNITION OF TCV 1)
Ccajan_24873_c0_g1_i1	90	20	205	264	436	455	5.23e-07	45.8	Q69F95	Phaseolus vulgaris (Kidney bean) (French bean)	Cytochrome P450 85A (EC 1.14.-.-) (C6-oxidase)
Ccajan_29660_c0_g1_i1	90	20	261	202	909	928	6.56e-08	48.1	Q9SX33	Arabidopsis thaliana (Mouse-ear cress)	Putative phospholipid-transporting ATPase 9 (AtALA9) (EC 3.6.3.1) (Aminophospholipid flippase 9)
Ccajan_70096_c0_g1_i1	90	20	240	181	177	196	2.58e-06	43.1	F4IUE7	Arabidopsis thaliana (Mouse-ear cress)	Protein CONTINUOUS VASCULAR RING 1
Ccajan_51760_c0_g3_i1	89.946	368	1539	448	1	368	0	674	O24454	Arabidopsis thaliana (Mouse-ear cress)	Ubiquitin carboxyl-terminal hydrolase 3 (EC 3.4.19.12) (Deubiquitinating enzyme 3) (AtUBP3) (Ubiquitin thioesterase 3) (Ubiquitin-specific-processing protease 3)
Ccajan_110553_c0_g1_i1	89.908	109	2	328	10	118	3.71e-69	207	Q6Z1D5	Oryza sativa subsp. japonica (Rice)	Autophagy-related protein 8C (Autophagy-related ubiquitin-like modifier ATG8C)
Ccajan_15400_c0_g1_i1	89.841	502	1761	256	1	502	0	884	Q84XA3	Vigna unguiculata (Cowpea)	Inosine-5'-monophosphate dehydrogenase (IMP dehydrogenase) (IMPD) (IMPDH) (EC 1.1.1.205)
Ccajan_28116_c0_g1_i2	89.835	423	2089	821	1	423	0	768	Q9SGY2	Arabidopsis thaliana (Mouse-ear cress)	ATP-citrate synthase alpha chain protein 1 (ATP-citrate synthase A-1) (EC 2.3.3.8) (ATP-citrate lyase A-1) (Citrate cleavage enzyme A-1)
Ccajan_47208_c0_g2_i2	89.831	59	634	810	101	159	3.07e-31	116	K4BVL1	Solanum lycopersicum (Tomato) (Lycopersicon esculentum)	Protein SPA, chloroplastic (Sugar partition-affecting protein)
Ccajan_9065_c0_g1_i3	89.809	471	126	1538	1	471	0	840	O23254	Arabidopsis thaliana (Mouse-ear cress)	Serine hydroxymethyltransferase 4 (AtSHMT4) (EC 2.1.2.1) (Glycine hydroxymethyltransferase 4) (Serine methylase 4)
Ccajan_9478_c0_g1_i1	89.796	49	298	444	29	77	1.38e-25	103	Q94AR6	Arabidopsis thaliana (Mouse-ear cress)	Dof zinc finger protein DOF3.1 (AtDOF3.1)
Ccajan_37147_c0_g2_i1	89.744	39	188	304	249	287	8.9e-10	53.9	Q9S6Z7	Arabidopsis thaliana (Mouse-ear cress)	Bifunctional L-3-cyanoalanine synthase/cysteine synthase D1 (EC 2.5.1.47) (EC 4.4.1.9) (Beta-substituted Ala synthase 4;1) (ARAth-Bsas4;1) (Cysteine synthase D1) (AtcysD1) (O-acetylserine (thiol)-lyase 3)
Ccajan_111452_c0_g1_i1	89.691	97	97	387	1	97	2.06e-56	177	Q9C6K5	Arabidopsis thaliana (Mouse-ear cress)	Sm-like protein LSM3B (AtLSM3B) (U6 snRNA-associated Sm-like protein LSM3B)
Ccajan_51031_c0_g3_i5	89.655	29	1316	1402	293	321	7.49e-09	58.9	Q9SUG3	Arabidopsis thaliana (Mouse-ear cress)	Inositol-tetrakisphosphate 1-kinase 3 (EC 2.7.1.134) (Inositol 1,3,4-trisphosphate 5/6-kinase 3) (AtItpk-3) (Inositol-triphosphate 5/6-kinase 3) (Ins(1,3,4)P(3) 5/6-kinase 3) (EC 2.7.1.159)
Ccajan_11584_c0_g1_i7	89.655	29	466	380	331	359	1.28e-08	57.4	Q944K3	Arabidopsis thaliana (Mouse-ear cress)	Histone deacetylase 2 (EC 3.5.1.98)
Ccajan_29024_c0_g1_i1	89.61	77	1	231	235	311	3.49e-44	150	Q9LHA8	Arabidopsis thaliana (Mouse-ear cress)	Probable mediator of RNA polymerase II transcription subunit 37c (Heat shock 70 kDa protein 4) (Heat shock cognate 70 kDa protein 4) (Heat shock cognate protein 70-4) (AtHsc70-4) (Heat shock protein 70-4) (AtHsp70-4)
Ccajan_23613_c0_g3_i1	89.575	518	290	1843	66	583	0	969	Q43117	Ricinus communis (Castor bean)	Pyruvate kinase isozyme A, chloroplastic (EC 2.7.1.40)
Ccajan_109624_c0_g1_i1	89.564	527	2036	456	1	527	0	948	Q940P8	Arabidopsis thaliana (Mouse-ear cress)	T-complex protein 1 subunit beta (TCP-1-beta) (CCT-beta) (Chaperonin CCT2)
Ccajan_46698_c1_g2_i1	89.552	67	202	2	471	537	4.98e-38	132	Q9M0X5	Arabidopsis thaliana (Mouse-ear cress)	Cysteine-rich receptor-like protein kinase 25 (Cysteine-rich RLK25) (EC 2.7.11.-)
Ccajan_82600_c0_g1_i1	89.535	602	236	2041	1	602	0	1073	Q41140	Ricinus communis (Castor bean)	Pyrophosphate--fructose 6-phosphate 1-phosphotransferase subunit alpha (PFP) (6-phosphofructokinase, pyrophosphate dependent) (PPi-PFK) (Pyrophosphate-dependent 6-phosphofructose-1-kinase)
Ccajan_11124_c0_g1_i2	89.535	258	867	94	1	257	2.69e-174	491	P25012	Glycine max (Soybean) (Glycine hispida)	G2/mitotic-specific cyclin S13-7 (B-like cyclin) (Fragment)
Ccajan_12187_c1_g1_i1	89.535	86	3	260	131	216	1.23e-49	160	Q9LRP2	Arabidopsis thaliana (Mouse-ear cress)	Probable sugar phosphate/phosphate translocator At3g17430
Ccajan_74459_c0_g1_i1	89.535	86	259	2	811	896	2.96e-49	166	Q9SSD2	Arabidopsis thaliana (Mouse-ear cress)	Pre-mRNA-processing-splicing factor 8A (PRP8 homolog A) (AtPRP8A) (Protein ABNORMAL SUSPENSOR 2) (Protein EMBRYO DEFECTIVE 14) (Protein EMBRYO DEFECTIVE 177) (Protein EMBRYO DEFECTIVE 33) (Protein SUPPRESSOR OF OVEREXPRESSED FCA 81)
Ccajan_11130_c0_g2_i1	89.474	19	164	220	1	19	0.001	36.6	P85942	Pseudotsuga menziesii (Douglas-fir) (Abies menziesii)	14-3-3-like protein 4 (Fragments)
Ccajan_109849_c0_g1_i1	89.474	95	3	287	45	139	4.12e-58	184	Q9LF30	Arabidopsis thaliana (Mouse-ear cress)	40S ribosomal protein S19-2
Ccajan_43654_c0_g2_i1	89.474	19	59	3	245	263	0.000387	40.8	P40228	Arabidopsis thaliana (Mouse-ear cress)	Casein kinase II subunit beta-1 (CK II beta-1)
Ccajan_114104_c0_g1_i1	89.474	19	2	58	186	204	0.000406	40	Q5Z7J0	Oryza sativa subsp. japonica (Rice)	Shaggy-related protein kinase GSK4 (EC 2.7.11.1) (Glycogen synthase kinase3-like protein 4) (OsGSK4) (Shaggy-related protein kinase etha homolog) (OsKETHA) (SKETHA)
Ccajan_40251_c0_g1_i1	89.474	19	481	425	131	149	0.001	38.1	Q5XF09	Arabidopsis thaliana (Mouse-ear cress)	Probable sugar phosphate/phosphate translocator At3g11320
Ccajan_8114_c0_g1_i1	89.474	19	3	59	444	462	3.09e-05	43.1	Q8H151	Arabidopsis thaliana (Mouse-ear cress)	Malonate--CoA ligase (EC 6.2.1.n3) (Acyl-activating enzyme 13) (Malonyl-CoA synthetase)
Ccajan_24096_c0_g2_i1	89.474	19	460	404	225	243	0.000316	40	Q9FJH6	Arabidopsis thaliana (Mouse-ear cress)	ABC transporter F family member 1 (ABC transporter ABCF.1) (AtABCF1) (GCN20-type ATP-binding cassette protein GCN1)
Ccajan_8882_c0_g1_i1	89.474	19	59	3	559	577	0.000271	40.4	Q9SMX9	Arabidopsis thaliana (Mouse-ear cress)	Squamosa promoter-binding-like protein 1
Ccajan_2890_c0_g1_i1	89.474	19	59	3	91	109	0.000275	39.3	Q38936	Arabidopsis thaliana (Mouse-ear cress)	Peptidyl-prolyl cis-trans isomerase FKBP15-2 (PPIase FKBP15-2) (EC 5.2.1.8) (15 kDa FK506-binding protein) (15 kDa FKBP) (FK506-binding protein 15-2) (AtFKBP15-2) (FK506-binding protein 2-2) (Immunophilin FKBP15-2) (Rotamase)
Ccajan_7507_c0_g1_i1	89.474	19	428	372	552	570	0.000201	40.4	Q9SH30	Arabidopsis thaliana (Mouse-ear cress)	Probable copper-transporting ATPase HMA5 (EC 3.6.3.54) (Probable copper-transporting ATPase 3) (Protein HEAVY METAL ATPASE 5)
Ccajan_39468_c0_g1_i1	89.474	19	59	3	458	476	0.000431	38.9	Q9FXA2	Arabidopsis thaliana (Mouse-ear cress)	Polyadenylate-binding protein 8 (PABP-8) (Poly(A)-binding protein 8)
Ccajan_121094_c0_g1_i1	89.474	19	268	324	321	339	0.00072	37.7	Q940G0	Arabidopsis thaliana (Mouse-ear cress)	Transmembrane 9 superfamily member 1 (Endomembrane protein 12) (Transmembrane nine protein 1) (AtTMN1)
Ccajan_101193_c0_g1_i1	89.474	19	57	1	967	985	1.72e-05	42.4	C0LGV1	Arabidopsis thaliana (Mouse-ear cress)	LRR receptor-like serine/threonine-protein kinase RCH1 (EC 2.7.11.1) (Protein ROOT CLAVATA-HOMOLOG1 1)
Ccajan_50118_c0_g1_i1	89.474	19	168	112	42	60	3.24e-19	37.7	B8BJV8	Oryza sativa subsp. indica (Rice)	PHD finger protein ALFIN-LIKE 8
Ccajan_71843_c0_g1_i1	89.474	19	59	3	2	20	5.96e-05	40	Q9MAX5	Oryza sativa subsp. japonica (Rice)	Coatomer subunit zeta-1 (Zeta-1-coat protein) (Zeta-COP 1) (Zeta1-COP)
Ccajan_73565_c0_g1_i1	89.474	19	232	288	330	348	0.000144	39.3	Q5EFU4	Hordeum vulgare (Barley)	Magnesium-protoporphyrin IX monomethyl ester [oxidative] cyclase, chloroplastic (Mg-protoporphyrin IX monomethyl ester oxidative cyclase) (EC 1.14.13.81) (Protein Xantha-l)
Ccajan_36737_c0_g1_i1	89.474	19	229	285	884	902	2.09e-05	41.6	F4I366	Arabidopsis thaliana (Mouse-ear cress)	DNA-directed RNA polymerase I subunit 2 (DNA-directed RNA polymerase I subunit RPA2) (DNA polymerase I subunit A2) (EC 2.7.7.6) (Nuclear RNA polymerase A2)
Ccajan_77930_c0_g1_i1	89.474	19	219	275	235	253	5.15e-05	40	K7K424	Glycine max (Soybean) (Glycine hispida)	Diacylglycerol O-acyltransferase 2D (GmDGAT2D) (EC 2.3.1.20)
Ccajan_130177_c0_g1_i1	89.474	19	57	1	424	442	0.000113	39.3	Q2RAK2	Oryza sativa subsp. indica (Rice)	Pyruvate kinase 1, cytosolic (OsPK1) (EC 2.7.1.40)
Ccajan_972_c0_g1_i1	89.474	19	256	200	219	237	1.81e-05	41.2	F4JGZ1	Arabidopsis thaliana (Mouse-ear cress)	Mediator of RNA polymerase II transcription subunit 16 (Protein SENSITIVE TO FREEZING 6)
Ccajan_18534_c0_g1_i1	89.474	19	248	192	105	123	1.03e-05	41.6	Q9ZPV7	Arabidopsis thaliana (Mouse-ear cress)	Protein RER1D (AtRER1D)
Ccajan_94161_c0_g1_i1	89.474	19	195	251	247	265	7.18e-05	39.3	Q8VYR3	Arabidopsis thaliana (Mouse-ear cress)	Protein trichome birefringence-like 2
Ccajan_109987_c0_g1_i1	89.441	161	145	627	5	165	1.17e-103	300	C6SXE1	Glycine max (Soybean) (Glycine hispida)	Cyanate hydratase (Cyanase) (EC 4.2.1.104) (Cyanate hydrolase) (Cyanate lyase)
Ccajan_82325_c0_g1_i1	89.418	378	47	1180	1	378	0	674	P80572	Pisum sativum (Garden pea)	Alcohol dehydrogenase class-3 (EC 1.1.1.1) (Alcohol dehydrogenase class-III) (Glutathione-dependent formaldehyde dehydrogenase) (FALDH) (FDH) (GSH-FDH) (EC 1.1.1.-) (S-(hydroxymethyl)glutathione dehydrogenase) (EC 1.1.1.284)
Ccajan_53429_c0_g1_i1	89.412	85	6	260	128	212	4.94e-47	156	Q9SEZ4	Arabidopsis thaliana (Mouse-ear cress)	Transcription factor MYB105 (MYB-domain transcription factor LOF2) (Myb-related protein 105) (AtMYB105) (Protein LATERAL ORGAN FUSION 2)
Ccajan_54122_c0_g1_i1	89.394	66	976	779	29	94	1.28e-22	95.5	Q9FE67	Arabidopsis thaliana (Mouse-ear cress)	Ethylene-responsive transcription factor 9 (AtERF9) (Ethylene-responsive element-binding factor 9) (EREBP-9)
Ccajan_36343_c0_g1_i1	89.381	113	1	339	138	250	6.16e-56	180	P50156	Oryza sativa subsp. japonica (Rice)	Probable aquaporin TIP1-1 (Tonoplast intrinsic protein 1-1) (OsTIP1;1) (rTIP1)
Ccajan_99028_c0_g1_i1	89.362	141	3	425	455	595	6.11e-81	259	Q94FB9	Arabidopsis thaliana (Mouse-ear cress)	ABC transporter D family member 1 (ABC transporter ABCD.1) (AtABCD1) (EC 3.6.3.47) (Peroxisomal ABC transporter 1) (AtPXA1) (Protein ACETATE NON-UTILIZING 2) (Protein COMATOSE) (Protein PEROXISOME DEFECTIVE 3) (Ped3p)
Ccajan_47783_c0_g4_i1	89.338	272	980	168	287	558	0	522	P45456	Glycine max (Soybean) (Glycine hispida)	Isocitrate lyase 1 (ICL 1) (EC 4.1.3.1) (Isocitrase 1) (Isocitratsysase 1) (Fragment)
Ccajan_73803_c0_g1_i1	89.333	75	115	339	1	75	1.18e-46	153	Q9LE63	Arabidopsis thaliana (Mouse-ear cress)	Transcription factor MYB106 (Myb-related protein 106) (AtMYB106) (Transcription factor NOEK)
Ccajan_18487_c0_g1_i1	89.333	75	227	3	79	153	9.55e-47	156	Q8VYT2	Arabidopsis thaliana (Mouse-ear cress)	Putative clathrin assembly protein At4g25940
Ccajan_55790_c0_g1_i1	89.326	178	2	535	342	519	6.44e-112	331	Q6K669	Oryza sativa subsp. japonica (Rice)	Leucine aminopeptidase 2, chloroplastic (EC 3.4.11.1) (Leucyl aminopeptidase 2) (LAP 2) (Proline aminopeptidase 2) (EC 3.4.11.5) (Prolyl aminopeptidase 2)
Ccajan_56413_c0_g1_i1	89.286	56	307	474	32	87	3.39e-29	111	O48786	Arabidopsis thaliana (Mouse-ear cress)	Cytochrome P450 734A1 (EC 1.14.-.-) (Protein PHYB ACTIVATION-TAGGED SUPPRESSOR 1)
Ccajan_33517_c0_g1_i1	89.286	56	168	1	1	56	4.77e-34	120	P25862	Avena sativa (Oat)	Tubulin beta-1 chain (Beta-1-tubulin) (Fragment)
Ccajan_40926_c1_g1_i1	89.219	269	2	808	85	353	0	513	Q9SRT9	Arabidopsis thaliana (Mouse-ear cress)	UDP-arabinopyranose mutase 1 (EC 5.4.99.30) (Reversibly glycosylated polypeptide 1) (AtRGP1) (UDP-L-arabinose mutase 1)
Ccajan_82328_c0_g1_i1	89.189	111	285	617	18	128	4.46e-69	212	P42856	Zea mays (Maize)	14 kDa zinc-binding protein (Protein kinase C inhibitor) (PKCI)
Ccajan_14670_c0_g1_i1	89.189	74	168	389	746	819	3.88e-36	134	B9FMJ3	Oryza sativa subsp. japonica (Rice)	Kinesin-like protein KIN-13A (Protein SMALL AND ROUND SEED 3)
Ccajan_25946_c0_g2_i1	89.189	37	2	112	53	89	1.05e-20	84.3	Q8RX66	Arabidopsis thaliana (Mouse-ear cress)	Serine/threonine-protein kinase Nek3 (EC 2.7.11.1) (NimA-related protein kinase 3) (AtNek3)
Ccajan_118948_c0_g1_i1	89.189	37	189	79	3	39	1.29e-19	74.7	O22633	Arabidopsis thaliana (Mouse-ear cress)	Protein NOI4 (Protein DiDi 18T-1d)
Ccajan_51068_c0_g1_i1	89.091	55	959	795	217	270	1.53e-24	103	Q8L556	Oryza sativa subsp. japonica (Rice)	Protein YABBY 3 (OsYAB4) (OsYABBY3)
Ccajan_93713_c0_g1_i1	89.091	110	12	341	668	777	3.73e-65	212	F4J8C6	Arabidopsis thaliana (Mouse-ear cress)	Inositol hexakisphosphate and diphosphoinositol-pentakisphosphate kinase VIP1 (EC 2.7.4.21) (EC 2.7.4.24) (Probable protein QUANTITATIVE VITAMIN E-7) (Protein VIP HOMOLOG 2) (VIP1 homolog protein 1) (Arabidopsis homolog protein of yeast VIP1 1) (AtVIP1)
Ccajan_111705_c0_g1_i1	89.076	119	106	459	1	119	2.89e-68	211	Q9MAK9	Arabidopsis thaliana (Mouse-ear cress)	26S proteasome regulatory subunit S10B homolog B (26S proteasome AAA-ATPase subunit RPT4b) (26S proteasome subunit S10B homolog B) (Regulatory particle triple-A ATPase subunit 4b)
Ccajan_24081_c0_g1_i1	89.062	128	1	366	102	229	3.99e-76	241	Q9M0F8	Arabidopsis thaliana (Mouse-ear cress)	NAC domain-containing protein 75 (ANAC075)
Ccajan_41384_c0_g1_i1	89.035	228	172	855	37	264	7.44e-154	431	Q9SJL9	Arabidopsis thaliana (Mouse-ear cress)	Probable xyloglucan endotransglucosylase/hydrolase protein 32 (At-XTH32) (XTH-32) (EC 2.4.1.207)
Ccajan_84948_c0_g1_i1	89.005	191	19	591	274	464	8.43e-124	362	O50046	Camptotheca acuminata (Happy tree)	Tryptophan synthase beta chain 2, chloroplastic (EC 4.2.1.20)
Ccajan_51927_c0_g1_i3	88.996	518	244	1797	1	515	0	958	Q42919	Medicago sativa (Alfalfa)	Glucose-6-phosphate 1-dehydrogenase, cytoplasmic isoform (G6PD) (EC 1.1.1.49)
Ccajan_57785_c0_g1_i1	88.976	254	1	762	1531	1784	4.73e-158	485	Q9SSD2	Arabidopsis thaliana (Mouse-ear cress)	Pre-mRNA-processing-splicing factor 8A (PRP8 homolog A) (AtPRP8A) (Protein ABNORMAL SUSPENSOR 2) (Protein EMBRYO DEFECTIVE 14) (Protein EMBRYO DEFECTIVE 177) (Protein EMBRYO DEFECTIVE 33) (Protein SUPPRESSOR OF OVEREXPRESSED FCA 81)
Ccajan_50126_c0_g1_i2	88.966	145	779	345	1	145	8.05e-96	280	Q65WT0	Oryza sativa subsp. japonica (Rice)	Protein BUD31 homolog 2 (Protein G10 homolog 2)
Ccajan_9747_c0_g3_i1	88.914	451	1902	550	63	512	0	841	Q944A7	Arabidopsis thaliana (Mouse-ear cress)	Serine/threonine-protein kinase BSK1 (EC 2.7.11.1) (Brassinosteroid-signaling kinase 1)
Ccajan_42221_c1_g1_i1	88.889	693	536	2614	27	718	0	1278	Q9SMK9	Cicer arietinum (Chickpea) (Garbanzo)	Phenylalanine ammonia-lyase 2 (EC 4.3.1.24)
Ccajan_47359_c0_g2_i1	88.889	27	1814	1734	271	297	9.95e-09	58.2	Q9LSX4	Arabidopsis thaliana (Mouse-ear cress)	Casein kinase 1-like protein 8 (EC 2.7.11.1) (Protein CASEIN KINASE I-LIKE 8)
Ccajan_52182_c0_g3_i3	88.889	27	1111	1031	511	537	2.72e-57	56.6	Q0JLE4	Oryza sativa subsp. japonica (Rice)	Kinesin-like protein KIN-8A
Ccajan_42653_c0_g1_i1	88.889	18	6	59	1	18	0.000285	39.7	Q8LD38	Arabidopsis thaliana (Mouse-ear cress)	Mitochondrial pyruvate carrier 3 (Protein NEGATIVE REGULATOR OF GUARD CELL ABA SIGNALING 1)
Ccajan_4947_c0_g1_i1	88.889	18	632	579	290	307	0.000119	42.7	Q9SL79	Arabidopsis thaliana (Mouse-ear cress)	CRS2-associated factor 1, chloroplastic (Chloroplastic group IIA intron splicing facilitator CRS2-associated factor 1)
Ccajan_10763_c1_g2_i1	88.889	63	381	569	30	92	6.58e-35	121	P25209	Zea mays (Maize)	Nuclear transcription factor Y subunit B (NF-YB) (CAAT box DNA-binding protein subunit B)
Ccajan_3075_c0_g1_i1	88.889	18	475	528	257	274	0.000813	39.3	O80592	Arabidopsis thaliana (Mouse-ear cress)	Amino acid permease 8 (Amino acid transporter AAP8)
Ccajan_84876_c0_g1_i1	88.889	144	463	35	407	550	1.02e-84	268	P93028	Arabidopsis thaliana (Mouse-ear cress)	Ubiquitin-activating enzyme E1 1 (AtUBA1) (EC 6.2.1.45) (Protein MODIFIER OF SNC1 5)
Ccajan_8124_c0_g4_i1	88.889	27	81	1	141	167	6.9e-09	52.8	Q69WS3	Oryza sativa subsp. japonica (Rice)	Transcription factor BHLH094 (Basic helix-loop-helix protein 94) (OsbHLH094) (bHLH transcription factor bHLH094)
Ccajan_79621_c0_g1_i1	88.889	18	3	56	37	54	0.000475	38.5	Q94FT2	Arabidopsis thaliana (Mouse-ear cress)	F-box protein SKIP5 (SKP1-interacting partner 5)
Ccajan_40904_c0_g1_i1	88.889	45	137	3	1	45	3.11e-25	98.2	P04690	Chlamydomonas reinhardtii (Chlamydomonas smithii)	Tubulin beta-1/beta-2 chain (Beta-tubulin)
Ccajan_56045_c0_g1_i1	88.889	18	352	299	633	650	0.001	37.7	Q9LXT9	Arabidopsis thaliana (Mouse-ear cress)	Callose synthase 3 (EC 2.4.1.34) (1,3-beta-glucan synthase) (Protein GLUCAN SYNTHASE-LIKE 12)
Ccajan_29034_c0_g2_i1	88.889	117	2	352	370	486	2.75e-69	219	Q9M2F9	Arabidopsis thaliana (Mouse-ear cress)	DEAD-box ATP-dependent RNA helicase 52 (EC 3.6.4.13)
Ccajan_63409_c0_g1_i1	88.889	18	287	340	2	19	0.000239	38.9	P0C8Z0	Oryza sativa subsp. indica (Rice)	Uncharacterized protein OsI_027940
Ccajan_88719_c0_g1_i1	88.889	18	336	283	239	256	3.03e-05	41.6	F4KDH9	Arabidopsis thaliana (Mouse-ear cress)	FIP1[V]-like protein (AtFIP1(V)) (Factor interacting with poly(A) polymerase 1-like 5) (AtFIPS5) (Protein HOMOLOG OF YEAST FIP1 [V])
Ccajan_111824_c0_g1_i1	88.889	18	267	320	27	44	0.001	37	Q9ZSI1	Arabidopsis thaliana (Mouse-ear cress)	Putative expansin-A17 (AtEXPA17) (Alpha-expansin-17) (At-EXP17) (AtEx17) (Ath-ExpAlpha-1.13)
Ccajan_52380_c0_g2_i3	88.889	45	62	196	1031	1075	4.5e-21	86.7	F4JN26	Arabidopsis thaliana (Mouse-ear cress)	DNA mismatch repair protein MLH3 (MutL protein homolog 3)
Ccajan_4860_c0_g1_i1	88.889	36	1	108	660	695	5.45e-17	74.7	C0LGD7	Arabidopsis thaliana (Mouse-ear cress)	Probable LRR receptor-like serine/threonine-protein kinase At1g06840 (EC 2.7.11.1)
Ccajan_95511_c0_g1_i1	88.889	18	308	255	73	90	0.000601	36.2	P33083	Glycine max (Soybean) (Glycine hispida)	Auxin-induced protein 6B
Ccajan_63809_c0_g1_i1	88.889	18	229	282	373	390	0.000447	37.7	Q7XR61	Oryza sativa subsp. japonica (Rice)	Methylthioribose kinase 1 (MTR kinase 1) (OsMTK1) (EC 2.7.1.100)
Ccajan_44895_c0_g1_i1	88.889	18	55	2	387	404	0.000174	38.9	Q8H0S9	Arabidopsis thaliana (Mouse-ear cress)	Puromycin-sensitive aminopeptidase (PSA) (EC 3.4.11.14) (Cytosol alanyl aminopeptidase) (AAP-S) (Meiotic prophase aminopeptidase 1)
Ccajan_106229_c0_g1_i1	88.889	18	256	203	161	178	0.000284	37.7	Q94AQ9	Arabidopsis thaliana (Mouse-ear cress)	Protein STAY-GREEN LIKE, chloroplastic
Ccajan_95166_c0_g1_i1	88.889	18	55	2	478	495	2.05e-06	43.5	P37225	Solanum tuberosum (Potato)	NAD-dependent malic enzyme 59 kDa isoform, mitochondrial (NAD-ME) (EC 1.1.1.39)
Ccajan_39286_c0_g1_i1	88.889	18	205	152	976	993	4.69e-05	39.3	Q8LGU1	Arabidopsis thaliana (Mouse-ear cress)	ABC transporter C family member 8 (ABC transporter ABCC.8) (AtABCC8) (EC 3.6.3.44) (ATP-energized glutathione S-conjugate pump 6) (Glutathione S-conjugate-transporting ATPase 6) (Multidrug resistance-associated protein 6)
Ccajan_50564_c0_g1_i1	88.827	179	800	264	2	180	4e-118	339	Q67VP4	Oryza sativa subsp. japonica (Rice)	Rac-like GTP-binding protein 4 (GTPase protein ROP4) (OsRac4)
Ccajan_50957_c0_g1_i2	88.811	429	280	1554	1	429	0	784	Q9ZNT0	Arabidopsis thaliana (Mouse-ear cress)	Protein SUPPRESSOR OF K(+) TRANSPORT GROWTH DEFECT 1 (AtSKD1) (EC 3.6.4.6) (Protein VACUOLAR PROTEIN SORTING 4)
Ccajan_60205_c0_g1_i1	88.8	125	2	376	47	171	6.52e-75	239	O65570	Arabidopsis thaliana (Mouse-ear cress)	Villin-4
Ccajan_11202_c0_g1_i1	88.732	71	1065	1277	68	138	2.16e-38	145	O80928	Arabidopsis thaliana (Mouse-ear cress)	Dof zinc finger protein DOF2.4 (AtDOF2.4)
Ccajan_52157_c0_g3_i1	88.608	79	641	405	331	409	3.76e-34	125	Q1EBV7	Arabidopsis thaliana (Mouse-ear cress)	Sodium/pyruvate cotransporter BASS2, chloroplastic (Bile acid transporter 1) (Bile acid-sodium symporter family protein 2)
Ccajan_59848_c0_g1_i1	88.571	35	1087	983	48	82	1.35e-14	69.3	P47909	Oryza sativa subsp. japonica (Rice)	30S ribosomal protein S31, mitochondrial
Ccajan_114915_c0_g1_i1	88.571	105	310	2	368	472	2.71e-60	196	Q9LZA6	Arabidopsis thaliana (Mouse-ear cress)	Triacylglycerol lipase SDP1 (EC 3.1.1.3) (Protein SUGAR-DEPENDENT 1)
Ccajan_9331_c1_g1_i1	88.571	35	2	106	384	418	8.43e-16	70.9	Q8GU89	Oryza sativa subsp. japonica (Rice)	ABC transporter G family member 37 (OsABCG37) (Pleiotropic drug resistance protein 8) (OsPDR8)
Ccajan_49495_c0_g1_i2	88.55	131	92	484	1	131	7.15e-85	248	O82572	Ricinus communis (Castor bean)	Profilin-1
Ccajan_123014_c0_g1_i1	88.462	26	79	2	12	37	1.52e-11	57.8	Q7Y0B9	Oryza sativa subsp. japonica (Rice)	Serine/threonine-protein kinase SAPK8 (EC 2.7.11.1) (Osmotic stress/abscisic acid-activated protein kinase 8) (stress-activated protein kinase 8) (OsSAPK8)
Ccajan_13058_c0_g1_i1	88.43	484	48	1499	1	484	0	872	Q42676	Craterostigma plantagineum (Blue gem) (Torenia plantagineum)	Transketolase, chloroplastic (TK) (EC 2.2.1.1) (Fragment)
Ccajan_28006_c0_g3_i1	88.43	121	365	3	37	157	7.5e-67	209	Q9ZWA6	Arabidopsis thaliana (Mouse-ear cress)	Zinc finger protein MAGPIE (Protein POLLEN SPECIFIC GENE 3) (Protein indeterminate-domain 3) (AtIDD3)
Ccajan_48021_c0_g1_i1	88.356	146	217	654	1	143	2.64e-80	246	Q8SAG3	Vitis vinifera (Grape)	Actin-depolymerizing factor (ADF)
Ccajan_10459_c1_g3_i1	88.291	1153	3461	3	1	1153	0	2123	P0DKL4	Arabidopsis thaliana (Mouse-ear cress)	Spliceosome-associated protein 130 A (AtSAP130a) (SAP 130 A) (Pre-mRNA-splicing factor SF3b 130 kDa subunit A) (SF3b130 A)
Ccajan_66529_c0_g1_i1	88.288	111	1	333	476	586	5.46e-67	211	Q6K669	Oryza sativa subsp. japonica (Rice)	Leucine aminopeptidase 2, chloroplastic (EC 3.4.11.1) (Leucyl aminopeptidase 2) (LAP 2) (Proline aminopeptidase 2) (EC 3.4.11.5) (Prolyl aminopeptidase 2)
Ccajan_24263_c0_g2_i1	88.252	349	1383	337	1	349	0	652	O65781	Cyamopsis tetragonoloba (Guar) (Cluster bean)	UDP-glucose 4-epimerase GEPI48 (EC 5.1.3.2) (Galactowaldenase) (UDP-galactose 4-epimerase)
Ccajan_51020_c0_g1_i8	88.235	34	1295	1194	230	263	1.66e-23	62	Q8GWX2	Arabidopsis thaliana (Mouse-ear cress)	Probable magnesium transporter NIPA6
Ccajan_51020_c0_g1_i12	88.235	34	1295	1194	230	263	1.5e-23	62	Q8GWX2	Arabidopsis thaliana (Mouse-ear cress)	Probable magnesium transporter NIPA6
Ccajan_39240_c0_g1_i1	88.235	17	52	2	159	175	0.001	38.5	A2RVS6	Arabidopsis thaliana (Mouse-ear cress)	Serine/arginine-rich splicing factor SR34A (At-SR34A) (At-SRp34A) (AtSR34A) (SER/ARG-rich protein 34A)
Ccajan_45867_c0_g1_i2	88.235	17	346	396	92	108	3.47e-05	42	P12629	Spinacia oleracea (Spinach)	50S ribosomal protein L13, chloroplastic (CL13) (Chloroplastic large ribosomal subunit protein uL13c)
Ccajan_5189_c0_g1_i1	88.235	17	324	374	548	564	0.000622	38.5	O80452	Arabidopsis thaliana (Mouse-ear cress)	AMP deaminase (AtAMPD) (EC 3.5.4.6) (Protein EMBRYONIC FACTOR 1)
Ccajan_26387_c0_g2_i1	88.235	102	307	2	191	292	1.06e-60	198	Q8VWF5	Arabidopsis thaliana (Mouse-ear cress)	Protein MEI2-like 5 (AML5) (MEI2-like protein 5)
Ccajan_54482_c0_g1_i1	88.235	17	53	3	321	337	0.000265	38.9	P48981	Malus domestica (Apple) (Pyrus malus)	Beta-galactosidase (EC 3.2.1.23) (Acid beta-galactosidase) (Lactase) (Exo-(1-->4)-beta-D-galactanase)
Ccajan_9850_c0_g2_i1	88.235	17	3	53	124	140	0.000826	37	Q42551	Arabidopsis thaliana (Mouse-ear cress)	SUMO-conjugating enzyme SCE1 (EC 2.3.2.-) (Protein EMBRYO DEFECTIVE 1637) (Protein hus5 homolog) (SUMO-conjugating enzyme 1) (AtSCE1)
Ccajan_86071_c0_g1_i1	88.235	17	308	258	375	391	0.00063	37.7	Q9LD37	Arabidopsis thaliana (Mouse-ear cress)	Probable cyclic nucleotide-gated ion channel 20, chloroplastic (Cyclic nucleotide-binding transporter 1)
Ccajan_80375_c0_g1_i1	88.235	17	1	51	2078	2094	0.000467	38.1	F4IN58	Arabidopsis thaliana (Mouse-ear cress)	Piezo-type mechanosensitive ion channel homolog
Ccajan_19713_c0_g1_i1	88.235	17	53	3	409	425	0.00044	37.7	F4IKF6	Arabidopsis thaliana (Mouse-ear cress)	Probable sphingolipid transporter spinster homolog 3
Ccajan_25040_c0_g1_i1	88.235	17	273	223	127	143	0.001	35.8	Q8RWM6	Arabidopsis thaliana (Mouse-ear cress)	Transmembrane emp24 domain-containing protein p24delta5 (Atp24) (p24 family protein delta1c) (p24delta1c) (p24 family protein delta5) (p24delta5)
Ccajan_40806_c0_g1_i1	88.235	34	102	1	1344	1377	3.37e-34	67.8	Q8LGU1	Arabidopsis thaliana (Mouse-ear cress)	ABC transporter C family member 8 (ABC transporter ABCC.8) (AtABCC8) (EC 3.6.3.44) (ATP-energized glutathione S-conjugate pump 6) (Glutathione S-conjugate-transporting ATPase 6) (Multidrug resistance-associated protein 6)
Ccajan_122440_c0_g1_i1	88.235	17	14	64	190	206	5.22e-05	40	Q9CAU7	Arabidopsis thaliana (Mouse-ear cress)	Serine/threonine-protein kinase Nek2 (EC 2.7.11.1) (NimA-related protein kinase 2) (AtNek2)
Ccajan_16401_c0_g1_i1	88.235	17	200	250	219	235	7.45e-06	42.4	P0C0L1	Oryza sativa subsp. japonica (Rice)	Probable L-ascorbate peroxidase 6, chloroplastic/mitochondrial (EC 1.11.1.11) (OsAPx6)
Ccajan_77593_c0_g1_i1	88.235	17	52	2	345	361	0.000335	37.4	Q93Z13	Arabidopsis thaliana (Mouse-ear cress)	Probable boron transporter 3
Ccajan_71605_c0_g1_i1	88.235	17	3	53	305	321	0.000665	36.6	Q56WD9	Arabidopsis thaliana (Mouse-ear cress)	3-ketoacyl-CoA thiolase 2, peroxisomal (EC 2.3.1.16) (Acetyl-CoA acyltransferase 2) (Beta-ketothiolase 2) (Peroxisomal 3-oxoacyl-CoA thiolase 2) (Peroxisome defective protein 1)
Ccajan_37349_c0_g2_i1	88.235	17	3	53	1014	1030	0.00036	37.4	Q9AWL7	Oryza sativa subsp. japonica (Rice)	Protein GIGANTEA
Ccajan_125465_c0_g1_i1	88.148	135	1	405	244	378	3.69e-83	253	Q9SU63	Arabidopsis thaliana (Mouse-ear cress)	Aldehyde dehydrogenase family 2 member B4, mitochondrial (ALDH2a) (EC 1.2.1.3)
Ccajan_51305_c0_g1_i5	88.119	101	7	309	12	112	2.15e-59	194	Q494P0	Arabidopsis thaliana (Mouse-ear cress)	Probable inorganic phosphate transporter 1-7 (AtPht1;7) (H(+)/Pi cotransporter)
Ccajan_9562_c0_g1_i3	88.095	42	2169	2044	98	139	9.18e-15	79	F4K295	Arabidopsis thaliana (Mouse-ear cress)	Rop guanine nucleotide exchange factor 5 (AtRopGEF5) (Rho of plants guanine nucleotide exchange factor 5)
Ccajan_17174_c0_g1_i1	88.095	42	1489	1364	74	115	2.57e-21	91.3	P68350	Arabidopsis thaliana (Mouse-ear cress)	Dof zinc finger protein DOF1.5 (AtDOF1.5)
Ccajan_96876_c0_g1_i1	88.073	109	335	9	1351	1459	8.83e-66	214	Q0WPU1	Arabidopsis thaliana (Mouse-ear cress)	Myosin-15 (Myosin XI I) (AtXI-I)
Ccajan_6050_c0_g3_i1	88.038	209	1008	382	28	236	2.81e-137	395	P51134	Nicotiana tabacum (Common tobacco)	Cytochrome b-c1 complex subunit Rieske-4, mitochondrial (EC 1.10.2.2) (Complex III subunit 5-4) (Rieske iron-sulfur protein 4) (RISP4) (Ubiquinol-cytochrome c reductase iron-sulfur subunit 4)
Ccajan_14700_c0_g1_i1	88.018	217	1069	425	399	615	1.32e-132	392	Q94F62	Arabidopsis thaliana (Mouse-ear cress)	BRASSINOSTEROID INSENSITIVE 1-associated receptor kinase 1 (AtBAK1) (BRI1-associated receptor kinase 1) (EC 2.7.10.1) (EC 2.7.11.1) (Protein ELONGATED) (Somatic embryogenesis receptor kinase 3) (AtSERK3) (Somatic embryogenesis receptor-like kinase 3)
Ccajan_54315_c0_g1_i1	88	150	451	5	80	229	1.38e-87	269	Q9STG9	Arabidopsis thaliana (Mouse-ear cress)	Amidophosphoribosyltransferase 2, chloroplastic (AtATase2) (AtPURF2) (PRPP2) (EC 2.4.2.14) (Glutamine phosphoribosylpyrophosphate amidotransferase 2) (AtGPRAT2) (Protein CHLOROPLAST IMPORT APPARATUS 1) (Protein DIFFERENTIAL DEVELOPMENT OF VASCULAR ASSOCIATED CELLS)
Ccajan_52527_c0_g3_i5	88	50	417	566	226	275	9.71e-23	95.9	Q9ZUZ2	Arabidopsis thaliana (Mouse-ear cress)	CDPK-related kinase 3 (AtCRK3) (EC 2.7.11.1) (Calcium/calmodulin-dependent protein kinase 4) (AtCK)
Ccajan_50219_c0_g3_i3	88	25	3	77	314	338	2.99e-06	47.8	Q9LL84	Arabidopsis thaliana (Mouse-ear cress)	DNA ligase 4 (EC 6.5.1.1) (DNA ligase IV) (Polydeoxyribonucleotide synthase [ATP] 4)
Ccajan_23834_c0_g1_i1	88	25	524	598	28	52	1.33e-07	51.2	Q9SXP2	Oryza sativa subsp. japonica (Rice)	Formate dehydrogenase 1, mitochondrial (FDH 1) (EC 1.17.1.9) (NAD-dependent formate dehydrogenase 1)
Ccajan_45126_c0_g1_i1	88	25	120	194	53	77	1.12e-08	52.8	Q9LIB5	Arabidopsis thaliana (Mouse-ear cress)	GATA transcription factor 17
Ccajan_91534_c0_g1_i1	88	75	331	107	114	188	2.94e-47	157	Q9LVQ7	Arabidopsis thaliana (Mouse-ear cress)	Zinc finger protein ENHYDROUS (Protein indeterminate-domain 1)
Ccajan_40651_c0_g1_i1	88	75	230	6	63	137	1.75e-44	149	Q9ZWA6	Arabidopsis thaliana (Mouse-ear cress)	Zinc finger protein MAGPIE (Protein POLLEN SPECIFIC GENE 3) (Protein indeterminate-domain 3) (AtIDD3)
Ccajan_12109_c0_g1_i3	87.963	108	100	423	1	108	2.86e-61	208	Q9FMG4	Arabidopsis thaliana (Mouse-ear cress)	Serine/arginine-rich splicing factor SC35 (At-SC35) (AtSC35) (SC35-like splicing factor)
Ccajan_84161_c0_g1_i1	87.952	83	5	253	493	575	1.51e-43	149	Q941L3	Arabidopsis thaliana (Mouse-ear cress)	Protein BONZAI 1 (COPINE 1)
Ccajan_61454_c0_g1_i1	87.952	83	1	249	770	852	2.64e-44	152	Q94FB9	Arabidopsis thaliana (Mouse-ear cress)	ABC transporter D family member 1 (ABC transporter ABCD.1) (AtABCD1) (EC 3.6.3.47) (Peroxisomal ABC transporter 1) (AtPXA1) (Protein ACETATE NON-UTILIZING 2) (Protein COMATOSE) (Protein PEROXISOME DEFECTIVE 3) (Ped3p)
Ccajan_109821_c0_g1_i1	87.931	58	411	584	1	58	1.63e-28	104	Q9M0N8	Arabidopsis thaliana (Mouse-ear cress)	Mitotic-spindle organizing protein 1B (GCP3-interacting protein 1) (AtGIP1) (Mitotic-spindle organizing protein associated with a ring of gamma-tubulin 1B) (AtGIP1B)
Ccajan_28173_c0_g1_i1	87.931	58	294	121	1	58	3.55e-30	107	P49214	Nicotiana tabacum (Common tobacco)	40S ribosomal protein S9 (S4) (Fragment)
Ccajan_49822_c0_g1_i1	87.931	58	509	336	403	460	1.58e-26	105	P32746	Arabidopsis thaliana (Mouse-ear cress)	Dihydroorotate dehydrogenase (quinone), mitochondrial (DHOdehase) (EC 1.3.5.2) (Dihydroorotate oxidase)
Ccajan_65919_c0_g1_i1	87.931	58	176	3	1	58	8.22e-33	110	Q05462	Pisum sativum (Garden pea)	60S ribosomal protein L27
Ccajan_49720_c0_g1_i1	87.879	66	299	496	140	205	1.79e-36	127	Q9M2U5	Arabidopsis thaliana (Mouse-ear cress)	Endochitinase EP3 (EC 3.2.1.14) (Chitinase class IV) (AtchitIV) (Protein HOMOLOG OF CARROT EP3-3 CHITINASE) (AtEP3)
Ccajan_111155_c0_g1_i1	87.843	510	121	1650	3	511	0	961	Q8W117	Arabidopsis thaliana (Mouse-ear cress)	Suppressor of mec-8 and unc-52 protein homolog 1 (AtSMU-1) (RNA splicing protein SMU1) (WD40 repeat-containing protein SMU1)
Ccajan_124066_c0_g1_i1	87.838	74	142	363	59	132	7.03e-41	141	O80874	Arabidopsis thaliana (Mouse-ear cress)	Internal alternative NAD(P)H-ubiquinone oxidoreductase A2, mitochondrial (EC 1.6.5.9) (Internal alternative NADH dehydrogenase NDA2) (NADH:ubiquinone reductase (non-electrogenic) NDA2)
Ccajan_2634_c0_g1_i1	87.826	115	346	2	294	408	2.91e-58	189	O81971	Glycine max (Soybean) (Glycine hispida)	Cytochrome P450 71D9 (EC 1.14.-.-) (Cytochrome P450 CP3)
Ccajan_51450_c0_g1_i2	87.805	41	1407	1285	43	83	3.64e-17	83.2	Q9SVU5	Arabidopsis thaliana (Mouse-ear cress)	GDSL esterase/lipase At4g28780 (EC 3.1.1.-) (Extracellular lipase At4g28780)
Ccajan_116972_c0_g1_i1	87.805	82	205	450	48	129	2.18e-47	160	O81416	Arabidopsis thaliana (Mouse-ear cress)	Endoglucanase 17 (EC 3.2.1.4) (Endo-1,4-beta glucanase 17)
Ccajan_25627_c0_g2_i1	87.805	41	2	124	519	559	1.47e-21	88.2	Q9LSG3	Arabidopsis thaliana (Mouse-ear cress)	Galacturonosyltransferase 8 (EC 2.4.1.-) (Glycosyltransferase QUASIMODO1)
Ccajan_51090_c0_g1_i6	87.778	540	2167	548	4	543	0	961	Q41141	Ricinus communis (Castor bean)	Pyrophosphate--fructose 6-phosphate 1-phosphotransferase subunit beta (PFP) (EC 2.7.1.90) (6-phosphofructokinase, pyrophosphate dependent) (PPi-PFK) (Pyrophosphate-dependent 6-phosphofructose-1-kinase)
Ccajan_23825_c0_g1_i1	87.77	139	3	419	130	268	1.11e-88	262	P93749	Arabidopsis thaliana (Mouse-ear cress)	Probable protein kinase At2g41970 (EC 2.7.11.-)
Ccajan_25869_c0_g1_i1	87.755	49	305	159	1	49	5.36e-18	71.6	Q5SMI4	Oryza sativa subsp. japonica (Rice)	60S ribosomal protein L39-3
Ccajan_2202_c0_g1_i1	87.73	163	489	1	1	163	2.45e-103	304	Q93Z18	Arabidopsis thaliana (Mouse-ear cress)	Casein kinase 1-like protein 3 (EC 2.7.11.1) (Protein CASEIN KINASE I-LIKE 3) (CK1.3)
Ccajan_27100_c0_g1_i1	87.719	114	931	590	1	114	6.94e-73	221	Q6NLH0	Arabidopsis thaliana (Mouse-ear cress)	DNA-directed RNA polymerases II, IV and V subunit 9A
Ccajan_82597_c1_g1_i1	87.719	57	3	173	12	68	3.45e-30	104	Q8GW48	Arabidopsis thaliana (Mouse-ear cress)	Heat shock factor-binding protein (AtHSBP)
Ccajan_98836_c0_g1_i1	87.719	57	336	166	328	384	4.46e-30	110	Q9FEW9	Solanum lycopersicum (Tomato) (Lycopersicon esculentum)	12-oxophytodienoate reductase 3 (EC 1.3.1.42) (12-oxophytodienoate-10,11-reductase 3) (OPDA-reductase 3) (LeOPR3)
Ccajan_33861_c0_g2_i1	87.692	130	834	445	309	438	3.43e-78	243	O98997	Vigna radiata var. radiata (Mung bean) (Phaseolus aureus)	Ribulose bisphosphate carboxylase/oxygenase activase, chloroplastic (RA) (RuBisCO activase)
Ccajan_10505_c0_g2_i1	87.688	666	3	1997	302	967	0	1178	Q9MAH0	Arabidopsis thaliana (Mouse-ear cress)	Phosphoenolpyruvate carboxylase 1 (AtPPC1) (PEPC 1) (PEPCase 1) (EC 4.1.1.31) (107-kDa PEPC polypeptide)
Ccajan_60661_c0_g1_i1	87.654	81	241	483	20	100	1.56e-46	158	P28583	Glycine max (Soybean) (Glycine hispida)	Calcium-dependent protein kinase SK5 (CDPK) (EC 2.7.11.1)
Ccajan_47760_c0_g3_i1	87.633	283	233	1081	116	398	1.9e-178	507	Q9CAI1	Arabidopsis thaliana (Mouse-ear cress)	Developmentally-regulated G-protein 2 (AtDRG2) (Developmentally-regulated G-protein 2B) (AtDRG2b)
Ccajan_11175_c0_g1_i1	87.629	97	171	461	744	840	1.73e-49	173	P07374	Canavalia ensiformis (Jack bean) (Dolichos ensiformis)	Urease (EC 3.5.1.5) (Urea amidohydrolase)
Ccajan_31251_c0_g1_i1	87.608	347	286	1326	16	361	0	656	Q9SNY3	Arabidopsis thaliana (Mouse-ear cress)	GDP-mannose 4,6 dehydratase 1 (EC 4.2.1.47) (GDP-D-mannose dehydratase 1) (GMD 1)
Ccajan_8880_c0_g2_i1	87.571	177	914	384	1	177	5.27e-106	320	B3DNN5	Arabidopsis thaliana (Mouse-ear cress)	Anaphase-promoting complex subunit 6 (Cell division cycle protein 16 homolog) (CDC16 homolog) (Cyclosome subunit 6) (Protein NOMEGA)
Ccajan_11793_c2_g4_i3	87.5	48	329	472	367	414	1.08e-18	90.5	Q8LPJ5	Arabidopsis thaliana (Mouse-ear cress)	Isocitrate dehydrogenase [NADP], chloroplastic/mitochondrial (EC 1.1.1.42)
Ccajan_8744_c0_g2_i1	87.5	56	225	392	52	107	1.22e-24	105	Q9LQF0	Arabidopsis thaliana (Mouse-ear cress)	Transcription factor TCP23
Ccajan_110260_c0_g1_i1	87.5	96	647	360	1	96	1.6e-50	168	P05993	Carica papaya (Papaya)	Cysteine proteinase (EC 3.4.22.-) (Clone PLBPC13) (Fragment)
Ccajan_29701_c0_g1_i1	87.5	24	9	80	198	221	5.84e-06	48.5	Q9ASU1	Arabidopsis thaliana (Mouse-ear cress)	Diacylglycerol O-acyltransferase 2 (AtDGAT2) (EC 2.3.1.20)
Ccajan_5326_c1_g1_i1	87.5	24	145	74	15	38	3.65e-06	47.4	Q75GK4	Oryza sativa subsp. japonica (Rice)	CBL-interacting protein kinase 7 (EC 2.7.11.1) (OsCIPK07)
Ccajan_45748_c0_g2_i1	87.5	24	641	570	100	123	9.25e-06	43.9	Q0P3M9	Ostreococcus tauri	30S ribosomal protein S12, chloroplastic
Ccajan_54017_c0_g1_i2	87.5	24	536	607	156	179	0.000359	40.8	Q9FJ82	Arabidopsis thaliana (Mouse-ear cress)	Dihydrodipicolinate reductase-like protein CRR1, chloroplastic (4-hydroxy-tetrahydrodipicolinate reductase 3) (HTPA reductase 3) (Protein CHLORORESPIRATORY REDUCTION 1)
Ccajan_6324_c0_g3_i1	87.5	32	597	502	155	186	1.43e-10	59.3	Q84MB5	Arabidopsis thaliana (Mouse-ear cress)	Rhomboid-like protein 11, chloroplastic (AtRBL11) (EC 3.4.21.-)
Ccajan_114677_c0_g1_i1	87.5	24	73	2	154	177	8.83e-08	50.4	Q42670	Cocos nucifera (Coconut palm)	1-acyl-sn-glycerol-3-phosphate acyltransferase (1-AGP acyltransferase) (1-AGPAT) (EC 2.3.1.51) (Lysophosphatidic acid acyltransferase) (LPAAT)
Ccajan_38983_c0_g1_i1	87.5	24	117	46	1	24	7.88e-08	47.4	Q1KXV3	Helianthus annuus (Common sunflower)	ATP synthase epsilon chain, chloroplastic (ATP synthase F1 sector epsilon subunit) (F-ATPase epsilon subunit)
Ccajan_76766_c0_g1_i1	87.5	16	2	49	498	513	0.00026	38.9	Q9M8Z7	Arabidopsis thaliana (Mouse-ear cress)	Sterol 3-beta-glucosyltransferase UGT80A2 (EC 2.4.1.173) (UDP-glucose:sterol glucosyltransferase 80A2)
Ccajan_22386_c0_g1_i1	87.5	16	275	228	300	315	0.000172	38.5	Q9M9H6	Arabidopsis thaliana (Mouse-ear cress)	Probable choline kinase 1 (AtCK1) (EC 2.7.1.32)
Ccajan_60550_c0_g2_i1	87.5	16	6	53	641	656	4.94e-15	32.7	Q9ZR08	Arabidopsis thaliana (Mouse-ear cress)	G-type lectin S-receptor-like serine/threonine-protein kinase At4g03230 (EC 2.7.11.1)
Ccajan_90164_c0_g1_i1	87.356	87	49	309	68	154	1.46e-50	168	Q93YV7	Arabidopsis thaliana (Mouse-ear cress)	Probable methyltransferase PMT3 (EC 2.1.1.-)
Ccajan_45943_c0_g2_i2	87.342	79	118	354	25	103	5.12e-46	148	Q9SMU7	Arabidopsis thaliana (Mouse-ear cress)	Signal recognition particle 9 kDa protein (SRP9)
Ccajan_121239_c0_g1_i1	87.324	71	384	172	773	843	2.07e-37	134	Q9ASR1	Arabidopsis thaliana (Mouse-ear cress)	Elongation factor 2 (EF-2) (Protein LOW EXPRESSION OF OSMOTICALLY RESPONSIVE GENES 1)
Ccajan_48140_c0_g1_i1	87.302	63	1111	923	1	63	8.57e-33	129	Q9FIQ0	Arabidopsis thaliana (Mouse-ear cress)	Probable ADP-ribosylation factor GTPase-activating protein AGD9 (ARF GAP AGD9) (Protein ARF-GAP DOMAIN 9) (AtAGD9)
Ccajan_51833_c0_g1_i1	87.285	291	873	1	1442	1730	2.47e-153	473	Q03460	Medicago sativa (Alfalfa)	Glutamate synthase [NADH], amyloplastic (EC 1.4.1.14) (NADH-GOGAT)
Ccajan_45473_c0_g4_i1	87.273	110	3	329	948	1057	1.04e-61	209	P26969	Pisum sativum (Garden pea)	Glycine dehydrogenase (decarboxylating), mitochondrial (EC 1.4.4.2) (Glycine cleavage system P protein) (Glycine decarboxylase) (Glycine dehydrogenase (aminomethyl-transferring))
Ccajan_45473_c0_g2_i1	87.273	110	3	329	948	1057	3.57e-62	209	P26969	Pisum sativum (Garden pea)	Glycine dehydrogenase (decarboxylating), mitochondrial (EC 1.4.4.2) (Glycine cleavage system P protein) (Glycine decarboxylase) (Glycine dehydrogenase (aminomethyl-transferring))
Ccajan_31299_c0_g1_i1	87.273	55	166	2	1	55	3.92e-27	102	P92964	Arabidopsis thaliana (Mouse-ear cress)	Serine/arginine-rich splicing factor RS31 (At-RSp31) (AtRS31)
Ccajan_51186_c3_g4_i2	87.261	157	1	471	318	474	1.58e-81	257	Q8S7E1	Oryza sativa subsp. japonica (Rice)	Chlorophyllide a oxygenase, chloroplastic (Chlorophyll a oxygenase) (EC 1.14.13.122) (Chlorophyll b synthase)
Ccajan_11297_c2_g1_i1	87.255	102	2	307	571	670	2.27e-59	195	Q9LFL0	Arabidopsis thaliana (Mouse-ear cress)	Cellulose synthase-like protein D2 (AtCslD2) (EC 2.4.1.-)
Ccajan_29050_c0_g1_i1	87.234	188	3	566	91	278	4.93e-111	323	O04204	Arabidopsis thaliana (Mouse-ear cress)	60S acidic ribosomal protein P0-1
Ccajan_26936_c0_g1_i4	87.179	39	884	1000	145	183	9.22e-16	78.2	Q9SAH7	Arabidopsis thaliana (Mouse-ear cress)	Probable WRKY transcription factor 40 (WRKY DNA-binding protein 40)
Ccajan_87092_c0_g1_i1	87.179	39	1	117	592	630	1.74e-18	79.3	Q9C671	Arabidopsis thaliana (Mouse-ear cress)	Phosphatidylinositol 4-kinase gamma 5 (AtPI4Kgamma5) (PI-4Kgamma5) (PI4K gamma 5) (EC 2.7.1.67)
Ccajan_50056_c0_g1_i1	87.097	155	2566	3030	1	155	1.55e-92	293	Q8L6J4	Nicotiana tabacum (Common tobacco)	DNA-directed RNA polymerase 1A (EC 2.7.7.6) (NictaRpoT1-syl) (T7 bacteriophage-type single subunit RNA polymerase 1A) (Fragment)
Ccajan_51303_c0_g1_i2	87.097	31	2464	2556	830	860	1.74e-67	63.9	Q9FPR3	Arabidopsis thaliana (Mouse-ear cress)	Serine/threonine-protein kinase EDR1 (EC 2.7.11.1) (MAPKK kinase EDR1) (Protein ENHANCED DISEASE RESISTANCE 1) (AtEDR1) (Serine/threonine/tyrosine-protein kinase 10)
Ccajan_51303_c0_g1_i4	87.097	31	2392	2484	830	860	1.69e-67	63.9	Q9FPR3	Arabidopsis thaliana (Mouse-ear cress)	Serine/threonine-protein kinase EDR1 (EC 2.7.11.1) (MAPKK kinase EDR1) (Protein ENHANCED DISEASE RESISTANCE 1) (AtEDR1) (Serine/threonine/tyrosine-protein kinase 10)
Ccajan_115314_c0_g1_i1	87.097	124	464	832	1	124	8.18e-70	221	P51139	Medicago sativa (Alfalfa)	Glycogen synthase kinase-3 homolog MsK-3 (EC 2.7.11.1)
Ccajan_51652_c1_g1_i1	87.097	124	618	247	367	490	8.65e-64	205	Q52MZ2	Nicotiana tabacum (Common tobacco)	bZIP transcription factor TGA10 (Protein TGACG (TGA) motif-binding protein 10)
Ccajan_45953_c0_g1_i1	87.097	31	1	93	311	341	2.43e-11	60.1	Q9FH36	Arabidopsis thaliana (Mouse-ear cress)	Probable galacturonosyltransferase 12 (EC 2.4.1.-) (Like glycosyl transferase 6) (Protein IRREGULAR XYLEM 8)
Ccajan_52613_c0_g3_i1	87.097	31	141	233	823	853	1.23e-13	64.7	P69243	Nicotiana tabacum (Common tobacco)	DNA-directed RNA polymerase 3A, chloroplastic (EC 2.7.7.6) (NictaRpoT3-syl) (T7 bacteriophage-type single subunit RNA polymerase 3A)
Ccajan_38295_c0_g1_i1	87.097	31	8	100	163	193	5.48e-14	63.5	O04266	Brassica campestris (Field mustard)	GTP-binding protein SAR1A
Ccajan_7673_c0_g1_i3	87.037	54	163	2	161	214	4.75e-30	77	Q9M060	Arabidopsis thaliana (Mouse-ear cress)	Eukaryotic translation initiation factor 6-2 (AteIF-6;2)
Ccajan_82532_c0_g1_i1	87.037	54	3	164	390	443	4.16e-26	102	Q9ZT91	Arabidopsis thaliana (Mouse-ear cress)	Elongation factor Tu, mitochondrial
Ccajan_37717_c0_g1_i1	87.032	802	2695	290	1	802	0	1291	Q9FWR2	Arabidopsis thaliana (Mouse-ear cress)	Pyrophosphate-energized membrane proton pump 3 (EC 3.6.1.1) (AVP1-like protein 2) (Pyrophosphate-energized inorganic pyrophosphatase 3) (H(+)-PPase 3)
Ccajan_111790_c0_g1_i1	87.019	208	301	924	2	209	1.23e-129	369	Q9S9T7	Arabidopsis thaliana (Mouse-ear cress)	Vacuolar protein sorting-associated protein 28 homolog 2
Ccajan_84622_c0_g1_i1	87.013	77	844	614	67	143	8.07e-44	146	Q9ZNT3	Arabidopsis thaliana (Mouse-ear cress)	Actin-depolymerizing factor 5 (ADF-5) (AtADF5)
Ccajan_28361_c0_g1_i2	86.957	23	2511	2579	258	280	8.67e-05	45.8	P0CB26	Arabidopsis thaliana (Mouse-ear cress)	Uncharacterized protein At1g10890
Ccajan_11452_c0_g1_i15	86.957	92	1122	1397	365	456	3.54e-151	171	P82869	Arabidopsis thaliana (Mouse-ear cress)	Peptidyl-prolyl cis-trans isomerase CYP37, chloroplastic (PPIase CYP37) (EC 5.2.1.8) (Rotamase CYP37) (Thylakoid lumen PPIase of 38 kDa) (TLP38) (p38)
Ccajan_46517_c0_g1_i1	86.957	23	552	620	536	558	6.21e-05	43.1	Q8RWD5	Arabidopsis thaliana (Mouse-ear cress)	Coiled-coil domain-containing protein SCD2 (Protein STOMATAL CYTOKINESIS DEFECTIVE 2)
Ccajan_50025_c0_g3_i1	86.957	92	499	224	263	354	4.83e-52	170	Q9SRE0	Arabidopsis thaliana (Mouse-ear cress)	5-formyltetrahydrofolate cyclo-ligase-like protein COG0212 (Protein CLUSTERS OF ORTHOLOGOUS GROUP 212)
Ccajan_86571_c0_g1_i1	86.957	46	140	3	57	102	2.34e-22	93.2	Q9FMP5	Arabidopsis thaliana (Mouse-ear cress)	Calcium-dependent protein kinase 17 (EC 2.7.11.1)
Ccajan_75942_c0_g1_i1	86.957	161	2	484	436	596	2.6e-98	305	Q6YVM4	Oryza sativa subsp. japonica (Rice)	Probable cellulose synthase A catalytic subunit 6 [UDP-forming] (EC 2.4.1.12) (OsCesA6)
Ccajan_10715_c0_g1_i3	86.952	889	143	2803	1	889	0	1558	Q6Z382	Oryza sativa subsp. japonica (Rice)	Coatomer subunit gamma-2 (Gamma-2-coat protein) (Gamma-2-COP)
Ccajan_51652_c3_g1_i1	86.897	145	2	436	362	506	1.04e-88	269	Q52MZ2	Nicotiana tabacum (Common tobacco)	bZIP transcription factor TGA10 (Protein TGACG (TGA) motif-binding protein 10)
Ccajan_70985_c0_g1_i1	86.842	38	115	2	120	157	3.35e-16	72	Q2QYY8	Oryza sativa subsp. japonica (Rice)	Phototropin-1A (EC 2.7.11.1) (Non-phototropic hypocotyl protein 1A) (OsNPH1a)
Ccajan_42307_c0_g2_i1	86.792	53	795	637	267	319	3.15e-23	96.7	B2LU34	Oncidium hybrid cultivar (Orchid)	Chromoplast-specific carotenoid-associated protein C1, chromoplastic (OgCHRC1) (Fibrillin-like protein 1) (Plastid lipid-associated protein CHRC1)
Ccajan_11661_c1_g3_i3	86.784	227	135	812	738	963	6.31e-134	411	Q948U0	Solanum tuberosum (Potato)	Respiratory burst oxidase homolog protein A (EC 1.11.1.-) (EC 1.6.3.-) (NADPH oxidase RBOHA) (StRBOHA)
Ccajan_50309_c1_g1_i9	86.755	302	223	1125	15	316	0	554	P48489	Oryza sativa subsp. japonica (Rice)	Serine/threonine-protein phosphatase PP1 (EC 3.1.3.16)
Ccajan_11302_c0_g1_i2	86.747	83	1	249	29	111	5.31e-51	160	Q9M060	Arabidopsis thaliana (Mouse-ear cress)	Eukaryotic translation initiation factor 6-2 (AteIF-6;2)
Ccajan_4354_c0_g1_i1	86.702	188	55	618	1	188	1.59e-120	344	P36863	Volvox carteri (Green alga)	GTP-binding protein yptV4 (RAB2 homolog)
Ccajan_19266_c0_g2_i1	86.676	743	153	2372	11	752	0	1184	Q93ZY3	Arabidopsis thaliana (Mouse-ear cress)	Dolichyl-diphosphooligosaccharide--protein glycosyltransferase subunit STT3A (Oligosaccharyl transferase subunit STT3A) (STT3-A) (EC 2.4.99.18) (Integral membrane protein 1) (Protein STAUROSPORIN AND TEMPERATURE SENSITIVE 3-LIKE A)
Ccajan_11993_c0_g3_i7	86.667	45	574	440	844	888	8.83e-18	84	Q0WVX5	Arabidopsis thaliana (Mouse-ear cress)	Probable starch synthase 4, chloroplastic/amyloplastic (AtSS4) (EC 2.4.1.21) (Soluble starch synthase IV) (SSIV)
Ccajan_10501_c0_g1_i1	86.667	30	800	711	86	115	2.4e-11	62.8	Q9ZVF5	Arabidopsis thaliana (Mouse-ear cress)	WUSCHEL-related homeobox 6 (Protein PRETTY FEW SEEDS 2)
Ccajan_27624_c1_g1_i3	86.667	30	421	510	413	442	4.4e-10	57.8	Q5Z974	Oryza sativa subsp. japonica (Rice)	ATP-dependent zinc metalloprotease FTSH 1, chloroplastic (OsFTSH1) (EC 3.4.24.-)
Ccajan_58124_c0_g1_i1	86.667	105	316	2	195	299	3.65e-59	192	Q9M1P7	Arabidopsis thaliana (Mouse-ear cress)	Probable boron transporter 2
Ccajan_40168_c0_g1_i1	86.667	30	87	1	104	133	7e-09	50.1	Q39821	Glycine max (Soybean) (Glycine hispida)	Dynamin-related protein 12A (Phragmoplastin) (Soybean dynamin-like protein 12A) (SDL12A)
Ccajan_34137_c0_g1_i1	86.667	15	37	81	143	157	0.000295	28.9	P35631	Arabidopsis thaliana (Mouse-ear cress)	Floral homeotic protein APETALA 1 (Agamous-like MADS-box protein AGL7)
Ccajan_33001_c0_g1_i1	86.628	172	2	517	387	558	4.54e-89	276	A5JTQ2	Medicago sativa subsp. varia (Alfalfa) (Medicago varia)	Beta-xylosidase/alpha-L-arabinofuranosidase 1 (Xylan 1,4-beta-xylosidase/Alpha-L-arabinofuranosidase 1) (MsXyl1) [Includes: Beta-xylosidase (EC 3.2.1.37) (1,4-beta-D-xylan xylohydrolase) (Xylan 1,4-beta-xylosidase); Alpha-L-arabinofuranosidase (Arabinosidase) (EC 3.2.1.55)] (Fragment)
Ccajan_11598_c0_g1_i8	86.626	329	989	3	231	559	0	593	P53681	Daucus carota (Wild carrot)	CDPK-related protein kinase (EC 2.7.11.1) (PK421)
Ccajan_30428_c0_g2_i1	86.555	119	357	1	128	246	1.43e-65	213	Q42371	Arabidopsis thaliana (Mouse-ear cress)	LRR receptor-like serine/threonine-protein kinase ERECTA (EC 2.7.11.1) (Protein QUANTITATIVE RESISTANCE TO PLECTOSPHAERELLA 1) (Protein QUANTITATIVE RESISTANCE TO RALSTONIA SOLANACEARUM 1) (Protein TRANSPIRATION EFFICIENCY 1)
Ccajan_59742_c0_g1_i1	86.538	208	648	28	173	380	9.83e-111	322	P25141	Petunia hybrida (Petunia)	Alcohol dehydrogenase 1 (EC 1.1.1.1)
Ccajan_60674_c0_g1_i1	86.525	141	424	2	240	380	4.37e-67	218	C0LGW6	Arabidopsis thaliana (Mouse-ear cress)	LRR receptor-like serine/threonine-protein kinase ERL1 (EC 2.7.11.1) (Protein ERECTA-like kinase 1)
Ccajan_7265_c0_g2_i1	86.503	163	159	647	61	223	3.5e-100	296	O49605	Arabidopsis thaliana (Mouse-ear cress)	Peptidyl-prolyl cis-trans isomerase CYP21-1 (PPIase CYP21-1) (EC 5.2.1.8) (Cyclophilin of 21 kDa 1) (Cyclophilin-21-1)
Ccajan_52308_c0_g1_i3	86.466	133	86	484	1	133	2.5e-75	224	P49211	Arabidopsis thaliana (Mouse-ear cress)	60S ribosomal protein L32-1
Ccajan_11993_c0_g6_i5	86.441	59	1471	1295	166	224	1.36e-26	114	Q42404	Arabidopsis thaliana (Mouse-ear cress)	U1 small nuclear ribonucleoprotein 70 kDa (U1 snRNP 70 kDa) (U1-70K) (snRNP70)
Ccajan_86414_c0_g1_i1	86.441	59	3	179	115	173	4.68e-32	111	Q40374	Medicago truncatula (Barrel medic) (Medicago tribuloides)	Pathogenesis-related protein PR-1
Ccajan_11289_c0_g1_i1	86.396	419	253	1509	1	413	0	587	Q04960	Cucumis sativus (Cucumber)	DnaJ protein homolog (DNAJ-1)
Ccajan_14256_c0_g1_i1	86.379	301	2	904	179	478	0	538	O49934	Populus tremuloides (Quaking aspen)	Phytochrome A
Ccajan_3299_c0_g2_i1	86.364	22	556	621	229	250	4.71e-05	43.5	Q9SRR0	Arabidopsis thaliana (Mouse-ear cress)	Peroxisomal membrane protein 13 (ABSTINENCE BY MUTUAL CONSENT) (Peroxin-13) (AtPEX13) (Peroxisome biogenesis protein 13) (Pex13p) (Protein ABERRANT PEROXISOME MORPHOLOGY 2) (Protein AMC)
Ccajan_65685_c0_g1_i1	86.364	22	472	537	1039	1060	1.46e-05	44.7	Q9SIV5	Arabidopsis thaliana (Mouse-ear cress)	Zinc finger CCCH domain-containing protein 19 (AtC3H19) (Protein Needed for RDR2-independent DNA methylation)
Ccajan_46292_c0_g1_i1	86.364	22	445	510	174	195	5.24e-05	42.4	Q9M022	Arabidopsis thaliana (Mouse-ear cress)	E3 ubiquitin-protein ligase AIRP2 (EC 2.3.2.27) (Protein ABA INSENSITIVE RING PROTEIN 2) (AtAIRP2) (RING-type E3 ubiquitin transferase AIRP2)
Ccajan_3531_c0_g1_i1	86.364	22	125	60	2	23	1.84e-06	42.7	P84976	Populus euphratica (Euphrates poplar)	Glycine-rich RNA-binding protein 2 (Fragments)
Ccajan_19133_c0_g1_i1	86.364	44	397	266	1025	1068	3.28e-22	91.3	Q9C5U0	Arabidopsis thaliana (Mouse-ear cress)	Histidine kinase 4 (EC 2.7.13.3) (Arabidopsis histidine kinase 4) (AtHK4) (Cytokinin receptor CYTOKININ RESPONSE 1) (AtCRE1) (Cytokinin receptor CRE1) (Phosphoprotein phosphatase AHK4) (EC 3.1.3.16) (Protein AUTHENTIC HIS-KINASE 4) (Protein ROOT AS IN WOL 1) (Protein WOODEN LEG)
Ccajan_39734_c0_g1_i1	86.364	22	207	272	39	60	0.000112	40.4	O65361	Mesembryanthemum crystallinum (Common ice plant) (Cryophytum crystallinum)	Delta-1-pyrroline-5-carboxylate synthase (P5CS) [Includes: Glutamate 5-kinase (GK) (EC 2.7.2.11) (Gamma-glutamyl kinase); Gamma-glutamyl phosphate reductase (GPR) (EC 1.2.1.41) (Glutamate-5-semialdehyde dehydrogenase) (Glutamyl-gamma-semialdehyde dehydrogenase)]
Ccajan_41813_c0_g1_i1	86.364	22	3	68	68	89	3.61e-06	44.7	P49398	Oryza sativa subsp. japonica (Rice)	40S ribosomal protein S4 (SCAR protein SS620)
Ccajan_127162_c0_g1_i1	86.364	22	4	69	967	988	3.92e-06	44.7	Q9XGW1	Arabidopsis thaliana (Mouse-ear cress)	Protein argonaute 10 (Protein PINHEAD) (Protein ZWILLE)
Ccajan_96878_c0_g1_i1	86.364	22	355	290	502	522	0.000119	40	O49901	Narcissus pseudonarcissus (Daffodil)	Zeta-carotene desaturase, chloroplastic/chromoplastic (EC 1.3.5.6) (9,9'-di-cis-zeta-carotene desaturase) (Carotene 7,8-desaturase)
Ccajan_27614_c0_g2_i1	86.364	22	3	68	303	324	1.82e-05	42.4	Q8L884	Medicago truncatula (Barrel medic) (Medicago tribuloides)	Auxin transporter-like protein 4 (AUX1-like protein 4) (MtLAX4)
Ccajan_47850_c0_g1_i3	86.364	22	241	306	731	752	2.9e-15	40.8	Q27IK6	Arabidopsis thaliana (Mouse-ear cress)	Kinesin-like protein KIN-12D (Phragmoplast orienting kinesin 2)
Ccajan_41735_c0_g1_i1	86.364	22	67	2	164	185	4e-06	43.1	A2Y5T7	Oryza sativa subsp. indica (Rice)	Serotonin N-acetyltransferase 1, chloroplastic (OsSNAT1) (EC 2.3.1.87) (Nuclear shuttle protein-interacting protein homolog) (Probable acetyltransferase NSI) (EC 2.3.1.-)
Ccajan_54427_c0_g1_i1	86.364	22	68	3	263	284	4.58e-06	42.7	C0M0V4	Glycine max (Soybean) (Glycine hispida)	Allantoate deiminase 1 (EC 3.5.3.9) (Allantoate amidohydrolase 1) (GmAAH1)
Ccajan_10786_c0_g1_i2	86.325	117	216	563	114	229	1.13e-63	207	O49459	Arabidopsis thaliana (Mouse-ear cress)	NAC domain-containing protein 73 (ANAC073) (Protein SECONDARY WALL-ASSOCIATED NAC DOMAIN PROTEIN 2)
Ccajan_51759_c0_g1_i1	86.301	219	393	1049	427	645	6.01e-139	415	Q9STL8	Arabidopsis thaliana (Mouse-ear cress)	Probable Ufm1-specific protease (UfSP) (EC 3.4.22.-)
Ccajan_55185_c0_g1_i1	86.294	197	280	870	24	220	1.87e-119	355	O80977	Arabidopsis thaliana (Mouse-ear cress)	Vacuolar-sorting receptor 3 (AtVSR3) (BP80-like protein a') (AtBP80a') (Epidermal growth factor receptor-like protein 2a) (AtELP2a)
Ccajan_10435_c0_g1_i5	86.25	80	515	276	444	523	1.96e-37	141	Q9ZNU6	Solanum lycopersicum (Tomato) (Lycopersicon esculentum)	Light-mediated development protein DET1 (Deetiolated1 homolog) (High pigmentation protein 2) (Protein dark green) (tDET1)
Ccajan_84175_c0_g1_i1	86.239	109	23	349	151	259	8.87e-56	176	Q39769	Ginkgo biloba (Ginkgo) (Maidenhair tree)	Glyceraldehyde-3-phosphate dehydrogenase, cytosolic (EC 1.2.1.12)
Ccajan_49889_c0_g4_i1	86.207	29	895	809	98	126	6.47e-26	57	Q38741	Antirrhinum majus (Garden snapdragon)	Squamosa promoter-binding protein 1
Ccajan_52251_c0_g7_i1	86.207	29	1	87	153	181	2.26e-38	55.5	Q9FLR5	Arabidopsis thaliana (Mouse-ear cress)	Structural maintenance of chromosomes protein 6A
Ccajan_37310_c0_g1_i1	86.207	29	3	89	200	227	8.77e-45	52	Q6I5Q6	Oryza sativa subsp. japonica (Rice)	Receptor-like cytoplasmic kinase 185 (OsRLCK185) (EC 2.7.11.1)
Ccajan_903_c0_g1_i1	86.207	29	249	335	1280	1308	2.13e-10	56.6	Q7DM58	Arabidopsis thaliana (Mouse-ear cress)	ABC transporter C family member 4 (ABC transporter ABCC.4) (AtABCC4) (EC 3.6.3.44) (ATP-energized glutathione S-conjugate pump 4) (Glutathione S-conjugate-transporting ATPase 4) (Multidrug resistance-associated protein 4)
Ccajan_124499_c0_g1_i1	86.139	101	303	1	432	532	8.88e-57	184	P37222	Solanum lycopersicum (Tomato) (Lycopersicon esculentum)	NADP-dependent malic enzyme, chloroplastic (NADP-ME) (EC 1.1.1.40) (Fragment)
Ccajan_52227_c0_g1_i4	86.118	425	1550	279	89	512	0	731	O04921	Arabidopsis thaliana (Mouse-ear cress)	Ferrochelatase-2, chloroplastic (AtFC2) (EC 4.99.1.1) (Ferrochelatase-II) (AtFC-II) (Heme synthase 2) (Protoheme ferro-lyase 2)
Ccajan_51220_c0_g3_i1	86.111	36	110	217	191	226	4.76e-15	69.3	Q9LM71	Arabidopsis thaliana (Mouse-ear cress)	Peptidyl-prolyl cis-trans isomerase FKBP18, chloroplastic (PPIase FKBP18) (EC 5.2.1.8) (FK506-binding protein 18) (AtFKBP18) (Immunophilin FKBP18) (Rotamase)
Ccajan_9260_c0_g1_i1	86.047	43	260	132	2415	2457	2.44e-18	79.7	F4IN58	Arabidopsis thaliana (Mouse-ear cress)	Piezo-type mechanosensitive ion channel homolog
Ccajan_73378_c0_g1_i1	86.047	43	129	1	39	81	1.51e-20	85.1	Q9FEL8	Medicago truncatula (Barrel medic) (Medicago tribuloides)	Auxin transporter-like protein 1 (AUX1-like protein 1) (MtLAX1)
Ccajan_47475_c0_g3_i1	86.036	222	1672	1007	1	219	4.6e-138	401	Q9LH50	Arabidopsis thaliana (Mouse-ear cress)	Ras-related protein RABA4d (AtRABA4d)
Ccajan_46469_c0_g2_i1	86	100	300	1	202	301	1.96e-57	184	Q9M076	Arabidopsis thaliana (Mouse-ear cress)	ATP-dependent 6-phosphofructokinase 6 (ATP-PFK 6) (Phosphofructokinase 6) (EC 2.7.1.11) (Phosphohexokinase 6)
Ccajan_77451_c0_g1_i1	86	100	3	302	1873	1972	2.84e-54	181	O23372	Arabidopsis thaliana (Mouse-ear cress)	Histone-lysine N-methyltransferase ATXR3 (EC 2.1.1.43) (Protein SET DOMAIN GROUP 2) (Trithorax-related protein 3) (TRX-related protein 3)
Ccajan_4784_c0_g1_i1	85.987	471	1859	447	87	557	0	731	Q9LXV3	Arabidopsis thaliana (Mouse-ear cress)	Dicarboxylate transporter 1, chloroplastic (2-oxoglutarate/malate translocator 1) (AtpOMT1)
Ccajan_16191_c0_g1_i1	85.973	221	663	1	247	466	2.19e-141	405	P53683	Oryza sativa subsp. japonica (Rice)	Calcium-dependent protein kinase 19 (OsCDPK19) (OsCPK19) (EC 2.7.11.1) (Calcium-dependent protein kinase isoform 2) (OsCDPK2) (OsCPK2)
Ccajan_12059_c0_g1_i2	85.934	455	641	1984	101	551	0	790	Q2R1M8	Oryza sativa subsp. japonica (Rice)	DEAD-box ATP-dependent RNA helicase 52C (EC 3.6.4.13)
Ccajan_50117_c0_g2_i2	85.926	270	810	1	12	281	4.68e-179	499	Q39024	Arabidopsis thaliana (Mouse-ear cress)	Mitogen-activated protein kinase 4 (AtMPK4) (MAP kinase 4) (EC 2.7.11.24)
Ccajan_48700_c0_g1_i3	85.915	142	72	497	1	140	6.41e-79	239	P49637	Arabidopsis thaliana (Mouse-ear cress)	60S ribosomal protein L27a-3
Ccajan_53062_c0_g1_i1	85.912	362	162	1244	2	363	0	606	P38661	Medicago sativa (Alfalfa)	Probable protein disulfide-isomerase A6 (EC 5.3.4.1) (P5)
Ccajan_7930_c0_g1_i1	85.841	226	95	772	1	224	2.94e-133	377	O49460	Arabidopsis thaliana (Mouse-ear cress)	Prohibitin-1, mitochondrial (Atphb1)
Ccajan_45332_c0_g2_i1	85.841	113	53	391	240	352	3.91e-64	203	Q84KJ7	Oryza sativa subsp. japonica (Rice)	Ammonium transporter 2 member 1 (OsAMT2;1)
Ccajan_53504_c0_g1_i1	85.827	127	1011	1391	46	172	5.43e-67	217	Q9LW68	Arabidopsis thaliana (Mouse-ear cress)	Protein LIGHT-DEPENDENT SHORT HYPOCOTYLS 4 (Protein ORGAN BOUNDARY 4)
Ccajan_51065_c0_g1_i4	85.827	127	72	452	163	289	5.57e-78	238	Q9SYM9	Arabidopsis thaliana (Mouse-ear cress)	Receptor-like serine/threonine-protein kinase At1g78530 (EC 2.7.11.1)
Ccajan_47802_c0_g2_i1	85.816	141	169	591	1	141	5.88e-72	226	Q9SP35	Arabidopsis thaliana (Mouse-ear cress)	Mitochondrial import inner membrane translocase subunit TIM17-2
Ccajan_11601_c0_g5_i3	85.714	28	2158	2075	205	232	1.65e-07	55.5	Q1SGF1	Medicago truncatula (Barrel medic) (Medicago tribuloides)	Putative poly [ADP-ribose] polymerase 3 (PARP-3) (EC 2.4.2.30) (NAD(+) ADP-ribosyltransferase 3) (ADPRT-3) (Poly[ADP-ribose] synthase 3)
Ccajan_28264_c1_g3_i1	85.714	49	546	692	75	123	6.04e-24	104	Q9FM03	Arabidopsis thaliana (Mouse-ear cress)	Dof zinc finger protein DOF5.6 (AtDOF5.6)
Ccajan_28869_c0_g1_i1	85.714	21	691	629	2	22	4.32e-05	40.4	P85431	Cycas revoluta (Sago palm)	Peroxidase 5 (EC 1.11.1.7) (Fragment)
Ccajan_51435_c0_g1_i5	85.714	28	607	690	329	356	1.57e-15	53.5	Q0D7I3	Oryza sativa subsp. japonica (Rice)	Glucose-1-phosphate adenylyltransferase large subunit 4, chloroplastic/amyloplastic (OsAGPL4) (OsAPL4) (EC 2.7.7.27) (ADP-glucose pyrophosphorylase AGPL4) (ADP-glucose synthase AGPL4)
Ccajan_46686_c1_g1_i1	85.714	21	693	755	1598	1618	0.00036	42	Q9FLQ7	Arabidopsis thaliana (Mouse-ear cress)	Formin-like protein 20 (AtFH20)
Ccajan_25980_c0_g1_i1	85.714	21	655	593	839	859	2.26e-06	48.1	Q53PC7	Oryza sativa subsp. japonica (Rice)	Coatomer subunit beta-1 (Beta-coat protein 1) (Beta-COP 1)
Ccajan_40216_c0_g2_i1	85.714	28	596	513	391	418	2.66e-07	50.1	Q56ZZ7	Arabidopsis thaliana (Mouse-ear cress)	Plastidic glucose transporter 4 (AtpGlcT)
Ccajan_27972_c0_g1_i1	85.714	21	486	548	408	428	8.04e-05	42.4	Q70DU8	Arabidopsis thaliana (Mouse-ear cress)	Aldehyde dehydrogenase family 3 member H1 (AtALDH4) (Ath-ALDH4) (EC 1.2.1.3)
Ccajan_38943_c0_g3_i1	85.714	21	468	530	830	850	0.000716	39.7	Q9ZW07	Arabidopsis thaliana (Mouse-ear cress)	Pumilio homolog 1 (APUM-1) (AtPUM1)
Ccajan_20755_c0_g2_i1	85.714	21	436	498	142	162	1.37e-05	43.5	Q6JE38	Nicotiana benthamiana	Thioredoxin-like protein CITRX1, chloroplastic (EC 1.8.-.-) (Cf-9-interacting thioredoxin 1) (NbCiTrx1)
Ccajan_11998_c0_g1_i7	85.714	21	249	311	673	693	6.1e-05	42.4	F4K2E9	Arabidopsis thaliana (Mouse-ear cress)	Pre-mRNA-splicing factor ATP-dependent RNA helicase DEAH7 (EC 3.6.4.13) (DEAH RNA helicase homolog PRP16) (Protein CLUMSY VEIN) (Protein EMBRYO DEFECTIVE 3011) (Protein PSR1-INTERACTING PROTEIN 1)
Ccajan_6241_c0_g1_i2	85.714	21	2	64	200	220	1.83e-20	40.8	Q9ASU1	Arabidopsis thaliana (Mouse-ear cress)	Diacylglycerol O-acyltransferase 2 (AtDGAT2) (EC 2.3.1.20)
Ccajan_48359_c0_g1_i2	85.714	21	3	65	1125	1145	9.87e-06	43.1	Q56YN8	Arabidopsis thaliana (Mouse-ear cress)	Structural maintenance of chromosomes protein 3 (SMC protein 3) (SMC-3) (Chromosome segregation protein SMC-3) (Cohesin complex subunit SMC-3) (Protein TITAN7)
Ccajan_58611_c0_g1_i1	85.714	21	2	64	82	102	4.67e-05	40.4	O04922	Arabidopsis thaliana (Mouse-ear cress)	Probable glutathione peroxidase 2 (EC 1.11.1.9)
Ccajan_2200_c0_g1_i1	85.714	21	63	1	341	361	1.32e-05	42.4	Q0WQE7	Arabidopsis thaliana (Mouse-ear cress)	AUGMIN subunit 3
Ccajan_74355_c0_g1_i1	85.714	21	282	220	260	280	0.00027	38.5	Q8LPT1	Arabidopsis thaliana (Mouse-ear cress)	ABC transporter B family member 6 (ABC transporter ABCB.6) (AtABCB6) (Multidrug resistance protein 6) (P-glycoprotein 6)
Ccajan_125697_c0_g1_i1	85.714	21	64	2	1	21	2.12e-05	39.3	Q9SUM2	Arabidopsis thaliana (Mouse-ear cress)	Probable small nuclear ribonucleoprotein F (snRNP-F) (Sm protein F) (Sm-F) (SmF)
Ccajan_4554_c0_g1_i1	85.714	56	168	1	1	56	4.53e-27	101	O49169	Manihot esculenta (Cassava) (Jatropha manihot)	Elongation factor 1-alpha (EF-1-alpha)
Ccajan_792_c0_g2_i1	85.714	28	85	168	1	28	3.22e-09	50.8	Q43463	Glycine max (Soybean) (Glycine hispida)	Ras-related protein Rab7
Ccajan_40373_c0_g1_i1	85.714	56	52	219	507	562	2.78e-26	99.8	Q9LSJ5	Arabidopsis thaliana (Mouse-ear cress)	ABC transporter B family member 18 (ABC transporter ABCB.18) (AtABCB18) (P-glycoprotein 18) (Putative multidrug resistance protein 20)
Ccajan_37495_c0_g1_i1	85.714	21	64	2	435	455	1.37e-09	42.7	Q8RUS5	Arabidopsis thaliana (Mouse-ear cress)	Autophagy-related protein 9 (AtAPG9)
Ccajan_11604_c0_g1_i10	85.682	887	2653	2	25	906	0	1519	F4J8C6	Arabidopsis thaliana (Mouse-ear cress)	Inositol hexakisphosphate and diphosphoinositol-pentakisphosphate kinase VIP1 (EC 2.7.4.21) (EC 2.7.4.24) (Probable protein QUANTITATIVE VITAMIN E-7) (Protein VIP HOMOLOG 2) (VIP1 homolog protein 1) (Arabidopsis homolog protein of yeast VIP1 1) (AtVIP1)
Ccajan_48314_c0_g1_i2	85.653	467	495	1895	2	468	0	845	O48780	Arabidopsis thaliana (Mouse-ear cress)	3-ketoacyl-CoA synthase 11 (KCS-11) (EC 2.3.1.199) (Very long-chain fatty acid condensing enzyme 11) (VLCFA condensing enzyme 11)
Ccajan_11604_c0_g1_i2	85.604	903	2701	2	9	906	0	1540	F4J8C6	Arabidopsis thaliana (Mouse-ear cress)	Inositol hexakisphosphate and diphosphoinositol-pentakisphosphate kinase VIP1 (EC 2.7.4.21) (EC 2.7.4.24) (Probable protein QUANTITATIVE VITAMIN E-7) (Protein VIP HOMOLOG 2) (VIP1 homolog protein 1) (Arabidopsis homolog protein of yeast VIP1 1) (AtVIP1)
Ccajan_16237_c0_g1_i1	85.593	118	446	799	1	118	8.87e-70	229	Q9M2Y9	Arabidopsis thaliana (Mouse-ear cress)	Transcription factor RAX3 (Myb-related protein 84) (AtMYB84) (Protein REGULATOR OF AXILLARY MERISTEMS 3)
Ccajan_19867_c0_g1_i1	85.586	111	1131	1463	329	439	6.8e-145	149	O23053	Arabidopsis thaliana (Mouse-ear cress)	Probable membrane metalloprotease ARASP2, chloroplastic (EC 3.4.24.-)
Ccajan_21256_c0_g2_i1	85.586	111	100	432	326	436	7.03e-67	215	Q7Y228	Arabidopsis thaliana (Mouse-ear cress)	Probable glutamate carboxypeptidase LAMP1 (EC 3.4.17.21) (Protein LIKE AMP1)
Ccajan_70501_c0_g1_i1	85.586	111	1	333	208	318	1.54e-62	203	Q67VS5	Oryza sativa subsp. japonica (Rice)	Potassium transporter 10 (OsHAK10)
Ccajan_74909_c0_g1_i1	85.535	159	2	478	48	206	6e-102	292	Q9C554	Arabidopsis thaliana (Mouse-ear cress)	Expansin-A1 (AtEXPA1) (Alpha-expansin-1) (At-EXP1) (AtEx1) (Ath-ExpAlpha-1.2)
Ccajan_7265_c0_g1_i1	85.475	179	398	934	45	223	1.81e-108	320	O49605	Arabidopsis thaliana (Mouse-ear cress)	Peptidyl-prolyl cis-trans isomerase CYP21-1 (PPIase CYP21-1) (EC 5.2.1.8) (Cyclophilin of 21 kDa 1) (Cyclophilin-21-1)
Ccajan_83863_c0_g1_i1	85.455	55	833	669	192	246	1.66e-17	84.7	Q9FGF8	Arabidopsis thaliana (Mouse-ear cress)	Ethylene-responsive transcription factor ABR1 (Protein ABA REPRESSOR 1)
Ccajan_51021_c0_g1_i8	85.455	55	425	589	197	251	3.35e-21	95.5	Q9FUA4	Arabidopsis thaliana (Mouse-ear cress)	Transcription factor SPATULA (Basic helix-loop-helix protein 24) (AtbHLH24) (bHLH 24) (Transcription factor EN 99) (bHLH transcription factor bHLH024)
Ccajan_49174_c0_g1_i2	85.417	144	734	303	245	388	1.98e-87	265	P52424	Vigna unguiculata (Cowpea)	Phosphoribosylformylglycinamidine cyclo-ligase, chloroplastic/mitochondrial (EC 6.3.3.1) (AIR synthase) (AIRS) (Phosphoribosyl-aminoimidazole synthetase) (VUpur5)
Ccajan_26415_c0_g2_i2	85.417	96	467	180	118	213	3.9e-54	170	O81445	Arabidopsis thaliana (Mouse-ear cress)	Calcineurin B-like protein 1 (SOS3-like calcium-binding protein 5)
Ccajan_44295_c1_g3_i1	85.41	658	2226	253	35	692	0	1205	O65201	Arabidopsis thaliana (Mouse-ear cress)	Acyl-coenzyme A oxidase 2, peroxisomal (AOX 2) (EC 1.3.3.6) (Long-chain acyl-CoA oxidase) (AtCX2)
Ccajan_1409_c0_g1_i1	85.385	130	401	12	590	719	1.09e-72	230	O78328	Capsicum annuum (Bell pepper)	Probable 1-deoxy-D-xylulose-5-phosphate synthase, chloroplastic (1-deoxyxylulose-5-phosphate synthase) (DXP synthase) (DXPS) (EC 2.2.1.7) (CapTKT2)
Ccajan_4293_c0_g1_i1	85.366	82	248	3	107	188	5.42e-47	149	Q9SIP7	Arabidopsis thaliana (Mouse-ear cress)	40S ribosomal protein S3-1
Ccajan_92887_c0_g1_i1	85.246	61	358	176	976	1036	1.73e-32	119	Q84JA6	Arabidopsis thaliana (Mouse-ear cress)	Cellulose synthase A catalytic subunit 4 [UDP-forming] (AtCesA4) (EC 2.4.1.12) (Protein IRREGULAR XYLEM 5) (AtIRX5)
Ccajan_52759_c0_g1_i2	85.235	149	2523	2969	254	402	7.69e-80	267	P93286	Arabidopsis thaliana (Mouse-ear cress)	Cytochrome c biogenesis CcmF C-terminal-like mitochondrial protein (Cytochrome c biogenesis orf452)
Ccajan_51152_c0_g1_i12	85.227	264	1891	1133	12	275	8.44e-146	433	Q336M2	Oryza sativa subsp. japonica (Rice)	Cyclin-dependent kinase E-1 (CDKE;1) (EC 2.7.11.22) (EC 2.7.11.23)
Ccajan_10499_c0_g1_i2	85.227	176	1100	573	154	329	4.34e-106	316	K7K424	Glycine max (Soybean) (Glycine hispida)	Diacylglycerol O-acyltransferase 2D (GmDGAT2D) (EC 2.3.1.20)
Ccajan_126342_c0_g1_i1	85.217	115	2	346	110	224	1.18e-63	202	Q9SKR2	Arabidopsis thaliana (Mouse-ear cress)	Synaptotagmin-1 (NTMC2T1.1) (Synaptotagmin A)
Ccajan_116701_c0_g1_i1	85.2	250	750	1	285	534	1.09e-121	360	Q9C5N2	Arabidopsis thaliana (Mouse-ear cress)	Transmembrane 9 superfamily member 9 (Endomembrane protein 2) (Transmembrane nine protein 9) (AtTMN9)
Ccajan_10626_c1_g1_i1	85.185	27	1135	1215	234	260	2.83e-41	54.7	Q84WP5	Arabidopsis thaliana (Mouse-ear cress)	CASP-like protein 4A3 (AtCASPL4A3)
Ccajan_7640_c0_g1_i1	85.185	27	380	300	511	537	3.29e-09	53.5	Q9LSP8	Arabidopsis thaliana (Mouse-ear cress)	Calmodulin-binding transcription activator 6 (AtCAMTA6) (Ethylene-induced calmodulin-binding protein 5) (EICBP5) (Ethylene-induced calmodulin-binding protein e) (EICBP.e) (Signal-responsive protein 3) (AtSR3)
Ccajan_50161_c0_g6_i1	85.185	54	3	164	138	191	4.11e-28	104	Q9LIK7	Arabidopsis thaliana (Mouse-ear cress)	Putative calcium-transporting ATPase 13, plasma membrane-type (EC 3.6.3.8) (Ca(2+)-ATPase isoform 13)
Ccajan_12060_c3_g18_i4	85.173	897	97	2772	1	885	0	1551	Q9SX85	Arabidopsis thaliana (Mouse-ear cress)	Exocyst complex component SEC3A (AtSec3a)
Ccajan_34453_c0_g3_i1	85.163	337	1292	282	1	333	4e-172	486	B8BDW1	Oryza sativa subsp. indica (Rice)	Protein XAP5 CIRCADIAN TIMEKEEPER
Ccajan_96856_c0_g1_i1	85.145	276	2	829	365	640	6.83e-163	473	Q9ASR1	Arabidopsis thaliana (Mouse-ear cress)	Elongation factor 2 (EF-2) (Protein LOW EXPRESSION OF OSMOTICALLY RESPONSIVE GENES 1)
Ccajan_407_c0_g1_i1	85.135	74	263	42	137	210	4.11e-40	137	O82533	Arabidopsis thaliana (Mouse-ear cress)	Cell division protein FtsZ homolog 2-1, chloroplastic (AtFtsZ2-1) (Plastid division protein FTSZ2-1)
Ccajan_9976_c0_g1_i1	85.124	121	1	363	195	315	5.27e-74	232	Q8W031	Arabidopsis thaliana (Mouse-ear cress)	Zinc finger protein WIP5 (WIP-domain protein 5) (AtWIP5)
Ccajan_52660_c4_g1_i6	85.106	47	516	376	91	136	1.54e-13	65.9	P41248	Helianthus annuus (Common sunflower)	Putative ATP synthase protein YMF19 (EC 3.6.3.14) (Mitochondrial protein YMF19)
Ccajan_95995_c0_g1_i1	85.106	47	141	1	119	165	3.11e-23	94.7	Q93Z00	Arabidopsis thaliana (Mouse-ear cress)	Transcription factor TCP14 (AtTCP14)
Ccajan_7563_c1_g1_i1	85.09	389	1168	2	575	953	0	685	Q9SZL9	Arabidopsis thaliana (Mouse-ear cress)	Cellulose synthase-like protein D4 (AtCslD4) (EC 2.4.1.-)
Ccajan_24287_c0_g2_i1	85.075	134	2	403	1001	1134	3.66e-65	214	Q76CU2	Nicotiana tabacum (Common tobacco)	Pleiotropic drug resistance protein 1 (NtPDR1)
Ccajan_26219_c0_g1_i2	85.053	475	2265	841	1	474	0	794	Q9C718	Arabidopsis thaliana (Mouse-ear cress)	DEAD-box ATP-dependent RNA helicase 20 (EC 3.6.4.13)
Ccajan_34170_c0_g2_i1	85.047	642	97	2016	1	642	0	1074	B8BMI1	Oryza sativa subsp. indica (Rice)	DNA replication licensing factor MCM7 (EC 3.6.4.12) (Minichromosome maintenance protein 7)
Ccajan_20315_c0_g1_i1	85	100	628	329	52	151	1.13e-54	178	Q8VZT0	Arabidopsis thaliana (Mouse-ear cress)	Putative H/ACA ribonucleoprotein complex subunit 1-like protein 1
Ccajan_35544_c0_g1_i1	85	20	767	708	1	20	0.000278	37.7	P83368	Lupinus luteus (European yellow lupine)	Protein PR-L6 (Fragment)
Ccajan_114062_c0_g1_i1	85	20	60	1	488	507	0.000299	41.6	Q84P23	Arabidopsis thaliana (Mouse-ear cress)	4-coumarate--CoA ligase-like 9 (EC 6.2.1.-) (4-coumarate--CoA ligase isoform 4) (At4CL4)
Ccajan_24714_c0_g2_i1	85	20	1	60	389	408	0.000634	39.3	Q96247	Arabidopsis thaliana (Mouse-ear cress)	Auxin transporter protein 1 (Auxin influx carrier protein 1) (Polar auxin transport inhibitor-resistant protein 1)
Ccajan_27187_c0_g1_i1	85	20	1	60	772	791	0.000186	40.4	Q75M35	Oryza sativa subsp. japonica (Rice)	Protein MEI2-like 3 (OML3) (MEI2-like protein 3)
Ccajan_88609_c0_g1_i1	85	20	61	2	296	315	0.000102	41.2	Q680U9	Arabidopsis thaliana (Mouse-ear cress)	General transcription and DNA repair factor IIH subunit TFB2 (AtTFB2) (TFIIH subunit TFB2) (RNA polymerase II transcription factor B subunit 2)
Ccajan_103578_c0_g1_i1	85	20	1	60	811	830	0.000331	39.3	O04979	Spinacia oleracea (Spinach)	Lon protease homolog 2, peroxisomal (EC 3.4.21.53)
Ccajan_74742_c0_g1_i1	85	20	62	3	325	344	3.19e-05	42	O48791	Arabidopsis thaliana (Mouse-ear cress)	Stomatal closure-related actin-binding protein 1
Ccajan_36996_c0_g2_i1	85	20	365	306	430	449	0.000129	40	Q94G86	Olea europaea (Common olive)	Glucan endo-1,3-beta-D-glucosidase (EC 3.2.1.39) (Major pollen allergen Ole e 9) (allergen Ole e 9)
Ccajan_16295_c0_g1_i1	85	20	60	1	213	232	0.001	37.4	Q9LTC0	Arabidopsis thaliana (Mouse-ear cress)	Probable serine/threonine-protein kinase PBL19 (EC 2.7.11.1) (PBS1-like protein 19)
Ccajan_91984_c0_g1_i1	85	20	286	345	412	431	0.000186	39.7	Q9FRL3	Arabidopsis thaliana (Mouse-ear cress)	Sugar transporter ERD6-like 6
Ccajan_49073_c0_g1_i1	85	20	2	61	50	69	5e-06	43.9	Q8RWL6	Arabidopsis thaliana (Mouse-ear cress)	Serine/threonine-protein kinase STY17 (EC 2.7.11.1) (Serine/threonine/tyrosine-protein kinase 17)
Ccajan_75207_c0_g1_i1	85	20	318	259	350	369	0.00018	39.3	Q9SUK9	Arabidopsis thaliana (Mouse-ear cress)	Probable protein phosphatase 2C 55 (AtPP2C55) (EC 3.1.3.16)
Ccajan_123700_c0_g1_i1	85	20	249	308	166	185	0.001	37	Q2RAK2	Oryza sativa subsp. japonica (Rice)	Pyruvate kinase 1, cytosolic (OsPK1) (EC 2.7.1.40)
Ccajan_104450_c0_g1_i1	85	20	2	61	265	284	1.02e-05	42.4	Q9SCS2	Arabidopsis thaliana (Mouse-ear cress)	CDPK-related kinase 5 (AtCRK5) (EC 2.7.11.1) (Calcium/calmodulin-dependent protein kinase 1)
Ccajan_115886_c0_g1_i1	85	20	278	219	382	401	4.18e-06	43.5	P31685	Solanum tuberosum (Potato)	4-coumarate--CoA ligase 2 (4CL 2) (EC 6.2.1.12) (4-coumaroyl-CoA synthase 2)
Ccajan_95370_c0_g1_i1	85	20	62	3	121	140	0.000108	38.9	Q8LPK2	Arabidopsis thaliana (Mouse-ear cress)	ABC transporter B family member 2 (ABC transporter ABCB.2) (AtABCB2) (Multidrug resistance protein 2) (P-glycoprotein 2)
Ccajan_47511_c0_g1_i2	85	20	237	178	392	411	0.000123	38.5	B6SJQ0	Zea mays (Maize)	Cell number regulator 13 (ZmCNR13)
Ccajan_75695_c0_g1_i1	85	20	235	176	42	61	5.46e-06	41.6	Q941A6	Arabidopsis thaliana (Mouse-ear cress)	Succinate dehydrogenase subunit 6, mitochondrial
Ccajan_51418_c1_g1_i1	84.962	133	2	400	118	250	2.58e-76	236	Q38931	Arabidopsis thaliana (Mouse-ear cress)	Peptidyl-prolyl cis-trans isomerase FKBP62 (PPIase FKBP62) (EC 5.2.1.8) (70 kDa peptidyl-prolyl isomerase) (FK506-binding protein 62) (AtFKBP62) (Immunophilin FKBP62) (Peptidylprolyl isomerase ROF1) (Protein ROTAMASE FKBP 1) (Rotamase)
Ccajan_11550_c0_g1_i2	84.946	279	1298	465	26	303	1.43e-165	471	O81845	Arabidopsis thaliana (Mouse-ear cress)	Mitochondrial uncoupling protein 1 (AtPUMP1)
Ccajan_114023_c0_g1_i1	84.946	93	3	275	1073	1165	1.62e-45	161	Q9LHE9	Arabidopsis thaliana (Mouse-ear cress)	Myosin-1 (AtATM1)
Ccajan_31325_c0_g1_i1	84.932	73	260	478	1	73	4.79e-31	114	Q9SDS7	Arabidopsis thaliana (Mouse-ear cress)	V-type proton ATPase subunit C (V-ATPase subunit C) (Vacuolar H(+)-ATPase subunit C) (Vacuolar proton pump subunit C)
Ccajan_4594_c0_g3_i1	84.874	119	362	6	178	295	1.66e-60	199	B0F9L4	Arabidopsis thaliana (Mouse-ear cress)	Golgin candidate 6 (AtGC6) (Protein MAIGO 4)
Ccajan_86687_c0_g1_i1	84.868	152	973	521	244	395	4.59e-76	244	Q8L3U3	Brassica napus (Rape)	AP2-like ethylene-responsive transcription factor BBM1 (BnBBM1) (Protein BABY BOOM 1)
Ccajan_89899_c0_g1_i1	84.848	66	199	2	10	75	2.54e-37	123	Q84QC2	Arabidopsis thaliana (Mouse-ear cress)	Ethylene-responsive transcription factor ERF017
Ccajan_86939_c0_g1_i1	84.694	98	3	296	19	116	4.9e-52	174	P16097	Mesembryanthemum crystallinum (Common ice plant) (Cryophytum crystallinum)	Phosphoenolpyruvate carboxylase 2 (PEPC 2) (PEPCase 2) (EC 4.1.1.31)
Ccajan_53577_c0_g1_i1	84.677	124	372	1	384	507	3.25e-71	224	P53393	Stylosanthes hamata (Caribbean stylo)	Low affinity sulfate transporter 3
Ccajan_13493_c0_g1_i1	84.615	104	2238	1927	51	154	5.65e-57	192	O23344	Arabidopsis thaliana (Mouse-ear cress)	Ferredoxin C 1, chloroplastic (AtFdC1)
Ccajan_36822_c0_g1_i1	84.615	26	252	329	1	26	2.97e-06	43.9	P80084	Spinacia oleracea (Spinach)	ATP synthase subunit gamma, mitochondrial (F-ATPase gamma subunit) (Fragment)
Ccajan_25642_c0_g1_i1	84.615	65	465	271	273	337	1.82e-34	130	Q9LQ98	Arabidopsis thaliana (Mouse-ear cress)	Ninja-family protein AFP1 (ABI five-binding protein 1) (ABI5-binding protein 1)
Ccajan_10828_c0_g3_i1	84.615	78	462	229	390	467	1.74e-39	144	Q9LYT1	Arabidopsis thaliana (Mouse-ear cress)	Polyamine oxidase 3 (AtPAO3) (EC 1.5.3.17)
Ccajan_24735_c0_g1_i1	84.615	26	561	638	43	68	3.95e-07	50.1	Q5VRW2	Oryza sativa subsp. japonica (Rice)	Transcription factor NIGTH1 (MYB-domain transcription factor NIGT1 homolog 1)
Ccajan_41663_c0_g3_i1	84.615	104	600	289	452	555	5.78e-59	194	Q9FLB5	Arabidopsis thaliana (Mouse-ear cress)	Laccase-12 (EC 1.10.3.2) (Benzenediol:oxygen oxidoreductase 12) (Diphenol oxidase 12) (Urishiol oxidase 12)
Ccajan_10784_c0_g3_i1	84.615	26	221	298	319	344	4.63e-07	49.3	Q17TI5	Arabidopsis thaliana (Mouse-ear cress)	Protein BREVIS RADIX (AtBRX)
Ccajan_46535_c0_g3_i1	84.615	26	348	425	147	172	1.15e-07	49.3	O65100	Vigna unguiculata (Cowpea)	Ferritin-3, chloroplastic (EC 1.16.3.1)
Ccajan_17554_c0_g1_i1	84.615	78	25	258	1	78	7.62e-48	146	Q945L0	Arabidopsis thaliana (Mouse-ear cress)	Cytochrome c oxidase subunit 6b-2 (AtCOX6b-2)
Ccajan_53272_c0_g1_i1	84.593	344	57	1088	11	354	0	625	O65780	Cyamopsis tetragonoloba (Guar) (Cluster bean)	UDP-glucose 4-epimerase GEPI42 (EC 5.1.3.2) (Galactowaldenase) (UDP-galactose 4-epimerase)
Ccajan_55229_c0_g1_i1	84.507	142	91	516	1	142	1.32e-84	250	Q9SJI8	Arabidopsis thaliana (Mouse-ear cress)	Multiprotein-bridging factor 1a
Ccajan_27025_c0_g4_i2	84.483	58	481	654	88	145	2.91e-14	70.5	Q7G737	Oryza sativa subsp. japonica (Rice)	Homeobox-leucine zipper protein HOX15 (HD-ZIP protein HOX15) (Homeodomain transcription factor HOX15) (OsHox15)
Ccajan_110403_c0_g1_i1	84.483	116	155	502	1	116	7.48e-67	209	O22718	Arabidopsis thaliana (Mouse-ear cress)	ATP-citrate synthase alpha chain protein 2 (ATP-citrate synthase A-2) (EC 2.3.3.8) (ATP-citrate lyase A-2) (Citrate cleavage enzyme A-2)
Ccajan_38753_c0_g1_i1	84.444	90	51	320	347	436	1.06e-40	140	Q9ST63	Solanum tuberosum (Potato)	Internal alternative NAD(P)H-ubiquinone oxidoreductase A1, mitochondrial (EC 1.6.5.9) (Internal alternative NADH dehydrogenase NDA1) (Internal non-phosphorylating NAD(P)H dehydrogenase 1) (StNDI1) (NADH:ubiquinone reductase (non-electrogenic) NDA1)
Ccajan_11604_c0_g1_i4	84.442	887	2653	2	25	906	0	1489	F4J8C6	Arabidopsis thaliana (Mouse-ear cress)	Inositol hexakisphosphate and diphosphoinositol-pentakisphosphate kinase VIP1 (EC 2.7.4.21) (EC 2.7.4.24) (Probable protein QUANTITATIVE VITAMIN E-7) (Protein VIP HOMOLOG 2) (VIP1 homolog protein 1) (Arabidopsis homolog protein of yeast VIP1 1) (AtVIP1)
Ccajan_45861_c0_g2_i1	84.388	237	1121	411	1	235	1.08e-144	412	Q9FMC5	Arabidopsis thaliana (Mouse-ear cress)	Vacuolar protein sorting-associated protein 60.2
Ccajan_9475_c0_g1_i4	84.375	32	13	108	112	143	6.49e-10	61.6	Q84TD6	Arabidopsis thaliana (Mouse-ear cress)	NAC transcription factor 47 (NAC domain-containing protein 47) (ANAC047) (Protein SPEEDY HYPONASTIC GROWTH)
Ccajan_58326_c0_g1_i1	84.375	32	222	127	139	170	2.23e-13	61.6	Q8SAY0	Oryza sativa subsp. japonica (Rice)	50S ribosomal protein L18, chloroplastic (CL18)
Ccajan_52448_c0_g1_i7	84.337	166	734	237	402	567	5.87e-82	270	O48593	Arabidopsis thaliana (Mouse-ear cress)	Asparagine--tRNA ligase, chloroplastic/mitochondrial (EC 6.1.1.22) (Asparaginyl-tRNA synthetase) (AsnRS) (AtNS1) (Protein OVULE ABORTION 8)
Ccajan_10051_c0_g1_i1	84.337	83	2	250	967	1049	1.42e-42	150	Q84JA6	Arabidopsis thaliana (Mouse-ear cress)	Cellulose synthase A catalytic subunit 4 [UDP-forming] (AtCesA4) (EC 2.4.1.12) (Protein IRREGULAR XYLEM 5) (AtIRX5)
Ccajan_27746_c0_g2_i1	84.326	319	1292	336	7	325	0	561	Q42896	Solanum lycopersicum (Tomato) (Lycopersicon esculentum)	Fructokinase-2 (EC 2.7.1.4)
Ccajan_52564_c6_g1_i1	84.314	51	155	3	1	51	9.5e-26	92	P32295	Vigna radiata var. radiata (Mung bean) (Phaseolus aureus)	Indole-3-acetic acid-induced protein ARG7
Ccajan_26534_c0_g1_i1	84.211	190	810	241	24	213	1.19e-114	332	Q5VQP7	Oryza sativa subsp. japonica (Rice)	Leucine-rich repeat protein 1 (OsLRR1)
Ccajan_43475_c0_g2_i1	84.211	19	747	691	424	442	0.000327	41.6	F4I839	Arabidopsis thaliana (Mouse-ear cress)	Pectin acetylesterase 2 (EC 3.1.1.-)
Ccajan_35252_c0_g3_i1	84.211	19	57	1	253	271	0.000567	40.8	Q8L765	Arabidopsis thaliana (Mouse-ear cress)	BTB/POZ and MATH domain-containing protein 1 (Protein BTB-POZ AND MATH DOMAIN 1) (AtBPM1)
Ccajan_111682_c0_g1_i1	84.211	19	1	57	33	51	0.000596	40	Q8L9J7	Arabidopsis thaliana (Mouse-ear cress)	Bidirectional sugar transporter SWEET1 (AtSWEET1) (Protein SUGARS WILL EVENTUALLY BE EXPORTED TRANSPORTERS 1)
Ccajan_61992_c0_g1_i1	84.211	19	357	413	140	158	9.1e-05	40.8	Q07100	Arabidopsis thaliana (Mouse-ear cress)	Serine/threonine-protein phosphatase PP2A-3 catalytic subunit (EC 3.1.3.16) (Protein phosphatase 2A isoform 3)
Ccajan_25110_c0_g2_i1	84.211	19	340	396	759	777	0.000627	38.5	Q8GVE8	Arabidopsis thaliana (Mouse-ear cress)	Phosphoenolpyruvate carboxylase 4 (AtPPC4) (PEPC 4) (PEPCase 4) (EC 4.1.1.31)
Ccajan_79852_c0_g1_i1	84.211	19	3	59	494	512	1.91e-05	42.4	Q8L706	Arabidopsis thaliana (Mouse-ear cress)	Synaptotagmin-5 (NTMC2T2.1) (Synaptotagmin E)
Ccajan_111186_c0_g1_i1	84.211	19	59	3	242	260	0.000137	39.7	Q6DW74	Lotus japonicus (Lotus corniculatus var. japonicus)	Digalactosyldiacylglycerol synthase 1, chloroplastic (EC 2.4.1.241)
Ccajan_62049_c0_g1_i1	84.211	19	58	2	159	177	0.000566	37.7	P49245	Cuphea wrightii (Wright's waxweed)	3-oxoacyl-[acyl-carrier-protein] synthase 3 B, chloroplastic (EC 2.3.1.180) (3-oxoacyl-[acyl-carrier-protein] synthase III B) (Beta-ketoacyl-ACP synthase III B) (KAS III B)
Ccajan_55544_c0_g2_i1	84.211	19	317	261	433	451	0.001	37	Q9CA63	Arabidopsis thaliana (Mouse-ear cress)	F-box/kelch-repeat protein At1g74510
Ccajan_92077_c0_g1_i1	84.211	19	58	2	399	417	5.07e-05	40.8	Q0D8N0	Oryza sativa subsp. japonica (Rice)	DEAD-box ATP-dependent RNA helicase 53 (EC 3.6.4.13)
Ccajan_69026_c0_g1_i1	84.211	19	3	59	1129	1147	0.000148	39.3	Q5S2C3	Arabidopsis thaliana (Mouse-ear cress)	Protein PIR (PIR of plants) (Protein KLUNKER) (AtSRA1) (Protein PIROGI)
Ccajan_109502_c0_g1_i1	84.211	19	231	287	329	347	0.000168	38.9	Q9LYC2	Arabidopsis thaliana (Mouse-ear cress)	NPL4-like protein 1
Ccajan_89542_c0_g1_i1	84.211	19	214	270	454	472	2.64e-05	40.8	Q9FYC2	Arabidopsis thaliana (Mouse-ear cress)	Pheophorbide a oxygenase, chloroplastic (AtPaO) (Pheide a oxygenase) (EC 1.14.15.17) (Accelerated cell death 1) (Lethal leaf-spot 1 homolog) (Lls1)
Ccajan_16365_c0_g1_i1	84.211	19	266	210	170	188	0.000785	36.6	Q9CAV7	Arabidopsis thaliana (Mouse-ear cress)	Probable transcription factor At3g04930 (Storekeeper-like protein At3g04930)
Ccajan_127061_c0_g1_i1	84.211	19	205	261	585	603	1.9e-05	41.2	Q39238	Arabidopsis thaliana (Mouse-ear cress)	Serine/threonine-protein kinase TOUSLED (EC 2.7.11.1)
Ccajan_111915_c0_g1_i1	84.211	19	251	195	253	271	3.53e-05	40.4	O65398	Arabidopsis thaliana (Mouse-ear cress)	Lactoylglutathione lyase GLX1 (EC 4.4.1.5) (Glyoxalase I) (AtGLX1) (GlyI)
Ccajan_40408_c0_g1_i1	84.211	19	1	57	294	312	2.72e-05	40.4	Q8VXQ8	Coelastrella vacuolata (Green alga) (Chlorella fusca var. vacuolata)	Glyceraldehyde-3-phosphate dehydrogenase, cytosolic (EC 1.2.1.12) (Fragment)
Ccajan_100358_c0_g1_i1	84.211	19	3	59	238	256	0.00017	38.1	Q43239	Zinnia violacea (Garden zinnia) (Zinnia elegans)	Caffeic acid 3-O-methyltransferase (CAOMT) (COMT) (EC 2.1.1.68) (S-adenosysl-L-methionine:caffeic acid 3-O-methyltransferase)
Ccajan_49693_c0_g2_i1	84.211	19	69	13	280	298	0.001	35.8	Q9LXT9	Arabidopsis thaliana (Mouse-ear cress)	Callose synthase 3 (EC 2.4.1.34) (1,3-beta-glucan synthase) (Protein GLUCAN SYNTHASE-LIKE 12)
Ccajan_22448_c0_g1_i1	84.211	19	59	3	61	79	3.72e-05	40	Q9FUM8	Zea mays (Maize)	Homocysteine S-methyltransferase 3 (EC 2.1.1.10) (S-methylmethionine:homocysteine methyltransferase 3) (SMM:Hcy S-methyltransferase 3) (ZmHMT-3)
Ccajan_27161_c0_g1_i1	84.211	19	14	70	72	90	1.66e-07	36.6	Q38879	Arabidopsis thaliana (Mouse-ear cress)	Thioredoxin H2 (AtTrxh2) (Thioredoxin 2) (AtTRX2)
Ccajan_10643_c0_g3_i1	84.167	120	193	549	1	120	1.32e-61	196	O22969	Arabidopsis thaliana (Mouse-ear cress)	Uncharacterized protein At2g34160
Ccajan_29747_c0_g2_i1	84.167	120	830	471	1	120	2.09e-71	220	Q8L8Q8	Arabidopsis thaliana (Mouse-ear cress)	Uncharacterized protein At5g64816
Ccajan_52565_c1_g1_i2	84.127	63	283	95	288	350	1.13e-32	116	Q8W593	Arabidopsis thaliana (Mouse-ear cress)	Probable lactoylglutathione lyase, chloroplastic (EC 4.4.1.5) (Glyoxalase I)
Ccajan_99457_c0_g1_i1	84.112	107	3	323	36	142	3.06e-58	191	F4IGL2	Arabidopsis thaliana (Mouse-ear cress)	Kinesin-like protein KIN-7E
Ccajan_7998_c1_g2_i1	84.091	44	168	37	151	194	3.95e-22	89.7	Q8L8A7	Arabidopsis thaliana (Mouse-ear cress)	Growth-regulating factor 4 (AtGRF4) (Transcription activator GRF4)
Ccajan_51939_c0_g1_i3	84.052	232	758	63	86	317	1.52e-148	419	Q8H1S0	Arabidopsis thaliana (Mouse-ear cress)	Inositol oxygenase 4 (EC 1.13.99.1) (Myo-inositol oxygenase 4) (AtMIOX4) (MI oxygenase 4)
Ccajan_7418_c0_g1_i1	84.013	319	1256	300	42	360	0	573	Q6YZ54	Oryza sativa subsp. japonica (Rice)	Replication factor C subunit 3 (OsRFC3) (Activator 1 subunit 3)
Ccajan_51031_c0_g3_i1	84	25	334	408	81	105	0.000716	42.4	O81893	Arabidopsis thaliana (Mouse-ear cress)	Inositol-tetrakisphosphate 1-kinase 2 (EC 2.7.1.134) (Inositol 1,3,4-trisphosphate 5/6-kinase 2) (AtItpk-2) (Inositol-triphosphate 5/6-kinase 2) (Ins(1,3,4)P(3) 5/6-kinase 2) (EC 2.7.1.159)
Ccajan_26284_c0_g2_i2	84	25	485	559	66	90	8.58e-08	51.6	Q42485	Arabidopsis thaliana (Mouse-ear cress)	Zinc finger protein 1 (AtZFP1)
Ccajan_19935_c0_g2_i1	84	25	1	75	51	75	2.93e-07	47	Q7XC27	Oryza sativa subsp. japonica (Rice)	Calcineurin B-like protein 1
Ccajan_73790_c0_g1_i1	84	100	301	2	75	174	2.99e-57	179	A0A1D6N272	Zea mays (Maize)	Mitochondrial thiamine diphosphate carrier 2
Ccajan_123992_c0_g1_i1	84	25	77	3	226	250	8.6e-09	50.4	P26848	Marchantia polymorpha (Liverwort) (Marchantia aquatica)	NADH-ubiquinone oxidoreductase chain 4 (EC 1.6.5.3) (NADH dehydrogenase subunit 4)
Ccajan_82884_c0_g2_i1	84	50	150	1	1	49	5.35e-22	87.4	Q0WQK2	Arabidopsis thaliana (Mouse-ear cress)	Probable protein S-acyltransferase 7 (EC 2.3.1.225) (Probable palmitoyltransferase At3g26935) (Zinc finger DHHC domain-containing protein At3g26935)
Ccajan_59855_c0_g1_i1	83.962	106	445	128	108	213	2.94e-43	146	O49668	Arabidopsis thaliana (Mouse-ear cress)	Protein PAM68, chloroplastic (PHOTOSYNTHESIS AFFECTED MUTANT 68)
Ccajan_115701_c0_g1_i1	83.962	106	1	318	242	347	8.65e-63	195	P93398	Nicotiana tabacum (Common tobacco)	Guanine nucleotide-binding protein subunit beta-2
Ccajan_52413_c1_g1_i1	83.952	673	2205	196	20	692	0	1179	Q9C952	Arabidopsis thaliana (Mouse-ear cress)	Cleavage and polyadenylation specificity factor subunit 3-I (EC 3.1.27.-) (Cleavage and polyadenylation specificity factor 73 kDa subunit I) (AtCPSF73-I) (CPSF 73 kDa subunit I)
Ccajan_11164_c0_g3_i1	83.951	81	2	244	198	278	6.76e-42	144	Q948T9	Solanum tuberosum (Potato)	Respiratory burst oxidase homolog protein B (EC 1.11.1.-) (EC 1.6.3.-) (NADPH oxidase RBOHB) (StRBOHB)
Ccajan_5706_c0_g1_i1	83.929	56	3	170	268	323	3.23e-26	99	Q8H112	Arabidopsis thaliana (Mouse-ear cress)	PGR5-like protein 1A, chloroplastic (Ferredoxin-plastoquinone reductase 1)
Ccajan_11550_c0_g2_i1	83.871	279	1199	366	26	303	9.61e-172	486	O81845	Arabidopsis thaliana (Mouse-ear cress)	Mitochondrial uncoupling protein 1 (AtPUMP1)
Ccajan_24062_c0_g1_i1	83.871	31	311	219	940	970	2.17e-10	60.1	Q9SJQ6	Arabidopsis thaliana (Mouse-ear cress)	Protein ROS1 (EC 3.2.2.-) (DEMETER-like protein 1) (Repressor of silencing 1)
Ccajan_101308_c0_g1_i1	83.871	31	93	1	502	532	9.2e-12	60.8	Q94JQ6	Arabidopsis thaliana (Mouse-ear cress)	Cellulose synthase A catalytic subunit 6 [UDP-forming] (AtCesA6) (EC 2.4.1.12) (AraxCelA) (Isoxaben-resistant protein 2) (Protein PROCUSTE 1) (Protein QUILL)
Ccajan_57579_c0_g1_i1	83.871	31	264	356	11	41	2.7e-13	55.8	Q93Y31	Arabidopsis thaliana (Mouse-ear cress)	ADP-ribosylation factor-like protein 8b (AtARL8b) (ADP-ribosylation factor-like A1D) (AtARLA1D)
Ccajan_28181_c0_g1_i1	83.861	316	1505	558	55	370	0	533	Q39023	Arabidopsis thaliana (Mouse-ear cress)	Mitogen-activated protein kinase 3 (AtMPK3) (MAP kinase 3) (EC 2.7.11.24)
Ccajan_13614_c0_g1_i1	83.853	1282	4254	430	1	1279	0	2238	Q5S2C3	Arabidopsis thaliana (Mouse-ear cress)	Protein PIR (PIR of plants) (Protein KLUNKER) (AtSRA1) (Protein PIROGI)
Ccajan_11788_c1_g2_i6	83.83	235	347	1051	66	299	5.71e-128	413	Q75GT3	Oryza sativa subsp. japonica (Rice)	Chaperone protein ClpB2, chloroplastic (ATP-dependent Clp protease ATP-binding subunit ClpB homolog 2) (Casein lytic proteinase B2)
Ccajan_41160_c0_g1_i1	83.807	457	159	1526	1	457	0	823	Q93Y40	Arabidopsis thaliana (Mouse-ear cress)	Oxysterol-binding protein-related protein 3C (OSBP-related protein 3C)
Ccajan_83014_c0_g1_i1	83.807	457	302	1672	12	466	0	793	P52419	Vigna aconitifolia (Moth bean) (Phaseolus aconitifolius)	Amidophosphoribosyltransferase, chloroplastic (ATase) (EC 2.4.2.14) (Glutamine phosphoribosylpyrophosphate amidotransferase) (GPAT) (Fragment)
Ccajan_51448_c0_g1_i4	83.784	37	273	163	153	189	1.15e-13	73.2	Q8VXZ9	Arabidopsis thaliana (Mouse-ear cress)	Polyadenylate-binding protein RBP47B' (Poly(A)-binding protein RBP47B') (RNA-binding protein 47B') (AtRBP47B prime) (AtRBP47B')
Ccajan_12029_c0_g2_i1	83.784	148	446	3	206	353	1.75e-92	272	Q6ZJX0	Oryza sativa subsp. japonica (Rice)	Polycomb group protein FIE1 (Protein FERTILIZATION-INDEPENDENT ENDOSPERM 2) (OsFIE2) (WD40 repeat-containing protein 153) (OsWD40-153)
Ccajan_11236_c0_g5_i4	83.784	37	168	278	189	225	2.15e-13	65.9	Q9SJU9	Arabidopsis thaliana (Mouse-ear cress)	Epimerase family protein SDR39U1 homolog, chloroplastic (EC 1.1.1.-) (Protein GIANT CHLOROPLAST 1) (Protein SulA homolog) (AtSulA)
Ccajan_21475_c0_g1_i1	83.784	37	112	2	8	44	5.47e-17	72.4	Q40592	Nicotiana tabacum (Common tobacco)	60S ribosomal protein L10 (QM protein homolog) (Fragment)
Ccajan_11705_c1_g3_i10	83.721	43	416	288	291	333	4.91e-19	83.2	Q8H2D5	Arabidopsis thaliana (Mouse-ear cress)	DNA polymerase eta (EC 2.7.7.7) (Radiation-sensitive protein 30) (AtRAD30) (Y-family DNA polymerase H) (AtPOLH)
Ccajan_57499_c0_g1_i1	83.721	43	147	275	37	79	9.34e-20	81.6	Q38895	Arabidopsis thaliana (Mouse-ear cress)	Transcriptional regulator SUPERMAN
Ccajan_2904_c0_g1_i1	83.717	1087	3658	398	92	1178	0	1932	Q42601	Arabidopsis thaliana (Mouse-ear cress)	Carbamoyl-phosphate synthase large chain, chloroplastic (EC 6.3.5.5) (Carbamoyl-phosphate synthetase ammonia chain) (Protein VENOSA 6)
Ccajan_113364_c0_g1_i1	83.713	307	1267	356	1	307	1.35e-160	459	Q8VYP5	Arabidopsis thaliana (Mouse-ear cress)	Probable protein S-acyltransferase 14 (EC 2.3.1.225) (Probable palmitoyltransferase At3g60800) (Zinc finger DHHC domain-containing protein At3g60800)
Ccajan_27530_c0_g2_i4	83.673	49	2893	3039	415	463	6.53e-19	91.7	Q8L500	Arabidopsis thaliana (Mouse-ear cress)	Two-component response regulator-like APRR9 (Pseudo-response regulator 9)
Ccajan_43321_c0_g1_i1	83.66	153	461	3	196	348	2.32e-73	225	Q9ZPR7	Arabidopsis thaliana (Mouse-ear cress)	Ureide permease 1 (AtUPS1)
Ccajan_49509_c0_g4_i2	83.641	379	1	1137	764	1142	0	680	Q9SCQ2	Arabidopsis thaliana (Mouse-ear cress)	E3 ubiquitin-protein ligase UPL7 (Ubiquitin-protein ligase 7) (EC 2.3.2.26) (HECT-type E3 ubiquitin transferase UPL7)
Ccajan_111009_c0_g1_i1	83.636	55	489	653	96	150	7.62e-23	96.3	Q39189	Arabidopsis thaliana (Mouse-ear cress)	DEAD-box ATP-dependent RNA helicase 7 (EC 3.6.4.13)
Ccajan_43346_c0_g2_i1	83.636	55	43	207	57	110	2.84e-24	90.1	Q9FJN9	Arabidopsis thaliana (Mouse-ear cress)	Polyadenylate-binding protein 2 (AtPabN2) (AtPabN3) (Poly(A)-binding protein 2) (Nuclear poly(A)-binding protein 2) (Poly(A)-binding protein II) (PABII)
Ccajan_1111_c0_g1_i1	83.594	128	3	386	187	314	1.08e-72	226	Q9ZPE7	Arabidopsis thaliana (Mouse-ear cress)	Protein EXORDIUM
Ccajan_111895_c0_g1_i1	83.594	128	3	386	298	425	4.07e-77	239	Q93YV7	Arabidopsis thaliana (Mouse-ear cress)	Probable methyltransferase PMT3 (EC 2.1.1.-)
Ccajan_46974_c1_g1_i1	83.582	469	1807	407	1	469	0	792	O65583	Arabidopsis thaliana (Mouse-ear cress)	Uridine kinase-like protein 4 [Includes: Uridine kinase (UK) (EC 2.7.1.48); Putative uracil phosphoribosyltransferase (UPRTase) (EC 2.4.2.9) (UMP pyrophosphorylase)]
Ccajan_106536_c0_g2_i1	83.582	67	3	197	139	205	9.14e-32	111	O80501	Arabidopsis thaliana (Mouse-ear cress)	Ras-related protein RABH1b (AtRABH1b) (Ras-related protein Rab6A) (AtRab6A)
Ccajan_27855_c2_g1_i1	83.562	219	388	1044	8	226	1.83e-135	389	Q9SE42	Oryza sativa subsp. japonica (Rice)	Ribulose-phosphate 3-epimerase, cytoplasmic isoform (EC 5.1.3.1) (Cyt-RPEase) (Pentose-5-phosphate 3-epimerase) (PPE) (RPEcyt) (Ribulose-5-phosphate-epimerase)
Ccajan_54382_c0_g1_i1	83.537	164	177	668	36	199	6.36e-57	182	Q6JJ61	Ipomoea trifida (Morning glory)	50S ribosomal protein L9, chloroplastic (CL9)
Ccajan_47698_c0_g1_i1	83.529	85	1	255	224	308	3.67e-44	148	O82390	Arabidopsis thaliana (Mouse-ear cress)	Sodium-dependent phosphate transport protein 1, chloroplastic (Anion transporter 1) (Na(+)/PI cotransporter 1) (Phosphate transporter PHT4;1) (Sodium/phosphate cotransporter 1)
Ccajan_52705_c1_g4_i13	83.488	430	146	1435	1	430	0	660	O04059	Solanum lycopersicum (Tomato) (Lycopersicon esculentum)	Putative 3,4-dihydroxy-2-butanone kinase (EC 2.7.1.-)
Ccajan_10697_c0_g1_i9	83.486	109	3	329	313	421	3.81e-62	203	Q8LGE3	Arabidopsis thaliana (Mouse-ear cress)	Actin-related protein 6 (Protein EARLY IN SHORT DAYS 1) (Protein SUPPRESSOR OF FRIGIDA 3)
Ccajan_48366_c0_g2_i1	83.486	218	47	700	1	218	1.55e-137	389	C6TBN2	Glycine max (Soybean) (Glycine hispida)	Probable aldo-keto reductase 1 (GmAKR1) (EC 1.1.1.-)
Ccajan_20221_c0_g1_i1	83.415	205	919	305	10	214	1.11e-127	364	Q9LIL4	Arabidopsis thaliana (Mouse-ear cress)	Transmembrane emp24 domain-containing protein p24beta3 (p24 family protein beta2) (p24beta2) (p24 family protein beta3) (p24beta3)
Ccajan_50904_c0_g1_i3	83.383	337	1856	846	123	459	1.26e-173	509	Q058N4	Arabidopsis thaliana (Mouse-ear cress)	Magnesium transporter MRS2-11, chloroplastic (Magnesium Transporter 10) (AtMGT10)
Ccajan_50642_c1_g1_i1	83.359	661	2412	433	1	658	0	1125	Q9FYQ8	Arabidopsis thaliana (Mouse-ear cress)	Transmembrane 9 superfamily member 11 (Endomembrane protein 6) (Transmembrane nine protein 11) (AtTMN11)
Ccajan_47759_c0_g1_i2	83.333	480	224	1639	38	517	0	843	Q75W16	Oryza sativa subsp. japonica (Rice)	Phospho-2-dehydro-3-deoxyheptonate aldolase 2, chloroplastic (EC 2.5.1.54) (3-deoxy-D-arabino-heptulosonate 7-phosphate synthase 2) (DAHP synthase 2) (Phospho-2-keto-3-deoxyheptonate aldolase 2)
Ccajan_50952_c0_g1_i1	83.333	360	3	1082	216	575	0	607	F4IQV7	Arabidopsis thaliana (Mouse-ear cress)	Preprotein translocase subunit SCY2, chloroplastic (Protein EMBRYO DEFECTIVE 2289)
Ccajan_24828_c0_g1_i1	83.333	306	1608	691	137	441	0	546	Q9ZUH1	Arabidopsis thaliana (Mouse-ear cress)	BTB/POZ domain-containing protein At2g24240
Ccajan_3336_c0_g1_i1	83.333	60	351	530	14	73	1.04e-21	89.7	Q9LTC6	Arabidopsis thaliana (Mouse-ear cress)	Ethylene-responsive transcription factor ERF095
Ccajan_15454_c1_g1_i1	83.333	90	794	528	257	346	1.2e-32	124	Q00451	Solanum lycopersicum (Tomato) (Lycopersicon esculentum)	36.4 kDa proline-rich protein
Ccajan_44007_c0_g1_i1	83.333	174	182	703	7	180	4.59e-101	294	Q9SU38	Arabidopsis thaliana (Mouse-ear cress)	Adenine phosphoribosyltransferase 4 (AtAPT4) (EC 2.4.2.7)
Ccajan_2266_c0_g1_i2	83.333	120	273	632	86	205	2.3e-58	186	Q9SCY2	Arabidopsis thaliana (Mouse-ear cress)	Peptidyl-prolyl cis-trans isomerase FKBP13, chloroplastic (PPIase FKBP13) (EC 5.2.1.8) (FK506-binding protein 1) (FK506-binding protein 13) (AtFKBP13) (Immunophilin FKBP13) (Rotamase)
Ccajan_42847_c0_g1_i1	83.333	30	247	336	1	30	9.16e-11	55.8	P82537	Spinacia oleracea (Spinach)	Thylakoid lumenal 17 kDa protein (P17) (Fragment)
Ccajan_6510_c0_g1_i3	83.333	138	434	847	48	185	9.05e-70	228	Q8RWS9	Arabidopsis thaliana (Mouse-ear cress)	Probable cyclic nucleotide-gated ion channel 5 (AtCNGC5) (Cyclic nucleotide- and calmodulin-regulated ion channel 5)
Ccajan_32088_c0_g2_i1	83.333	54	138	299	110	163	1.62e-27	110	Q8LFV3	Arabidopsis thaliana (Mouse-ear cress)	Cyclic dof factor 3 (Dof zinc finger protein DOF3.3) (AtDOF3.3) (H-protein promoter-binding factor 2a)
Ccajan_26362_c0_g1_i1	83.333	102	167	472	48	149	7.37e-59	184	O82248	Arabidopsis thaliana (Mouse-ear cress)	Nuclear transcription factor Y subunit B-5 (AtNF-YB-5)
Ccajan_84265_c0_g1_i1	83.333	84	604	353	1	84	8.37e-46	147	O81092	Olea europaea (Common olive)	Polcalcin Ole e 3 (Calcium-binding pollen allergen Ole e 3) (allergen Ole e 3)
Ccajan_59302_c0_g1_i1	83.333	24	528	599	693	716	7.26e-06	46.2	P29130	Nicotiana tabacum (Common tobacco)	Phytochrome B
Ccajan_72954_c0_g1_i1	83.333	24	586	515	327	350	5.62e-06	45.8	O49286	Arabidopsis thaliana (Mouse-ear cress)	F-box protein SKP2B (F-box/LRR-repeat protein 5) (AtFB5) (SKP2-like protein 2) (AtSKP2;2)
Ccajan_54193_c0_g1_i1	83.333	18	286	233	83	100	0.000132	40	Q058G9	Arabidopsis thaliana (Mouse-ear cress)	Precursor of CEP5 (PCEP5) [Cleaved into: C-terminally encoded peptide 5 (CEP5)]
Ccajan_17030_c0_g1_i1	83.333	66	199	2	20	85	1.16e-31	118	A2YQ76	Oryza sativa subsp. indica (Rice)	Pyruvate decarboxylase 3 (PDC) (EC 4.1.1.1)
Ccajan_90907_c0_g1_i1	83.333	42	438	313	366	407	1.31e-19	84	Q9SV55	Arabidopsis thaliana (Mouse-ear cress)	AFP homolog 2 (Novel interactor of JAZ)
Ccajan_117412_c0_g1_i1	83.333	24	2	73	279	302	1.39e-07	48.9	P55217	Arabidopsis thaliana (Mouse-ear cress)	Cystathionine gamma-synthase 1, chloroplastic (AtCGS1) (EC 2.5.1.48) (METHIONINE OVERACCUMULATION 1) (O-succinylhomoserine (thiol)-lyase)
Ccajan_12312_c4_g1_i9	83.333	24	3	74	144	167	4.26e-06	44.3	P29828	Medicago sativa (Alfalfa)	Protein disulfide-isomerase (PDI) (EC 5.3.4.1)
Ccajan_123141_c0_g1_i1	83.333	18	2	55	416	433	0.00032	38.5	Q43870	Arabidopsis thaliana (Mouse-ear cress)	ATP sulfurylase 2 (EC 2.7.7.4)
Ccajan_126987_c0_g1_i1	83.333	18	2	55	380	397	0.000547	37.4	O82422	Hordeum vulgare (Barley)	Probable UDP-N-acetylglucosamine--peptide N-acetylglucosaminyltransferase SPINDLY (EC 2.4.1.255) (HvSPY)
Ccajan_32966_c0_g1_i1	83.333	18	201	254	146	163	0.000219	38.1	Q6PV67	Arabidopsis thaliana (Mouse-ear cress)	AP2-like ethylene-responsive transcription factor SNZ (Protein SCHNARCHZAPFEN)
Ccajan_65528_c0_g1_i1	83.333	78	29	259	1	78	1.22e-41	140	P12411	Arabidopsis thaliana (Mouse-ear cress)	Tubulin beta-1 chain (Beta-1-tubulin)
Ccajan_1091_c0_g1_i1	83.333	18	251	198	137	154	2.22e-08	32	Q6DYE4	Arabidopsis thaliana (Mouse-ear cress)	Uncharacterized protein At1g26090, chloroplastic
Ccajan_67354_c0_g1_i1	83.333	18	214	161	120	137	0.001	35.4	Q93V58	Arabidopsis thaliana (Mouse-ear cress)	Serine/threonine-protein kinase GRIK1 (EC 2.7.11.1) (Protein GEMINIVIRUS REP INTERACTING KINASE 1) (Protein GRIK1) (SnRK1-activating protein kinase 2) (AtSnAK2)
Ccajan_38123_c0_g1_i1	83.301	521	216	1778	67	587	0	882	Q9LDD8	Arabidopsis thaliana (Mouse-ear cress)	Methylcrotonoyl-CoA carboxylase beta chain, mitochondrial (MCCase subunit beta) (EC 6.4.1.4) (3-methylcrotonyl-CoA carboxylase 2) (3-methylcrotonyl-CoA:carbon dioxide ligase subunit beta)
Ccajan_11925_c0_g1_i27	83.23	161	612	142	163	322	3.3e-83	274	P50288	Lupinus albus (White lupine) (Lupinus termis)	Isoaspartyl peptidase/L-asparaginase (EC 3.4.19.5) (L-asparagine amidohydrolase) [Cleaved into: Isoaspartyl peptidase/L-asparaginase subunit alpha; Isoaspartyl peptidase/L-asparaginase subunit beta]
Ccajan_36001_c0_g1_i1	83.193	476	2030	603	44	519	0	847	Q84P52	Solanum lycopersicum (Tomato) (Lycopersicon esculentum)	Gamma aminobutyrate transaminase 3, chloroplastic (Gamma-aminobutyrate transaminase isozyme 3) (LeGABA-TP3) (SlGABA-T3) (EC 2.6.1.96)
Ccajan_9561_c0_g2_i2	83.18	434	218	1510	1	427	0	651	Q9FY06	Pisum sativum (Garden pea)	Inner membrane protein PPF-1, chloroplastic (Post-floral-specific protein 1)
Ccajan_11593_c0_g1_i3	83.179	648	2414	504	2	648	0	1021	F4KIB2	Arabidopsis thaliana (Mouse-ear cress)	Transmembrane 9 superfamily member 8 (Endomembrane protein 1) (Transmembrane nine protein 8) (AtTMN8)
Ccajan_59571_c0_g1_i1	83.178	107	377	63	248	354	3.96e-59	190	Q9SKT6	Arabidopsis thaliana (Mouse-ear cress)	Probable galacturonosyltransferase 10 (EC 2.4.1.-) (Like glycosyl transferase 4)
Ccajan_52354_c0_g2_i8	83.129	326	1216	239	20	345	0	523	Q9M315	Arabidopsis thaliana (Mouse-ear cress)	3-methyl-2-oxobutanoate hydroxymethyltransferase 2, mitochondrial (EC 2.1.2.11) (Ketopantoate hydroxymethyltransferase 2)
Ccajan_42529_c0_g1_i1	83.108	148	3	446	155	302	7.54e-87	262	Q8S4F6	Arabidopsis thaliana (Mouse-ear cress)	Sulfoquinovosyl transferase SQD2 (EC 2.4.1.-) (Protein SULFOQUINOVOSYLDIACYLGLYCEROL 2) (Sulfolipid synthase SQD2) (UDP-sulfoquinovose: diacylglycerol alpha-sulfoquinovosyltransferase SQD2)
Ccajan_2295_c0_g1_i1	83.099	71	214	2	397	467	3.35e-35	125	O82392	Arabidopsis thaliana (Mouse-ear cress)	Phosphomethylpyrimidine synthase, chloroplastic (EC 4.1.99.17) (Hydroxymethylpyrimidine phosphate synthase) (HMP-P synthase) (HMP-phosphate synthase) (HMPP synthase) (Protein PYRIMIDINE REQUIRING) (Thiamine biosynthesis protein ThiC) (Protein THIAMINE C)
Ccajan_113486_c0_g1_i1	83.099	71	2	214	75	145	4.35e-41	131	P50565	Chlamydomonas reinhardtii (Chlamydomonas smithii)	Histone H2B.1 (H2B-I)
Ccajan_41713_c0_g1_i1	83.077	65	244	438	1	65	1.11e-23	89.4	Q9M9W1	Arabidopsis thaliana (Mouse-ear cress)	60S ribosomal protein L22-2
Ccajan_110094_c0_g1_i1	83.065	124	425	54	16	139	6.16e-73	215	Q07760	Nicotiana tabacum (Common tobacco)	60S ribosomal protein L23
Ccajan_55697_c0_g1_i1	83.051	413	1881	667	15	427	0	699	Q9LZ03	Arabidopsis thaliana (Mouse-ear cress)	DNA topoisomerase 6 subunit A (AtTOP6A) (EC 5.99.1.3) (Meiotic recombination protein SPO11-3) (AtSPO11-3) (Protein BRASSINOSTEROID INSENSITIVE 5) (Protein ROOT HAIRLESS 2)
Ccajan_52428_c0_g1_i2	83.051	295	5	889	29	322	0	519	P51567	Arabidopsis thaliana (Mouse-ear cress)	Serine/threonine-protein kinase AFC2 (EC 2.7.12.1)
Ccajan_120823_c0_g1_i1	83.051	59	202	26	215	273	5.82e-29	108	Q8LQX2	Oryza sativa subsp. japonica (Rice)	ABC transporter G family member 32 (OsABCG32) (Pleiotropic drug resistance protein 16) (OsPDR16)
Ccajan_44466_c0_g1_i3	83.019	53	160	2	177	229	8.68e-14	74.3	Q8W4I4	Arabidopsis thaliana (Mouse-ear cress)	Potassium transporter 6 (AtHAK6) (AtPOT6)
Ccajan_34061_c0_g1_i1	83	100	1	300	492	591	1.05e-54	179	Q0WM29	Arabidopsis thaliana (Mouse-ear cress)	Methylmalonate-semialdehyde dehydrogenase [acylating], mitochondrial (MM-ALDH) (MMSDH) (Malonate-semialdehyde dehydrogenase [acylating]) (EC 1.2.1.27) (Aldehyde dehydrogenase family 6 member B2)
Ccajan_7276_c0_g1_i1	82.979	94	293	12	860	953	7.05e-50	168	C0LGG8	Arabidopsis thaliana (Mouse-ear cress)	Probable LRR receptor-like serine/threonine-protein kinase At1g53430 (EC 2.7.11.1)
Ccajan_6289_c0_g1_i1	82.979	47	143	3	850	896	9.87e-21	84.3	Q9TL06	Nephroselmis olivacea (Green alga)	DNA-directed RNA polymerase subunit beta (EC 2.7.7.6) (PEP) (Plastid-encoded RNA polymerase subunit beta) (RNA polymerase subunit beta)
Ccajan_52294_c0_g1_i3	82.927	123	365	6	1	123	2.88e-67	206	Q9ZVI3	Arabidopsis thaliana (Mouse-ear cress)	KH domain-containing protein At2g38610 (Quaking-like protein 3)
Ccajan_57074_c0_g1_i1	82.927	82	248	3	689	770	6.53e-42	144	Q38953	Arabidopsis thaliana (Mouse-ear cress)	Probable pre-mRNA-splicing factor ATP-dependent RNA helicase DEAH5 (EC 3.6.4.13) (DEAH RNA helicase homolog PRP22)
Ccajan_1077_c0_g1_i1	82.911	158	8	481	402	559	1.96e-92	284	Q56YP2	Arabidopsis thaliana (Mouse-ear cress)	Phosphatidylinositol 4-phosphate 5-kinase 1 (AtPIP5K1) (EC 2.7.1.68) (1-phosphatidylinositol 4-phosphate kinase 1) (Diphosphoinositide kinase 1) (PtdIns(4)P-5-kinase 1)
Ccajan_7767_c0_g3_i1	82.911	158	2	475	339	496	1.38e-94	285	Q672F7	Lotus japonicus (Lotus corniculatus var. japonicus)	Tricyclene synthase EBOS, chloroplastic (EC 4.2.3.105) ((E)-beta-ocimene synthase) (LjEBOS) (LjEbetaOS) (EC 4.2.3.106) (Terpenoid synthase 2) (LjTPS2)
Ccajan_52552_c0_g1_i2	82.906	234	128	820	1	232	7.44e-127	378	Q764T8	Glycyrrhiza glabra (Licorice)	Lupeol synthase (GgLUS1) (EC 5.4.99.41)
Ccajan_83037_c0_g1_i1	82.895	76	2882	2655	186	261	1.69e-35	147	A2YX04	Oryza sativa subsp. indica (Rice)	Squamosa promoter-binding-like protein 15
Ccajan_110687_c0_g1_i1	82.88	368	1431	328	37	404	0	626	Q9SMC2	Nicotiana plumbaginifolia (Leadwort-leaved tobacco) (Tex-Mex tobacco)	Acetolactate synthase small subunit 1, chloroplastic (Acetohydroxy-acid synthase small subunit) (AHAS) (ALS)
Ccajan_52292_c2_g3_i1	82.873	543	474	2078	63	602	0	918	P26969	Pisum sativum (Garden pea)	Glycine dehydrogenase (decarboxylating), mitochondrial (EC 1.4.4.2) (Glycine cleavage system P protein) (Glycine decarboxylase) (Glycine dehydrogenase (aminomethyl-transferring))
Ccajan_46161_c0_g1_i1	82.857	70	276	485	32	101	6.6e-62	130	Q338B0	Oryza sativa subsp. japonica (Rice)	Heat stress transcription factor A-2c (Heat stress transcription factor 25) (OsHsf-25) (Heat stress transcription factor 6) (OsHSF6) (rHsf6)
Ccajan_13450_c0_g1_i1	82.857	35	105	1	250	284	2.11e-14	74.3	Q9FG35	Arabidopsis thaliana (Mouse-ear cress)	Protein trichome birefringence
Ccajan_38337_c0_g1_i1	82.857	70	2	211	1359	1428	5.25e-34	121	Q8LGU1	Arabidopsis thaliana (Mouse-ear cress)	ABC transporter C family member 8 (ABC transporter ABCC.8) (AtABCC8) (EC 3.6.3.44) (ATP-energized glutathione S-conjugate pump 6) (Glutathione S-conjugate-transporting ATPase 6) (Multidrug resistance-associated protein 6)
Ccajan_28082_c0_g3_i8	82.828	99	513	217	266	364	1.8e-54	174	Q9FKT0	Arabidopsis thaliana (Mouse-ear cress)	Actin-related protein 8 (F-box protein ARP8)
Ccajan_52839_c1_g4_i9	82.759	29	190	104	240	268	4.28e-40	53.5	Q56XP4	Arabidopsis thaliana (Mouse-ear cress)	Sodium/hydrogen exchanger 2 (Na(+)/H(+) exchanger 2) (NHE-2)
Ccajan_27405_c0_g3_i1	82.759	29	171	85	6	34	6.94e-09	53.9	O82662	Arabidopsis thaliana (Mouse-ear cress)	Succinate--CoA ligase [ADP-forming] subunit beta, mitochondrial (EC 6.2.1.5) (Succinyl-CoA synthetase beta chain) (SCS-beta)
Ccajan_51583_c0_g1_i1	82.734	278	880	47	1	277	7.09e-174	494	Q6ZEZ5	Oryza sativa subsp. japonica (Rice)	Serine/threonine-protein kinase Nek3 (EC 2.7.11.1) (NimA-related protein kinase 3) (OsNek3)
Ccajan_63064_c0_g1_i1	82.727	110	2	331	307	416	1.6e-51	173	Q9M0M2	Arabidopsis thaliana (Mouse-ear cress)	ABC transporter B family member 9 (ABC transporter ABCB.9) (AtABCB9) (Multidrug resistance protein 9) (P-glycoprotein 9)
Ccajan_109228_c0_g1_i1	82.677	127	383	3	419	545	8.72e-61	201	Q7GB25	Arabidopsis thaliana (Mouse-ear cress)	ABC transporter C family member 5 (ABC transporter ABCC.5) (AtABCC5) (EC 3.6.3.44) (ATP-energized glutathione S-conjugate pump 5) (Glutathione S-conjugate-transporting ATPase 5) (Multidrug resistance-associated protein 5)
Ccajan_10487_c0_g2_i2	82.639	288	217	1080	1	288	0	479	Q501H5	Arabidopsis thaliana (Mouse-ear cress)	Phosphatidylinositol/phosphatidylcholine transfer protein SFH13 (Protein SEC FOURTEEN HOMOLOGS 13) (AtSFH13)
Ccajan_52610_c0_g18_i1	82.609	115	2589	2245	400	514	1.67e-53	202	Q7XKR9	Oryza sativa subsp. japonica (Rice)	Kinesin-like protein KIN-12A (OsKinesin-12A) (Phragmoplast-associated kinesin-related protein 1) (OsPAKRP1)
Ccajan_48825_c0_g1_i2	82.609	23	1181	1113	59	81	0.000194	43.1	Q9SJW0	Arabidopsis thaliana (Mouse-ear cress)	Myb family transcription factor PHL7 (Protein PHR1-LIKE 7)
Ccajan_48045_c0_g1_i2	82.609	46	140	3	1	46	0.000125	40.4	P56663	Zea mays (Maize)	Homeobox protein knotted-1-like 5 (Fragment)
Ccajan_55772_c0_g1_i1	82.609	46	645	782	22	67	6.94e-18	82.8	Q8S2G5	Oryza sativa subsp. japonica (Rice)	Probable glycerol-3-phosphate dehydrogenase [NAD(+)] 2, cytosolic (EC 1.1.1.8)
Ccajan_34414_c0_g1_i1	82.609	23	69	1	196	218	3.54e-05	42.4	O22873	Arabidopsis thaliana (Mouse-ear cress)	bZIP transcription factor 18 (AtbZIP18) (bZIP protein 18)
Ccajan_28318_c0_g2_i1	82.609	23	10	78	22	44	1.31e-05	43.9	Q9C9Z7	Arabidopsis thaliana (Mouse-ear cress)	BTB/POZ domain-containing protein At3g08570
Ccajan_8363_c2_g1_i1	82.609	92	276	1	1	92	4.83e-52	162	Q9ZNS1	Avicennia marina (Grey mangrove) (Sceura marina)	40S ribosomal protein S7
Ccajan_49676_c0_g4_i2	82.609	23	235	303	368	390	8.61e-06	42.7	Q9XIK4	Arabidopsis thaliana (Mouse-ear cress)	RNA cytidine acetyltransferase 1 (EC 2.3.1.-) (18S rRNA cytosine acetyltransferase 1)
Ccajan_93091_c0_g1_i1	82.609	23	299	231	382	404	0.000145	39.3	Q9FKQ1	Arabidopsis thaliana (Mouse-ear cress)	Protein DETOXIFICATION 27 (AtDTX27) (Multidrug and toxic compound extrusion protein 27) (MATE protein 27)
Ccajan_32639_c0_g1_i1	82.609	46	140	3	89	134	3.03e-24	93.2	Q2V9B0	Solanum tuberosum (Potato)	Transcription factor MYB1R1 (Myb-related protein R1) (StMYB1R-1)
Ccajan_26673_c0_g3_i1	82.609	23	71	3	291	313	4e-07	46.2	Q8VZQ2	Arabidopsis thaliana (Mouse-ear cress)	Transcription factor MYB61 (Myb-related protein 61) (AtMYB61)
Ccajan_50293_c0_g1_i1	82.609	46	158	21	239	284	1.59e-06	44.3	Q84L09	Arabidopsis thaliana (Mouse-ear cress)	GDP-mannose transporter GONST2 (Protein GOLGI NUCLEOTIDE SUGAR TRANSPORTER 2)
Ccajan_84762_c0_g1_i1	82.603	707	223	2343	1	707	0	1225	Q94KD3	Arabidopsis thaliana (Mouse-ear cress)	Vacuolar protein sorting-associated protein 52 A (AtVPS52) (ARE1-like protein POK) (Protein POKY POLLEN TUBE) (Protein T-DNA TRANSMISSION DEFECT 8)
Ccajan_111078_c0_g1_i1	82.58	752	30	2252	1	750	0	1214	B5WWZ9	Lotus japonicus (Lotus corniculatus var. japonicus)	Long-chain-alcohol oxidase FAO2 (EC 1.1.3.20) (Long-chain fatty alcohol oxidase 2)
Ccajan_82201_c0_g1_i1	82.54	63	202	390	11	73	1.68e-05	42.4	Q93VI0	Arabidopsis thaliana (Mouse-ear cress)	DNA-binding protein S1FA3
Ccajan_19638_c0_g1_i1	82.54	63	1	189	44	106	2.92e-33	113	Q9T096	Arabidopsis thaliana (Mouse-ear cress)	Protein yippee-like At4g27745
Ccajan_45846_c0_g1_i1	82.5	80	241	2	1	80	1.4e-39	142	Q5XPJ9	Arabidopsis thaliana (Mouse-ear cress)	Protein SCAR2 (AtSCAR2) (Protein DISTORTED 3) (Protein IRREGULAR TRICHOME BRANCH 1) (Protein WAVE4)
Ccajan_31136_c0_g1_i1	82.5	160	2	481	795	954	4.19e-90	285	Q8LPK2	Arabidopsis thaliana (Mouse-ear cress)	ABC transporter B family member 2 (ABC transporter ABCB.2) (AtABCB2) (Multidrug resistance protein 2) (P-glycoprotein 2)
Ccajan_52565_c1_g5_i1	82.5	40	122	3	172	211	2.18e-16	71.6	Q8W593	Arabidopsis thaliana (Mouse-ear cress)	Probable lactoylglutathione lyase, chloroplastic (EC 4.4.1.5) (Glyoxalase I)
Ccajan_11080_c0_g1_i1	82.48	371	1571	459	107	477	0	632	Q9FIV6	Arabidopsis thaliana (Mouse-ear cress)	Protease Do-like 10, mitochondrial (EC 3.4.21.-)
Ccajan_50634_c0_g1_i1	82.468	462	1954	572	40	501	0	788	Q9SNV9	Arabidopsis thaliana (Mouse-ear cress)	Metal transporter Nramp3 (AtNramp3)
Ccajan_21283_c0_g1_i1	82.464	211	3	635	647	857	2.09e-131	390	Q94A41	Arabidopsis thaliana (Mouse-ear cress)	Alpha-amylase 3, chloroplastic (AtAMY3) (EC 3.2.1.1) (1,4-alpha-D-glucan glucanohydrolase)
Ccajan_83611_c0_g1_i1	82.46	439	1649	336	39	476	0	746	O48917	Arabidopsis thaliana (Mouse-ear cress)	UDP-sulfoquinovose synthase, chloroplastic (EC 3.13.1.1) (Sulfite:UDP-glucose sulfotransferase) (Sulfolipid biosynthesis protein)
Ccajan_25608_c0_g1_i1	82.456	57	359	529	136	192	4.65e-18	83.6	Q9SZ06	Arabidopsis thaliana (Mouse-ear cress)	Ethylene-responsive transcription factor ERF109
Ccajan_54162_c0_g1_i1	82.432	888	345	3005	1	883	0	1522	Q8H0S9	Arabidopsis thaliana (Mouse-ear cress)	Puromycin-sensitive aminopeptidase (PSA) (EC 3.4.11.14) (Cytosol alanyl aminopeptidase) (AAP-S) (Meiotic prophase aminopeptidase 1)
Ccajan_120494_c0_g1_i1	82.424	165	497	3	104	268	3.49e-84	263	O64769	Arabidopsis thaliana (Mouse-ear cress)	Potassium transporter 11 (AtPOT11)
Ccajan_109530_c0_g1_i1	82.377	1220	176	3829	1	1219	0	1942	Q8L5Y6	Arabidopsis thaliana (Mouse-ear cress)	Cullin-associated NEDD8-dissociated protein 1 (Cullin-associated and neddylation-dissociated protein 1) (AtCAND1) (Protein ENHANCER OF TIR1-1 AUXIN RESISTANCE 2) (Protein HEMIVENATA)
Ccajan_8883_c0_g1_i2	82.353	85	261	7	1	85	2.4e-36	130	P56662	Zea mays (Maize)	Homeobox protein knotted-1-like 4 (Fragment)
Ccajan_52066_c1_g4_i4	82.353	34	1295	1194	247	280	1.21e-72	56.6	Q84K71	Arabidopsis thaliana (Mouse-ear cress)	Protein DETOXIFICATION 44, chloroplastic (AtDTX44) (Multidrug and toxic compound extrusion protein 44) (MATE protein 44)
Ccajan_42269_c0_g1_i1	82.353	221	933	271	1	221	1.27e-111	324	P47192	Arabidopsis thaliana (Mouse-ear cress)	Vesicle-associated membrane protein 722 (AtVAMP722) (Synaptobrevin-related protein 1)
Ccajan_100876_c0_g1_i1	82.353	17	51	1	212	228	0.001	37	F4KIB2	Arabidopsis thaliana (Mouse-ear cress)	Transmembrane 9 superfamily member 8 (Endomembrane protein 1) (Transmembrane nine protein 8) (AtTMN8)
Ccajan_67936_c0_g1_i1	82.353	17	304	254	121	137	0.000407	38.1	Q9C641	Arabidopsis thaliana (Mouse-ear cress)	Elongation factor G-1, mitochondrial (EF-Gmt) (mEF-G 1-1) (Elongation factor G1-1)
Ccajan_48084_c0_g2_i1	82.313	294	1031	150	20	313	0	520	P48489	Oryza sativa subsp. japonica (Rice)	Serine/threonine-protein phosphatase PP1 (EC 3.1.3.16)
Ccajan_45223_c0_g1_i1	82.292	96	3	287	211	306	3.87e-51	165	Q08507	Petunia hybrida (Petunia)	1-aminocyclopropane-1-carboxylate oxidase 3 (ACC oxidase 3) (EC 1.14.17.4) (Ethylene-forming enzyme) (EFE)
Ccajan_28082_c0_g3_i2	82.278	158	690	217	207	364	1.32e-86	272	Q9FKT0	Arabidopsis thaliana (Mouse-ear cress)	Actin-related protein 8 (F-box protein ARP8)
Ccajan_20628_c0_g1_i1	82.273	220	391	1050	101	320	3.59e-128	373	P80471	Solanum tuberosum (Potato)	Light-induced protein, chloroplastic (Drought-induced stress protein CDSP-34)
Ccajan_46705_c0_g1_i1	82.264	265	1436	642	1	265	5.08e-140	405	Q940Q3	Arabidopsis thaliana (Mouse-ear cress)	Zinc transporter ZTP29 (Zinc transporter 29)
Ccajan_44517_c0_g1_i1	82.222	135	8	412	720	854	9.11e-75	241	Q7G191	Arabidopsis thaliana (Mouse-ear cress)	Benzaldehyde dehydrogenase (NAD(+)) (EC 1.2.1.28) (Aldehyde oxidase 4) (AO-4) (AtAO-4) (AtAO2) (Indole-3-acetaldehyde oxidase) (IAA oxidase) (EC 1.2.3.7)
Ccajan_81982_c0_g1_i1	82.222	45	239	105	284	328	3.57e-24	94	Q6Z4A7	Oryza sativa subsp. japonica (Rice)	Probable 5'-adenylylsulfate reductase 1, chloroplastic (EC 1.8.4.9) (Adenosine 5'-phosphosulfate 5'-adenylylsulfate sulfotransferase 1) (APS sulfotransferase 1) (Adenosine 5'-phosphosulfate reductase-like 1) (APR-like1) (OsAPRL1) (Thioredoxin-independent APS reductase 1)
Ccajan_83224_c0_g1_i1	82.212	208	2	625	337	544	8.51e-120	356	Q94CF0	Arabidopsis thaliana (Mouse-ear cress)	EH domain-containing protein 1 (AtEHD1) (EC 3.6.5.2)
Ccajan_65172_c0_g1_i1	82.184	174	2	523	375	548	4.18e-91	291	Q27IK7	Arabidopsis thaliana (Mouse-ear cress)	Kinesin-like protein KIN-12C (Phragmoplast orienting kinesin 1)
Ccajan_26608_c0_g3_i1	82.178	101	448	146	124	223	6.59e-45	154	Q9LVD8	Arabidopsis thaliana (Mouse-ear cress)	Putative clathrin assembly protein At5g57200
Ccajan_113215_c0_g1_i1	82.143	336	261	1265	69	404	0	578	Q9LYA9	Arabidopsis thaliana (Mouse-ear cress)	Chloroplast stem-loop binding protein of 41 kDa a, chloroplastic (CSP41-a)
Ccajan_27892_c0_g3_i2	82.143	28	113	196	182	209	1.5e-07	50.4	Q93VJ4	Arabidopsis thaliana (Mouse-ear cress)	Transcription factor BEE 2 (Basic helix-loop-helix protein 58) (AtbHLH58) (bHLH 58) (Protein Brassinosteroid enhanced expression 2) (Transcription factor EN 80) (bHLH transcription factor bHLH058)
Ccajan_11333_c0_g1_i2	82.135	431	66	1358	1	430	0	745	Q9STV4	Arabidopsis thaliana (Mouse-ear cress)	CBL-interacting serine/threonine-protein kinase 8 (EC 2.7.11.1) (SNF1-related kinase 3.13) (SOS2-like protein kinase PKS11)
Ccajan_87313_c0_g1_i1	82.114	123	214	576	1	123	3.14e-63	199	Q41001	Pisum sativum (Garden pea)	Blue copper protein
Ccajan_69101_c0_g1_i1	82.105	95	285	1	598	692	5.63e-43	148	A0A068FIK2	Gossypium hirsutum (Upland cotton) (Gossypium mexicanum)	Kinesin-like protein KIN-4A (GhKINESIN-4A)
Ccajan_66288_c0_g1_i1	82.099	162	2	487	432	593	1.63e-89	279	O81852	Arabidopsis thaliana (Mouse-ear cress)	Bifunctional aspartokinase/homoserine dehydrogenase 2, chloroplastic (AK-HD 2) (AK-HSDH 2) (Beta-aspartyl phosphate homoserine 2) [Includes: Aspartokinase (EC 2.7.2.4); Homoserine dehydrogenase (EC 1.1.1.3)]
Ccajan_52659_c3_g1_i12	82.09	134	1	402	727	859	1.16e-66	224	Q9LNQ4	Arabidopsis thaliana (Mouse-ear cress)	Probable phospholipid-transporting ATPase 4 (AtALA4) (EC 3.6.3.1) (Aminophospholipid flippase 4)
Ccajan_25386_c0_g1_i2	82.09	67	205	5	4	68	5.2e-27	99.8	O22644	Fritillaria agrestis (Stinkbells)	60S ribosomal protein L23A
Ccajan_10534_c1_g1_i1	82.075	318	171	1124	12	329	0	530	Q6NMB6	Arabidopsis thaliana (Mouse-ear cress)	UDP-galactose/UDP-glucose transporter 5B (AtUTr5B)
Ccajan_84314_c0_g1_i1	82.051	117	841	491	176	292	5.19e-67	210	Q8LF99	Arabidopsis thaliana (Mouse-ear cress)	Probable xyloglucan endotransglucosylase/hydrolase protein 6 (At-XTH6) (XTH-6) (EC 2.4.1.207)
Ccajan_51876_c1_g3_i1	82.051	39	168	284	15	53	1.61e-09	54.3	Q9ZVI7	Arabidopsis thaliana (Mouse-ear cress)	Probable galacturonosyltransferase 7 (EC 2.4.1.-) (Like glycosyl transferase 7)
Ccajan_6696_c0_g1_i1	82.031	128	170	553	24	151	7.42e-107	228	Q38910	Arabidopsis thaliana (Mouse-ear cress)	Probable xyloglucan endotransglucosylase/hydrolase protein 23 (At-XTH23) (XTH-23) (EC 2.4.1.207)
Ccajan_45043_c0_g1_i1	82.011	189	565	14	1	189	5.1e-110	313	P32294	Vigna radiata var. radiata (Mung bean) (Phaseolus aureus)	Auxin-induced protein 22B (Indole-3-acetic acid-induced protein ARG4)
Ccajan_49822_c0_g2_i3	81.995	411	1578	346	50	460	0	650	P32746	Arabidopsis thaliana (Mouse-ear cress)	Dihydroorotate dehydrogenase (quinone), mitochondrial (DHOdehase) (EC 1.3.5.2) (Dihydroorotate oxidase)
Ccajan_22645_c0_g3_i1	81.967	122	3	368	212	333	4.99e-68	213	Q9FJH8	Arabidopsis thaliana (Mouse-ear cress)	High affinity nitrate transporter 2.4 (AtNRT2:4)
Ccajan_47903_c0_g1_i1	81.944	360	1082	3	116	474	0	569	B5WWZ8	Lotus japonicus (Lotus corniculatus var. japonicus)	Long-chain-alcohol oxidase FAO1 (EC 1.1.3.20) (Long-chain fatty alcohol oxidase 1)
Ccajan_46253_c0_g1_i1	81.921	177	76	606	15	191	6.14e-104	303	Q9CA68	Arabidopsis thaliana (Mouse-ear cress)	GDSL esterase/lipase At1g74460 (EC 3.1.1.-) (Extracellular lipase At1g74460)
Ccajan_52448_c0_g1_i3	81.856	485	1685	237	83	567	0	778	O48593	Arabidopsis thaliana (Mouse-ear cress)	Asparagine--tRNA ligase, chloroplastic/mitochondrial (EC 6.1.1.22) (Asparaginyl-tRNA synthetase) (AsnRS) (AtNS1) (Protein OVULE ABORTION 8)
Ccajan_39299_c0_g1_i1	81.818	22	67	2	568	589	0.000623	41.6	Q9SFU0	Arabidopsis thaliana (Mouse-ear cress)	Protein transport protein Sec24-like At3g07100
Ccajan_51175_c0_g1_i1	81.818	22	722	657	272	293	3.11e-06	48.1	Q9FGR0	Arabidopsis thaliana (Mouse-ear cress)	Cleavage and polyadenylation specificity factor subunit 1 (Cleavage and polyadenylation specificity factor 160 kDa subunit) (AtCPSF160) (CPSF 160 kDa subunit)
Ccajan_52642_c0_g3_i8	81.818	132	684	289	263	394	9.76e-76	234	Q93Z70	Arabidopsis thaliana (Mouse-ear cress)	Probable N-acetyl-gamma-glutamyl-phosphate reductase, chloroplastic (AGPR) (EC 1.2.1.38) (N-acetyl-glutamate semialdehyde dehydrogenase) (NAGSA dehydrogenase)
Ccajan_51942_c0_g4_i5	81.818	44	126	1	131	174	7.15e-30	67.4	Q9LUS8	Arabidopsis thaliana (Mouse-ear cress)	Probable protein phosphatase 2C 40 (AtPP2C40) (EC 3.1.3.16) (Protein phosphatase 2C homolog 1)
Ccajan_16924_c0_g1_i1	81.818	99	220	513	7	105	1.04e-50	172	Q8L7G0	Arabidopsis thaliana (Mouse-ear cress)	Auxin response factor 1
Ccajan_26642_c0_g1_i1	81.818	22	381	446	92	113	0.000151	40.8	Q9LEY1	Arabidopsis thaliana (Mouse-ear cress)	Serine carboxypeptidase-like 35 (EC 3.4.16.-)
Ccajan_21988_c0_g1_i1	81.818	22	359	424	66	87	3.69e-05	42.4	Q9LRP2	Arabidopsis thaliana (Mouse-ear cress)	Probable sugar phosphate/phosphate translocator At3g17430
Ccajan_11974_c0_g2_i3	81.818	22	114	179	86	107	6.02e-05	41.6	O65258	Arabidopsis thaliana (Mouse-ear cress)	Beta-amylase 2, chloroplastic (EC 3.2.1.2) (1,4-alpha-D-glucan maltohydrolase) (Beta-amylase 9)
Ccajan_72271_c0_g1_i1	81.818	22	285	350	1	22	2.2e-05	40.4	P33083	Glycine max (Soybean) (Glycine hispida)	Auxin-induced protein 6B
Ccajan_11928_c1_g1_i1	81.818	88	2	265	351	438	2.71e-44	152	O48788	Arabidopsis thaliana (Mouse-ear cress)	Probable inactive receptor kinase At2g26730
Ccajan_83627_c0_g1_i1	81.818	22	187	252	146	167	4.51e-07	45.8	Q9FNA9	Arabidopsis thaliana (Mouse-ear cress)	Phospholipid:diacylglycerol acyltransferase 1 (AtPDAT) (EC 2.3.1.158)
Ccajan_52442_c2_g2_i1	81.818	22	26	91	62	83	4.28e-06	42.4	Q9LRB5	Arabidopsis thaliana (Mouse-ear cress)	Lysine histidine transporter 2 (AtLHT2) (Amino acid transporter-like protein 2)
Ccajan_26243_c0_g2_i1	81.793	368	277	1365	47	414	0	638	Q0J0A4	Oryza sativa subsp. japonica (Rice)	Probable 1-acylglycerol-3-phosphate O-acyltransferase (EC 2.3.1.51) (Lipid droplet-binding protein CGI-58 homolog)
Ccajan_50299_c0_g2_i1	81.763	329	1390	410	7	335	1.72e-178	507	Q8RWW7	Arabidopsis thaliana (Mouse-ear cress)	UDP-rhamnose/UDP-galactose transporter 4 (UDP-Rha/UDP-Gal transporter 4) (Bi-functional UDP-rhamnose/UDP-galactose transporter) (Nucleotide sugar transporter-KT 1) (AtNST-KT1)
Ccajan_47584_c0_g1_i1	81.746	126	351	728	131	256	1.73e-69	221	Q9SZ45	Arabidopsis thaliana (Mouse-ear cress)	Calcium uptake protein, mitochondrial (Mitochondrial calcium uniporter)
Ccajan_46594_c0_g2_i1	81.72	93	787	1065	53	145	2.73e-48	171	Q7XGU4	Oryza sativa subsp. japonica (Rice)	Auxin transporter-like protein 3
Ccajan_21283_c0_g2_i1	81.72	93	3	281	647	739	1.22e-51	173	Q94A41	Arabidopsis thaliana (Mouse-ear cress)	Alpha-amylase 3, chloroplastic (AtAMY3) (EC 3.2.1.1) (1,4-alpha-D-glucan glucanohydrolase)
Ccajan_18313_c0_g1_i1	81.699	153	460	2	24	176	1.06e-76	239	Q9FH05	Arabidopsis thaliana (Mouse-ear cress)	Serine carboxypeptidase-like 42 (EC 3.4.16.-)
Ccajan_48336_c1_g1_i2	81.693	437	1688	378	108	544	0	725	Q8W4R3	Arabidopsis thaliana (Mouse-ear cress)	DEAD-box ATP-dependent RNA helicase 30 (EC 3.6.4.13)
Ccajan_12350_c3_g7_i5	81.651	109	1360	1686	58	166	1.01e-57	194	Q8LDW9	Arabidopsis thaliana (Mouse-ear cress)	Xyloglucan endotransglucosylase/hydrolase protein 9 (At-XTH9) (XTH-9) (EC 2.4.1.207)
Ccajan_47999_c0_g1_i3	81.651	218	1015	1662	224	441	1.74e-107	347	F4IM84	Arabidopsis thaliana (Mouse-ear cress)	DExH-box ATP-dependent RNA helicase DExH5, mitochondrial (EC 3.6.4.13)
Ccajan_7445_c0_g1_i1	81.633	49	2	148	240	288	1.67e-19	80.9	Q42371	Arabidopsis thaliana (Mouse-ear cress)	LRR receptor-like serine/threonine-protein kinase ERECTA (EC 2.7.11.1) (Protein QUANTITATIVE RESISTANCE TO PLECTOSPHAERELLA 1) (Protein QUANTITATIVE RESISTANCE TO RALSTONIA SOLANACEARUM 1) (Protein TRANSPIRATION EFFICIENCY 1)
Ccajan_51642_c0_g3_i3	81.622	185	559	5	161	345	7.48e-95	285	Q1ACB3	Arabidopsis thaliana (Mouse-ear cress)	Homogentisate solanesyltransferase, chloroplastic (AtHST) (EC 2.5.1.117) (Homogentisate phytyltransferase 2) (AtHPT2) (Vitamin E pathway gene 2-2 protein) (AtVTE2-2)
Ccajan_11768_c0_g1_i1	81.612	397	1480	302	1	397	0	701	Q9SLN5	Arabidopsis thaliana (Mouse-ear cress)	Methionine aminopeptidase 1A (MAP 1A) (MetAP 1A) (EC 3.4.11.18) (Peptidase M 1A)
Ccajan_111318_c0_g1_i1	81.579	114	801	460	89	202	4e-54	176	A2Z1U1	Oryza sativa subsp. indica (Rice)	Homeobox-leucine zipper protein HOX11 (HD-ZIP protein HOX11) (Homeodomain transcription factor HOX11) (OsHox11)
Ccajan_35281_c0_g1_i1	81.538	65	793	987	193	257	3.74e-31	123	Q8LAU9	Arabidopsis thaliana (Mouse-ear cress)	GATA transcription factor 1 (AtGATA-1)
Ccajan_51641_c0_g1_i9	81.522	92	276	1	703	794	2.26e-47	161	Q84JA6	Arabidopsis thaliana (Mouse-ear cress)	Cellulose synthase A catalytic subunit 4 [UDP-forming] (AtCesA4) (EC 2.4.1.12) (Protein IRREGULAR XYLEM 5) (AtIRX5)
Ccajan_10789_c0_g1_i7	81.513	119	1625	1269	3	121	0	205	F6HH45	Vitis vinifera (Grape)	tRNA (guanine(37)-N1)-methyltransferase 2 (EC 2.1.1.228) (M1G-methyltransferase 2) (tRNA [GM37] methyltransferase 2) (tRNA methyltransferase 5 homolog 2)
Ccajan_52417_c1_g4_i1	81.481	27	1	81	723	749	0.000266	45.1	Q8W5R6	Arabidopsis thaliana (Mouse-ear cress)	Kinesin-like protein KIN-7C, mitochondrial (Mitochondria-targeted kinesin-related protein 1)
Ccajan_51950_c0_g1_i4	81.481	243	117	842	1	243	3.39e-153	434	Q9FLZ8	Arabidopsis thaliana (Mouse-ear cress)	EID1-like F-box protein 2
Ccajan_11858_c0_g2_i3	81.481	27	501	581	168	194	1.22e-25	50.8	Q9SP08	Arabidopsis thaliana (Mouse-ear cress)	Exosome complex component RRP41 homolog (Ribosomal RNA-processing protein 41) (AtRRP41) (AtRrp41p)
Ccajan_50324_c0_g4_i1	81.481	54	466	305	109	162	1.5e-29	107	Q5JLR7	Oryza sativa subsp. japonica (Rice)	Dof zinc finger protein 5 (OsDof5)
Ccajan_103847_c0_g1_i1	81.481	27	243	323	414	440	4.12e-07	47	Q9LYT3	Arabidopsis thaliana (Mouse-ear cress)	Protein DETOXIFICATION 41 (AtDTX41) (Multidrug and toxic compound extrusion protein 41) (MATE protein 41) (Protein TANNIN-DEFICIENT SEED 3) (Protein TRANSPARENT TESTA 12)
Ccajan_54938_c0_g2_i1	81.466	491	168	1640	17	507	0	839	Q42954	Nicotiana tabacum (Common tobacco)	Pyruvate kinase, cytosolic isozyme (PK) (EC 2.7.1.40)
Ccajan_3602_c0_g2_i1	81.437	167	767	267	1	167	1.57e-76	231	Q9LYW3	Arabidopsis thaliana (Mouse-ear cress)	Mediator of RNA polymerase II transcription subunit 7a
Ccajan_46280_c0_g2_i1	81.429	70	3	212	1117	1186	2.73e-39	136	Q76CU2	Nicotiana tabacum (Common tobacco)	Pleiotropic drug resistance protein 1 (NtPDR1)
Ccajan_10138_c0_g1_i5	81.416	113	353	691	172	284	5.76e-47	162	Q9ZSZ8	Arabidopsis thaliana (Mouse-ear cress)	FKBP12-interacting protein of 37 kDa (FIP-37) (Immunophilin-interacting protein AtFIP37) (Protein WTAP homolog)
Ccajan_48741_c0_g1_i3	81.416	113	493	155	211	323	1.23e-62	198	Q93YQ3	Arabidopsis thaliana (Mouse-ear cress)	Formyltetrahydrofolate deformylase 1, mitochondrial (EC 3.5.1.10)
Ccajan_10850_c1_g1_i3	81.395	43	3	131	144	186	8.21e-16	75.9	Q9XFR5	Arabidopsis thaliana (Mouse-ear cress)	Serine/arginine-rich splicing factor SR30 (At-SR30) (At-SRp30) (AtSR30) (SF2/ASF-like splicing modulator Srp30) (Serine-arginine rich RNA binding protein 30)
Ccajan_10850_c1_g1_i1	81.395	43	3	131	144	186	5.86e-16	75.9	Q9XFR5	Arabidopsis thaliana (Mouse-ear cress)	Serine/arginine-rich splicing factor SR30 (At-SR30) (At-SRp30) (AtSR30) (SF2/ASF-like splicing modulator Srp30) (Serine-arginine rich RNA binding protein 30)
Ccajan_115198_c0_g1_i1	81.395	43	544	416	543	585	1.99e-17	79.3	Q9FM20	Arabidopsis thaliana (Mouse-ear cress)	Protein NRT1/ PTR FAMILY 4.7 (AtNPF4.7)
Ccajan_75459_c0_g1_i1	81.395	43	1	129	70	111	2.93e-16	70.5	Q9LM92	Arabidopsis thaliana (Mouse-ear cress)	Small nuclear ribonucleoprotein SmD3b (SmD3-b) (snRNP core protein D3-b)
Ccajan_87452_c0_g1_i1	81.381	333	4	1002	155	485	0	574	Q07346	Petunia hybrida (Petunia)	Glutamate decarboxylase (GAD) (EC 4.1.1.15)
Ccajan_48073_c0_g1_i1	81.356	295	222	1106	76	370	2.23e-144	418	Q94ID7	Hevea brasiliensis (Para rubber tree) (Siphonia brasiliensis)	Geranylgeranyl pyrophosphate synthase, chloroplastic (GGPP synthase) (GGPS) (EC 2.5.1.-) ((2E,6E)-farnesyl diphosphate synthase) (Dimethylallyltranstransferase) (EC 2.5.1.1) (Farnesyl diphosphate synthase) (Farnesyltranstransferase) (EC 2.5.1.29) (Geranyltranstransferase) (EC 2.5.1.10)
Ccajan_52108_c0_g5_i3	81.333	150	1650	1201	49	198	4.19e-75	245	O82244	Arabidopsis thaliana (Mouse-ear cress)	Dol-P-Man:Man(5)GlcNAc(2)-PP-Dol alpha-1,3-mannosyltransferase (EC 2.4.1.258) (Alpha-1,3-mannosyltransferase ALG3) (Asparagine-linked glycosylation protein 3) (AtALG3) (Not56-like protein)
Ccajan_44176_c0_g1_i1	81.321	439	321	1634	5	443	0	746	P51566	Arabidopsis thaliana (Mouse-ear cress)	Serine/threonine-protein kinase AFC1 (EC 2.7.12.1)
Ccajan_5260_c0_g1_i1	81.319	91	278	6	284	374	7.87e-49	159	Q84VY3	Arabidopsis thaliana (Mouse-ear cress)	Stearoyl-[acyl-carrier-protein] 9-desaturase 6, chloroplastic (Stearoyl-ACP desaturase 6) (EC 1.14.19.2) (Acyl-[acyl-carrier-protein] desaturase 6)
Ccajan_26911_c0_g1_i3	81.25	80	254	493	1	80	1.8e-29	107	Q9CA79	Arabidopsis thaliana (Mouse-ear cress)	Dolichol-phosphate mannose synthase subunit 2 (DPM synthase subunit 2) (Dol-P-Man synthase1) (Dolichol phosphate-mannose biosynthesis regulatory protein)
Ccajan_26340_c0_g1_i2	81.25	80	351	590	3	82	2.25e-42	153	Q9FY48	Arabidopsis thaliana (Mouse-ear cress)	E3 ubiquitin-protein ligase KEG (EC 2.3.2.27) (EC 2.7.11.1) (Protein KEEP ON GOING) (RING finger protein KEG) (RING-type E3 ubiquitin transferase KEG)
Ccajan_42032_c0_g1_i1	81.25	32	371	466	210	241	6.19e-12	62.4	Q9FFQ0	Arabidopsis thaliana (Mouse-ear cress)	TOM1-like protein 5
Ccajan_5486_c0_g1_i1	81.25	48	441	298	311	358	2.49e-30	88.2	P48980	Solanum lycopersicum (Tomato) (Lycopersicon esculentum)	Beta-galactosidase (EC 3.2.1.23) (Acid beta-galactosidase) (Lactase) (Exo-(1-->4)-beta-D-galactanase)
Ccajan_67210_c0_g1_i1	81.25	16	325	372	528	543	0.001	37.4	F4JJT9	Arabidopsis thaliana (Mouse-ear cress)	Aspartate--tRNA ligase, chloroplastic/mitochondrial (EC 6.1.1.12) (Aspartyl-tRNA synthetase) (AspRS)
Ccajan_91186_c0_g1_i1	81.25	48	3	146	478	525	1.21e-21	89	Q9C882	Arabidopsis thaliana (Mouse-ear cress)	Trihelix transcription factor GTL1 (GT2-LIKE protein 1) (AtGTL1) (Protein GT-2-LIKE1) (Trihelix DNA-binding protein GTL1)
Ccajan_52343_c1_g1_i4	81.227	831	130	2622	18	847	0	1438	Q9SCW1	Arabidopsis thaliana (Mouse-ear cress)	Beta-galactosidase 1 (Lactase 1) (EC 3.2.1.23)
Ccajan_4416_c0_g1_i1	81.176	85	6	260	416	500	1.13e-33	121	Q6YUU5	Oryza sativa subsp. japonica (Rice)	Putative multidrug resistance protein (P-glycoprotein)
Ccajan_109850_c0_g1_i1	81.159	552	1792	179	4	553	0	874	O49931	Pisum sativum (Garden pea)	Protein TIC 55, chloroplastic (Rieske iron-sulfur protein TIC55) (Translocon at the inner envelope membrane of chloroplasts 55) (PsTIC55)
Ccajan_49842_c0_g2_i1	81.156	398	1503	310	59	455	0	618	Q42521	Arabidopsis thaliana (Mouse-ear cress)	Glutamate decarboxylase 1 (GAD 1) (EC 4.1.1.15)
Ccajan_46135_c0_g4_i2	81.132	53	416	258	3	55	1.81e-14	64.7	Q0DKW8	Oryza sativa subsp. japonica (Rice)	Hydrophobic protein LTI6B (Low temperature-induced protein 6B)
Ccajan_31972_c0_g1_i1	81.132	53	355	197	22	74	5.21e-48	94.4	Q7XPJ0	Oryza sativa subsp. japonica (Rice)	Kinesin-like protein KIN-14I (Kinesin-like calmodulin-binding protein) (OsKCBP)
Ccajan_52282_c0_g4_i1	81.115	1022	3509	456	1	1013	0	1671	Q8LPK4	Arabidopsis thaliana (Mouse-ear cress)	AP-2 complex subunit alpha-2 (Adaptor protein complex AP-2 subunit alpha-2) (Adaptor-related protein complex 2 subunit alpha-2) (Alpha-adaptin 2) (Clathrin assembly protein complex 2 alpha-C large chain) (At-aC-Ad) (At-alphaC-Ad)
Ccajan_37186_c0_g1_i1	81.098	164	1397	930	237	400	1.25e-90	281	Q39010	Arabidopsis thaliana (Mouse-ear cress)	Shaggy-related protein kinase zeta (EC 2.7.11.1) (ASK-zeta) (Shaggy-related protein kinase 2-2) (AtSK2-2) (Shaggy-related protein kinase 23) (AtSK23)
Ccajan_12750_c0_g1_i1	81.081	74	112	333	1	74	3.93e-33	130	Q84L31	Arabidopsis thaliana (Mouse-ear cress)	Ubiquitin receptor RAD23c (AtRAD23c) (Putative DNA repair protein RAD23-3) (RAD23-like protein 3) (AtRAD23-3)
Ccajan_24831_c0_g2_i1	81.081	111	335	3	13	123	1.21e-60	201	Q9FY74	Arabidopsis thaliana (Mouse-ear cress)	Calmodulin-binding transcription activator 1 (AtCAMTA1) (Ethylene-induced calmodulin-binding protein b) (EICBP.b) (Signal-responsive protein 2) (AtSR2)
Ccajan_91081_c0_g1_i1	81.081	111	1	333	234	344	4.41e-41	144	F4J9M5	Arabidopsis thaliana (Mouse-ear cress)	Probable ATP-dependent DNA helicase CHR12 (EC 3.6.4.12) (Protein CHROMATIN REMODELING 12) (AtCHR12) (Protein MINUSCULE 1)
Ccajan_9611_c0_g1_i1	81.065	169	557	1063	95	263	2.52e-103	307	Q336R9	Oryza sativa subsp. japonica (Rice)	Peptide methionine sulfoxide reductase A4, chloroplastic (OsMSRA4) (EC 1.8.4.11) (Peptide-methionine (S)-S-oxide reductase) (Peptide Met(O) reductase) (Protein-methionine-S-oxide reductase)
Ccajan_12187_c0_g1_i1	81.053	95	116	397	1	95	2.39e-36	132	Q9LNH5	Arabidopsis thaliana (Mouse-ear cress)	Probable sugar phosphate/phosphate translocator At1g48230
Ccajan_15163_c0_g1_i1	81.046	153	1	459	143	295	1.62e-81	246	Q9LV81	Arabidopsis thaliana (Mouse-ear cress)	Probable mitochondrial adenine nucleotide transporter BTL3 (Adenine nucleotide transporter BT1-like protein 3)
Ccajan_16731_c0_g1_i1	81.034	58	3	176	459	516	1.82e-24	100	Q96303	Arabidopsis thaliana (Mouse-ear cress)	Inorganic phosphate transporter 1-4 (AtPht1;4) (H(+)/Pi cotransporter)
Ccajan_47745_c0_g1_i4	80.992	121	1401	1039	47	167	6.61e-51	179	O82359	Arabidopsis thaliana (Mouse-ear cress)	Sphingoid long-chain bases kinase 2, mitochondrial (AtLCBK2) (LCB kinase 2) (EC 2.7.-.-)
Ccajan_8074_c0_g1_i1	80.952	21	1022	1084	630	650	9.92e-05	44.7	Q8RXH2	Arabidopsis thaliana (Mouse-ear cress)	Nuclear pore complex protein NUP85 (Nuclear pore complex protein NUP75) (Nucleoporin 75) (Nucleoporin 85)
Ccajan_120911_c0_g1_i1	80.952	21	849	911	900	920	4.23e-05	45.4	Q6NPP4	Arabidopsis thaliana (Mouse-ear cress)	Calmodulin-binding transcription activator 2 (AtCAMTA2) (AtER66) (Ethylene-induced calmodulin-binding protein c) (EICBP.c) (Signal-responsive protein 4) (AtSR4)
Ccajan_88541_c0_g1_i1	80.952	21	717	779	314	334	0.000661	40.8	Q9SR13	Arabidopsis thaliana (Mouse-ear cress)	Flowering locus K homology domain (Flowering locus KH domain)
Ccajan_21263_c0_g1_i1	80.952	21	1	63	136	156	0.00019	40.8	Q5VRH4	Oryza sativa subsp. japonica (Rice)	Homogentisate 1,2-dioxygenase (EC 1.13.11.5) (Homogentisate oxygenase) (Homogentisic acid oxidase) (Homogentisicase)
Ccajan_38963_c0_g1_i1	80.952	21	375	313	48	68	0.000308	39.3	O82171	Arabidopsis thaliana (Mouse-ear cress)	ADP-ribosylation factor GTPase-activating protein AGD10 (ARF GAP AGD10) (Protein ARF-GAP DOMAIN 10) (AtAGD10) (Protein MATERNAL EFFECT EMBRYO ARREST 28) (Protein ROOT AND POLLEN ARFGAP)
Ccajan_96575_c0_g1_i1	80.952	21	2	64	697	717	0.000184	39.7	Q9FPR3	Arabidopsis thaliana (Mouse-ear cress)	Serine/threonine-protein kinase EDR1 (EC 2.7.11.1) (MAPKK kinase EDR1) (Protein ENHANCED DISEASE RESISTANCE 1) (AtEDR1) (Serine/threonine/tyrosine-protein kinase 10)
Ccajan_35374_c0_g2_i1	80.952	21	352	290	133	153	3.11e-05	42	Q941L3	Arabidopsis thaliana (Mouse-ear cress)	Protein BONZAI 1 (COPINE 1)
Ccajan_11846_c3_g5_i1	80.952	63	41	226	367	429	1.35e-30	112	Q8RWR1	Arabidopsis thaliana (Mouse-ear cress)	Lysine-specific demethylase JMJ30 (AtJMJ30) (EC 1.14.11.-) (JmjC domain-containing protein 30) (Jumonji domain-containing protein 5) (AtJMJD5)
Ccajan_74112_c0_g1_i1	80.952	21	65	3	256	276	6.72e-05	39.7	Q9M2V1	Arabidopsis thaliana (Mouse-ear cress)	Protein NCA1 (NO CATALASE ACTIVITY 1)
Ccajan_31464_c0_g1_i1	80.952	21	185	247	339	359	0.000116	38.9	Q9C524	Arabidopsis thaliana (Mouse-ear cress)	Probable fructokinase-6, chloroplastic (EC 2.7.1.4)
Ccajan_31915_c0_g1_i1	80.952	21	1	63	253	273	0.000159	37.7	Q38945	Arabidopsis thaliana (Mouse-ear cress)	PAP-specific phosphatase HAL2-like (3'(2'),5'-bisphosphate nucleotidase) (EC 3.1.3.7) (3'(2'),5-bisphosphonucleoside 3'(2')-phosphohydrolase) (DPNPase) (Halotolerance protein)
Ccajan_110440_c0_g1_i1	80.922	477	1582	155	33	509	0	832	Q9LV33	Arabidopsis thaliana (Mouse-ear cress)	Beta-glucosidase 44 (AtBGLU44) (EC 3.2.1.21)
Ccajan_11681_c1_g2_i1	80.909	330	1993	1019	424	753	0	553	Q8L796	Arabidopsis thaliana (Mouse-ear cress)	Phosphatidylinositol 4-phosphate 5-kinase 2 (AtPIP5K2) (EC 2.7.1.68) (1-phosphatidylinositol 4-phosphate kinase 2) (Diphosphoinositide kinase 2) (PtdIns(4)P-5-kinase 2)
Ccajan_30198_c0_g1_i1	80.899	89	3	269	405	493	2.54e-46	160	O48791	Arabidopsis thaliana (Mouse-ear cress)	Stomatal closure-related actin-binding protein 1
Ccajan_8034_c0_g2_i1	80.882	68	914	711	179	246	6.26e-33	126	O49741	Arabidopsis thaliana (Mouse-ear cress)	GATA transcription factor 2 (AtGATA-2)
Ccajan_15543_c0_g1_i1	80.882	68	205	2	32	99	3.12e-23	87.4	Q9SJ96	Arabidopsis thaliana (Mouse-ear cress)	DNA-directed RNA polymerases II and V subunit 6B
Ccajan_82398_c0_g1_i1	80.855	491	141	1595	9	499	0	800	O80437	Arabidopsis thaliana (Mouse-ear cress)	Glycerol-3-phosphate 2-O-acyltransferase 6 (AtGPAT6) (EC 2.3.1.198) (Glycerol-3-phosphate acyltransferase 6)
Ccajan_49900_c1_g1_i1	80.851	141	1215	1637	538	678	5.78e-137	233	Q9SXB8	Arabidopsis thaliana (Mouse-ear cress)	G-type lectin S-receptor-like serine/threonine-protein kinase At1g11330 (EC 2.7.11.1)
Ccajan_10319_c0_g1_i1	80.851	47	192	332	96	142	3.1e-24	99	Q9ZV33	Arabidopsis thaliana (Mouse-ear cress)	Dof zinc finger protein DOF2.2 (AtDOF2.2)
Ccajan_23929_c0_g3_i1	80.851	47	355	215	210	256	1.24e-19	81.3	O49332	Arabidopsis thaliana (Mouse-ear cress)	Tropinone reductase homolog At2g30670 (EC 1.1.1.-)
Ccajan_15518_c0_g1_i1	80.769	338	262	1275	74	411	0	587	Q9S762	Arabidopsis thaliana (Mouse-ear cress)	ATP phosphoribosyltransferase 1, chloroplastic (ATP-PRTase 1) (AtATP-PRT1) (EC 2.4.2.17)
Ccajan_49774_c0_g2_i4	80.769	26	557	480	6	31	6.68e-09	52.4	Q9T096	Arabidopsis thaliana (Mouse-ear cress)	Protein yippee-like At4g27745
Ccajan_54724_c0_g1_i1	80.769	26	598	521	270	295	1.18e-05	45.1	Q9SD38	Arabidopsis thaliana (Mouse-ear cress)	GATA transcription factor 6
Ccajan_27984_c0_g2_i1	80.769	26	1	78	778	803	6.7e-06	45.4	Q9M2E8	Arabidopsis thaliana (Mouse-ear cress)	Homeobox-leucine zipper protein HDG1 (HD-ZIP protein HDG1) (Homeodomain GLABRA 2-like protein 1) (Homeodomain transcription factor HDG1) (Protein HOMEODOMAIN GLABROUS 1)
Ccajan_28883_c0_g1_i1	80.769	104	314	3	538	641	1.1e-51	173	Q8LKZ1	Pisum sativum (Garden pea)	Nodulation receptor kinase (EC 2.7.11.1)
Ccajan_22447_c0_g1_i1	80.769	26	78	1	1	26	2.23e-07	45.1	Q9ZRU9	Fagus sylvatica (Beechnut)	Probable U6 snRNA-associated Sm-like protein LSm4 (Glycine-rich protein 2)
Ccajan_51497_c0_g1_i2	80.757	925	242	3013	52	974	0	1594	F4KE63	Arabidopsis thaliana (Mouse-ear cress)	Valine--tRNA ligase, chloroplastic/mitochondrial 2 (EC 6.1.1.9) (Protein EMBRYO DEFECTIVE 2247) (Valyl-tRNA synthetase) (ValRS)
Ccajan_82663_c0_g1_i1	80.713	477	321	1751	82	558	0	741	Q9LRI8	Spinacia oleracea (Spinach)	Protoporphyrinogen oxidase 1, chloroplastic (EC 1.3.3.4) (SO-POX1)
Ccajan_41635_c0_g1_i3	80.702	57	421	251	89	145	2.1e-05	43.5	P11891	Pisum sativum (Garden pea)	50S ribosomal protein 5, chloroplastic (50S ribosomal protein L18) (CL18) (Plastid-specific 50S ribosomal protein 5) (PSRP-5)
Ccajan_46539_c0_g2_i1	80.645	62	824	1009	87	148	3.77e-24	98.2	P82244	Spinacia oleracea (Spinach)	50S ribosomal protein L34, chloroplastic (CL34) (Chloroplastic large ribosomal subunit protein bL34c)
Ccajan_10292_c0_g1_i3	80.645	31	692	600	157	187	9.92e-08	52	P21238	Arabidopsis thaliana (Mouse-ear cress)	Chaperonin 60 subunit alpha 1, chloroplastic (CPN-60 alpha 1) (Protein SCHLEPPERLESS) (RuBisCO large subunit-binding protein subunit alpha 1)
Ccajan_46870_c1_g1_i1	80.645	31	97	5	321	351	2.05e-10	58.9	Q9C7S7	Arabidopsis thaliana (Mouse-ear cress)	Endoplasmic reticulum oxidoreductin-1 (EC 1.8.4.-)
Ccajan_52705_c1_g4_i8	80.645	31	2	94	114	144	2.13e-13	62	Q9LMK7	Arabidopsis thaliana (Mouse-ear cress)	Ran-binding protein 1 homolog a (Ran-binding protein siRanBP)
Ccajan_52031_c0_g1_i4	80.635	315	1143	202	35	349	0	527	G7JND3	Medicago truncatula (Barrel medic) (Medicago tribuloides)	Protein CNGC15b (Cyclic nucleotide-gated ion channel protein 15 b)
Ccajan_12199_c1_g2_i2	80.628	191	411	980	711	901	1.37e-127	304	Q9SAF5	Arabidopsis thaliana (Mouse-ear cress)	Probable phospholipid-transporting ATPase 11 (AtALA11) (EC 3.6.3.1) (Aminophospholipid flippase 11)
Ccajan_42288_c0_g3_i1	80.625	160	81	542	1	160	1.86e-72	221	Q39255	Arabidopsis thaliana (Mouse-ear cress)	SKP1-like protein 1A (SKP1-like 1) (UFO-binding protein 1)
Ccajan_14118_c0_g1_i1	80.625	160	5	481	331	490	2.21e-89	271	Q9SKX5	Arabidopsis thaliana (Mouse-ear cress)	Probable polyamine oxidase 2 (AtPAO2) (EC 1.5.3.-) (Amine oxidase 1)
Ccajan_8129_c0_g1_i1	80.612	98	181	474	19	116	7.55e-36	129	Q9LPV5	Arabidopsis thaliana (Mouse-ear cress)	High affinity nitrate transporter 2.5 (AtNRT2:5)
Ccajan_25852_c0_g1_i1	80.597	67	41	241	1221	1287	1.05e-32	118	Q8LGU1	Arabidopsis thaliana (Mouse-ear cress)	ABC transporter C family member 8 (ABC transporter ABCC.8) (AtABCC8) (EC 3.6.3.44) (ATP-energized glutathione S-conjugate pump 6) (Glutathione S-conjugate-transporting ATPase 6) (Multidrug resistance-associated protein 6)
Ccajan_1325_c0_g1_i1	80.567	247	862	122	80	326	1.6e-140	400	Q9LEW8	Arabidopsis thaliana (Mouse-ear cress)	Protein-ribulosamine 3-kinase, chloroplastic (EC 2.7.1.172) (Fructosamine 3-kinase-related protein) (AtFN3K-RP)
Ccajan_11408_c0_g1_i1	80.556	36	313	420	1	36	2.77e-11	66.2	F4JNY0	Arabidopsis thaliana (Mouse-ear cress)	DNA-(apurinic or apyrimidinic site) lyase 2 (EC 4.2.99.18) (Apurinic-apyrimidinic endonuclease 2)
Ccajan_11991_c2_g1_i4	80.556	36	1426	1533	452	487	9.92e-90	63.9	Q8S9L6	Arabidopsis thaliana (Mouse-ear cress)	Cysteine-rich receptor-like protein kinase 29 (Cysteine-rich RLK29) (EC 2.7.11.-)
Ccajan_11408_c0_g1_i2	80.556	36	313	420	1	36	2.36e-11	66.2	F4JNY0	Arabidopsis thaliana (Mouse-ear cress)	DNA-(apurinic or apyrimidinic site) lyase 2 (EC 4.2.99.18) (Apurinic-apyrimidinic endonuclease 2)
Ccajan_11531_c2_g6_i2	80.556	36	40	147	1	36	1.82e-62	61.2	Q8GTS0	Arabidopsis thaliana (Mouse-ear cress)	Type I inositol polyphosphate 5-phosphatase 4 (At5PTase4) (EC 3.1.3.-)
Ccajan_33693_c0_g1_i1	80.531	113	102	440	16	128	6.79e-62	196	Q8L4X4	Arabidopsis thaliana (Mouse-ear cress)	Probable GABA transporter 2
Ccajan_4252_c0_g1_i1	80.531	113	339	1	171	283	8.73e-62	198	Q9XIG1	Arabidopsis thaliana (Mouse-ear cress)	Sterol 3-beta-glucosyltransferase UGT80B1 (EC 2.4.1.173) (Protein TRANSPARENT TESTA 15) (UDP-glucose:sterol glucosyltransferase 80B1)
Ccajan_9698_c1_g1_i1	80.524	267	728	1528	1	267	2.36e-166	481	Q9LZR3	Arabidopsis thaliana (Mouse-ear cress)	Glucomannan 4-beta-mannosyltransferase 9 (EC 2.4.1.32) (Cellulose synthase-like protein A9) (AtCslA9) (Glucomannan synthase) (Mannan synthase 9) (Protein RESISTANT TO AGROBACTERIUM TRANSFORMATION 4)
Ccajan_58892_c0_g1_i1	80.503	159	1	477	150	308	3.27e-91	275	Q27GI3	Arabidopsis thaliana (Mouse-ear cress)	Nucleobase-ascorbate transporter 6 (AtNAT6)
Ccajan_10821_c1_g1_i1	80.488	123	735	367	177	299	1.81e-56	191	Q8L5Y5	Arabidopsis thaliana (Mouse-ear cress)	Probable protein S-acyltransferase 19 (EC 2.3.1.225) (Probable palmitoyltransferase At4g15080) (Zinc finger DHHC domain-containing protein At4g15080)
Ccajan_53510_c0_g1_i7	80.456	307	1	921	1147	1453	1.8e-177	533	Q9LYS2	Arabidopsis thaliana (Mouse-ear cress)	ABC transporter C family member 10 (ABC transporter ABCC.10) (AtABCC10) (EC 3.6.3.44) (ATP-energized glutathione S-conjugate pump 14) (Glutathione S-conjugate-transporting ATPase 14) (Multidrug resistance-associated protein 14)
Ccajan_50069_c0_g1_i1	80.446	404	1703	495	57	449	0	640	O49939	Spinacia oleracea (Spinach)	Peptidyl-prolyl cis-trans isomerase, chloroplastic (EC 5.2.1.8) (40 kDa thylakoid lumen PPIase) (40 kDa thylakoid lumen rotamase)
Ccajan_51307_c0_g1_i11	80.435	46	663	526	509	554	1.34e-16	84.7	Q6LA42	Arabidopsis thaliana (Mouse-ear cress)	Two-component response regulator-like APRR5 (Pseudo-response regulator 5)
Ccajan_23068_c0_g1_i1	80.435	46	246	383	12	57	1e-20	81.3	P16346	Medicago sativa (Alfalfa)	Bowman-Birk type wound-induced trypsin inhibitor
Ccajan_47646_c0_g1_i3	80.404	990	273	3173	6	995	0	1578	Q9ZVW2	Arabidopsis thaliana (Mouse-ear cress)	DExH-box ATP-dependent RNA helicase DExH10 (EC 3.6.4.13) (Protein HUA ENHANCER 2)
Ccajan_11521_c0_g2_i4	80.4	250	1198	449	1	246	1.88e-135	390	Q8VY49	Arabidopsis thaliana (Mouse-ear cress)	Protein LIKE COV 1
Ccajan_52564_c6_g4_i1	80.392	51	154	2	1	51	1.16e-24	87.8	P33083	Glycine max (Soybean) (Glycine hispida)	Auxin-induced protein 6B
Ccajan_11293_c0_g1_i3	80.383	209	451	1077	92	300	1.18e-94	293	Q8LB08	Arabidopsis thaliana (Mouse-ear cress)	ADP,ATP carrier protein ER-ANT1 (ADP/ATP translocase ER-ANT1) (Endoplasmic reticulum-adenine nucleotide transporter 1) (ER-ANT1)
Ccajan_48836_c0_g1_i1	80.38	158	475	2	204	361	2.56e-89	285	Q0JLE4	Oryza sativa subsp. japonica (Rice)	Kinesin-like protein KIN-8A
Ccajan_45087_c0_g1_i1	80.374	107	691	371	223	329	6.67e-60	191	Q9FM86	Arabidopsis thaliana (Mouse-ear cress)	Probable ADP,ATP carrier protein At5g56450 (ADP/ATP translocase At5g56450) (Adenine nucleotide translocator At5g56450)
Ccajan_36847_c0_g2_i1	80.357	56	528	361	80	135	5.36e-23	89	P93092	Casuarina glauca (Swamp oak)	Acyl carrier protein 1, chloroplastic (ACP 1)
Ccajan_50234_c0_g1_i1	80.357	112	336	1	279	390	8.37e-61	194	Q1JPL7	Arabidopsis thaliana (Mouse-ear cress)	Pectinesterase/pectinesterase inhibitor 18 (AtPMEpcrA) [Cleaved into: Pectinesterase inhibitor 18 (Pectin methylesterase inhibitor 18); Bifunctional pectinesterase 18/rRNA N-glycosylase (PE 18) (EC 3.1.1.11) (EC 3.2.2.22) (Pectin methylesterase 18) (Pectin methylesterase 4) (AtPME4) (Ribosome-inactivating protein)]
Ccajan_3287_c0_g1_i1	80.328	61	889	1071	156	216	9.92e-45	95.9	O22773	Arabidopsis thaliana (Mouse-ear cress)	Thylakoid lumenal 16.5 kDa protein, chloroplastic
Ccajan_52160_c1_g2_i2	80.303	528	2112	529	128	655	0	826	Q9FEP7	Arabidopsis thaliana (Mouse-ear cress)	Sulfate transporter 1.3
Ccajan_51708_c1_g6_i5	80.263	76	2638	2411	93	168	6.73e-36	140	Q2R3Y1	Oryza sativa subsp. japonica (Rice)	Putative squamosa promoter-binding-like protein 19
Ccajan_12642_c0_g1_i1	80.259	309	1203	277	1	308	2.45e-177	507	Q9M2P4	Arabidopsis thaliana (Mouse-ear cress)	E3 ubiquitin-protein ligase SINAT2 (EC 2.3.2.27) (RING-type E3 ubiquitin transferase SINAT2) (Seven in absentia homolog 2)
Ccajan_10895_c1_g1_i1	80.233	172	808	293	56	227	4.7e-98	291	O80575	Arabidopsis thaliana (Mouse-ear cress)	6,7-dimethyl-8-ribityllumazine synthase, chloroplastic (DMRL synthase) (LS) (Lumazine synthase) (EC 2.5.1.78)
Ccajan_3692_c0_g1_i1	80.208	96	2	289	429	524	3.18e-47	165	Q84RR0	Arabidopsis thaliana (Mouse-ear cress)	Probable E3 ubiquitin-protein ligase ARI7 (EC 2.3.2.31) (ARIADNE-like protein ARI7) (Protein ariadne homolog 7) (RING-type E3 ubiquitin transferase ARI7)
Ccajan_36978_c0_g2_i1	80.208	96	1	288	317	412	3.43e-40	140	Q9SUG7	Arabidopsis thaliana (Mouse-ear cress)	Autophagy-related protein 11
Ccajan_12375_c1_g1_i1	80.201	298	932	39	4	298	8.53e-152	430	Q9SE95	Arabidopsis thaliana (Mouse-ear cress)	FH protein interacting protein FIP2 (BTB/POZ domain-containing protein At5g55000)
Ccajan_11775_c0_g1_i4	80.172	116	104	451	38	153	8.32e-67	200	Q9C9G6	Arabidopsis thaliana (Mouse-ear cress)	Protein AE7 (AS1/2 enhancer 7) (Asymmetric leaves 1/2 enhancer 7)
Ccajan_11928_c1_g2_i2	80.128	156	2	466	351	506	1.34e-83	262	O48788	Arabidopsis thaliana (Mouse-ear cress)	Probable inactive receptor kinase At2g26730
Ccajan_83774_c0_g1_i1	80.12	166	2	496	326	491	2.46e-83	254	Q9SJG2	Arabidopsis thaliana (Mouse-ear cress)	Probable receptor-like protein kinase At2g42960 (EC 2.7.11.1)
Ccajan_51989_c0_g1_i2	80.08	251	9	758	344	594	1.29e-149	432	Q8W4A7	Arabidopsis thaliana (Mouse-ear cress)	Putative UDP-glucuronate:xylan alpha-glucuronosyltransferase 3 (UDP-GlcA:xylan glucuronyltransferase 3) (EC 2.4.1.-) (Glycogenin-like protein 3) (Plant glycogenin-like starch initiation protein 2) (Protein GLUCURONIC ACID SUBSTITUTION OF XYLAN 3) (AtGUX3)
Ccajan_48831_c0_g1_i1	80.06	336	1417	416	1	336	0	548	Q9SJM7	Arabidopsis thaliana (Mouse-ear cress)	Uridine nucleosidase 1 (EC 3.2.2.3) (Uridine ribohydrolase 1)
Ccajan_53184_c1_g1_i1	80	100	960	661	12	111	1.72e-48	164	Q9FNV8	Arabidopsis thaliana (Mouse-ear cress)	Transcription factor MYB114 (Myb-related protein 114) (AtMYB114)
Ccajan_82815_c0_g1_i1	80	245	977	246	5	248	7.45e-114	335	Q5Z6F0	Oryza sativa subsp. japonica (Rice)	Probable aquaporin TIP2-2 (Tonoplast intrinsic protein 2-2) (OsTIP2;2)
Ccajan_21445_c0_g1_i1	80	135	321	725	27	161	1.6e-69	218	Q10FF9	Oryza sativa subsp. japonica (Rice)	Deoxyuridine 5'-triphosphate nucleotidohydrolase (dUTPase) (EC 3.6.1.23) (dUTP pyrophosphatase)
Ccajan_52909_c1_g5_i2	80	30	604	693	47	76	8.16e-10	50.8	P49160	Glycine max (Soybean) (Glycine hispida)	Chloroplast envelope membrane protein
Ccajan_27460_c0_g1_i1	80	20	979	920	134	153	0.000636	40.8	B4FUS3	Zea mays (Maize)	Cell number regulator 8 (ZmCNR08)
Ccajan_15119_c0_g1_i1	80	165	2	484	58	222	4.62e-81	243	Q9SHD3	Arabidopsis thaliana (Mouse-ear cress)	Cyclin-U2-1 (CycU2;1) (Cyclin-P3.1) (CycP3;1)
Ccajan_50025_c0_g2_i1	80	45	357	223	88	132	1.78e-19	85.5	Q9SRE0	Arabidopsis thaliana (Mouse-ear cress)	5-formyltetrahydrofolate cyclo-ligase-like protein COG0212 (Protein CLUSTERS OF ORTHOLOGOUS GROUP 212)
Ccajan_58825_c0_g1_i1	80	60	155	334	1	60	8.11e-16	69.3	Q8L981	Arabidopsis thaliana (Mouse-ear cress)	Anaphase-promoting complex subunit 13 (Protein BONSAI)
Ccajan_44999_c0_g1_i1	80	20	330	271	77	96	2.56e-05	42	B3H5A9	Arabidopsis thaliana (Mouse-ear cress)	Precursor of CEP6 (PCEP6) [Cleaved into: C-terminally encoded peptide 6.1 (CEP6.1) (CEP6a); C-terminally encoded peptide 6.2 (CEP6.2) (CEP6b)]
Ccajan_27925_c0_g2_i6	80	30	91	2	414	443	3.02e-09	55.8	Q9FX99	Arabidopsis thaliana (Mouse-ear cress)	Probable receptor-like protein kinase At1g49730 (EC 2.7.11.1)
Ccajan_26565_c0_g1_i1	80	20	511	570	212	231	0.001	39.7	Q93VK5	Arabidopsis thaliana (Mouse-ear cress)	Protein LUTEIN DEFICIENT 5, chloroplastic (EC 1.14.-.-) (Cytochrome P450 97A3)
Ccajan_11865_c1_g2_i7	80	185	548	3	535	719	3.56e-102	311	Q8RWZ7	Arabidopsis thaliana (Mouse-ear cress)	V-type proton ATPase subunit a1 (V-ATPase subunit a1) (V-type proton ATPase 95 kDa subunit a isoform 1) (V-ATPase 95 kDa isoform a1) (Vacuolar H(+)-ATPase subunit a isoform 1) (Vacuolar proton pump subunit a1) (Vacuolar proton translocating ATPase 95 kDa subunit a isoform 1)
Ccajan_29038_c0_g1_i1	80	25	1	75	124	148	2.18e-07	48.5	O22797	Arabidopsis thaliana (Mouse-ear cress)	Glycolipid transfer protein 1
Ccajan_124637_c0_g1_i1	80	20	62	3	229	248	0.000509	39.3	Q94BS2	Arabidopsis thaliana (Mouse-ear cress)	Protein MET1, chloroplastic (PDZ domain, K-box domain, and TPR region containing protein)
Ccajan_50607_c0_g1_i3	80	20	373	432	48	67	0.000191	40.4	Q3EAQ5	Arabidopsis thaliana (Mouse-ear cress)	Probable peptide/nitrate transporter At3g43790 (Protein ZINC INDUCED FACILITATOR-LIKE 2)
Ccajan_18912_c0_g1_i1	80	20	366	425	140	159	0.001	37.7	Q9SB81	Arabidopsis thaliana (Mouse-ear cress)	Peroxidase 42 (Atperox P42) (EC 1.11.1.7) (ATP1a/ATP1b) (PRXR1)
Ccajan_86253_c0_g1_i1	80	50	407	258	246	295	9.32e-22	88.2	Q9LHH7	Arabidopsis thaliana (Mouse-ear cress)	Bifunctional protein FolD 2 (Tetrahydrofolate dehydrogenase/cyclohydrolase 2) [Includes: Methylenetetrahydrofolate dehydrogenase (EC 1.5.1.5); Methenyltetrahydrofolate cyclohydrolase (EC 3.5.4.9)]
Ccajan_28385_c0_g1_i1	80	55	184	20	1	55	8.37e-26	98.2	P42054	Pisum sativum (Garden pea)	Outer plastidial membrane protein porin (Voltage-dependent anion-selective channel protein) (VDAC)
Ccajan_5750_c0_g1_i1	80	25	25	99	384	408	1.84e-07	48.5	Q9XF97	Prunus armeniaca (Apricot) (Armeniaca vulgaris)	60S ribosomal protein L4 (L1)
Ccajan_66440_c0_g1_i1	80	20	1	60	88	107	0.001	37.4	Q5JKN1	Oryza sativa subsp. japonica (Rice)	Probable protein phosphatase 2C 5 (OsPP2C05) (EC 3.1.3.16)
Ccajan_43197_c0_g1_i1	80	30	151	240	88	117	2.72e-10	55.5	Q84WI0	Arabidopsis thaliana (Mouse-ear cress)	Zinc finger protein GIS (Protein GLABROUS INFLORESCENCE STEMS)
Ccajan_8051_c0_g3_i1	80	20	260	319	133	152	2.06e-05	42	A7PZL3	Vitis vinifera (Grape)	Probable polygalacturonase (PG) (EC 3.2.1.15) (Pectinase)
Ccajan_48655_c0_g1_i1	80	20	3	62	75	94	1.79e-05	40.4	O49636	Arabidopsis thaliana (Mouse-ear cress)	Mitochondrial pyruvate carrier 4
Ccajan_98547_c0_g1_i1	80	20	222	281	2084	2103	0.001	36.6	H3K2Y6	Arabidopsis thaliana (Mouse-ear cress)	Mediator of RNA polymerase II transcription subunit 12 (Protein CENTER CITY) (Protein CRYPTIC PRECOCIOUS)
Ccajan_105738_c0_g1_i1	80	90	2	271	289	378	3.44e-43	149	Q27IK7	Arabidopsis thaliana (Mouse-ear cress)	Kinesin-like protein KIN-12C (Phragmoplast orienting kinesin 1)
Ccajan_31167_c0_g1_i1	80	25	75	1	197	221	2.6e-08	49.3	P42818	Arabidopsis thaliana (Mouse-ear cress)	Serine/threonine-protein kinase AtPK1/AtPK6 (EC 2.7.11.1) (Ribosomal-protein S6 kinase homolog 1)
Ccajan_45229_c0_g1_i1	80	20	266	207	44	63	4.23e-06	40.8	Q06450	Ipomoea batatas (Sweet potato) (Convolvulus batatas)	ATP synthase subunit epsilon, mitochondrial (ATPase subunit epsilon)
Ccajan_63964_c0_g1_i1	80	20	206	265	232	251	0.000341	37.7	Q9S713	Arabidopsis thaliana (Mouse-ear cress)	Serine/threonine-protein kinase STN7, chloroplastic (EC 2.7.11.1) (Protein STATE TRANSITION 7) (Stt7 homolog)
Ccajan_120686_c0_g1_i1	80	20	262	203	195	214	3.35e-05	40.4	Q9LW57	Arabidopsis thaliana (Mouse-ear cress)	Plastid-lipid-associated protein 6, chloroplastic (Fibrillin-4) (Fibrillin-6) (Harpin-binding protein 1) (HrBP1) (Plastoglobulin 30.4) (AtPGL30.4)
Ccajan_64637_c0_g1_i1	80	25	250	176	986	1010	6.75e-06	42.4	Q0P3M4	Ostreococcus tauri	DNA-directed RNA polymerase subunit beta'' (EC 2.7.7.6) (PEP) (Plastid-encoded RNA polymerase subunit beta'') (RNA polymerase subunit beta'')
Ccajan_2641_c0_g2_i1	80	25	81	7	928	952	5.92e-07	45.4	Q9ZVW2	Arabidopsis thaliana (Mouse-ear cress)	DExH-box ATP-dependent RNA helicase DExH10 (EC 3.6.4.13) (Protein HUA ENHANCER 2)
Ccajan_45100_c0_g1_i3	80	20	2	61	859	878	1.12e-05	41.6	Q9FGK8	Arabidopsis thaliana (Mouse-ear cress)	Protein transport protein SEC16B homolog (Protein MAIGO 5 homolog)
Ccajan_21417_c0_g1_i1	80	25	6	80	94	118	1.84e-06	43.5	Q9SGU3	Arabidopsis thaliana (Mouse-ear cress)	Transcription factor MYB72 (Myb-related protein 72) (AtMYB72)
Ccajan_60455_c0_g1_i1	80	20	178	237	186	205	1.86e-05	40.8	O82782	Arabidopsis thaliana (Mouse-ear cress)	1-(5-phosphoribosyl)-5-[(5-phosphoribosylamino)methylideneamino] imidazole-4-carboxamide isomerase, chloroplastic (EC 5.3.1.16) (5-proFAR isomerase) (BBM II) (Phosphoribosylformimino-5-aminoimidazole carboxamide ribotide isomerase) (Protein ALBINO AND PALE GREEN 10) (Protein HISTIDINE BIOSYNTHESIS 3)
Ccajan_23136_c0_g1_i1	80	15	116	160	36	50	8.05e-05	31.2	Q9LU02	Arabidopsis thaliana (Mouse-ear cress)	Beta-glucosidase 13 (AtBGLU13) (EC 3.2.1.21)
Ccajan_98428_c0_g1_i1	80	25	185	111	206	230	1.9e-06	43.5	Q9C9K7	Arabidopsis thaliana (Mouse-ear cress)	AT-hook motif nuclear-localized protein 29 (Protein SUPPRESSOR OF PHYB-4#3)
Ccajan_23562_c0_g1_i1	80	20	61	2	191	210	1.33e-05	41.2	I1N462	Glycine max (Soybean) (Glycine hispida)	Subtilisin-like protease Glyma18g48580 (EC 3.4.21.-) [Cleaved into: Subtilase peptide GmSubPep (Glycine max subtilase peptide) (GmSubPep)]
Ccajan_30318_c0_g1_i1	80	50	57	206	234	283	2.88e-24	93.6	O81916	Arabidopsis thaliana (Mouse-ear cress)	Uncharacterized calcium-binding protein At1g02270
Ccajan_18348_c0_g1_i1	79.98	984	443	3388	1	981	0	1629	C0HJB3	Canavalia ensiformis (Jack bean) (Dolichos ensiformis)	Alpha-mannosidase (JBM) (Jbalpha-man) (EC 3.2.1.24) [Cleaved into: Alpha-mannosidase, heavy subunit; Alpha-mannosidase, light subunit]
Ccajan_51169_c0_g1_i1	79.928	279	172	1008	25	303	2.27e-166	471	Q9ASU7	Arabidopsis thaliana (Mouse-ear cress)	Peter Pan-like protein
Ccajan_51081_c0_g1_i2	79.89	363	1647	568	13	374	0	597	P29620	Oryza sativa subsp. japonica (Rice)	Cyclin-dependent kinase D-1 (CDKD;1) (EC 2.7.11.22) (EC 2.7.11.23) (CDC2+/CDC28-related protein kinase R2) (CDK-activating kinase R2) (CAK-R2)
Ccajan_11928_c1_g5_i6	79.866	149	1874	1464	4	152	6.71e-62	217	Q9ZVC2	Arabidopsis thaliana (Mouse-ear cress)	Regulatory protein NPR5 (BTB/POZ domain-containing protein NPR5) (Protein BLADE ON PETIOLE 2)
Ccajan_23906_c0_g1_i1	79.851	134	565	164	384	517	1.89e-67	230	Q7Y030	Arabidopsis thaliana (Mouse-ear cress)	O-fucosyltransferase 31 (O-FucT-31) (EC 2.4.1.-) (O-fucosyltransferase family protein)
Ccajan_9698_c0_g1_i1	79.779	272	1492	677	261	532	2.91e-144	424	Q9LZR3	Arabidopsis thaliana (Mouse-ear cress)	Glucomannan 4-beta-mannosyltransferase 9 (EC 2.4.1.32) (Cellulose synthase-like protein A9) (AtCslA9) (Glucomannan synthase) (Mannan synthase 9) (Protein RESISTANT TO AGROBACTERIUM TRANSFORMATION 4)
Ccajan_52062_c0_g1_i1	79.772	351	1638	586	41	390	0	597	Q39055	Arabidopsis thaliana (Mouse-ear cress)	GTP 3',8-cyclase, mitochondrial (EC 4.1.99.22) (Molybdenum cofactor biosynthesis enzyme CNX2) (Molybdopterin biosynthesis protein CNX2) (Molybdopterin precursor Z synthase)
Ccajan_126790_c0_g1_i1	79.73	74	1	222	181	254	1.98e-38	132	A7PZL3	Vitis vinifera (Grape)	Probable polygalacturonase (PG) (EC 3.2.1.15) (Pectinase)
Ccajan_26543_c0_g1_i1	79.699	266	348	1133	1	266	9.39e-151	430	O80719	Arabidopsis thaliana (Mouse-ear cress)	Probable receptor-like protein kinase At2g47060 (EC 2.7.11.1)
Ccajan_11788_c1_g2_i5	79.661	59	182	358	253	311	1.83e-25	100	Q9S9N8	Arabidopsis thaliana (Mouse-ear cress)	Metal transporter Nramp6 (AtNramp6)
Ccajan_125462_c0_g1_i1	79.661	59	2	178	266	324	1.9e-26	100	P26360	Ipomoea batatas (Sweet potato) (Convolvulus batatas)	ATP synthase subunit gamma, mitochondrial (F-ATPase gamma subunit)
Ccajan_9361_c0_g3_i1	79.661	59	177	1	27	85	6.15e-25	97.4	Q9S9N1	Arabidopsis thaliana (Mouse-ear cress)	Heat shock 70 kDa protein 5 (Heat shock protein 70-5) (AtHsp70-5) (Heat shock protein 70b)
Ccajan_57198_c0_g1_i1	79.646	226	1083	406	31	256	6.76e-138	395	A2RVK7	Arabidopsis thaliana (Mouse-ear cress)	Exosome complex component RRP41-like (Protein SLOWER GROWTH) (Ribosomal RNA-processing protein 41-like)
Ccajan_49295_c0_g1_i1	79.646	113	2	340	125	237	6.76e-60	192	Q6ID18	Arabidopsis thaliana (Mouse-ear cress)	Laccase-10 (EC 1.10.3.2) (Benzenediol:oxygen oxidoreductase 10) (Diphenol oxidase 10) (Urishiol oxidase 10)
Ccajan_8121_c0_g1_i2	79.63	54	1692	1853	477	530	9.79e-21	96.7	O23247	Arabidopsis thaliana (Mouse-ear cress)	Arginine--tRNA ligase, chloroplastic/mitochondrial (EC 6.1.1.19) (Arginyl-tRNA synthetase) (ArgRS) (Protein EMBRYO DEFECTIVE 1027)
Ccajan_45332_c0_g1_i1	79.63	108	53	376	240	347	5.99e-50	179	Q84KJ7	Oryza sativa subsp. japonica (Rice)	Ammonium transporter 2 member 1 (OsAMT2;1)
Ccajan_52651_c0_g2_i28	79.592	147	528	968	90	236	0	251	Q9FT72	Arabidopsis thaliana (Mouse-ear cress)	ATP-dependent DNA helicase Q-like 3 (EC 3.6.4.12) (RecQ-like protein 3) (AtRecQ3) (AtRecQl3)
Ccajan_5543_c0_g1_i1	79.573	328	2694	1723	1	327	4.43e-166	487	P36361	Phaseolus vulgaris (Kidney bean) (French bean)	Endochitinase CH5B (EC 3.2.1.14)
Ccajan_59533_c0_g1_i1	79.57	93	137	415	1	93	2.54e-53	164	Q9FE62	Arabidopsis thaliana (Mouse-ear cress)	Thioredoxin-like protein YLS8 (Protein YELLOW-LEAF-SPECIFIC GENE 8)
Ccajan_41607_c0_g1_i1	79.545	396	1069	2250	259	651	0	635	Q9LV48	Arabidopsis thaliana (Mouse-ear cress)	Proline-rich receptor-like protein kinase PERK1 (EC 2.7.11.1) (Proline-rich extensin-like receptor kinase 1) (AtPERK1)
Ccajan_46642_c0_g1_i1	79.545	308	1335	412	95	402	1.62e-155	450	O22682	Arabidopsis thaliana (Mouse-ear cress)	Probable S-sulfocysteine synthase, chloroplastic (EC 2.5.1.47) (Beta-substituted Ala synthase 5;1) (ARAth-Bsas5;1) (CS26) (O-acetylserine sulfhydrylase)
Ccajan_25894_c0_g1_i1	79.545	44	11	142	155	198	1.58e-17	83.2	Q94JW8	Arabidopsis thaliana (Mouse-ear cress)	Squamosa promoter-binding-like protein 6
Ccajan_12155_c0_g2_i3	79.545	220	256	909	432	651	3.6e-120	373	Q9LX30	Arabidopsis thaliana (Mouse-ear cress)	eIF-2-alpha kinase GCN2 (serine/threonine-protein kinase GCN2) (EC 2.7.11.1)
Ccajan_52191_c1_g2_i7	79.545	44	511	642	72	115	1.05e-15	71.2	C0LU16	Arabidopsis thaliana (Mouse-ear cress)	Mediator of RNA polymerase II transcription subunit 21 (Mediator complex subunit 21) (RNAPII complex component SRB7)
Ccajan_39187_c0_g1_i1	79.545	176	3	530	351	526	9.63e-103	306	Q84WV8	Arabidopsis thaliana (Mouse-ear cress)	Nicotinate phosphoribosyltransferase 2 (EC 6.3.4.21)
Ccajan_99444_c0_g1_i1	79.545	44	1	132	573	616	6.93e-22	88.6	Q93ZX7	Arabidopsis thaliana (Mouse-ear cress)	Probable galacturonosyltransferase 4 (EC 2.4.1.-) (Like glycosyl transferase 3)
Ccajan_33392_c0_g1_i1	79.528	127	382	2	54	180	1.21e-51	174	Q9FFR9	Arabidopsis thaliana (Mouse-ear cress)	Cation/H(+) antiporter 18 (Protein CATION/H+ EXCHANGER 18) (AtCHX18)
Ccajan_9871_c0_g1_i1	79.518	166	917	420	425	590	5.04e-76	253	Q6L5F6	Oryza sativa subsp. japonica (Rice)	Probable auxin efflux carrier component 3b (OsPIN3b) (OSPIN10b)
Ccajan_25866_c0_g4_i1	79.508	122	2	367	376	497	7.04e-66	209	Q9FL12	Arabidopsis thaliana (Mouse-ear cress)	Protease Do-like 9 (EC 3.4.21.-)
Ccajan_52665_c0_g1_i1	79.495	1029	3722	657	6	1029	0	1624	A0A068FIK2	Gossypium hirsutum (Upland cotton) (Gossypium mexicanum)	Kinesin-like protein KIN-4A (GhKINESIN-4A)
Ccajan_27940_c0_g1_i2	79.487	39	859	972	187	225	1.09e-38	34.7	Q8W033	Arabidopsis thaliana (Mouse-ear cress)	Aldehyde dehydrogenase family 3 member I1, chloroplastic (AtALDH3) (Ath-ALDH3) (EC 1.2.1.3)
Ccajan_60663_c0_g1_i1	79.487	39	1	117	361	399	1.08e-13	66.2	Q9SRM3	Arabidopsis thaliana (Mouse-ear cress)	Probable 2-oxoglutarate-dependent dioxygenase At3g111800 (EC 1.14.11.-)
Ccajan_61764_c0_g1_i1	79.487	78	2	235	129	206	4.3e-42	137	Q9ZSI1	Arabidopsis thaliana (Mouse-ear cress)	Putative expansin-A17 (AtEXPA17) (Alpha-expansin-17) (At-EXP17) (AtEx17) (Ath-ExpAlpha-1.13)
Ccajan_10828_c0_g4_i2	79.474	190	1987	2556	206	395	1.78e-99	318	Q9SKX5	Arabidopsis thaliana (Mouse-ear cress)	Probable polyamine oxidase 2 (AtPAO2) (EC 1.5.3.-) (Amine oxidase 1)
Ccajan_112886_c0_g1_i1	79.467	375	211	1332	23	384	0	528	Q10D38	Oryza sativa subsp. japonica (Rice)	Magnesium transporter MRS2-I
Ccajan_12703_c0_g1_i1	79.426	209	1526	900	928	1136	1.46e-107	345	C0LGS2	Arabidopsis thaliana (Mouse-ear cress)	Probable LRR receptor-like serine/threonine-protein kinase At4g36180 (EC 2.7.11.1)
Ccajan_620_c0_g1_i1	79.415	923	365	3112	36	958	0	1558	P93231	Solanum lycopersicum (Tomato) (Lycopersicon esculentum)	Vacuolar protein sorting-associated protein 41 homolog
Ccajan_84993_c0_g1_i1	79.412	102	25	330	1	101	1.8e-20	85.1	F4J7T2	Arabidopsis thaliana (Mouse-ear cress)	Chromatin modification-related protein EAF1 B (ESA1-associated factor 1 B)
Ccajan_24082_c0_g3_i1	79.412	34	107	6	134	167	7.71e-16	69.7	Q9LX93	Arabidopsis thaliana (Mouse-ear cress)	E3 ubiquitin-protein ligase RING1 (EC 2.3.2.27) (RING-H2 finger protein ATL55) (RING-type E3 ubiquitin transferase ATL55)
Ccajan_24082_c0_g2_i1	79.412	34	107	6	134	167	4.5e-16	70.1	Q9LX93	Arabidopsis thaliana (Mouse-ear cress)	E3 ubiquitin-protein ligase RING1 (EC 2.3.2.27) (RING-H2 finger protein ATL55) (RING-type E3 ubiquitin transferase ATL55)
Ccajan_12243_c2_g2_i6	79.397	199	629	42	112	309	7.66e-96	293	P47927	Arabidopsis thaliana (Mouse-ear cress)	Floral homeotic protein APETALA 2
Ccajan_28498_c0_g1_i1	79.381	97	1	291	412	508	1.78e-51	170	P48422	Arabidopsis thaliana (Mouse-ear cress)	Cytochrome P450 86A1 (EC 1.14.14.80) (CYPLXXXVI) (P450-dependent fatty acid omega-hydroxylase) (Protein HYDROXYLASE OF ROOT SUBERIZED TISSUE)
Ccajan_12294_c2_g12_i1	79.365	63	74	262	1	63	1.14e-31	106	P33083	Glycine max (Soybean) (Glycine hispida)	Auxin-induced protein 6B
Ccajan_24899_c0_g1_i1	79.348	92	1	276	190	281	9.85e-47	157	O65719	Arabidopsis thaliana (Mouse-ear cress)	Heat shock 70 kDa protein 3 (Heat shock cognate 70 kDa protein 3) (Heat shock cognate protein 70-3) (AtHsc70-3) (Heat shock protein 70-3) (AtHsp70-3)
Ccajan_229_c0_g1_i1	79.31	29	112	26	252	280	3.36e-08	55.5	Q9SJJ3	Arabidopsis thaliana (Mouse-ear cress)	BEL1-like homeodomain protein 8 (BEL1-like protein 8) (Protein POUND-FOOLISH)
Ccajan_45429_c0_g2_i1	79.292	367	1	1095	134	500	0	514	Q9ZPJ8	Arabidopsis thaliana (Mouse-ear cress)	Ammonium transporter 1 member 2 (AtAMT1;2)
Ccajan_15064_c0_g1_i1	79.279	111	644	312	1	111	4.4e-61	189	Q9SRL8	Arabidopsis thaliana (Mouse-ear cress)	LOB domain-containing protein 21 (ASYMMETRIC LEAVES 2-like protein 12) (AS2-like protein 12)
Ccajan_27802_c0_g1_i1	79.268	164	646	158	366	529	3.38e-92	280	Q66GQ6	Arabidopsis thaliana (Mouse-ear cress)	Type I inositol polyphosphate 5-phosphatase 5 (At5PTase5) (EC 3.1.3.-) (Protein BRISTLED 1) (Protein DEFORMED ROOT HAIRS 4)
Ccajan_18110_c0_g1_i1	79.261	352	1333	278	20	366	0	579	O82210	Arabidopsis thaliana (Mouse-ear cress)	Probable protein arginine N-methyltransferase 1.2 (AtPRMT12) (EC 2.1.1.-)
Ccajan_41598_c0_g1_i2	79.259	135	442	38	33	167	1.44e-77	238	A0SPJ3	Triticum turgidum subsp. durum (Durum wheat) (Triticum durum)	NAC transcription factor NAM-A1 (TtNAM-A1)
Ccajan_8073_c0_g2_i1	79.245	106	28	339	65	170	3.35e-54	184	O04017	Arabidopsis thaliana (Mouse-ear cress)	Protein CUP-SHAPED COTYLEDON 2 (NAC domain-containing protein 98) (ANAC098) (NAC domain-containing protein CUC2)
Ccajan_52425_c2_g1_i1	79.245	159	300	764	19	176	6.77e-84	253	Q67XJ2	Arabidopsis thaliana (Mouse-ear cress)	Nuclear transcription factor Y subunit B-10 (AtNF-YB-10)
Ccajan_11775_c0_g1_i1	79.221	154	372	833	1	153	2.29e-83	251	Q9C9G6	Arabidopsis thaliana (Mouse-ear cress)	Protein AE7 (AS1/2 enhancer 7) (Asymmetric leaves 1/2 enhancer 7)
Ccajan_109169_c0_g1_i1	79.195	149	448	2	509	657	3.48e-86	266	Q9LZQ9	Arabidopsis thaliana (Mouse-ear cress)	Probable pre-mRNA-splicing factor ATP-dependent RNA helicase DEAH2 (EC 3.6.4.13) (DEAH RNA helicase homolog PRP43)
Ccajan_26813_c1_g1_i1	79.167	96	1028	741	88	183	3.26e-95	164	Q8L6Z7	Arabidopsis thaliana (Mouse-ear cress)	Exonuclease 1 (EC 3.1.-.-)
Ccajan_65975_c0_g1_i1	79.167	96	430	717	87	182	3.1e-49	169	P37216	Solanum lycopersicum (Tomato) (Lycopersicon esculentum)	Phospho-2-dehydro-3-deoxyheptonate aldolase 2, chloroplastic (EC 2.5.1.54) (3-deoxy-D-arabino-heptulosonate 7-phosphate synthase 2) (DAHP synthase 2) (Phospho-2-keto-3-deoxyheptonate aldolase 2)
Ccajan_33899_c0_g2_i1	79.167	24	106	177	16	39	4.6e-05	42.7	Q9FWW5	Arabidopsis thaliana (Mouse-ear cress)	WEB family protein At1g12150
Ccajan_12244_c1_g4_i1	79.167	24	432	361	252	275	7.31e-12	44.3	Q7XJS0	Arabidopsis thaliana (Mouse-ear cress)	Histone-lysine N-methyltransferase ASHR1 (EC 2.1.1.43) (ASH1-related protein 1) (Protein SET DOMAIN GROUP 37)
Ccajan_77972_c0_g1_i1	79.167	24	72	1	218	241	3.22e-07	47	Q9LMR3	Arabidopsis thaliana (Mouse-ear cress)	Arogenate dehydrogenase 2, chloroplastic (EC 1.3.1.78) (TyrAAT2)
Ccajan_1036_c0_g1_i1	79.167	24	301	233	257	280	0.000256	38.5	Q9M2D9	Arabidopsis thaliana (Mouse-ear cress)	Transcription factor MYB41 (Myb-related protein 41) (AtMYB41) (Protein LATE MERISTEM IDENTITY 2)
Ccajan_62609_c0_g1_i1	79.167	24	293	222	129	152	6.01e-07	45.8	P48528	Arabidopsis thaliana (Mouse-ear cress)	Serine/threonine-protein phosphatase PP-X isozyme 2 (EC 3.1.3.16)
Ccajan_51621_c1_g1_i2	79.115	565	222	1907	8	568	0	951	Q9SW48	Arabidopsis thaliana (Mouse-ear cress)	Probable alkaline/neutral invertase B (A/N-INVB) (EC 3.2.1.26)
Ccajan_12294_c2_g3_i4	79.104	67	262	462	1	67	1.87e-35	118	P33080	Glycine max (Soybean) (Glycine hispida)	Auxin-induced protein X10A
Ccajan_88836_c0_g1_i1	79.096	177	531	1	330	506	5.74e-95	298	F4I507	Arabidopsis thaliana (Mouse-ear cress)	Myosin-3 (Myosin VIII A) (AtVIIIA)
Ccajan_20525_c0_g2_i1	79.095	641	340	2259	10	643	0	991	P53393	Stylosanthes hamata (Caribbean stylo)	Low affinity sulfate transporter 3
Ccajan_128073_c0_g1_i1	79.091	110	2	331	108	217	4.98e-46	154	P52914	Pisum sativum (Garden pea)	Nucleoside-triphosphatase (NTPase) (EC 3.6.1.15) (Nucleoside triphosphate phosphohydrolase) (Apyrase)
Ccajan_123447_c0_g1_i1	79.07	43	129	1	1	43	1.4e-16	73.6	Q8GUH7	Arabidopsis thaliana (Mouse-ear cress)	CSC1-like protein HYP1 (HYPOTHETICAL PROTEIN 1)
Ccajan_75227_c0_g1_i1	79.07	86	2	259	446	531	1.16e-48	161	Q0IQU1	Oryza sativa subsp. japonica (Rice)	Laccase-22 (EC 1.10.3.2) (Benzenediol:oxygen oxidoreductase 22) (Diphenol oxidase 22) (Urishiol oxidase 22)
Ccajan_42188_c0_g1_i1	79.066	621	338	2194	1	617	0	988	Q9LYR6	Arabidopsis thaliana (Mouse-ear cress)	Protein NRT1/ PTR FAMILY 6.1 (AtNPF6.1)
Ccajan_10525_c0_g2_i2	79.054	148	562	1005	83	230	1.81e-112	231	Q8H0W0	Arabidopsis thaliana (Mouse-ear cress)	Protein LOW PSII ACCUMULATION 3, chloroplastic
Ccajan_98112_c0_g1_i1	79.032	62	828	643	128	189	1.18e-27	111	O04609	Arabidopsis thaliana (Mouse-ear cress)	WRKY transcription factor 22 (WRKY DNA-binding protein 22)
Ccajan_26810_c0_g1_i1	79.032	62	188	3	28	89	1.18e-25	100	Q6H647	Oryza sativa subsp. japonica (Rice)	Putative inactive kinesin-like protein KIN-7B (Fragment)
Ccajan_8964_c0_g2_i2	78.986	138	146	559	20	154	7.98e-72	221	Q9ZWS6	Arabidopsis thaliana (Mouse-ear cress)	Two-component response regulator ARR6
Ccajan_51731_c0_g1_i3	78.972	428	222	1487	13	440	0	728	Q8RY00	Arabidopsis thaliana (Mouse-ear cress)	Sialyltransferase-like protein 2 (EC 2.4.-.-)
Ccajan_45684_c0_g1_i2	78.947	19	896	952	337	355	0.000299	43.1	Q9C5D3	Arabidopsis thaliana (Mouse-ear cress)	Heavy metal-associated isoprenylated plant protein 7 (AtHIP07) (Farnesylated protein 3) (AtFP3)
Ccajan_110479_c0_g1_i1	78.947	171	830	318	28	198	2.55e-96	283	Q9SDD6	Oryza sativa subsp. japonica (Rice)	Peroxiredoxin-2F, mitochondrial (EC 1.11.1.15) (Peroxiredoxin IIF) (Thioredoxin peroxidase 2F)
Ccajan_35701_c0_g1_i2	78.947	247	137	877	1	241	1.26e-141	405	Q06548	Arabidopsis thaliana (Mouse-ear cress)	Probable serine/threonine-protein kinase PBL9 (EC 2.7.11.1) (PBS1-like protein 9) (Protein kinase 1A)
Ccajan_26528_c0_g2_i1	78.947	19	61	5	375	393	0.000516	41.2	Q7Y1C8	Oryza sativa subsp. japonica (Rice)	Kinesin-like protein KIN-14G
Ccajan_35891_c0_g1_i1	78.947	19	489	545	112	130	0.001	38.9	Q6VBB2	Oryza sativa subsp. japonica (Rice)	Heat stress transcription factor A-2b (Heat stress transcription factor 18) (OsHsf-18) (Heat stress transcription factor 5) (rHsf5)
Ccajan_51310_c0_g1_i1	78.947	19	384	328	1122	1140	0.001	38.9	Q9M1Q9	Arabidopsis thaliana (Mouse-ear cress)	ABC transporter B family member 21 (ABC transporter ABCB.21) (AtABCB21) (Multidrug resistance protein 17) (P-glycoprotein 21)
Ccajan_31547_c0_g3_i1	78.947	76	1	228	267	342	1.98e-39	136	Q9LKA9	Arabidopsis thaliana (Mouse-ear cress)	Probable beta-1,3-galactosyltransferase 13 (EC 2.4.1.-)
Ccajan_24670_c1_g1_i1	78.947	19	407	351	300	318	0.001	38.1	P27774	Mesembryanthemum crystallinum (Common ice plant) (Cryophytum crystallinum)	Phosphoribulokinase, chloroplastic (PRK) (PRKase) (EC 2.7.1.19) (Phosphopentokinase)
Ccajan_48075_c0_g1_i1	78.947	19	4	60	452	470	0.001	38.1	B9FDE0	Oryza sativa subsp. japonica (Rice)	Probable serine/threonine-protein kinase BSK3 (EC 2.7.11.1) (Brassinosteroid-signaling kinase 3) (OsBSK3) (Receptor-like cytoplasmic kinase 173) (OsRLCK173)
Ccajan_10006_c0_g1_i1	78.947	95	4	288	256	350	1.55e-50	164	O04706	Triticum aestivum (Wheat)	Gibberellin 20 oxidase 1-B (EC 1.14.11.-) (GA 20-oxidase 1-B) (Gibberellin C-20 oxidase 1-B) (TaGA20ox1-B) (Ta20ox1B)
Ccajan_14883_c0_g1_i1	78.947	19	382	326	59	77	0.000404	38.9	Q9FQ24	Arabidopsis thaliana (Mouse-ear cress)	Protein TONNEAU 1b
Ccajan_121750_c0_g1_i1	78.947	19	278	334	119	137	0.000153	39.7	Q39050	Arabidopsis thaliana (Mouse-ear cress)	Casein kinase 1-like protein 11 (EC 2.7.11.1) (Protein CASEIN KINASE I-LIKE 11)
Ccajan_119599_c0_g1_i1	78.947	38	134	21	7	44	2.65e-13	64.7	A8SEE7	Ceratophyllum demersum (Rigid hornwort) (Coontail)	Protein Ycf2
Ccajan_52681_c0_g2_i2	78.947	38	310	197	184	221	8.92e-13	62.8	Q9LSM9	Arabidopsis thaliana (Mouse-ear cress)	Serine carboxypeptidase-like 33 (EC 3.4.16.-)
Ccajan_120658_c0_g1_i1	78.947	19	250	306	817	835	0.00061	37.7	Q2EEX7	Helicosporidium sp. subsp. Simulium jonesii (Green alga)	ATP-dependent zinc metalloprotease FtsH homolog
Ccajan_42957_c0_g3_i1	78.947	19	59	3	176	194	0.001	36.2	A2XQV4	Oryza sativa subsp. indica (Rice)	Electron transfer flavoprotein subunit beta, mitochondrial (Beta-ETF)
Ccajan_25065_c0_g1_i1	78.947	19	288	232	483	501	8.73e-06	42.7	Q9LDD8	Arabidopsis thaliana (Mouse-ear cress)	Methylcrotonoyl-CoA carboxylase beta chain, mitochondrial (MCCase subunit beta) (EC 6.4.1.4) (3-methylcrotonyl-CoA carboxylase 2) (3-methylcrotonyl-CoA:carbon dioxide ligase subunit beta)
Ccajan_87510_c0_g1_i1	78.947	19	4	60	172	190	0.000128	39.3	M1BYJ7	Solanum tuberosum (Potato)	External alternative NAD(P)H-ubiquinone oxidoreductase B1, mitochondrial (EC 1.6.5.9) (External alternative NADH dehydrogenase NDB1) (NADH:ubiquinone reductase (non-electrogenic) NDB1)
Ccajan_112716_c0_g1_i1	78.947	19	246	190	185	203	9.41e-05	38.9	Q43295	Arabidopsis thaliana (Mouse-ear cress)	Adenylyl-sulfate kinase 1, chloroplastic (EC 2.7.1.25) (ATP adenosine-5'-phosphosulfate 3'-phosphotransferase 1) (Adenosine-5'-phosphosulfate kinase 1) (APS kinase 1)
Ccajan_127463_c0_g1_i1	78.947	19	57	1	176	194	6.49e-05	39.7	Q94A08	Arabidopsis thaliana (Mouse-ear cress)	Probable galactinol--sucrose galactosyltransferase 2 (EC 2.4.1.82) (Protein SEED IMBIBITION 2) (Raffinose synthase 2)
Ccajan_43912_c0_g3_i1	78.947	19	58	2	1	19	0.000139	38.5	H3K2Y6	Arabidopsis thaliana (Mouse-ear cress)	Mediator of RNA polymerase II transcription subunit 12 (Protein CENTER CITY) (Protein CRYPTIC PRECOCIOUS)
Ccajan_44545_c0_g2_i1	78.947	19	58	2	34	52	3.88e-05	39.3	Q9AST6	Arabidopsis thaliana (Mouse-ear cress)	Vacuolar protein sorting-associated protein 55 homolog
Ccajan_7777_c0_g1_i1	78.919	185	30	584	1	183	7.25e-88	259	Q9XFR5	Arabidopsis thaliana (Mouse-ear cress)	Serine/arginine-rich splicing factor SR30 (At-SR30) (At-SRp30) (AtSR30) (SF2/ASF-like splicing modulator Srp30) (Serine-arginine rich RNA binding protein 30)
Ccajan_15592_c0_g1_i1	78.906	128	385	2	7	134	7.41e-71	223	Q9FR44	Arabidopsis thaliana (Mouse-ear cress)	Phosphoethanolamine N-methyltransferase 1 (AtNMT1) (PEAMT 1) (EC 2.1.1.103) (Protein XIPOTL 1)
Ccajan_55190_c0_g1_i1	78.899	218	3	656	281	498	1.39e-117	348	Q9SEK3	Spinacia oleracea (Spinach)	Hexokinase-1 (EC 2.7.1.1) (SoHxK1)
Ccajan_24230_c0_g1_i1	78.889	450	1622	288	11	459	0	739	Q6AVG6	Oryza sativa subsp. japonica (Rice)	4-hydroxy-3-methylbut-2-enyl diphosphate reductase, chloroplastic (EC 1.17.7.4)
Ccajan_9268_c1_g1_i1	78.866	194	585	4	94	287	3.51e-118	340	Q65XV8	Oryza sativa subsp. japonica (Rice)	Receptor-like cytoplasmic kinase 176 (OsRLCK176) (EC 2.7.11.1)
Ccajan_44381_c0_g1_i1	78.846	52	1061	906	61	112	4.13e-22	94	Q9SVL0	Arabidopsis thaliana (Mouse-ear cress)	Zinc-finger homeodomain protein 7 (AtZHD7) (Homeobox protein 28) (AtHB-28)
Ccajan_50066_c0_g1_i2	78.81	269	1148	345	137	404	5.76e-144	430	Q9SII6	Arabidopsis thaliana (Mouse-ear cress)	Probable serine/threonine-protein kinase PIX13 (EC 2.7.11.1)
Ccajan_42974_c0_g2_i1	78.788	33	462	560	5	37	1.83e-08	57	Q10CV4	Oryza sativa subsp. japonica (Rice)	Putative ammonium transporter 4 member 1 (OsAMT4;1)
Ccajan_8744_c1_g1_i1	78.788	66	302	499	74	139	1.94e-29	117	Q9LSD5	Arabidopsis thaliana (Mouse-ear cress)	Transcription factor TCP20
Ccajan_27867_c0_g1_i3	78.788	33	480	578	274	306	3.08e-17	63.5	Q9FY51	Arabidopsis thaliana (Mouse-ear cress)	Hydroxyproline O-arabinosyltransferase 3 (EC 2.4.2.58)
Ccajan_43880_c0_g1_i1	78.788	33	62	160	1572	1604	9.47e-12	58.5	F4IG73	Arabidopsis thaliana (Mouse-ear cress)	BEACH domain-containing protein C2 (BEACH-domain homolog C2)
Ccajan_56891_c0_g1_i1	78.761	113	577	239	1	113	2.58e-49	157	O04350	Arabidopsis thaliana (Mouse-ear cress)	Tubulin-folding cofactor A (AtTFCA) (CFA) (Protein KIESEL) (TCP1-chaperonin cofactor A) (Tubulin-specific chaperone A)
Ccajan_51194_c1_g4_i1	78.733	221	3	665	216	436	9.04e-130	377	Q9ZVM9	Arabidopsis thaliana (Mouse-ear cress)	Probable serine/threonine-protein kinase At1g54610 (EC 2.7.11.1)
Ccajan_43146_c0_g1_i2	78.723	94	282	1	47	140	1.77e-50	168	Q9FMF5	Arabidopsis thaliana (Mouse-ear cress)	Root phototropism protein 3 (BTB/POZ domain-containing protein RPT3) (Non-phototropic hypocotyl protein 3)
Ccajan_12139_c2_g7_i1	78.689	61	355	537	150	206	6.54e-24	98.2	O82653	Arabidopsis thaliana (Mouse-ear cress)	GTP-binding protein ERG
Ccajan_27640_c0_g1_i1	78.689	122	39	404	1	122	4.24e-67	199	P62302	Glycine max (Soybean) (Glycine hispida)	40S ribosomal protein S13
Ccajan_50192_c0_g5_i1	78.689	61	185	3	1399	1459	5.14e-14	66.2	Q9LK64	Arabidopsis thaliana (Mouse-ear cress)	ABC transporter C family member 3 (ABC transporter ABCC.3) (AtABCC3) (EC 3.6.3.44) (ATP-energized glutathione S-conjugate pump 3) (Glutathione S-conjugate-transporting ATPase 3) (Multidrug resistance-associated protein 3)
Ccajan_10525_c0_g2_i6	78.683	319	220	1176	40	358	1.98e-168	491	Q8H0W0	Arabidopsis thaliana (Mouse-ear cress)	Protein LOW PSII ACCUMULATION 3, chloroplastic
Ccajan_54532_c0_g1_i1	78.623	276	254	1081	1	276	3.6e-150	429	P42056	Solanum tuberosum (Potato)	Mitochondrial outer membrane protein porin of 36 kDa (POM 36) (Voltage-dependent anion-selective channel protein) (VDAC)
Ccajan_52328_c1_g1_i1	78.603	229	72	749	1	229	2.65e-130	389	Q2TSC7	Lotus japonicus (Lotus corniculatus var. japonicus)	Glutathione gamma-glutamylcysteinyltransferase 1 (EC 2.3.2.15) (LjPCS1-8R) (Phytochelatin synthase 1)
Ccajan_46730_c0_g1_i1	78.58	789	2334	4	83	870	0	1226	Q9FZ06	Arabidopsis thaliana (Mouse-ear cress)	Kinesin-like protein KIN-UA (AtKINUa) (Protein ARMADILLO REPEAT KINESIN3) (Protein ARMADILLO REPEAT-CONTAINING KINESIN 3) (kinesin-like protein PAK)
Ccajan_10882_c0_g3_i3	78.571	42	657	532	38	79	3.49e-43	74.3	Q7DLR9	Arabidopsis thaliana (Mouse-ear cress)	Proteasome subunit beta type-4 (EC 3.4.25.1) (20S proteasome beta subunit G-1) (Proteasome component H) (Proteasome subunit beta type-7)
Ccajan_5400_c0_g1_i1	78.571	28	85	2	4	31	7.2e-08	48.5	Q38845	Arabidopsis thaliana (Mouse-ear cress)	Serine/threonine-protein phosphatase 2A 65 kDa regulatory subunit A alpha isoform (AtA alpha) (PP2A, subunit A, alpha isoform) (PR-65 A) (Protein ROOTS CURL IN NAPHTHYLPHTHALAMIC ACID 1) (Protein enhancer of ethylene-response 1)
Ccajan_2247_c0_g1_i1	78.571	42	54	179	828	869	5.48e-16	70.9	Q9MA60	Arabidopsis thaliana (Mouse-ear cress)	Formin-like protein 11 (AtFH11)
Ccajan_41634_c0_g1_i1	78.534	382	45	1190	11	392	0	640	Q9MAK9	Arabidopsis thaliana (Mouse-ear cress)	26S proteasome regulatory subunit S10B homolog B (26S proteasome AAA-ATPase subunit RPT4b) (26S proteasome subunit S10B homolog B) (Regulatory particle triple-A ATPase subunit 4b)
Ccajan_27813_c0_g2_i2	78.51	349	533	1579	111	459	0	541	Q8L3X9	Arabidopsis thaliana (Mouse-ear cress)	3-oxoacyl-[acyl-carrier-protein] synthase, mitochondrial (EC 2.3.1.41) (Beta-ketoacyl-ACP synthase) (mtKAS)
Ccajan_54596_c0_g1_i1	78.499	786	2635	278	308	1080	0	1239	Q9M081	Arabidopsis thaliana (Mouse-ear cress)	Protein transport protein Sec24-like At4g32640
Ccajan_115160_c0_g1_i1	78.481	79	4	240	6	84	1.83e-43	149	Q9SWW6	Arabidopsis thaliana (Mouse-ear cress)	Cellulose synthase A catalytic subunit 7 [UDP-forming] (AtCesA7) (EC 2.4.1.12) (Protein FRAGILE FIBER 5) (Protein IRREGULAR XYLEM 3) (AtIRX3)
Ccajan_48122_c1_g1_i2	78.462	65	276	470	29	93	2.16e-28	117	Q2QN36	Oryza sativa subsp. japonica (Rice)	Probable protein phosphatase 2C 78 (OsPP2C78) (EC 3.1.3.16)
Ccajan_104739_c0_g1_i1	78.462	130	392	3	294	423	3.01e-59	191	Q9SFC4	Arabidopsis thaliana (Mouse-ear cress)	O-fucosyltransferase 24 (O-FucT-24) (EC 2.4.1.-) (O-fucosyltransferase family protein)
Ccajan_48259_c0_g1_i1	78.451	710	186	2315	4	713	0	1051	O04015	Actinidia deliciosa (Kiwi)	Delta-1-pyrroline-5-carboxylate synthase (P5CS) [Includes: Glutamate 5-kinase (GK) (EC 2.7.2.11) (Gamma-glutamyl kinase); Gamma-glutamyl phosphate reductase (GPR) (EC 1.2.1.41) (Glutamate-5-semialdehyde dehydrogenase) (Glutamyl-gamma-semialdehyde dehydrogenase)]
Ccajan_111912_c0_g1_i1	78.448	348	399	1442	16	363	0	571	Q9SD81	Arabidopsis thaliana (Mouse-ear cress)	Glycerophosphodiester phosphodiesterase GDPD6 (EC 3.1.4.46) (Glycerophosphodiester phosphodiesterase 6) (ATGDPD6)
Ccajan_122380_c0_g1_i1	78.409	88	15	278	64	151	3.37e-49	160	Q8LPI7	Arabidopsis thaliana (Mouse-ear cress)	Casein kinase 1-like protein 4 (EC 2.7.11.1) (Protein CASEIN KINASE I-LIKE 4) (CK1.4)
Ccajan_9791_c0_g1_i1	78.378	407	1804	584	1	407	0	698	A8MRC7	Arabidopsis thaliana (Mouse-ear cress)	Probable beta-1,3-galactosyltransferase 2 (EC 2.4.1.-)
Ccajan_18507_c0_g1_i1	78.378	74	222	1	327	400	2.91e-33	119	B9DFU2	Arabidopsis thaliana (Mouse-ear cress)	Cytochrome P450 711A1 (EC 1.14.-.-) (Protein MORE AXILLARY BRANCHES 1)
Ccajan_46734_c0_g1_i1	78.371	356	70	1128	131	472	0	560	Q3EDL4	Arabidopsis thaliana (Mouse-ear cress)	Probable serine/threonine-protein kinase At1g01540 (EC 2.7.11.1)
Ccajan_10525_c0_g2_i10	78.327	263	318	1106	96	358	2.17e-141	419	Q8H0W0	Arabidopsis thaliana (Mouse-ear cress)	Protein LOW PSII ACCUMULATION 3, chloroplastic
Ccajan_119980_c0_g1_i1	78.313	83	3	245	634	716	9.12e-20	86.3	O65717	Arabidopsis thaliana (Mouse-ear cress)	Cyclic nucleotide-gated ion channel 1 (AtCNGC1) (Cyclic nucleotide- and calmodulin-regulated ion channel 1)
Ccajan_45292_c0_g1_i1	78.286	175	216	734	1	175	6.87e-97	288	Q9C6Z2	Arabidopsis thaliana (Mouse-ear cress)	Nudix hydrolase 25 (AtNUDT25) (EC 3.6.1.17) (Bis(5'-nucleosyl)-tetraphosphatase (asymmetrical))
Ccajan_10606_c0_g1_i1	78.261	46	492	629	256	301	5.46e-38	85.1	C7G304	Solanum lycopersicum (Tomato) (Lycopersicon esculentum)	Galactinol synthase 2 (GolS-2) (SlGolS2) (EC 2.4.1.123)
Ccajan_11615_c1_g1_i1	78.261	184	245	796	53	233	9.36e-97	295	O81081	Arabidopsis thaliana (Mouse-ear cress)	Laccase-2 (EC 1.10.3.2) (Benzenediol:oxygen oxidoreductase 2) (Diphenol oxidase 2) (Urishiol oxidase 2)
Ccajan_23962_c0_g1_i1	78.261	23	1	69	117	139	7.02e-06	45.8	O80910	Arabidopsis thaliana (Mouse-ear cress)	TOM1-like protein 6
Ccajan_75637_c0_g1_i1	78.261	69	222	19	1	69	2.72e-31	110	Q41274	Sinapis alba (White mustard) (Brassica hirta)	Agamous-like MADS-box protein AGL8 homolog (MADS B)
Ccajan_37631_c0_g1_i1	78.238	193	275	853	32	224	5.31e-114	332	Q9FHM9	Arabidopsis thaliana (Mouse-ear cress)	Protein EXORDIUM-like 3
Ccajan_80344_c0_g1_i1	78.218	101	308	6	16	116	6.8e-40	134	O65353	Helianthus annuus (Common sunflower)	60S ribosomal protein L5
Ccajan_10955_c0_g2_i1	78.182	55	1083	919	87	141	1.25e-22	99	Q2V9B0	Solanum tuberosum (Potato)	Transcription factor MYB1R1 (Myb-related protein R1) (StMYB1R-1)
Ccajan_10955_c0_g2_i2	78.182	55	966	802	87	141	7.87e-23	99.8	Q2V9B0	Solanum tuberosum (Potato)	Transcription factor MYB1R1 (Myb-related protein R1) (StMYB1R-1)
Ccajan_78630_c0_g1_i1	78.182	110	3	332	490	599	1.06e-61	201	Q8GUH1	Arabidopsis thaliana (Mouse-ear cress)	U-box domain-containing protein 33 (Plant U-box protein 33) [Includes: E3 ubiquitin ligase (EC 2.3.2.27) (RING-type E3 ubiquitin transferase); Serine/threonine-protein kinase (EC 2.7.11.-)]
Ccajan_50236_c0_g3_i1	78.173	197	884	294	3	199	8e-100	292	Q7XDB8	Oryza sativa subsp. japonica (Rice)	Probable cytokinin riboside 5'-monophosphate phosphoribohydrolase LOGL10 (EC 3.2.2.n1) (Protein LONELY GUY-like 10)
Ccajan_52805_c0_g8_i1	78.125	32	3771	3676	154	185	1.46e-09	60.1	Q38732	Antirrhinum majus (Garden snapdragon)	DAG protein, chloroplastic
Ccajan_52061_c0_g1_i1	78.125	96	3122	3409	1	96	1.97e-48	167	Q9SK39	Arabidopsis thaliana (Mouse-ear cress)	Probable steroid-binding protein 3 (AtMP3) (Membrane-associated progesterone-binding protein 2) (AtMAPR2)
Ccajan_24664_c0_g2_i1	78.125	96	290	3	651	746	1.54e-46	158	Q9LYS2	Arabidopsis thaliana (Mouse-ear cress)	ABC transporter C family member 10 (ABC transporter ABCC.10) (AtABCC10) (EC 3.6.3.44) (ATP-energized glutathione S-conjugate pump 14) (Glutathione S-conjugate-transporting ATPase 14) (Multidrug resistance-associated protein 14)
Ccajan_11625_c0_g1_i5	78.115	626	2190	337	13	638	0	991	Q9LFS4	Arabidopsis thaliana (Mouse-ear cress)	Protein NSP-INTERACTING KINASE 1 (AtNIK1) (EC 2.7.11.1) (LRR receptor-like serine/threonine-protein kinase NIK1)
Ccajan_7777_c0_g1_i3	78.082	146	30	467	1	144	2.95e-62	193	Q9XFR5	Arabidopsis thaliana (Mouse-ear cress)	Serine/arginine-rich splicing factor SR30 (At-SR30) (At-SRp30) (AtSR30) (SF2/ASF-like splicing modulator Srp30) (Serine-arginine rich RNA binding protein 30)
Ccajan_9783_c0_g1_i2	78.056	360	147	1226	1	360	0	545	Q9XFW4	Brassica napus (Rape)	1-acyl-sn-glycerol-3-phosphate acyltransferase 2 (EC 2.3.1.51) (Lysophosphatidyl acyltransferase 2)
Ccajan_66101_c0_g1_i1	78.049	246	735	1	128	373	1.24e-142	410	Q9SRQ7	Arabidopsis thaliana (Mouse-ear cress)	Non-specific phospholipase C4 (EC 3.1.4.3)
Ccajan_8213_c0_g2_i1	78.049	82	126	362	17	98	6.33e-38	132	Q9SR33	Arabidopsis thaliana (Mouse-ear cress)	Oxysterol-binding protein-related protein 3B (OSBP-related protein 3B)
Ccajan_54399_c0_g1_i1	78.036	387	586	1746	1	387	0	644	Q5Z8P0	Oryza sativa subsp. japonica (Rice)	Probable protein phosphatase 2C 60 (OsPP2C60) (EC 3.1.3.16)
Ccajan_51400_c0_g1_i1	78.028	355	448	1509	46	400	0	576	Q9SN46	Arabidopsis thaliana (Mouse-ear cress)	Leucine-rich repeat extensin-like protein 5 (AtLRX5) (LRR/EXTENSIN5) (Cell wall hydroxyproline-rich glycoprotein)
Ccajan_8347_c0_g1_i1	78.026	537	190	1800	21	557	0	866	Q8VZA1	Arabidopsis thaliana (Mouse-ear cress)	Laccase-11 (EC 1.10.3.2) (Benzenediol:oxygen oxidoreductase 11) (Diphenol oxidase 11) (Urishiol oxidase 11)
Ccajan_50054_c0_g2_i1	78.022	364	173	1255	1	363	0	612	Q8L4Y5	Arabidopsis thaliana (Mouse-ear cress)	Actin-related protein 7
Ccajan_28149_c0_g1_i1	78	50	30	179	548	597	6.85e-16	82	O04086	Arabidopsis thaliana (Mouse-ear cress)	Probable receptor-like protein kinase At1g11050 (EC 2.7.11.1)
Ccajan_119486_c0_g2_i1	78	50	56	205	311	360	1.35e-18	77.8	Q6YUU5	Oryza sativa subsp. japonica (Rice)	Putative multidrug resistance protein (P-glycoprotein)
Ccajan_43974_c0_g1_i2	77.984	377	152	1273	1	374	0	576	Q9SJW6	Arabidopsis thaliana (Mouse-ear cress)	Actin-related protein 2/3 complex subunit 1B (Actin-related protein C1) (Actin-related protein C1B) (Arp2/3 complex 41 kDa subunit) (p41-ARC)
Ccajan_23601_c0_g1_i1	77.98	495	324	1793	21	515	0	809	Q8W486	Arabidopsis thaliana (Mouse-ear cress)	O-fucosyltransferase 1 (O-FucT-1) (EC 2.4.1.-) (O-fucosyltransferase family protein)
Ccajan_11925_c0_g1_i23	77.976	168	1182	679	3	170	2.36e-74	249	P30364	Lupinus angustifolius (Narrow-leaved blue lupine)	Isoaspartyl peptidase/L-asparaginase (EC 3.4.19.5) (L-asparagine amidohydrolase) [Cleaved into: Isoaspartyl peptidase/L-asparaginase subunit alpha; Isoaspartyl peptidase/L-asparaginase subunit beta]
Ccajan_11925_c0_g1_i24	77.976	168	1182	679	3	170	2.09e-74	249	P30364	Lupinus angustifolius (Narrow-leaved blue lupine)	Isoaspartyl peptidase/L-asparaginase (EC 3.4.19.5) (L-asparagine amidohydrolase) [Cleaved into: Isoaspartyl peptidase/L-asparaginase subunit alpha; Isoaspartyl peptidase/L-asparaginase subunit beta]
Ccajan_56_c0_g2_i1	77.969	699	2438	357	4	699	0	1070	F4KD71	Arabidopsis thaliana (Mouse-ear cress)	Urea-proton symporter DUR3 (AtDUR3) (High-affinity urea active transporter DUR3)
Ccajan_51511_c0_g1_i4	77.966	118	1366	1013	369	485	5.41e-49	176	F4JTN2	Arabidopsis thaliana (Mouse-ear cress)	Protein LAZ1 (Lazarus1)
Ccajan_89540_c0_g1_i1	77.966	118	355	2	33	150	3.84e-65	199	Q9LHE7	Arabidopsis thaliana (Mouse-ear cress)	Phytochrome-associated serine/threonine-protein phosphatase 3 (AtFyPP3) (EC 3.1.3.16) (Protein EMBRYO DEFECTIVE 2736)
Ccajan_51899_c0_g2_i8	77.941	68	726	929	50	117	9.04e-31	124	F4J2J6	Arabidopsis thaliana (Mouse-ear cress)	Protein REVEILLE 7-like
Ccajan_41654_c0_g1_i1	77.941	68	561	358	221	288	7.51e-32	125	Q9SD38	Arabidopsis thaliana (Mouse-ear cress)	GATA transcription factor 6
Ccajan_42389_c0_g1_i1	77.907	86	324	575	1	86	3.32e-39	135	Q8LD26	Arabidopsis thaliana (Mouse-ear cress)	Dormancy-associated protein homolog 3 (DRM1 homolog 3)
Ccajan_51943_c0_g1_i7	77.857	140	137	556	28	167	8.43e-111	227	Q9M153	Arabidopsis thaliana (Mouse-ear cress)	GDSL esterase/lipase At4g01130 (EC 3.1.1.-) (Extracellular lipase At4g01130)
Ccajan_8437_c0_g1_i2	77.852	447	2335	995	68	509	0	723	Q8S4F6	Arabidopsis thaliana (Mouse-ear cress)	Sulfoquinovosyl transferase SQD2 (EC 2.4.1.-) (Protein SULFOQUINOVOSYLDIACYLGLYCEROL 2) (Sulfolipid synthase SQD2) (UDP-sulfoquinovose: diacylglycerol alpha-sulfoquinovosyltransferase SQD2)
Ccajan_49486_c0_g1_i1	77.848	158	1767	1294	219	376	9.79e-155	239	Q8L7W1	Arabidopsis thaliana (Mouse-ear cress)	Mechanosensitive ion channel protein 3, chloroplastic (Mechanosensitive channel of small conductance-like 3) (MscS-Like protein 3)
Ccajan_8990_c0_g1_i6	77.826	230	2354	1665	17	242	1.65e-108	333	Q9SY73	Arabidopsis thaliana (Mouse-ear cress)	NADPH-dependent pterin aldehyde reductase (EC 1.1.1.-)
Ccajan_18223_c1_g1_i1	77.826	230	191	874	1	230	3.6e-105	311	Q6NPL9	Arabidopsis thaliana (Mouse-ear cress)	Thioredoxin domain-containing protein PLP3A (Phosducin-like protein 3A)
Ccajan_11896_c2_g4_i7	77.824	239	1267	551	1	234	9.04e-115	339	P43333	Arabidopsis thaliana (Mouse-ear cress)	U2 small nuclear ribonucleoprotein A' (U2 snRNP A')
Ccajan_352_c0_g2_i1	77.823	248	3	746	1024	1271	5.53e-140	426	Q7PC86	Arabidopsis thaliana (Mouse-ear cress)	ABC transporter G family member 35 (ABC transporter ABCG.35) (AtABCG35) (Pleiotropic drug resistance protein 7)
Ccajan_24630_c0_g2_i1	77.803	446	1728	391	64	509	0	749	Q9LTX3	Arabidopsis thaliana (Mouse-ear cress)	Pyridoxine/pyridoxamine 5'-phosphate oxidase 1, chloroplastic (AtPPOX1) [Includes: Pyridoxine/pyridoxamine 5'-phosphate oxidase (EC 1.4.3.5) (PNP/PMP oxidase) (PNPOx) (Pyridoxal 5'-phosphate synthase); Probable NAD(P)HX epimerase (EC 5.1.99.6)]
Ccajan_110915_c0_g1_i1	77.778	99	1	297	656	754	7.78e-44	161	Q8LFT2	Arabidopsis thaliana (Mouse-ear cress)	Dynamin-related protein 3B (Dynamin-like protein 2b)
Ccajan_58572_c0_g1_i1	77.778	189	1	567	20	208	3.87e-106	316	Q9FNL8	Arabidopsis thaliana (Mouse-ear cress)	Protein NRT1/ PTR FAMILY 5.3 (AtNPF5.3) (Peptide transporter PTR3-B)
Ccajan_51221_c0_g5_i1	77.778	45	368	234	640	684	2.1e-18	79.7	P45582	Asparagus officinalis (Garden asparagus)	Beta-galactosidase (Lactase) (EC 3.2.1.23)
Ccajan_52179_c0_g4_i5	77.778	27	40	120	258	284	7.78e-07	44.7	Q0WSF1	Arabidopsis thaliana (Mouse-ear cress)	Aldehyde dehydrogenase 22A1 (EC 1.2.1.3) (Novel aldehyde dehydrogenase family 22 member A1)
Ccajan_52560_c4_g2_i1	77.778	36	108	1	2	37	1.33e-12	58.5	Q3BAI2	Phalaenopsis aphrodite subsp. formosana (Moth orchid)	Uncharacterized protein ORF91
Ccajan_90849_c0_g1_i1	77.778	18	56	3	812	829	0.001	36.6	C0HJB3	Canavalia ensiformis (Jack bean) (Dolichos ensiformis)	Alpha-mannosidase (JBM) (Jbalpha-man) (EC 3.2.1.24) [Cleaved into: Alpha-mannosidase, heavy subunit; Alpha-mannosidase, light subunit]
Ccajan_11833_c0_g2_i1	77.778	72	1	216	248	319	1.1e-35	124	Q944I4	Arabidopsis thaliana (Mouse-ear cress)	D-glycerate 3-kinase, chloroplastic (AtGLYK) (EC 2.7.1.31)
Ccajan_34776_c0_g2_i1	77.752	436	2589	1288	1	435	0	700	Q9ZNT0	Arabidopsis thaliana (Mouse-ear cress)	Protein SUPPRESSOR OF K(+) TRANSPORT GROWTH DEFECT 1 (AtSKD1) (EC 3.6.4.6) (Protein VACUOLAR PROTEIN SORTING 4)
Ccajan_20137_c0_g1_i1	77.707	157	246	689	129	285	6.22e-59	192	Q9ZUG9	Arabidopsis thaliana (Mouse-ear cress)	Transcription factor bHLH66 (Basic helix-loop-helix protein 66) (AtbHLH66) (bHLH 66) (Transcription factor EN 95) (bHLH transcription factor bHLH066)
Ccajan_11777_c0_g2_i4	77.684	475	1635	217	2	476	0	754	Q940M2	Arabidopsis thaliana (Mouse-ear cress)	Alanine--glyoxylate aminotransferase 2 homolog 1, mitochondrial (EC 2.6.1.44) (Beta-alanine-pyruvate aminotransferase 1)
Ccajan_10836_c0_g2_i1	77.679	112	268	603	346	456	7.03e-50	172	Q9ZPQ8	Arabidopsis thaliana (Mouse-ear cress)	ACT domain-containing protein ACR5 (Protein ACT DOMAIN REPEATS 5)
Ccajan_54861_c0_g1_i1	77.679	112	91	426	75	186	9.75e-62	200	Q9FU27	Oryza sativa subsp. japonica (Rice)	Zinc finger CCCH domain-containing protein 2 (OsC3H2) (Protein DELAY OF THE ONSET OF SENESCENCE) (OsDOS)
Ccajan_14753_c0_g1_i1	77.679	224	673	2	111	334	1.29e-126	380	C0LGI2	Arabidopsis thaliana (Mouse-ear cress)	Probable LRR receptor-like serine/threonine-protein kinase At1g67720 (EC 2.7.11.1)
Ccajan_47170_c0_g1_i1	77.66	94	1094	813	479	572	1.79e-65	151	Q9ZU97	Arabidopsis thaliana (Mouse-ear cress)	Protein VAC14 homolog
Ccajan_92976_c0_g1_i1	77.647	85	2	256	387	471	5.75e-43	146	Q9XFS9	Arabidopsis thaliana (Mouse-ear cress)	1-deoxy-D-xylulose 5-phosphate reductoisomerase, chloroplastic (1-deoxyxylulose-5-phosphate reductoisomerase) (DXP reductoisomerase) (EC 1.1.1.267) (2-C-methyl-D-erythritol 4-phosphate synthase) (Protein PIGMENT-DEFECTIVE EMBRYO 129)
Ccajan_10138_c0_g2_i4	77.637	237	307	1017	48	284	6.72e-117	345	Q9ZSZ8	Arabidopsis thaliana (Mouse-ear cress)	FKBP12-interacting protein of 37 kDa (FIP-37) (Immunophilin-interacting protein AtFIP37) (Protein WTAP homolog)
Ccajan_104939_c0_g1_i1	77.612	134	402	1	1	132	6.24e-73	228	Q570C0	Arabidopsis thaliana (Mouse-ear cress)	Protein TRANSPORT INHIBITOR RESPONSE 1 (Weak ethylene-insensitive protein 1)
Ccajan_8511_c0_g1_i1	77.612	67	203	3	344	410	8.25e-17	72.4	Q944N8	Arabidopsis thaliana (Mouse-ear cress)	Equilibrative nucleotide transporter 6 (AtENT6) (Nucleoside transporter ENT6)
Ccajan_2698_c0_g2_i1	77.611	1063	161	3322	55	1106	0	1581	F4JKK0	Arabidopsis thaliana (Mouse-ear cress)	Probable E3 ubiquitin ligase SUD1 (EC 2.3.2.27) (Protein ECERIFERUM 9) (Protein SUPPRESSOR OF DRY2 DEFFECTS 1) (AtSUD1) (RING-type E3 ubiquitin transferase SUD1) (RING/U-box domain-containing protein)
Ccajan_35089_c0_g2_i1	77.593	241	1034	312	78	318	1.15e-144	416	O49354	Arabidopsis thaliana (Mouse-ear cress)	Ubiquinone biosynthesis O-methyltransferase, mitochondrial (3-demethylubiquinol 3-O-methyltransferase) (EC 2.1.1.64) (EMBRYO DEFECTIVE 3002) (Polyprenyldihydroxybenzoate methyltransferase) (EC 2.1.1.114)
Ccajan_29057_c0_g1_i1	77.586	58	1	174	752	807	8.81e-24	97.8	Q258Y5	Oryza sativa subsp. indica (Rice)	Auxin response factor 12 (OsARF8)
Ccajan_66120_c0_g1_i1	77.57	107	3	323	886	992	2.11e-56	187	O65440	Arabidopsis thaliana (Mouse-ear cress)	Leucine-rich repeat receptor-like serine/threonine-protein kinase BAM3 (EC 2.7.11.1) (Protein BARELY ANY MERISTEM 3)
Ccajan_43576_c0_g1_i1	77.551	98	2	295	815	912	6.07e-52	174	Q9FGK9	Arabidopsis thaliana (Mouse-ear cress)	Protein transport protein SEC16A homolog (Protein MAIGO 5)
Ccajan_2405_c0_g2_i1	77.551	49	106	252	395	443	1.03e-18	79	Q9SEX2	Arabidopsis thaliana (Mouse-ear cress)	Katanin p60 ATPase-containing subunit A1 (Katanin p60 subunit A1) (EC 3.6.4.3) (CAD ATPase) (Katanin-1) (Atp60) (Protein BOTERO 1) (Protein ECTOPIC ROOT HAIR 3) (Protein FAT ROOT) (Protein FRAGILE FIBER 2) (AtAAA1) (p60 katanin)
Ccajan_118364_c0_g1_i1	77.528	89	148	414	54	142	5.37e-48	154	Q9FYA2	Arabidopsis thaliana (Mouse-ear cress)	Probable WRKY transcription factor 75 (WRKY DNA-binding protein 75)
Ccajan_47745_c0_g1_i1	77.5	160	746	267	204	363	4.92e-86	264	O82359	Arabidopsis thaliana (Mouse-ear cress)	Sphingoid long-chain bases kinase 2, mitochondrial (AtLCBK2) (LCB kinase 2) (EC 2.7.-.-)
Ccajan_9984_c0_g2_i4	77.465	71	218	427	30	100	1.02e-33	118	Q9LJW5	Arabidopsis thaliana (Mouse-ear cress)	Mini zinc finger protein 2 (AtMIF2)
Ccajan_79343_c0_g1_i1	77.465	71	2	214	623	692	7.72e-29	109	Q9C952	Arabidopsis thaliana (Mouse-ear cress)	Cleavage and polyadenylation specificity factor subunit 3-I (EC 3.1.27.-) (Cleavage and polyadenylation specificity factor 73 kDa subunit I) (AtCPSF73-I) (CPSF 73 kDa subunit I)
Ccajan_9803_c2_g4_i2	77.457	173	1762	1250	42	214	1.38e-130	290	P46573	Arabidopsis thaliana (Mouse-ear cress)	Probable serine/threonine-protein kinase PBL10 (EC 2.7.11.1) (PBS1-like protein 10) (Protein kinase 1B)
Ccajan_53055_c0_g1_i1	77.455	550	382	2031	22	571	0	868	P46032	Arabidopsis thaliana (Mouse-ear cress)	Protein NRT1/ PTR FAMILY 8.3 (AtNPF8.3) (Histidine-transporting protein) (Peptide transporter PTR2)
Ccajan_52552_c0_g2_i3	77.447	235	149	847	1	232	9.56e-128	380	Q764T8	Glycyrrhiza glabra (Licorice)	Lupeol synthase (GgLUS1) (EC 5.4.99.41)
Ccajan_51969_c0_g1_i4	77.419	31	1002	910	130	160	3.85e-08	53.5	Q10LI6	Oryza sativa subsp. japonica (Rice)	CRS2-like protein, chloroplastic (Chloroplastic RNA splicing factor 2-like protein)
Ccajan_43932_c0_g1_i1	77.419	31	7	99	200	230	5.89e-10	60.8	Q8H1P9	Arabidopsis thaliana (Mouse-ear cress)	Transcription factor MYB3R-3 (Myb-related protein 3R-3)
Ccajan_100657_c0_g1_i1	77.419	155	8	469	897	1051	3.41e-77	249	Q9LXT9	Arabidopsis thaliana (Mouse-ear cress)	Callose synthase 3 (EC 2.4.1.34) (1,3-beta-glucan synthase) (Protein GLUCAN SYNTHASE-LIKE 12)
Ccajan_122465_c0_g1_i1	77.419	31	222	130	372	402	5.78e-11	59.3	D3UAG5	Malus domestica (Apple) (Pyrus malus)	Phloretin 2'-O-glucosyltransferase (EC 2.4.1.-) (UDP-glucose:phloretin 2'-O-glucosyltransferase) (UDP-glycosyltransferase 88F1)
Ccajan_50236_c0_g2_i1	77.419	31	207	115	5	35	4.14e-11	57	Q8GW29	Arabidopsis thaliana (Mouse-ear cress)	Cytokinin riboside 5'-monophosphate phosphoribohydrolase LOG7 (EC 3.2.2.n1) (Protein LONELY GUY 7)
Ccajan_11657_c1_g1_i2	77.412	912	271	2973	177	1082	0	1436	P93733	Arabidopsis thaliana (Mouse-ear cress)	Phospholipase D beta 1 (AtPLDbeta1) (PLD beta 1) (PLDbeta) (EC 3.1.4.4)
Ccajan_8050_c0_g1_i1	77.397	438	1316	3	292	727	0	568	P92942	Arabidopsis thaliana (Mouse-ear cress)	Chloride channel protein CLC-b (AtCLC-b) (CBS domain-containing protein CBSCLC7)
Ccajan_57040_c0_g1_i1	77.358	159	45	521	229	387	3.54e-90	269	O80470	Arabidopsis thaliana (Mouse-ear cress)	GDSL esterase/lipase At2g23540 (EC 3.1.1.-) (Extracellular lipase At2g23540)
Ccajan_123511_c0_g1_i1	77.358	106	192	509	68	173	1.51e-55	181	Q9CAH1	Arabidopsis thaliana (Mouse-ear cress)	Putative receptor-like protein kinase At1g72540 (EC 2.7.11.1)
Ccajan_26225_c0_g1_i1	77.333	150	772	326	1	150	1.2e-64	202	O81464	Arabidopsis thaliana (Mouse-ear cress)	Heavy metal-associated isoprenylated plant protein 24 (AtHIP24)
Ccajan_69174_c0_g1_i1	77.333	75	2	223	664	737	1.52e-34	123	Q9SA72	Arabidopsis thaliana (Mouse-ear cress)	Probable receptor-like protein kinase At1g30570 (EC 2.7.11.-)
Ccajan_6468_c0_g3_i1	77.273	154	186	647	57	210	2.43e-66	207	Q9AWK2	Oryza sativa subsp. japonica (Rice)	Probable calcium-binding protein CML11 (Calmodulin-like protein 11)
Ccajan_17589_c0_g1_i1	77.273	22	66	1	183	204	0.00036	40.8	Q9M5P2	Arabidopsis thaliana (Mouse-ear cress)	Secretory carrier-associated membrane protein 3 (AtSC3) (Secretory carrier membrane protein 3)
Ccajan_33333_c0_g1_i1	77.273	22	418	483	106	127	0.0002	40	P93788	Solanum tuberosum (Potato)	Remorin (pp34)
Ccajan_73856_c0_g1_i1	77.273	22	431	366	356	377	0.001	38.1	O50008	Arabidopsis thaliana (Mouse-ear cress)	5-methyltetrahydropteroyltriglutamate--homocysteine methyltransferase 1 (EC 2.1.1.14) (Cobalamin-independent methionine synthase 1) (AtMS1) (Vitamin-B12-independent methionine synthase 1)
Ccajan_29355_c0_g1_i1	77.273	22	348	413	126	147	0.000221	39.7	Q9LDY5	Arabidopsis thaliana (Mouse-ear cress)	Peptidyl-prolyl cis-trans isomerase FKBP17-2, chloroplastic (PPIase FKBP17-2) (EC 5.2.1.8) (FK506-binding protein 17-2) (AtFKBP17-2) (Immunophilin FKBP17-2) (Rotamase)
Ccajan_20991_c0_g2_i1	77.273	22	291	356	353	374	4.45e-05	41.2	Q0JLP9	Oryza sativa subsp. japonica (Rice)	Probable protein phosphatase 2C 6 (OsPP2C06) (EC 3.1.3.16) (ABI1-like protein 1) (OsABI-LIKE1) (OsABIL1)
Ccajan_41962_c0_g1_i1	77.273	22	241	306	398	419	3.49e-05	41.2	Q9S7I8	Arabidopsis thaliana (Mouse-ear cress)	Cell division cycle 20.2, cofactor of APC complex (AtCDC20.2)
Ccajan_60734_c0_g1_i1	77.273	22	253	188	588	609	0.001	36.2	Q39191	Arabidopsis thaliana (Mouse-ear cress)	Wall-associated receptor kinase 1 (EC 2.7.11.-)
Ccajan_92463_c0_g1_i1	77.273	22	70	5	1458	1479	0.000401	37.4	F4JC97	Arabidopsis thaliana (Mouse-ear cress)	Proteasome activator subunit 4 (Proteasome activator PA200)
Ccajan_56662_c0_g1_i1	77.246	334	998	3	78	411	0	541	D2K760	Brassica oleracea var. botrytis (Cauliflower)	Eukaryotic peptide chain release factor subunit 1-3 (BoeRF1-3) (Eukaryotic release factor 1-3)
Ccajan_53031_c0_g1_i1	77.241	580	2189	537	6	585	0	872	Q9FL12	Arabidopsis thaliana (Mouse-ear cress)	Protease Do-like 9 (EC 3.4.21.-)
Ccajan_14750_c0_g1_i1	77.228	101	304	2	103	203	5.63e-55	171	Q9M2U5	Arabidopsis thaliana (Mouse-ear cress)	Endochitinase EP3 (EC 3.2.1.14) (Chitinase class IV) (AtchitIV) (Protein HOMOLOG OF CARROT EP3-3 CHITINASE) (AtEP3)
Ccajan_22697_c0_g1_i1	77.215	79	45	281	478	556	5.52e-40	140	Q9SRK7	Arabidopsis thaliana (Mouse-ear cress)	Adenine/guanine permease AZG1 (AzgA-homolog protein) (Protein AZAGUANINE RESISTANT 1) (AtAzg1)
Ccajan_12301_c0_g2_i6	77.174	92	3268	2993	332	423	9.69e-40	155	Q2QXZ2	Oryza sativa subsp. japonica (Rice)	BTB/POZ domain and ankyrin repeat-containing protein NH5.2
Ccajan_15777_c0_g1_i1	77.174	184	3	554	1263	1445	2.81e-80	270	Q42510	Arabidopsis thaliana (Mouse-ear cress)	ARF guanine-nucleotide exchange factor GNOM (Pattern formation protein EMB30) (Protein EMBRYO DEFECTIVE 30) (Protein MIZU-KUSSEI2) (Protein VASCULAR NETWORK 7)
Ccajan_115634_c0_g2_i1	77.174	92	627	352	180	271	1.97e-47	157	Q9FGF0	Arabidopsis thaliana (Mouse-ear cress)	Phosphoglycerate mutase-like protein 1
Ccajan_84039_c0_g1_i1	77.169	219	659	3	212	430	9.94e-129	381	O64967	Gossypium hirsutum (Upland cotton) (Gossypium mexicanum)	3-hydroxy-3-methylglutaryl-coenzyme A reductase 2 (HMG-CoA reductase 2) (EC 1.1.1.34)
Ccajan_52207_c0_g1_i3	77.163	289	373	1230	1	289	2.03e-143	416	Q9XI60	Arabidopsis thaliana (Mouse-ear cress)	Lipid phosphate phosphatase 2 (AtLPP2) (EC 3.1.3.-) (Phosphatidic acid phosphatase 2) (AtPAP2) (Prenyl diphosphate phosphatase)
Ccajan_20562_c0_g2_i1	77.152	302	1963	2865	25	326	3.91e-150	452	Q84WJ9	Arabidopsis thaliana (Mouse-ear cress)	Protein phosphatase 1 regulatory inhibitor subunit PPP1R7 homolog
Ccajan_36552_c0_g1_i1	77.143	105	642	328	64	168	4.16e-59	187	Q851Y7	Oryza sativa subsp. japonica (Rice)	Monothiol glutaredoxin-S7, chloroplastic
Ccajan_22185_c0_g1_i1	77.143	35	3	104	241	275	2.73e-10	56.2	Q9XI60	Arabidopsis thaliana (Mouse-ear cress)	Lipid phosphate phosphatase 2 (AtLPP2) (EC 3.1.3.-) (Phosphatidic acid phosphatase 2) (AtPAP2) (Prenyl diphosphate phosphatase)
Ccajan_11010_c0_g1_i1	77.143	35	129	25	343	377	4.1e-12	60.1	Q9SZA4	Arabidopsis thaliana (Mouse-ear cress)	Cell division cycle 20.1, cofactor of APC complex (AtCDC20.1)
Ccajan_45411_c0_g2_i1	77.108	332	292	1281	43	371	0	543	Q94F00	Arabidopsis thaliana (Mouse-ear cress)	Phosphatase IMPL1, chloroplastic (EC 3.1.3.25) (Protein MYO-INOSITOL MONOPHOSPHATASE-LIKE 1)
Ccajan_52687_c0_g1_i3	77.1	607	2451	652	1	598	0	892	Q8W0Z9	Arabidopsis thaliana (Mouse-ear cress)	Carbon catabolite repressor protein 4 homolog 1 (CCR4 homolog 1) (EC 3.1.13.4)
Ccajan_9156_c0_g1_i5	77.099	262	21	806	48	304	1.99e-139	402	Q84WG1	Arabidopsis thaliana (Mouse-ear cress)	Sodium/hydrogen exchanger 3 (Na(+)/H(+) exchanger 3) (NHE-3)
Ccajan_26683_c0_g1_i1	77.099	131	393	1	9	139	3.98e-64	207	Q9SXS2	Arabidopsis thaliana (Mouse-ear cress)	Probable sulfate transporter 3.3 (AST91)
Ccajan_28065_c1_g2_i1	77.095	179	319	855	57	235	1.41e-123	251	Q0WVE9	Arabidopsis thaliana (Mouse-ear cress)	Probable plastidic glucose transporter 1
Ccajan_49135_c0_g1_i1	77.083	192	576	1	105	285	1.33e-106	308	P52575	Medicago sativa (Alfalfa)	Isoflavone reductase (IFR) (EC 1.3.1.45) (2'-hydroxyisoflavone reductase) (NADPH:isoflavone oxidoreductase)
Ccajan_9672_c1_g2_i1	77.042	453	1008	2360	2	426	0	676	Q9LV37	Arabidopsis thaliana (Mouse-ear cress)	Mitogen-activated protein kinase 9 (AtMPK9) (MAP kinase 9) (EC 2.7.11.24)
Ccajan_41560_c0_g1_i1	77.037	270	285	1082	18	287	5.09e-149	426	Q9C8L4	Arabidopsis thaliana (Mouse-ear cress)	Persulfide dioxygenase ETHE1 homolog, mitochondrial (EC 1.13.11.18) (Glyoxalase II) (Glx II) (Sulfur dioxygenase ETHE1)
Ccajan_12693_c0_g1_i1	77.027	148	5	448	633	780	9.28e-76	240	Q43715	Pisum sativum (Garden pea)	Protein TOC75, chloroplastic (75 kDa chloroplast outer envelope protein) (75 kDa translocon at the outer-envelope membrane of chloroplasts) (Import intermediate-associated protein of 75 kDa)
Ccajan_53314_c0_g1_i1	77.023	766	177	2474	2	766	0	1220	P93042	Arabidopsis thaliana (Mouse-ear cress)	Protein ROOT HAIR DEFECTIVE 3 (EC 3.6.5.-) (Protein FRAGILE FIBER 4) (Protein SEY1 homolog 1)
Ccajan_41159_c0_g1_i1	77.019	161	832	359	40	198	2.47e-40	142	P93788	Solanum tuberosum (Potato)	Remorin (pp34)
Ccajan_51104_c0_g1_i4	77	100	301	2	246	345	2.29e-63	173	Q94A82	Arabidopsis thaliana (Mouse-ear cress)	Nudix hydrolase 19, chloroplastic (AtNUDT19) (EC 3.6.1.22) (NADH pyrophosphatase NUDT19)
Ccajan_2157_c0_g2_i1	76.967	521	1936	377	16	536	0	843	P42744	Arabidopsis thaliana (Mouse-ear cress)	NEDD8-activating enzyme E1 regulatory subunit AXR1 (Auxin-resistance protein AXR1) (Protein AUXIN-RESISTANT 1)
Ccajan_23767_c0_g2_i1	76.923	26	1	78	37	62	1.34e-05	44.3	Q1H595	Arabidopsis thaliana (Mouse-ear cress)	Sm-like protein LSM2 (AtLSM2) (U6 snRNA-associated Sm-like protein LSM2)
Ccajan_12893_c0_g1_i1	76.923	325	404	1378	28	352	0	545	Q93VC9	Arabidopsis thaliana (Mouse-ear cress)	Cathepsin B-like protease 2 (EC 3.4.22.-) (Cathepsin B2) (AtCathB2)
Ccajan_41273_c0_g1_i2	76.923	169	321	827	1	169	8.6e-89	268	Q40170	Solanum lycopersicum (Tomato) (Lycopersicon esculentum)	Agamous-like MADS-box protein AGL8 homolog (TM4)
Ccajan_12159_c7_g1_i2	76.923	13	343	305	484	496	0.000309	25	Q7F8Q9	Oryza sativa subsp. japonica (Rice)	Leucine-rich repeat receptor protein kinase MSL1 (EC 2.7.11.1) (MSP1 protein homolog 1) (MSP1-like protein 1)
Ccajan_11398_c0_g1_i1	76.923	26	46	123	1	26	6.35e-05	44.3	Q9LRP1	Arabidopsis thaliana (Mouse-ear cress)	Novel plant SNARE 13 (AtNPSN13)
Ccajan_11398_c0_g1_i10	76.923	26	46	123	1	26	6.29e-05	44.3	Q9LRP1	Arabidopsis thaliana (Mouse-ear cress)	Novel plant SNARE 13 (AtNPSN13)
Ccajan_52560_c5_g2_i3	76.923	39	795	911	6	44	2.84e-11	59.3	Q3BAI2	Phalaenopsis aphrodite subsp. formosana (Moth orchid)	Uncharacterized protein ORF91
Ccajan_11871_c1_g2_i5	76.923	13	95	133	482	494	2.62e-12	23.9	Q9LZD3	Arabidopsis thaliana (Mouse-ear cress)	Exocyst complex component EXO70A1 (AtExo70a1) (Exocyst subunit Exo70 family protein A1)
Ccajan_22503_c0_g1_i1	76.923	78	369	602	94	171	5.38e-36	132	Q9ZVM9	Arabidopsis thaliana (Mouse-ear cress)	Probable serine/threonine-protein kinase At1g54610 (EC 2.7.11.1)
Ccajan_107100_c0_g1_i1	76.923	52	3	158	145	196	9.23e-23	94.4	Q53N87	Oryza sativa subsp. japonica (Rice)	Zinc-finger homeodomain protein 4 (OsZHD4)
Ccajan_44402_c0_g1_i2	76.923	156	469	2	92	247	2.54e-91	271	F4I562	Arabidopsis thaliana (Mouse-ear cress)	AP-3 complex subunit mu (Adaptor protein complex AP-3 subunit mu) (Adaptor protein-3 mu-adaptin) (Adaptor-related protein complex 3 subunit mu) (At-muD-Ad) (Mu3-adaptin) (Protein ZIG SUPPRESSOR 4)
Ccajan_17602_c0_g1_i1	76.923	26	421	344	336	361	1.28e-05	43.5	B1B5P4	Sophora flavescens (Ku shen)	Naringenin 8-dimethylallyltransferase 2, chloroplastic (SfN8DT-2) (EC 2.5.1.70)
Ccajan_77855_c0_g1_i1	76.923	78	236	3	274	351	3.26e-36	128	O81742	Arabidopsis thaliana (Mouse-ear cress)	Beta-adaptin-like protein C (At-bC-Ad) (At-betaC-Ad) (AP complex subunit beta-C) (Adaptor protein complex AP subunit beta-C) (Beta-adaptin C) (Clathrin assembly protein complex beta large chain C)
Ccajan_100006_c0_g1_i1	76.923	39	1	117	487	525	1.39e-14	66.6	Q9SVG5	Arabidopsis thaliana (Mouse-ear cress)	Berberine bridge enzyme-like 18 (AtBBE-like 18) (EC 1.1.1.-)
Ccajan_51912_c6_g7_i1	76.9	329	1162	191	11	339	0	519	Q93YN1	Arabidopsis thaliana (Mouse-ear cress)	Cold-responsive protein kinase 1 (EC 2.7.11.1)
Ccajan_9339_c0_g1_i2	76.879	173	138	656	45	217	9.87e-96	287	Q94JT5	Arabidopsis thaliana (Mouse-ear cress)	Cyclase-like protein 2
Ccajan_59586_c0_g1_i1	76.879	173	1	519	365	537	2.56e-96	289	Q9SZV0	Arabidopsis thaliana (Mouse-ear cress)	Ribonuclease III domain-containing protein RNC1, chloroplastic (Chloroplast ribonuclease III domain protein)
Ccajan_46592_c0_g2_i1	76.866	134	403	2	74	207	3.25e-75	241	Q9SK28	Arabidopsis thaliana (Mouse-ear cress)	Formin-like protein 18 (AtFH18)
Ccajan_54715_c0_g1_i1	76.863	255	971	207	29	283	1.45e-134	391	Q5W7C1	Oryza sativa subsp. japonica (Rice)	UPF0014 membrane protein STAR2 (Protein SENSITIVE TO ALUMINUM RHIZOTOXICITY 2)
Ccajan_24602_c0_g2_i1	76.852	108	67	390	267	374	7.91e-54	174	Q9SA96	Arabidopsis thaliana (Mouse-ear cress)	Arogenate dehydratase/prephenate dehydratase 1, chloroplastic (AtADT1) (AtPDT1) (EC 4.2.1.51) (EC 4.2.1.91)
Ccajan_49435_c0_g1_i1	76.825	315	1183	245	19	333	0	513	Q9FJZ9	Arabidopsis thaliana (Mouse-ear cress)	Peroxidase 72 (Atperox P72) (EC 1.11.1.7) (ATP6a) (PRXR8)
Ccajan_25190_c0_g1_i1	76.821	151	446	3	110	260	2.67e-58	199	Q9SZD1	Arabidopsis thaliana (Mouse-ear cress)	Protein tesmin/TSO1-like CXC 5 (AtTCX5)
Ccajan_99601_c0_g1_i1	76.8	125	540	166	828	952	7.44e-59	197	O81211	Arabidopsis thaliana (Mouse-ear cress)	Respiratory burst oxidase homolog protein E (EC 1.11.1.-) (EC 1.6.3.-) (NADPH oxidase RBOHE) (AtRBOHE)
Ccajan_23595_c0_g1_i1	76.786	224	79	747	38	261	1.35e-119	346	O04603	Arabidopsis thaliana (Mouse-ear cress)	50S ribosomal protein L5, chloroplastic
Ccajan_65464_c0_g1_i1	76.786	112	1	336	403	514	3.13e-57	190	Q9FHF1	Arabidopsis thaliana (Mouse-ear cress)	ABC transporter B family member 7 (ABC transporter ABCB.7) (AtABCB7) (Multidrug resistance protein 7) (P-glycoprotein 7)
Ccajan_51054_c0_g2_i1	76.768	198	699	106	324	521	2.17e-110	335	O04408	Pisum sativum (Garden pea)	Ent-copalyl diphosphate synthase, chloroplastic (Ent-CDP synthase) (EC 5.5.1.13) (Ent-copalyl diphosphate synthase) (Ent-kaurene synthase A) (KSA)
Ccajan_5850_c0_g1_i3	76.768	99	299	3	494	592	3.13e-46	159	P93119	Daucus carota (Wild carrot)	DNA topoisomerase 1 (EC 5.99.1.2) (DNA topoisomerase I)
Ccajan_5751_c0_g1_i1	76.751	357	1426	356	1	357	0	553	Q84KK5	Glycyrrhiza echinata (Licorice)	Isoflavone 7-O-methyltransferase (EC 2.1.1.150) (Daidzein 7-O-methyltransferase)
Ccajan_25889_c0_g2_i1	76.744	43	2023	2151	712	754	5.79e-13	73.2	Q10N34	Oryza sativa subsp. japonica (Rice)	Two-component response regulator-like PRR73 (Pseudo-response regulator 73) (OsPRR73)
Ccajan_115029_c0_g2_i1	76.744	43	321	193	125	167	0.00064	38.5	Q9LQZ5	Arabidopsis thaliana (Mouse-ear cress)	Protein SHI RELATED SEQUENCE 5
Ccajan_92331_c0_g1_i1	76.744	43	150	22	12	54	6.07e-17	73.2	Q9SMM5	Arabidopsis thaliana (Mouse-ear cress)	Bidirectional sugar transporter SWEET11 (AtSWEET11) (Protein SUGARS WILL EVENTUALLY BE EXPORTED TRANSPORTERS 11)
Ccajan_51391_c0_g3_i9	76.735	245	1196	1930	343	587	4.78e-133	408	Q8VYL1	Arabidopsis thaliana (Mouse-ear cress)	Adenylate kinase 5, chloroplastic (EC 2.7.4.3) (ATP-AMP transphosphorylase 5) (ATP:AMP phosphotransferase) (Adenylate monophosphate kinase 5) (AMK5)
Ccajan_11582_c0_g2_i2	76.712	73	221	3	261	333	3.36e-30	119	Q94AG2	Arabidopsis thaliana (Mouse-ear cress)	Somatic embryogenesis receptor kinase 1 (AtSERK1) (EC 2.7.10.1) (EC 2.7.11.1) (Somatic embryogenesis receptor-like kinase 1)
Ccajan_96864_c0_g1_i1	76.699	103	61	369	11	113	4.49e-54	175	O23160	Arabidopsis thaliana (Mouse-ear cress)	Transcription factor MYB73 (Myb-related protein 73) (AtMYB73)
Ccajan_49856_c0_g2_i2	76.685	356	807	1871	57	412	0	580	Q9LN62	Arabidopsis thaliana (Mouse-ear cress)	Arabinosyltransferase RRA3 (EC 2.4.2.-) (Protein REDUCED RESIDUAL ARABINOSE 3)
Ccajan_12102_c0_g3_i2	76.684	193	1091	1669	313	505	0	284	Q4V398	Arabidopsis thaliana (Mouse-ear cress)	O-fucosyltransferase 34 (O-FucT-34) (EC 2.4.1.-) (O-fucosyltransferase family protein)
Ccajan_12018_c0_g1_i3	76.671	823	3374	915	1	821	0	1179	P92948	Arabidopsis thaliana (Mouse-ear cress)	Cell division cycle 5-like protein (Cdc5-like protein) (Atypical R2R3-MYB transcription factor CDC5) (MOS4-associated complex protein 1) (MAC protein 1) (Protein MYB DOMAIN CELL DIVISION CYCLE 5) (AtMYBCD5)
Ccajan_33949_c0_g2_i1	76.639	244	731	3	13	256	6.86e-104	325	Q8RUS5	Arabidopsis thaliana (Mouse-ear cress)	Autophagy-related protein 9 (AtAPG9)
Ccajan_52792_c0_g2_i3	76.636	107	331	11	310	416	2.7e-53	178	Q39128	Arabidopsis thaliana (Mouse-ear cress)	Potassium channel KAT1
Ccajan_63457_c0_g1_i1	76.636	107	1	321	101	207	2.3e-47	158	Q9FKU8	Arabidopsis thaliana (Mouse-ear cress)	Berberine bridge enzyme-like 26 (AtBBE-like 26) (EC 1.1.1.-)
Ccajan_96363_c0_g1_i1	76.613	124	3	374	110	232	5.18e-58	192	Q9SQI2	Arabidopsis thaliana (Mouse-ear cress)	Protein GIGANTEA
Ccajan_52303_c1_g6_i1	76.61	295	1442	558	2315	2603	3.07e-106	347	Q6IMT1	Arabidopsis thaliana (Mouse-ear cress)	Protein SABRE (Protein HYPERSENSITIVE TO PI STARVATION 4)
Ccajan_11164_c0_g2_i1	76.608	171	1	513	701	867	3.98e-88	279	Q948T9	Solanum tuberosum (Potato)	Respiratory burst oxidase homolog protein B (EC 1.11.1.-) (EC 1.6.3.-) (NADPH oxidase RBOHB) (StRBOHB)
Ccajan_50225_c0_g1_i1	76.58	269	1	807	510	778	5.38e-122	373	Q9LZF6	Arabidopsis thaliana (Mouse-ear cress)	Cell division control protein 48 homolog E (AtCDC48e) (Transitional endoplasmic reticulum ATPase E)
Ccajan_39869_c0_g1_i1	76.577	111	648	980	77	186	1.78e-51	177	P55234	Zea mays (Maize)	Glucose-1-phosphate adenylyltransferase large subunit 2, chloroplastic/amyloplastic (EC 2.7.7.27) (ADP-glucose pyrophosphorylase) (ADP-glucose synthase) (AGPase S) (Alpha-D-glucose-1-phosphate adenyl transferase)
Ccajan_31129_c0_g1_i1	76.577	222	75	737	1	220	6.89e-122	347	Q8LC68	Arabidopsis thaliana (Mouse-ear cress)	NAP1-related protein 2 (Nucleosome/chromatin assembly factor group A5) (Protein SET homolog 2)
Ccajan_48293_c0_g1_i1	76.57	414	118	1359	52	465	0	648	Q9FNN5	Arabidopsis thaliana (Mouse-ear cress)	NADH dehydrogenase [ubiquinone] flavoprotein 1, mitochondrial (EC 1.6.5.3) (EC 1.6.99.3)
Ccajan_24245_c0_g1_i1	76.566	431	323	1597	1	423	0	624	Q6Q151	Arabidopsis thaliana (Mouse-ear cress)	Peptidyl-prolyl cis-trans isomerase CYP59 (AtCYP59) (PPIase CYP59) (EC 5.2.1.8) (Cyclophilin-59)
Ccajan_20934_c0_g1_i1	76.562	64	304	495	43	106	7.33e-28	107	Q9LPR8	Arabidopsis thaliana (Mouse-ear cress)	Scarecrow-like protein 3 (AtSCL3) (GRAS family protein 5) (AtGRAS-5)
Ccajan_32779_c0_g1_i1	76.562	64	274	465	13	76	4.81e-29	106	Q9SMQ6	Arabidopsis thaliana (Mouse-ear cress)	Ras-related protein RABA4b (AtRABA4b) (Ras-related protein GB3) (AtGB3) (Ras-related protein Rab11G) (AtRab11G)
Ccajan_9511_c0_g2_i1	76.55	742	190	2403	1	741	0	1160	O24617	Arabidopsis thaliana (Mouse-ear cress)	DNA mismatch repair protein MSH2 (AtMSH2) (MutS protein homolog 2)
Ccajan_110351_c0_g1_i1	76.543	81	1760	2002	145	224	6.62e-35	135	Q9LV17	Arabidopsis thaliana (Mouse-ear cress)	Transcription factor bHLH79 (Basic helix-loop-helix protein 79) (AtbHLH79) (bHLH 79) (Transcription factor EN 81) (bHLH transcription factor bHLH079)
Ccajan_104036_c0_g1_i1	76.543	81	55	297	962	1042	1.95e-37	132	Q19V98	Chlorokybus atmophyticus (Soil alga)	DNA-directed RNA polymerase subunit beta (EC 2.7.7.6) (PEP) (Plastid-encoded RNA polymerase subunit beta) (RNA polymerase subunit beta)
Ccajan_85372_c0_g1_i1	76.471	34	12	113	686	719	2.59e-11	61.2	Q9SD00	Arabidopsis thaliana (Mouse-ear cress)	Monosaccharide-sensing protein 3 (Sugar transporter MSSP3)
Ccajan_12206_c0_g3_i1	76.471	17	136	86	28	44	0.000842	35.4	P86081	Capsicum chinense (Scotch bonnet) (Bonnet pepper)	Endochitinase 1 (EC 3.2.1.14) (Fragments)
Ccajan_43603_c0_g1_i2	76.471	17	286	336	1	17	0.001	37	P92966	Arabidopsis thaliana (Mouse-ear cress)	Serine/arginine-rich splicing factor RS41 (At-RSp41) (AtRS41)
Ccajan_11101_c0_g1_i1	76.471	34	1	99	36	69	4.77e-07	45.4	P57741	Arabidopsis thaliana (Mouse-ear cress)	Probable prefoldin subunit 3
Ccajan_82746_c0_g1_i1	76.431	297	290	1156	1	297	4.07e-170	481	Q1EC69	Arabidopsis thaliana (Mouse-ear cress)	Methylsterol monooxygenase 1-2 (EC 1.14.18.9) (Sterol 4-alpha-methyl-oxidase 1-2) (AtSMO1-2)
Ccajan_48089_c0_g1_i1	76.415	106	319	5	87	192	1.42e-49	166	P29357	Spinacia oleracea (Spinach)	Chloroplast envelope membrane 70 kDa heat shock-related protein
Ccajan_47614_c0_g1_i4	76.389	72	28	243	132	203	3.34e-34	125	Q9SCW1	Arabidopsis thaliana (Mouse-ear cress)	Beta-galactosidase 1 (Lactase 1) (EC 3.2.1.23)
Ccajan_51652_c2_g1_i1	76.389	72	2	217	289	360	2.46e-39	135	Q52MZ2	Nicotiana tabacum (Common tobacco)	bZIP transcription factor TGA10 (Protein TGACG (TGA) motif-binding protein 10)
Ccajan_8161_c0_g1_i3	76.378	254	1247	534	27	280	2.21e-142	409	O80507	Arabidopsis thaliana (Mouse-ear cress)	Putative casein kinase II subunit beta-4 (CK II beta-4)
Ccajan_10908_c0_g2_i5	76.355	203	610	2	390	591	8.08e-98	296	Q94F62	Arabidopsis thaliana (Mouse-ear cress)	BRASSINOSTEROID INSENSITIVE 1-associated receptor kinase 1 (AtBAK1) (BRI1-associated receptor kinase 1) (EC 2.7.10.1) (EC 2.7.11.1) (Protein ELONGATED) (Somatic embryogenesis receptor kinase 3) (AtSERK3) (Somatic embryogenesis receptor-like kinase 3)
Ccajan_109684_c0_g1_i1	76.344	93	1	279	703	795	4.91e-49	165	Q9LNC5	Arabidopsis thaliana (Mouse-ear cress)	110 kDa U5 small nuclear ribonucleoprotein component CLO (Protein CLOTHO) (Protein GAMETOPHYTE FACTOR 1) (Protein MATERNAL EFFECT EMBRYO ARREST 5) (Protein VAJRA-1) (SNU114 homolog)
Ccajan_18046_c0_g1_i1	76.336	131	790	398	50	180	4.87e-71	217	Q500W4	Arabidopsis thaliana (Mouse-ear cress)	LIM domain-containing protein PLIM2c (Pollen-expressed LIM protein 2C)
Ccajan_14236_c0_g1_i1	76.327	245	154	888	1	245	5.19e-112	327	O82316	Arabidopsis thaliana (Mouse-ear cress)	Aquaporin TIP4-1 (Epsilon-tonoplast intrinsic protein) (Epsilon-TIP) (Tonoplast intrinsic protein 4-1) (AtTIP4;1)
Ccajan_48136_c0_g4_i1	76.316	190	192	761	18	207	2.98e-107	318	Q9FIW4	Arabidopsis thaliana (Mouse-ear cress)	Beta-glucosidase 42 (AtBGLU42) (EC 3.2.1.21)
Ccajan_64700_c0_g1_i1	76.316	76	511	284	90	165	2.09e-37	126	Q9FH13	Arabidopsis thaliana (Mouse-ear cress)	Putative 4-hydroxy-4-methyl-2-oxoglutarate aldolase 3 (HMG aldolase 3) (EC 4.1.3.17) (Oxaloacetate decarboxylase) (OAA decarboxylase) (EC 4.1.1.3) (Regulator of ribonuclease activity homolog 3) (RraA-like protein 3)
Ccajan_7779_c0_g3_i1	76.316	38	211	98	116	153	2.04e-14	65.1	F4IHR4	Arabidopsis thaliana (Mouse-ear cress)	Alpha carbonic anhydrase 2 (AtaCA2) (AtalphaCA2) (EC 4.2.1.1) (Alpha carbonate dehydratase 2)
Ccajan_47499_c1_g2_i2	76.289	97	286	576	392	488	1.17e-46	166	F4KHG6	Arabidopsis thaliana (Mouse-ear cress)	Carboxyl-terminal-processing peptidase 1, chloroplastic (EC 3.4.21.102) (D1 C-terminal processing protease 1) (Photosystem II D1 protein processing peptidase 1)
Ccajan_4020_c0_g3_i1	76.289	97	291	1	265	361	7.22e-47	157	Q8RWM2	Arabidopsis thaliana (Mouse-ear cress)	Nicotinate phosphoribosyltransferase 1 (NAPRTase) (EC 6.3.4.21)
Ccajan_52391_c0_g2_i3	76.285	603	2513	795	1	601	0	932	Q9XGM2	Arabidopsis thaliana (Mouse-ear cress)	Double-strand break repair protein MRE11 (AtMre11)
Ccajan_47988_c0_g2_i2	76.271	59	174	1	31	89	3.09e-23	99	Q0WPQ2	Arabidopsis thaliana (Mouse-ear cress)	Ethylene receptor 2 (AtETR2) (EC 2.7.11.-) (Protein ETHYLENE RESPONSE 2) (Protein ETR2)
Ccajan_47988_c0_g2_i3	76.271	59	174	1	31	89	2.59e-25	104	Q0WPQ2	Arabidopsis thaliana (Mouse-ear cress)	Ethylene receptor 2 (AtETR2) (EC 2.7.11.-) (Protein ETHYLENE RESPONSE 2) (Protein ETR2)
Ccajan_86765_c0_g1_i1	76.271	59	179	355	31	89	2.39e-26	101	Q93Y09	Arabidopsis thaliana (Mouse-ear cress)	Serine carboxypeptidase-like 45 (EC 3.4.16.-)
Ccajan_66177_c0_g1_i1	76.271	59	2	178	81	139	2.73e-27	102	Q9TJQ8	Prototheca wickerhamii	Elongation factor Tu, plastid (EF-Tu)
Ccajan_12045_c9_g1_i1	76.271	59	24	197	755	813	8.89e-24	92.4	Q8W4S4	Arabidopsis thaliana (Mouse-ear cress)	V-type proton ATPase subunit a3 (V-ATPase subunit a3) (V-type proton ATPase 95 kDa subunit a isoform 3) (V-ATPase 95 kDa isoform a3) (Vacuolar H(+)-ATPase subunit a isoform 3) (Vacuolar proton pump subunit a3) (Vacuolar proton translocating ATPase 95 kDa subunit a isoform 3)
Ccajan_52805_c0_g7_i2	76.224	143	683	255	341	483	1.98e-73	237	Q9M7Z1	Arabidopsis thaliana (Mouse-ear cress)	Lipoamide acyltransferase component of branched-chain alpha-keto acid dehydrogenase complex, mitochondrial (EC 2.3.1.168) (Branched-chain alpha-keto acid dehydrogenase complex component E2) (BCE2) (BCKAD-E2) (BCKADE2) (Dihydrolipoamide acetyltransferase component of branched-chain alpha-keto acid dehydrogenase complex) (Dihydrolipoamide branched chain transacylase) (Dihydrolipoyllysine-residue (2…
Ccajan_42029_c0_g2_i1	76.224	143	429	1	25	167	2.95e-76	244	Q9MAX3	Arabidopsis thaliana (Mouse-ear cress)	Sulfate transporter 1.2
Ccajan_51450_c0_g1_i1	76.22	164	669	178	41	204	5.87e-85	256	Q9M8Y5	Arabidopsis thaliana (Mouse-ear cress)	GDSL esterase/lipase LTL1 (EC 3.1.1.-) (Extracellular lipase LTL1) (Lithium-tolerant lipase 1) (AtLTL1) (Li-tolerant lipase 1)
Ccajan_26482_c1_g2_i1	76.211	454	81	1433	1	454	0	738	Q949Y3	Arabidopsis thaliana (Mouse-ear cress)	Bifunctional purple acid phosphatase 26 [Includes: Acid phosphatase (EC 3.1.3.2); Peroxidase (EC 1.11.1.7)]
Ccajan_52788_c0_g1_i1	76.19	21	777	715	23	43	8.72e-05	39.3	P32955	Vasconcellea cundinamarcensis (Mountain papaya) (Carica candamarcensis)	Cysteine proteinase 2 (EC 3.4.22.-) (CC-II) (Cysteine proteinase II) (Fragment)
Ccajan_2130_c0_g1_i1	76.19	21	535	473	118	138	0.001	38.5	Q8L770	Arabidopsis thaliana (Mouse-ear cress)	ATP-dependent Clp protease proteolytic subunit-related protein 3, chloroplastic (ClpR3) (nClpP8)
Ccajan_25441_c0_g1_i1	76.19	21	198	139	1	21	0.001	38.1	Q9C7T4	Arabidopsis thaliana (Mouse-ear cress)	Transcription factor bHLH96 (Basic helix-loop-helix protein 96) (AtbHLH96) (bHLH 96) (Transcription factor EN 15) (bHLH transcription factor bHLH096)
Ccajan_126696_c0_g1_i1	76.19	21	371	433	155	175	0.000128	40.8	Q570C0	Arabidopsis thaliana (Mouse-ear cress)	Protein TRANSPORT INHIBITOR RESPONSE 1 (Weak ethylene-insensitive protein 1)
Ccajan_43855_c0_g1_i1	76.19	21	65	3	316	336	0.000348	39.3	P42744	Arabidopsis thaliana (Mouse-ear cress)	NEDD8-activating enzyme E1 regulatory subunit AXR1 (Auxin-resistance protein AXR1) (Protein AUXIN-RESISTANT 1)
Ccajan_31082_c0_g2_i1	76.19	21	295	357	338	358	0.000121	40.4	Q8W032	Arabidopsis thaliana (Mouse-ear cress)	Cell division control protein 6 homolog B (AtCDC6b)
Ccajan_23971_c0_g2_i1	76.19	21	63	1	92	112	0.000195	38.5	Q8L9X2	Arabidopsis thaliana (Mouse-ear cress)	Chaperonin-like RbcX protein 2, chloroplastic (AtRBCX2)
Ccajan_85397_c0_g1_i1	76.19	21	179	241	251	271	3.82e-07	45.8	Q10T43	Oryza sativa subsp. japonica (Rice)	Phosphatidylserine decarboxylase proenzyme 1, mitochondrial (EC 4.1.1.65) [Cleaved into: Phosphatidylserine decarboxylase 1 beta chain; Phosphatidylserine decarboxylase 1 alpha chain]
Ccajan_52564_c7_g5_i1	76.19	21	232	170	838	858	0.000161	38.1	Q7XPY2	Oryza sativa subsp. japonica (Rice)	Plasma membrane ATPase (EC 3.6.3.6) (Proton pump)
Ccajan_3750_c0_g2_i1	76.19	63	190	2	219	281	1.33e-28	106	O65717	Arabidopsis thaliana (Mouse-ear cress)	Cyclic nucleotide-gated ion channel 1 (AtCNGC1) (Cyclic nucleotide- and calmodulin-regulated ion channel 1)
Ccajan_122795_c0_g1_i1	76.119	134	6	401	786	919	3.93e-65	213	Q9LXT9	Arabidopsis thaliana (Mouse-ear cress)	Callose synthase 3 (EC 2.4.1.34) (1,3-beta-glucan synthase) (Protein GLUCAN SYNTHASE-LIKE 12)
Ccajan_46222_c0_g1_i1	76.119	67	275	75	157	223	1.33e-31	111	Q38910	Arabidopsis thaliana (Mouse-ear cress)	Probable xyloglucan endotransglucosylase/hydrolase protein 23 (At-XTH23) (XTH-23) (EC 2.4.1.207)
Ccajan_18770_c0_g1_i1	76.068	117	346	2	1	117	5.6e-58	181	Q9FJA2	Arabidopsis thaliana (Mouse-ear cress)	Transcription factor TT2 (Myb-related protein 123) (AtMYB123) (Myb-related transcription factor LBM2-like) (Protein TRANSPARENT TESTA 2)
Ccajan_11645_c2_g7_i2	76.056	71	1	213	214	284	5.22e-34	124	Q8GYB1	Arabidopsis thaliana (Mouse-ear cress)	Nudix hydrolase 15, mitochondrial (AtNUDT15) (EC 3.6.1.-) (Coenzyme A diphosphatase NUDT15)
Ccajan_51031_c0_g3_i7	76.056	71	123	335	104	174	1.07e-30	111	Q9SUG3	Arabidopsis thaliana (Mouse-ear cress)	Exosome complex component RRP41 homolog (Ribosomal RNA-processing protein 41) (AtRRP41) (AtRrp41p)
Ccajan_11858_c0_g2_i5	76.033	121	176	538	90	194	7.95e-59	184	Q9SP08	Arabidopsis thaliana (Mouse-ear cress)	Exosome complex component RRP41 homolog (Ribosomal RNA-processing protein 41) (AtRRP41) (AtRrp41p)
Ccajan_51450_c0_g1_i6	76.027	146	696	259	221	366	5.34e-144	252	Q8LB81	Arabidopsis thaliana (Mouse-ear cress)	GDSL esterase/lipase At5g33370 (EC 3.1.1.-) (Extracellular lipase At5g33370)
Ccajan_11045_c0_g1_i1	76	25	1	75	99	123	0.000177	43.1	Q8GY84	Arabidopsis thaliana (Mouse-ear cress)	DEAD-box ATP-dependent RNA helicase 10 (EC 3.6.4.13) (Protein ENHANCER OF ASYMMETRIC LEAVES TWO)
Ccajan_13669_c0_g1_i1	76	25	737	663	164	188	6.88e-07	49.3	Q9SSW1	Arabidopsis thaliana (Mouse-ear cress)	Zinc finger protein AZF1 (Zinc finger protein OZAKGYO) (Zinc-finger protein 1)
Ccajan_99225_c0_g1_i1	76	200	2	589	622	821	2.49e-101	310	Q8RWZ5	Arabidopsis thaliana (Mouse-ear cress)	G-type lectin S-receptor-like serine/threonine-protein kinase SD2-5 (EC 2.7.11.1) (S-domain-2 (SD2) receptor kinase 5) (SD2-5)
Ccajan_12219_c0_g2_i2	76	100	3	302	271	370	1.12e-49	164	Q9LHQ7	Arabidopsis thaliana (Mouse-ear cress)	mRNA cap guanine-N7 methyltransferase 1 (EC 2.1.1.56) (mRNA (guanine-N(7)-)-methyltransferase 1) (mRNA cap methyltransferase 1)
Ccajan_11081_c0_g3_i11	75.966	233	409	1107	1	228	0	357	Q8VYW1	Arabidopsis thaliana (Mouse-ear cress)	Nuclear poly(A) polymerase 4 (AtPAP(IV)) (PAP(IV)) (Poly(A) polymerase IV) (nPAP) (EC 2.7.7.19) (Polynucleotide adenylyltransferase 4)
Ccajan_27203_c0_g1_i2	75.962	104	267	578	1	104	1.95e-56	176	Q9T096	Arabidopsis thaliana (Mouse-ear cress)	Protein yippee-like At4g27745
Ccajan_25596_c0_g1_i1	75.958	287	206	1066	23	308	5.56e-155	448	Q8VXX5	Arabidopsis thaliana (Mouse-ear cress)	Monocopper oxidase-like protein SKS1
Ccajan_24564_c0_g2_i1	75.949	474	1958	537	25	498	0	689	Q9SEK3	Spinacia oleracea (Spinach)	Hexokinase-1 (EC 2.7.1.1) (SoHxK1)
Ccajan_10126_c0_g1_i2	75.947	449	590	1921	28	468	0	659	Q8GY60	Arabidopsis thaliana (Mouse-ear cress)	Probable protein phosphatase 2C 52 (AtPP2C52) (EC 3.1.3.16)
Ccajan_49504_c0_g1_i1	75.94	133	918	520	418	550	6.33e-62	218	Q2R1M8	Oryza sativa subsp. japonica (Rice)	DEAD-box ATP-dependent RNA helicase 52C (EC 3.6.4.13)
Ccajan_57722_c0_g1_i1	75.862	29	6	92	961	989	5.53e-09	53.1	Q7XTS4	Oryza sativa subsp. japonica (Rice)	Protein argonaute 2 (OsAGO2)
Ccajan_43321_c0_g2_i2	75.862	58	12	185	117	174	7.47e-27	101	Q9ZPR7	Arabidopsis thaliana (Mouse-ear cress)	Ureide permease 1 (AtUPS1)
Ccajan_47318_c0_g1_i2	75.84	476	539	1963	47	522	0	711	Q43062	Prunus persica (Peach) (Amygdalus persica)	Pectinesterase/pectinesterase inhibitor PPE8B [Includes: Pectinesterase inhibitor PPE8B (Pectin methylesterase inhibitor PPE8B); Pectinesterase PPE8B (PE PPE8B) (EC 3.1.1.11) (Pectin methylesterase PPE8B)]
Ccajan_10300_c0_g1_i2	75.824	91	296	565	4	88	3.8e-39	142	F4J8C6	Arabidopsis thaliana (Mouse-ear cress)	Inositol hexakisphosphate and diphosphoinositol-pentakisphosphate kinase VIP1 (EC 2.7.4.21) (EC 2.7.4.24) (Probable protein QUANTITATIVE VITAMIN E-7) (Protein VIP HOMOLOG 2) (VIP1 homolog protein 1) (Arabidopsis homolog protein of yeast VIP1 1) (AtVIP1)
Ccajan_36015_c0_g1_i1	75.806	62	630	445	1	62	3.43e-28	101	Q08066	Zea mays (Maize)	60S ribosomal protein L19 (Fragment)
Ccajan_24903_c0_g1_i1	75.806	124	171	539	29	152	2.4e-65	199	O49627	Arabidopsis thaliana (Mouse-ear cress)	Iron-sulfur cluster assembly protein 1 (AtISU1) (Protein ISCU-LIKE 1) (NifU-like N-terminal domain-containing protein ISU1) (NifU-like protein ISU1)
Ccajan_12294_c2_g9_i2	75.806	62	1	186	29	90	2.7e-29	103	P33080	Glycine max (Soybean) (Glycine hispida)	Auxin-induced protein X10A
Ccajan_12412_c4_g1_i1	75.796	157	233	703	262	417	1.19e-74	234	P55964	Pyruvate kinase isozyme G, chloroplastic (EC 2.7.1.40) (Fragment)	Pyruvate kinase isozyme G, chloroplastic (EC 2.7.1.40) (Fragment)
Ccajan_49462_c0_g1_i1	75.784	574	329	2050	1	552	0	899	Q9SRU7	Arabidopsis thaliana (Mouse-ear cress)	Probable tRNA (guanine(26)-N(2))-dimethyltransferase 2 (EC 2.1.1.216) (tRNA 2,2-dimethylguanosine-26 methyltransferase 2) (tRNA(guanine-26,N(2)-N(2)) methyltransferase 2) (tRNA(m(2,2)G26)dimethyltransferase 2)
Ccajan_10706_c0_g1_i7	75.783	607	2664	844	4	585	0	914	Q570C0	Arabidopsis thaliana (Mouse-ear cress)	Protein TRANSPORT INHIBITOR RESPONSE 1 (Weak ethylene-insensitive protein 1)
Ccajan_77486_c0_g2_i1	75.758	33	1	99	281	313	1.26e-12	62.8	A3KPF2	Arabidopsis thaliana (Mouse-ear cress)	Probable histone-arginine methyltransferase 1.4 (AtPRMT14) (EC 2.1.1.319) (Coactivator-associated methyltransferase 1B) (Protein arginine N-methyltransferase 4A) (AtPRMT4A)
Ccajan_106258_c0_g1_i1	75.686	255	766	2	125	378	4.98e-139	400	Q9FI53	Arabidopsis thaliana (Mouse-ear cress)	Fumarate hydratase 2, chloroplastic (Fumarase 2) (EC 4.2.1.2)
Ccajan_52061_c0_g2_i4	75.676	37	3133	3023	10	45	6.39e-08	57.4	Q9XER9	Arabidopsis thaliana (Mouse-ear cress)	ENHANCER OF AG-4 protein 2 (Protein AERIAL ROSETTE 1)
Ccajan_10566_c0_g2_i1	75.676	74	1281	1060	110	183	7.15e-32	122	Q6Z461	Oryza sativa subsp. japonica (Rice)	Squamosa promoter-binding-like protein 13
Ccajan_51194_c1_g1_i1	75.676	37	1154	1264	400	436	9.09e-11	63.9	Q9ZVM9	Arabidopsis thaliana (Mouse-ear cress)	Probable serine/threonine-protein kinase At1g54610 (EC 2.7.11.1)
Ccajan_8965_c0_g1_i2	75.676	74	267	52	399	472	3.21e-34	122	O04887	Citrus sinensis (Sweet orange) (Citrus aurantium var. sinensis)	Pectinesterase 2 (PE 2) (EC 3.1.1.11) (Pectin methylesterase)
Ccajan_12806_c0_g1_i1	75.665	489	113	1555	1	489	0	799	B9RAJ0	Ricinus communis (Castor bean)	Probable aspartyl aminopeptidase (EC 3.4.11.21)
Ccajan_10344_c1_g1_i1	75.652	230	880	215	1	230	2.25e-112	326	Q38836	Arabidopsis thaliana (Mouse-ear cress)	Agamous-like MADS-box protein AGL11 (Protein SEEDSTICK)
Ccajan_46595_c0_g1_i1	75.652	115	724	380	1	115	9.12e-58	182	Q93VV9	Arabidopsis thaliana (Mouse-ear cress)	Mitochondrial import inner membrane translocase subunit PAM16 like 2 (AtPAM16) (AtPAM16L2) (Presequence translocated-associated motor subunit PAM16) (Protein MUTANT SNC1-ENHANCING 5) (Protein THAXTOMIN A RESISTANT 1)
Ccajan_32815_c0_g1_i1	75.652	115	791	447	1	114	1.76e-58	187	Q9SN23	Arabidopsis thaliana (Mouse-ear cress)	LOB domain-containing protein 38 (ASYMMETRIC LEAVES 2-like protein 40) (AS2-like protein 40)
Ccajan_12811_c0_g1_i1	75.646	271	167	973	1	264	6.28e-142	409	Q9C6X2	Arabidopsis thaliana (Mouse-ear cress)	Secretory carrier-associated membrane protein 4 (Secretory carrier membrane protein 4)
Ccajan_53116_c0_g1_i1	75.622	201	334	936	8	208	1.7e-113	330	Q9S7M9	Arabidopsis thaliana (Mouse-ear cress)	Transmembrane emp24 domain-containing protein p24beta2 (p24 family protein beta1) (p24beta1) (p24 family protein beta2) (p24beta2)
Ccajan_10643_c0_g2_i2	75.61	41	119	241	1	40	7.54e-12	63.5	O22969	Arabidopsis thaliana (Mouse-ear cress)	Uncharacterized protein At2g34160
Ccajan_11642_c0_g1_i11	75.587	213	278	916	300	512	1.54e-116	351	O22397	Arabidopsis thaliana (Mouse-ear cress)	Potassium transporter 1 (AtKT1) (AtKUP1) (AtPOT1)
Ccajan_10578_c0_g2_i1	75.581	86	2	259	476	561	1.95e-41	147	Q9ZVF7	Arabidopsis thaliana (Mouse-ear cress)	Protein ESMERALDA 1 (EC 2.4.1.-) (O-fucosyltransferase 17) (O-FucT-17) (O-fucosyltransferase family protein)
Ccajan_48186_c0_g1_i3	75.574	958	242	3085	77	1019	0	1473	Q0WUG6	Arabidopsis thaliana (Mouse-ear cress)	Subtilisin-like protease SBT6.1 (EC 3.4.21.-) (Site-1 protease) (AtS1P) (Subtilase subfamily 6 member 1) (AtSBT6.1)
Ccajan_14741_c0_g1_i1	75.568	176	507	1	19	191	3.65e-87	255	Q38832	Arabidopsis thaliana (Mouse-ear cress)	Auxin-responsive protein IAA14 (Indoleacetic acid-induced protein 14) (Protein SOLITARY ROOT)
Ccajan_2477_c0_g1_i1	75.566	221	544	1200	81	301	3.54e-99	301	B9DHG0	Arabidopsis thaliana (Mouse-ear cress)	Tetratricopeptide repeat domain-containing protein PYG7, chloroplastic (Protein PALE YELLOW GREEN 7)
Ccajan_9988_c0_g1_i2	75.556	45	409	543	76	120	4.06e-17	74.3	Q9FGJ4	Arabidopsis thaliana (Mouse-ear cress)	Acyl carrier protein 3, mitochondrial (MtACP-3) (ACP) (NADH-ubiquinone oxidoreductase 9.6 kDa subunit)
Ccajan_52822_c1_g3_i1	75.532	188	228	791	5	192	5.52e-107	321	Q8S8Y8	Arabidopsis thaliana (Mouse-ear cress)	Probable serine/threonine-protein kinase WNK6 (AtWNK6) (EC 2.7.11.1) (Protein kinase with no lysine 6)
Ccajan_109743_c1_g2_i1	75.49	102	14	319	1	102	1.16e-53	166	Q9LIF1	Arabidopsis thaliana (Mouse-ear cress)	Monothiol glutaredoxin-S10 (AtGrxS10) (Protein ROXY 3)
Ccajan_52328_c1_g1_i7	75.484	155	553	1008	75	229	1.08e-76	253	Q2TSC7	Lotus japonicus (Lotus corniculatus var. japonicus)	Glutathione gamma-glutamylcysteinyltransferase 1 (EC 2.3.2.15) (LjPCS1-8R) (Phytochelatin synthase 1)
Ccajan_54344_c0_g1_i1	75.455	110	159	488	1	110	9.02e-44	145	Q9SP55	Citrus limon (Lemon) (Citrus medica var. limon)	V-type proton ATPase subunit G (V-ATPase subunit G) (Vacuolar proton pump subunit G)
Ccajan_13627_c0_g1_i1	75.455	110	331	2	560	669	3.02e-50	169	O81905	Arabidopsis thaliana (Mouse-ear cress)	Receptor-like serine/threonine-protein kinase SD1-8 (EC 2.7.11.1) (Arabidopsis thaliana receptor kinase 3) (S-domain-1 (SD1) receptor kinase 8) (SD1-8)
Ccajan_43453_c0_g2_i1	75.455	110	330	1	198	307	1.98e-57	189	Q8GX69	Arabidopsis thaliana (Mouse-ear cress)	Beta-galactosidase 16 (Lactase 16) (EC 3.2.1.23)
Ccajan_109256_c0_g1_i1	75.439	171	177	671	1	171	1.96e-91	271	Q67XG0	Arabidopsis thaliana (Mouse-ear cress)	Two-on-two hemoglobin-3 (AtGLB3) (2-on-2 hemoglobin-3)
Ccajan_30889_c0_g1_i1	75.439	57	547	377	24	80	1.51e-24	92.8	Q948Z4	Solanum tuberosum (Potato)	Snakin-1
Ccajan_13841_c0_g1_i1	75.434	346	43	1080	17	362	0	563	Q93ZC9	Arabidopsis thaliana (Mouse-ear cress)	Glucuronokinase 1 (AtGlcAK1) (EC 2.7.1.43)
Ccajan_51789_c0_g1_i5	75.433	635	1	1905	161	794	0	1026	Q9FL59	Arabidopsis thaliana (Mouse-ear cress)	FT-interacting protein 1
Ccajan_51530_c2_g1_i2	75.41	122	221	586	119	240	4.63e-58	193	P93045	Arabidopsis thaliana (Mouse-ear cress)	Chromatin structure-remodeling complex protein BSH (AtBSH) (Protein BUSHY) (SNF5 homolog)
Ccajan_48967_c0_g1_i1	75.41	305	910	2	103	407	1.99e-164	473	Q9ZNS2	Arabidopsis thaliana (Mouse-ear cress)	Indole-3-acetic acid-amido synthetase GH3.10 (EC 6.3.2.-) (Auxin-responsive GH3-like protein 10) (Protein DWARF IN LIGHT 2)
Ccajan_47645_c0_g2_i1	75.401	187	430	990	64	250	5.74e-97	294	B6RGY0	Oryza sativa subsp. japonica (Rice)	Peptide deformylase 1A, chloroplastic (OsPDF1A) (PDF 1A) (EC 3.5.1.88)
Ccajan_10815_c0_g5_i1	75.385	65	197	3	110	173	2.27e-15	70.1	Q8H157	Arabidopsis thaliana (Mouse-ear cress)	Protein NRT1/ PTR FAMILY 4.6 (AtNPF4.6) (Nitrate transporter 1.2) (Nitrate transporter NTL1) (Protein ABA-IMPORTING TRANSPORTER 1)
Ccajan_23584_c0_g1_i1	75.362	69	271	477	1	69	6.41e-30	108	P48504	Solanum tuberosum (Potato)	Cytochrome b-c1 complex subunit 6 (CR7) (Complex III subunit 6) (Complex III subunit VI) (Mitochondrial hinge protein) (Ubiquinol-cytochrome c reductase complex 7.8 kDa protein)
Ccajan_51691_c0_g2_i2	75.362	69	630	836	114	181	4.1e-68	108	Q84WU9	Arabidopsis thaliana (Mouse-ear cress)	Zinc finger CCCH domain-containing protein 64 (AtC3H64)
Ccajan_111210_c1_g1_i1	75.352	142	74	493	1	142	7.59e-73	223	Q9ST43	Arabidopsis thaliana (Mouse-ear cress)	Pleckstrin homology domain-containing protein 1 (AtPH1)
Ccajan_9541_c0_g2_i4	75.333	150	343	786	1	150	1.1e-70	220	Q6R4R9	Brassica oleracea var. botrytis (Cauliflower)	Truncated transcription factor CAULIFLOWER A (BobCAL-a) (Agamous-like MADS-box protein CAL-A)
Ccajan_9541_c0_g2_i2	75.333	150	260	703	1	150	4.6e-71	220	Q6R4R9	Brassica oleracea var. botrytis (Cauliflower)	Truncated transcription factor CAULIFLOWER A (BobCAL-a) (Agamous-like MADS-box protein CAL-A)
Ccajan_94796_c0_g1_i1	75.325	77	3	233	404	480	3.15e-36	128	O04979	Spinacia oleracea (Spinach)	Lon protease homolog 2, peroxisomal (EC 3.4.21.53)
Ccajan_27020_c0_g5_i1	75.312	320	1779	856	126	445	0	506	Q8RWG2	Arabidopsis thaliana (Mouse-ear cress)	Protein high chlorophyll fluorescent 107
Ccajan_18257_c0_g1_i1	75.301	166	71	568	9	174	1.76e-89	260	A2YDY2	Oryza sativa subsp. indica (Rice)	60S ribosomal protein L11
Ccajan_5934_c0_g1_i1	75.291	429	128	1393	32	445	0	565	Q8RWC5	Arabidopsis thaliana (Mouse-ear cress)	Fasciclin-like arabinogalactan protein 16
Ccajan_17176_c0_g1_i1	75.281	445	78	1409	1	440	0	669	Q56WD9	Arabidopsis thaliana (Mouse-ear cress)	3-ketoacyl-CoA thiolase 2, peroxisomal (EC 2.3.1.16) (Acetyl-CoA acyltransferase 2) (Beta-ketothiolase 2) (Peroxisomal 3-oxoacyl-CoA thiolase 2) (Peroxisome defective protein 1)
Ccajan_34857_c0_g1_i1	75.269	93	544	269	101	193	1.07e-34	120	C6SXZ3	Glycine max (Soybean) (Glycine hispida)	CASP-like protein 1D1 (GmCASPL1D1)
Ccajan_36683_c0_g1_i1	75.267	469	389	1789	54	521	0	721	P53535	Solanum tuberosum (Potato)	Alpha-1,4 glucan phosphorylase L-2 isozyme, chloroplastic/amyloplastic (EC 2.4.1.1) (Starch phosphorylase L-2)
Ccajan_47074_c0_g1_i3	75.26	384	1440	298	3	386	0	607	Q9FUP0	Arabidopsis thaliana (Mouse-ear cress)	12-oxophytodienoate reductase 3 (EC 1.3.1.42) (12-oxophytodienoate-10,11-reductase 3) (AtOPR3) (OPDA-reductase 3) (Delayed dehiscence 1) [Cleaved into: 12-oxophytodienoate reductase 3, N-terminally processed]
Ccajan_86792_c0_g1_i1	75.248	101	3	266	410	510	7.7e-29	112	Q96303	Arabidopsis thaliana (Mouse-ear cress)	Inorganic phosphate transporter 1-4 (AtPht1;4) (H(+)/Pi cotransporter)
Ccajan_5984_c1_g1_i1	75.248	101	2	304	67	167	2.72e-51	169	Q9LYW0	Arabidopsis thaliana (Mouse-ear cress)	BTB/POZ domain-containing protein At5g03250
Ccajan_6212_c0_g1_i1	75.238	105	378	64	41	145	1.03e-57	176	P17093	Glycine max (Soybean) (Glycine hispida)	40S ribosomal protein S11
Ccajan_13622_c0_g1_i1	75.231	432	2641	1361	85	511	0	632	Q9M876	Arabidopsis thaliana (Mouse-ear cress)	Tyrosine--tRNA ligase, chloroplastic/mitochondrial (EC 6.1.1.1) (Protein EMBRYO DEFECTIVE 2768) (Protein EMBRYONIC FACTOR 31) (Tyrosyl-tRNA synthetase) (TyrRS)
Ccajan_37391_c0_g1_i1	75.229	109	1016	693	535	641	6.25e-46	166	Q8VYR7	Arabidopsis thaliana (Mouse-ear cress)	Boron transporter 1
Ccajan_28379_c0_g5_i1	75.229	218	640	2	32	247	1.61e-118	342	O24648	Pisum sativum (Garden pea)	Gibberellin 3-beta-dioxygenase 1 (EC 1.14.11.15) (GA 3-oxidase 1) (Gibberellin 3 beta-hydroxylase 1)
Ccajan_11887_c0_g4_i2	75.207	242	780	58	33	274	4.67e-114	332	Q8LEF6	Arabidopsis thaliana (Mouse-ear cress)	ABC transporter I family member 11, chloroplastic (ABC transporter ABCI.11) (AtABCI11) (Non-intrinsic ABC protein 14)
Ccajan_12057_c1_g1_i17	75.188	133	727	329	1	132	2.79e-65	201	Q9M117	Arabidopsis thaliana (Mouse-ear cress)	Actin-related protein 2/3 complex subunit 5A (Actin-related protein C5A) (Arp2/3 complex 16 kDa subunit) (p16-ARC) (Protein CROOKED)
Ccajan_34786_c0_g1_i1	75.155	644	2	1918	44	687	0	943	Q9C8K2	Arabidopsis thaliana (Mouse-ear cress)	ABC transporter G family member 12 (ABC transporter ABCG.12) (AtABCG12) (Protein ECERIFERUM 5) (White-brown complex homolog protein 12) (AtWBC12)
Ccajan_42353_c0_g1_i1	75.132	189	160	705	61	249	1.29e-69	226	Q6X5Y6	Arabidopsis thaliana (Mouse-ear cress)	Ethylene-responsive transcription factor WRI1 (Protein ACTIVATOR OF SPORAMIN::LUC 1) (Protein WRINKLED 1)
Ccajan_41277_c0_g1_i2	75.099	253	277	1035	1	253	8.96e-132	382	Q9FJK7	Arabidopsis thaliana (Mouse-ear cress)	Cyclin-C1-2 (CycC1;2)
Ccajan_27258_c0_g2_i1	75.052	485	102	1556	7	491	0	751	Q944H0	Arabidopsis thaliana (Mouse-ear cress)	Phosphomethylethanolamine N-methyltransferase (AtPMEAMT) (EC 2.1.1.-) (Phosphoethanolamine N-methyltransferase 2)
Ccajan_10104_c4_g5_i2	75	532	2000	447	120	651	0	818	Q9C516	Arabidopsis thaliana (Mouse-ear cress)	Extra-large guanine nucleotide-binding protein 3 (Extra-large GTP-binding protein 3) (Extra-large G-protein 3)
Ccajan_52713_c1_g1_i4	75	84	663	412	325	408	2.34e-58	145	Q2V6J9	Fragaria ananassa (Strawberry) (Fragaria chiloensis x Fragaria virginiana)	UDP-glucose flavonoid 3-O-glucosyltransferase 7 (EC 2.4.1.91) (Flavonol 3-O-glucosyltransferase 7) (FaGT7)
Ccajan_52801_c2_g1_i1	75	480	1603	164	1	480	0	736	Q9T042	Arabidopsis thaliana (Mouse-ear cress)	Protein disulfide-isomerase 5-4 (AtPDIL5-4) (Protein disulfide-isomerase 7) (PDI7) (Protein disulfide-isomerase 8-2) (AtPDIL8-2)
Ccajan_11043_c0_g4_i2	75	360	1177	119	24	383	0	578	Q8VYZ3	Arabidopsis thaliana (Mouse-ear cress)	Probable pectinesterase 53 (PE 53) (EC 3.1.1.11) (Pectin methylesterase 53) (AtPME53)
Ccajan_26936_c0_g1_i3	75	20	592	651	642	661	0.000886	42	Q9SZ67	Arabidopsis thaliana (Mouse-ear cress)	Probable WRKY transcription factor 19 (WRKY DNA-binding protein 19)
Ccajan_119746_c0_g1_i1	75	140	1134	718	42	181	5.27e-68	214	Q40170	Solanum lycopersicum (Tomato) (Lycopersicon esculentum)	Agamous-like MADS-box protein AGL8 homolog (TM4)
Ccajan_11870_c0_g1_i1	75	24	982	911	260	283	0.000359	42.4	A0A172J2D0	Pueraria montana var. lobata (Kudzu vine) (Pueraria lobata)	UDP-glycosyltransferase 2 (PlUGT2) (EC 2.4.1.-) (UDP-glucose:isoflavone 4' 7-O-glucosyltransferase)
Ccajan_51323_c0_g1_i8	75	32	435	530	246	277	4.51e-25	50.8	Q94AG6	Arabidopsis thaliana (Mouse-ear cress)	S-adenosylmethionine carrier 1, chloroplastic/mitochondrial (S-adenosylmethionine transporter 1) (AtSAMT1)
Ccajan_50105_c0_g1_i1	75	20	518	577	197	216	0.000358	40.8	Q94A82	Arabidopsis thaliana (Mouse-ear cress)	Nudix hydrolase 19, chloroplastic (AtNUDT19) (EC 3.6.1.22) (NADH pyrophosphatase NUDT19)
Ccajan_25958_c0_g1_i1	75	32	410	505	1	32	2.17e-09	55.5	P48631	Glycine max (Soybean) (Glycine hispida)	Omega-6 fatty acid desaturase, endoplasmic reticulum isozyme 2 (EC 1.14.19.-)
Ccajan_21368_c0_g1_i1	75	20	391	332	56	75	0.000753	38.1	O81788	Arabidopsis thaliana (Mouse-ear cress)	WUSCHEL-related homeobox 13
Ccajan_41589_c0_g1_i1	75	108	324	1	258	354	8.46e-50	164	A8W3A9	Cuscuta exaltata (Tall dodder)	ATP synthase subunit alpha, plastid (EC 3.6.3.14) (ATP synthase F1 sector subunit alpha) (F-ATPase subunit alpha)
Ccajan_61138_c0_g1_i1	75	112	3	338	43	154	3.84e-52	170	Q94BZ1	Arabidopsis thaliana (Mouse-ear cress)	Protein ZINC INDUCED FACILITATOR-LIKE 1 (Protein ZIF-LIKE 1)
Ccajan_25702_c0_g1_i1	75	104	319	8	1142	1245	1.11e-51	174	Q3EBC8	Arabidopsis thaliana (Mouse-ear cress)	Endoribonuclease Dicer homolog 2 (EC 3.1.26.-) (Dicer-like protein 2) (AtDCL2)
Ccajan_107283_c0_g1_i1	75	104	314	3	1093	1196	4.34e-55	183	Q8GU88	Oryza sativa subsp. japonica (Rice)	ABC transporter G family member 39 (OsABCG39) (Pleiotropic drug resistance protein 7) (OsPDR7)
Ccajan_38566_c0_g3_i1	75	24	72	1	877	900	1.34e-05	42	Q9SV21	Arabidopsis thaliana (Mouse-ear cress)	Coatomer subunit beta-1 (Beta-coat protein 1) (Beta-COP 1)
Ccajan_48419_c0_g2_i1	75	20	220	279	63	82	0.000108	39.3	Q9XIC5	Arabidopsis thaliana (Mouse-ear cress)	NAC domain-containing protein 17 (ANAC017) (Protein NTM1-like 7) (Protein REGULATORS OF AOX1A 2)
Ccajan_26250_c0_g1_i1	75	24	81	10	174	197	4.9e-06	43.1	O65874	Pisum sativum (Garden pea)	MADS-box transcription factor 1
Ccajan_105316_c0_g1_i1	75	92	3	278	340	430	4.46e-37	130	P32826	Arabidopsis thaliana (Mouse-ear cress)	Serine carboxypeptidase-like 49 (EC 3.4.16.-)
Ccajan_27325_c0_g1_i2	75	92	275	3	739	830	8.78e-41	142	P09186	Glycine max (Soybean) (Glycine hispida)	Seed linoleate 9S-lipoxygenase-3 (EC 1.13.11.58) (Lipoxygenase-3) (L-3)
Ccajan_118110_c0_g1_i1	75	32	108	13	1	32	6.47e-10	53.5	Q9ZPV9	Arabidopsis thaliana (Mouse-ear cress)	Syntaxin-112 (AtSYP112)
Ccajan_26557_c0_g3_i1	74.912	283	1263	418	26	307	7.9e-161	457	Q94JV5	Arabidopsis thaliana (Mouse-ear cress)	Nitrilase-like protein 2 (EC 3.5.-.-)
Ccajan_13369_c0_g3_i1	74.902	255	435	1184	28	281	1.97e-120	352	A2YXC7	Oryza sativa subsp. indica (Rice)	GDT1-like protein 4
Ccajan_52140_c0_g2_i4	74.891	458	1766	393	42	499	0	702	Q6WNQ8	Medicago truncatula (Barrel medic) (Medicago tribuloides)	Cytochrome P450 81E8 (EC 1.14.13.-)
Ccajan_28095_c0_g1_i2	74.863	183	190	714	8	190	1.86e-84	271	O22315	Arabidopsis thaliana (Mouse-ear cress)	Serine/arginine-rich-splicing factor SR34 (At-SR34) (At-SRp34) (AtSR34) (Pre-mRNA-splicing factor SF2) (SR1 protein)
Ccajan_42974_c0_g1_i1	74.818	274	184	999	202	475	1.35e-123	368	Q9M6N7	Arabidopsis thaliana (Mouse-ear cress)	Ammonium transporter 2 (AtAMT2)
Ccajan_55737_c0_g1_i1	74.786	234	1046	351	1	234	7.07e-121	350	Q8GWE1	Arabidopsis thaliana (Mouse-ear cress)	Ubiquitin carboxyl-terminal hydrolase 3 (EC 3.4.19.12)
Ccajan_627_c0_g1_i1	74.775	111	1	333	784	894	3.02e-53	179	Q9LPC6	Arabidopsis thaliana (Mouse-ear cress)	Kinesin-like protein KIN-UB (AtKINUb) (Protein ARMADILLO REPEAT KINESIN2) (Protein ARMADILLO REPEAT-CONTAINING KINESIN 2)
Ccajan_8093_c0_g1_i1	74.769	325	173	1147	25	346	0	529	Q9LJU7	Arabidopsis thaliana (Mouse-ear cress)	Purple acid phosphatase 18 (EC 3.1.3.2)
Ccajan_10248_c0_g1_i5	74.766	214	940	1581	187	400	2.35e-104	322	P51568	Arabidopsis thaliana (Mouse-ear cress)	Serine/threonine-protein kinase AFC3 (EC 2.7.12.1)
Ccajan_41625_c0_g1_i1	74.763	317	1138	188	1	317	0	515	Q9LVQ0	Arabidopsis thaliana (Mouse-ear cress)	Pectinesterase 31 (PE 31) (EC 3.1.1.11) (Pectin methylesterase 31) (AtPME31)
Ccajan_110407_c0_g1_i1	74.761	733	2795	615	1	728	0	1135	Q39017	Arabidopsis thaliana (Mouse-ear cress)	Diacylglycerol kinase 1 (AtDGK1) (DAG kinase 1) (EC 2.7.1.107) (Diglyceride kinase 1) (DGK 1)
Ccajan_41993_c0_g2_i1	74.757	206	761	144	512	717	3.02e-100	316	Q9C5U2	Arabidopsis thaliana (Mouse-ear cress)	Histidine kinase 2 (EC 2.7.13.3) (Arabidopsis histidine kinase 2) (AtHK2) (Protein AUTHENTIC HIS-KINASE 2)
Ccajan_9382_c0_g4_i2	74.752	202	675	1280	1	202	1.85e-75	237	A7R385	Vitis vinifera (Grape)	CASP-like protein 2B1 (VvCASPL2B1)
Ccajan_109476_c0_g1_i1	74.735	942	226	3024	53	993	0	1418	Q9SH30	Arabidopsis thaliana (Mouse-ear cress)	Probable copper-transporting ATPase HMA5 (EC 3.6.3.54) (Probable copper-transporting ATPase 3) (Protein HEAVY METAL ATPASE 5)
Ccajan_30569_c0_g2_i1	74.717	265	1078	284	29	282	1.43e-143	409	Q9SRK5	Arabidopsis thaliana (Mouse-ear cress)	Phosphoglucan phosphatase LSF2, chloroplastic (EC 3.1.3.-) (Phosphoglucan phosphatase like sex Four2) (Protein LIKE SEX4 2)
Ccajan_30569_c0_g1_i1	74.717	265	1007	213	29	282	5.91e-144	409	Q9SRK5	Arabidopsis thaliana (Mouse-ear cress)	Phosphoglucan phosphatase LSF2, chloroplastic (EC 3.1.3.-) (Phosphoglucan phosphatase like sex Four2) (Protein LIKE SEX4 2)
Ccajan_69379_c0_g1_i1	74.713	87	298	38	372	458	1.62e-37	133	O80725	Arabidopsis thaliana (Mouse-ear cress)	ABC transporter B family member 4 (ABC transporter ABCB.4) (AtABCB4) (Multidrug resistance protein 4) (P-glycoprotein 4)
Ccajan_12508_c0_g1_i1	74.704	253	426	1184	29	281	1.06e-134	392	P35694	Glycine max (Soybean) (Glycine hispida)	Xyloglucan endotransglucosylase/hydrolase 2 (EC 2.4.1.207) (Brassinosteroid-regulated protein BRU1)
Ccajan_20256_c0_g2_i1	74.691	324	341	1291	71	391	4.56e-140	409	Q93YP7	Arabidopsis thaliana (Mouse-ear cress)	4-hydroxybenzoate polyprenyltransferase, mitochondrial (4-HB polyprenyltransferase) (4HPT) (EC 2.5.1.39) (4-hydroxybenzoate nonaprenyltransferase) (Para-hydroxybenzoate--polyprenyltransferase) (PHB:PPT) (PHB:polyprenyltransferase) (Polyprenyltransferase 1) (AtPPT1)
Ccajan_104910_c0_g1_i1	74.684	79	2	238	221	299	4.2e-36	128	Q9LHD1	Arabidopsis thaliana (Mouse-ear cress)	ABC transporter B family member 15 (ABC transporter ABCB.15) (AtABCB15) (Multidrug resistance protein 13) (P-glycoprotein 15)
Ccajan_46968_c0_g2_i1	74.674	383	1306	191	256	638	0	594	Q9LZD3	Arabidopsis thaliana (Mouse-ear cress)	Exocyst complex component EXO70A1 (AtExo70a1) (Exocyst subunit Exo70 family protein A1)
Ccajan_66465_c0_g1_i1	74.667	75	1	225	546	620	2.9e-32	122	Q9FF77	Arabidopsis thaliana (Mouse-ear cress)	Probable pectinesterase/pectinesterase inhibitor 47 [Includes: Pectinesterase inhibitor 47 (Pectin methylesterase inhibitor 47); Pectinesterase 47 (PE 47) (EC 3.1.1.11) (Pectin methylesterase 47) (AtPME47)]
Ccajan_918_c0_g1_i1	74.667	75	1	225	401	475	1.15e-34	122	Q6WNQ8	Medicago truncatula (Barrel medic) (Medicago tribuloides)	Cytochrome P450 81E8 (EC 1.14.13.-)
Ccajan_8831_c0_g1_i1	74.658	146	648	211	22	167	2.86e-72	227	Q6ES52	Oryza sativa subsp. japonica (Rice)	TPR repeat-containing thioredoxin TDX (OsTrx26) (Tetratricoredoxin) (OsTDX)
Ccajan_30498_c0_g1_i1	74.648	71	1	213	321	391	3.89e-30	114	Q39218	Arabidopsis thaliana (Mouse-ear cress)	Serine acetyltransferase 3, mitochondrial (AtSAT-3) (AtSERAT2;2) (SAT-m) (EC 2.3.1.30)
Ccajan_117970_c0_g1_i1	74.648	71	339	127	518	588	2.61e-31	116	D1FP53	Medicago truncatula (Barrel medic) (Medicago tribuloides)	Putative E3 ubiquitin-protein ligase LIN (MtLIN) (EC 2.3.2.27) (RING-type E3 ubiquitin transferase)
Ccajan_2460_c0_g1_i1	74.611	193	1	579	115	307	1.77e-104	304	Q9ZUN4	Arabidopsis thaliana (Mouse-ear cress)	1-aminocyclopropane-1-carboxylate oxidase 1 (ACC oxidase 1) (AtACO1) (EC 1.14.17.4)
Ccajan_22165_c0_g1_i1	74.601	626	2274	418	23	642	0	951	Q9LM25	Arabidopsis thaliana (Mouse-ear cress)	ERAD-associated E3 ubiquitin-protein ligase component HRD3A (AtSel1A) (Protein EMS-MUTAGENIZED BRI1 SUPPRESSOR 5)
Ccajan_12146_c0_g2_i3	74.564	287	145	1005	1	283	4.64e-161	456	Q9ZW86	Arabidopsis thaliana (Mouse-ear cress)	Prolyl 4-hydroxylase 1 (AtP4H-1) (AtP4H1) (EC 1.14.11.2)
Ccajan_11642_c0_g1_i2	74.556	338	415	1428	1	338	0	526	O22397	Arabidopsis thaliana (Mouse-ear cress)	Potassium transporter 1 (AtKT1) (AtKUP1) (AtPOT1)
Ccajan_46870_c1_g1_i2	74.51	51	234	82	368	418	1.84e-16	75.9	Q9C7S7	Arabidopsis thaliana (Mouse-ear cress)	Endoplasmic reticulum oxidoreductin-1 (EC 1.8.4.-)
Ccajan_9150_c0_g1_i1	74.49	98	137	430	1	98	2.96e-48	166	Q9FN19	Arabidopsis thaliana (Mouse-ear cress)	WD40 repeat-containing protein HOS15 (HIGH OSMOTIC STRESS GENE EXPRESSION 15)
Ccajan_51954_c0_g1_i1	74.468	423	1519	281	28	450	0	601	Q9SRY4	Arabidopsis thaliana (Mouse-ear cress)	Protein LOW PSII ACCUMULATION 1, chloroplastic
Ccajan_110943_c0_g1_i1	74.468	141	423	1	506	646	3.83e-56	188	Q9SMY8	Arabidopsis thaliana (Mouse-ear cress)	F-box/LRR-repeat protein 15
Ccajan_100310_c0_g1_i1	74.468	47	269	409	496	542	1.3e-20	86.7	P0C6E7	Arabidopsis thaliana (Mouse-ear cress)	Putative U-box domain-containing protein 55 (EC 2.3.2.27) (Plant U-box protein 55) (RING-type E3 ubiquitin transferase PUB54)
Ccajan_34155_c0_g2_i1	74.468	47	4	144	585	631	4.59e-19	80.5	Q9C9U3	Arabidopsis thaliana (Mouse-ear cress)	Alpha-dioxygenase 2 (Alpha DOX2) (EC 1.14.99.-) (Fatty acid dioxygenase AlphaDOX2)
Ccajan_99997_c0_g1_i1	74.468	47	141	1	40	86	3.38e-18	77	Q2QMG2	Oryza sativa subsp. japonica (Rice)	Methylcrotonoyl-CoA carboxylase subunit alpha, mitochondrial (MCCase subunit alpha) (EC 6.4.1.4) (3-methylcrotonyl-CoA carboxylase 1) (3-methylcrotonyl-CoA:carbon dioxide ligase subunit alpha)
Ccajan_50903_c0_g1_i2	74.455	321	1434	472	129	424	2.67e-158	463	Q8RWT8	Arabidopsis thaliana (Mouse-ear cress)	Serine--tRNA ligase, chloroplastic/mitochondrial (EC 6.1.1.11) (AtSRS) (Protein OVULE ABORTION 7) (Seryl-tRNA synthetase) (SerRS) (Seryl-tRNA(Ser/Sec) synthetase)
Ccajan_22639_c0_g2_i1	74.444	180	1166	627	234	413	8.51e-91	279	Q8VZ59	Arabidopsis thaliana (Mouse-ear cress)	Indole-3-pyruvate monooxygenase YUCCA6 (EC 1.14.13.168) (Flavin-containing monooxygenase YUCCA6) (Protein HYPERTALL1)
Ccajan_111137_c0_g1_i1	74.411	297	2	886	505	801	1.84e-151	449	Q8VZG7	Arabidopsis thaliana (Mouse-ear cress)	Ribonuclease TUDOR 1 (AtTudor1) (TUDOR-SN protein 1) (EC 3.1.-.-)
Ccajan_45566_c0_g2_i1	74.4	125	46	420	3	127	3.13e-70	213	Q38851	Arabidopsis thaliana (Mouse-ear cress)	Transcription repressor MYB6 (Myb-related protein 6) (AtMYB6)
Ccajan_47466_c0_g2_i2	74.39	82	157	402	94	175	6.84e-33	117	O49196	Arabidopsis thaliana (Mouse-ear cress)	Adenylyl-sulfate kinase 2, chloroplastic (EC 2.7.1.25) (ATP adenosine-5'-phosphosulfate 3'-phosphotransferase 2) (Adenosine-5'-phosphosulfate kinase 2) (APS kinase 2)
Ccajan_1873_c0_g1_i1	74.38	121	3	350	677	797	2.49e-42	150	Q9LY50	Arabidopsis thaliana (Mouse-ear cress)	Putative serine/threonine-protein kinase-like protein CCR3 (EC 2.7.11.1) (Protein CRINKLY 4 RELATED 3) (AtCRR3)
Ccajan_40869_c0_g2_i1	74.367	316	1258	314	8	323	1.12e-140	407	Q941I0	Fragaria ananassa (Strawberry) (Fragaria chiloensis x Fragaria virginiana)	2-methylene-furan-3-one reductase (EC 1.3.1.105) (Enone oxidoreductase) (FaEO) (Quinone oxidoreductase) (FaQR)
Ccajan_27546_c0_g1_i1	74.359	117	1449	1799	115	231	1.15e-34	135	Q6S4P4	Oryza sativa subsp. japonica (Rice)	Transcription factor RF2b
Ccajan_2777_c0_g1_i1	74.359	39	932	1048	217	255	1.28e-10	63.9	Q9FUA4	Arabidopsis thaliana (Mouse-ear cress)	Transcription factor SPATULA (Basic helix-loop-helix protein 24) (AtbHLH24) (bHLH 24) (Transcription factor EN 99) (bHLH transcription factor bHLH024)
Ccajan_43978_c0_g3_i1	74.359	78	718	485	139	216	3.33e-26	101	O22773	Arabidopsis thaliana (Mouse-ear cress)	Thylakoid lumenal 16.5 kDa protein, chloroplastic
Ccajan_39297_c0_g1_i1	74.359	39	61	177	1425	1463	2.89e-13	65.1	Q8LGU1	Arabidopsis thaliana (Mouse-ear cress)	ABC transporter C family member 8 (ABC transporter ABCC.8) (AtABCC8) (EC 3.6.3.44) (ATP-energized glutathione S-conjugate pump 6) (Glutathione S-conjugate-transporting ATPase 6) (Multidrug resistance-associated protein 6)
Ccajan_3531_c0_g2_i1	74.359	39	179	63	1	39	4.09e-15	67.4	Q03250	Arabidopsis thaliana (Mouse-ear cress)	Glycine-rich RNA-binding protein 7 (AtGR-RBP7) (AtRBG7) (Glycine-rich protein 7) (AtGRP7) (Protein COLD, CIRCADIAN RHYTHM, AND RNA BINDING 2) (Protein CCR2)
Ccajan_23069_c0_g1_i1	74.359	39	181	297	538	576	5.38e-15	68.9	Q58G01	Arabidopsis thaliana (Mouse-ear cress)	Transcription factor bHLH155 (BHLH transcription factor gamma) (bHLH gamma) (Basic helix-loop-helix protein 155) (AtbHLH155) (bHLH 155) (LONESOME HIGHWAY-like protein 3) (bHLH transcription factor bHLH155)
Ccajan_99900_c0_g1_i1	74.342	152	1	453	531	682	5e-73	234	Q9LW83	Arabidopsis thaliana (Mouse-ear cress)	G-type lectin S-receptor-like serine/threonine-protein kinase CES101 (EC 2.7.11.1) (Protein CALLUS EXPRESSION OF RBCS 101)
Ccajan_7812_c0_g1_i2	74.336	226	694	17	1	226	2.77e-106	326	Q9LXX6	Arabidopsis thaliana (Mouse-ear cress)	Exocyst complex component SEC15A (AtSec15a) (Probable exocyst complex component 6)
Ccajan_12243_c2_g2_i4	74.336	113	371	42	197	309	3.55e-56	182	P47927	Arabidopsis thaliana (Mouse-ear cress)	Floral homeotic protein APETALA 2
Ccajan_11846_c3_g2_i6	74.324	148	168	578	123	270	2.39e-40	145	Q9LFG8	Arabidopsis thaliana (Mouse-ear cress)	ABC transporter G family member 20 (ABC transporter ABCG.20) (AtABCG20) (Probable white-brown complex homolog protein 20) (AtWBC20)
Ccajan_26859_c0_g1_i1	74.312	109	2481	2804	988	1096	4.08e-47	183	Q9LRZ5	Arabidopsis thaliana (Mouse-ear cress)	Phospholipase D zeta 1 (PLDzeta1) (EC 3.1.4.4) (Phospholipase D p1) (AtPLDp1) (Phospholipase D1 PHOX and PX-containing domain protein)
Ccajan_52839_c1_g2_i2	74.286	105	1038	724	162	266	1.36e-99	116	Q68KI4	Arabidopsis thaliana (Mouse-ear cress)	Sodium/hydrogen exchanger 1 (Na(+)/H(+) exchanger 1) (NHE-1)
Ccajan_53650_c0_g1_i1	74.286	35	2	106	796	830	3.85e-09	52.8	Q9LX66	Arabidopsis thaliana (Mouse-ear cress)	Receptor-like protein kinase HERK 1 (EC 2.7.11.-) (Protein HERCULES RECEPTOR KINASE 1)
Ccajan_7322_c0_g2_i2	74.286	35	291	187	287	320	1.19e-08	50.8	Q9SJ62	Arabidopsis thaliana (Mouse-ear cress)	Protein WVD2-like 4
Ccajan_9143_c0_g2_i1	74.278	381	1728	595	66	441	0	599	Q9LZN0	Arabidopsis thaliana (Mouse-ear cress)	Rop guanine nucleotide exchange factor 7 (AtRopGEF7) (Rho of plants guanine nucleotide exchange factor 7)
Ccajan_11247_c0_g2_i2	74.269	684	1387	3435	369	1050	0	1083	Q8VZ10	Arabidopsis thaliana (Mouse-ear cress)	Protein SUPPRESSOR OF QUENCHING 1, chloroplastic (EC 3.1.3.-)
Ccajan_27277_c0_g1_i1	74.242	66	474	671	247	312	8.03e-26	105	Q8LDS4	Arabidopsis thaliana (Mouse-ear cress)	Protein SODIUM POTASSIUM ROOT DEFECTIVE 1 (NaKR1) (Heavy metal-associated plant protein 2) (AtHPP02) (Nuclear-enriched phloem companion cell gene 6) (NPCC6)
Ccajan_26211_c0_g1_i1	74.237	295	30	914	182	475	9.98e-169	477	Q9C9H5	Arabidopsis thaliana (Mouse-ear cress)	Endoglucanase 9 (EC 3.2.1.4) (Cellulase 3) (AtCEL3) (Endo-1,4-beta glucanase 9)
Ccajan_21996_c0_g1_i1	74.227	97	294	4	232	327	2.85e-44	148	Q9ZUF4	Arabidopsis thaliana (Mouse-ear cress)	Serine/threonine-protein kinase RIPK (EC 2.7.11.1) (ACIK1A/PBL14) (ACRE protein ortholog 264A) (AtACRE264a) (PBS1-like protein 14) (RPM1-induced protein kinase)
Ccajan_24391_c0_g2_i2	74.194	124	609	238	213	336	5.98e-67	209	Q9FHQ1	Arabidopsis thaliana (Mouse-ear cress)	GDSL esterase/lipase At5g37690 (EC 3.1.1.-) (Extracellular lipase At5g37690)
Ccajan_42196_c0_g1_i1	74.138	58	314	484	842	899	1.13e-22	93.6	O22864	Arabidopsis thaliana (Mouse-ear cress)	Protein NLP8 (AtNLP8) (NIN-like protein 8) (Nodule inception protein-like protein 8)
Ccajan_49464_c0_g1_i1	74.123	684	326	2311	27	709	0	970	Q3E7D0	Arabidopsis thaliana (Mouse-ear cress)	Nucleobase-ascorbate transporter 12 (AtNAT12)
Ccajan_53986_c0_g1_i1	74.074	108	268	591	20	127	2.9e-53	172	Q8LFQ6	Arabidopsis thaliana (Mouse-ear cress)	Glutaredoxin-C4 (AtGrxC4)
Ccajan_35227_c1_g1_i1	74.074	243	219	944	28	270	3.49e-103	318	O65351	Arabidopsis thaliana (Mouse-ear cress)	Subtilisin-like protease SBT1.7 (EC 3.4.21.-) (Cucumisin-like serine protease) (Subtilase subfamily 1 member 7) (AtSBT1.7) (Subtilisin-like serine protease 1) (At-SLP1)
Ccajan_32620_c0_g1_i1	74.074	27	771	851	92	118	2.67e-05	45.8	F4ICB6	Arabidopsis thaliana (Mouse-ear cress)	Protein IMPAIRED IN BABA-INDUCED STERILITY 1 (EC 2.7.11.-)
Ccajan_2393_c0_g2_i1	74.074	27	334	414	278	304	1.51e-06	48.9	Q9XGA1	Spinacia oleracea (Spinach)	Ribose-phosphate pyrophosphokinase 4 (EC 2.7.6.1) (Phosphoribosyl pyrophosphate synthase 4)
Ccajan_88979_c0_g1_i1	74.074	27	81	1	160	186	3.46e-05	42	D7U6G6	Vitis vinifera (Grape)	Anthocyanidin reductase ((2S)-flavan-3-ol-forming) (VvANR) (EC 1.3.1.112)
Ccajan_55084_c0_g1_i1	74.074	54	164	3	126	179	9.29e-21	84.7	Q8GRL4	Oryza sativa subsp. japonica (Rice)	Homeobox-leucine zipper protein HOX19 (HD-ZIP protein HOX19) (Homeodomain transcription factor HOX19) (OsHox19)
Ccajan_90821_c0_g1_i1	74.074	81	1	243	275	348	4.94e-32	115	Q8L7N0	Arabidopsis thaliana (Mouse-ear cress)	T-complex protein 1 subunit zeta 2 (TCP-1-zeta 2) (CCT-zeta 2) (Chaperonin CCT6B)
Ccajan_52790_c0_g1_i9	74.074	27	215	135	192	218	2.81e-07	45.8	A2RVM0	Arabidopsis thaliana (Mouse-ear cress)	Short-chain dehydrogenase TIC 32, chloroplastic (EC 1.1.1.-) (Translocon at the inner envelope membrane of chloroplasts 32) (AtTIC32)
Ccajan_109280_c0_g1_i1	74.065	802	690	3074	3	784	0	1180	Q9LZA6	Arabidopsis thaliana (Mouse-ear cress)	Triacylglycerol lipase SDP1 (EC 3.1.1.3) (Protein SUGAR-DEPENDENT 1)
Ccajan_116672_c0_g1_i1	74.051	316	1	945	216	528	6.69e-156	462	A0A068FIK2	Gossypium hirsutum (Upland cotton) (Gossypium mexicanum)	Kinesin-like protein KIN-4A (GhKINESIN-4A)
Ccajan_47375_c0_g1_i2	74.046	262	1025	240	24	278	1.78e-135	402	Q8H124	Arabidopsis thaliana (Mouse-ear cress)	Uncharacterized protein At2g34460, chloroplastic
Ccajan_11050_c1_g1_i1	74.041	443	1622	294	21	461	0	592	Q9LHN7	Arabidopsis thaliana (Mouse-ear cress)	Probable polyamine transporter At3g13620
Ccajan_49803_c3_g1_i1	74	50	1	150	355	404	8.48e-17	82.8	Q84ZT0	Oryza sativa subsp. japonica (Rice)	Putative zinc finger CCCH domain-containing protein 51 (OsC3H51)
Ccajan_11908_c0_g1_i6	73.998	873	289	2901	53	924	0	1363	Q9ZVD5	Arabidopsis thaliana (Mouse-ear cress)	Protein argonaute 4 (Protein OVEREXPRESSOR OF CATIONIC PEROXIDASE 11)
Ccajan_47866_c0_g1_i1	73.988	519	174	1706	1	513	0	770	Q4FE45	Arabidopsis thaliana (Mouse-ear cress)	E3 ubiquitin-protein ligase XBAT33 (EC 2.3.2.27) (Ankyrin repeat domain and RING finger-containing protein XBAT33) (Protein XB3 homolog 3) (RING-type E3 ubiquitin transferase XBAT33)
Ccajan_13107_c0_g1_i1	73.984	369	268	1374	7	373	0	586	Q8GWW7	Arabidopsis thaliana (Mouse-ear cress)	Agmatine deiminase (EC 3.5.3.12) (Agmatine iminohydrolase) (Protein EMBRYO DEFECTIVE 1873)
Ccajan_51345_c0_g1_i1	73.973	73	3	221	1230	1302	1.21e-32	118	Q5S2C4	Arabidopsis thaliana (Mouse-ear cress)	Protein NAP1 (ARP2/3 regulatory protein subunit NAPP) (NAP of plants) (Nck-associated protein 1) (AtNAP1) (AtNAP125) (Protein GNARLED) (p125Nap1)
Ccajan_51054_c0_g1_i3	73.955	311	298	1215	29	331	7.21e-145	431	O04408	Pisum sativum (Garden pea)	Ent-copalyl diphosphate synthase, chloroplastic (Ent-CDP synthase) (EC 5.5.1.13) (Ent-copalyl diphosphate synthase) (Ent-kaurene synthase A) (KSA)
Ccajan_9637_c0_g1_i1	73.932	234	1216	542	674	904	3.87e-90	292	Q9SU08	Arabidopsis thaliana (Mouse-ear cress)	Auxilin-related protein 1 (Auxilin-like protein 1)
Ccajan_6859_c0_g2_i2	73.913	23	971	903	165	187	1.33e-08	43.1	Q93WU7	Arabidopsis thaliana (Mouse-ear cress)	Probable WRKY transcription factor 58 (WRKY DNA-binding protein 58)
Ccajan_12088_c1_g6_i3	73.913	69	1513	1307	645	711	9e-27	115	Q6A331	Arabidopsis thaliana (Mouse-ear cress)	Protein ALWAYS EARLY 1 (AtALY1)
Ccajan_12088_c1_g6_i1	73.913	69	1480	1274	645	711	9.22e-27	114	Q6A331	Arabidopsis thaliana (Mouse-ear cress)	Protein ALWAYS EARLY 1 (AtALY1)
Ccajan_83067_c0_g1_i1	73.913	138	327	740	161	298	2.09e-54	180	Q9SI03	Arabidopsis thaliana (Mouse-ear cress)	Metal tolerance protein 12 (AtMTP12)
Ccajan_51333_c0_g1_i1	73.913	69	98	304	1	69	3.6e-34	116	Q6NNM0	Arabidopsis thaliana (Mouse-ear cress)	General transcription and DNA repair factor IIH subunit TFB5 (AtTFB5) (TFIIH subunit TFB5) (RNA polymerase II transcription factor B subunit 5)
Ccajan_85047_c0_g1_i1	73.913	23	71	3	159	181	0.000529	38.5	Q9C8L4	Arabidopsis thaliana (Mouse-ear cress)	Persulfide dioxygenase ETHE1 homolog, mitochondrial (EC 1.13.11.18) (Glyoxalase II) (Glx II) (Sulfur dioxygenase ETHE1)
Ccajan_48623_c0_g1_i1	73.913	92	2	277	390	481	1.01e-44	153	F4HRJ4	Arabidopsis thaliana (Mouse-ear cress)	Mitogen-activated protein kinase kinase kinase 3 (EC 2.7.11.25) (MAP3K alpha protein kinase) (AtMAP3Kalpha)
Ccajan_42528_c0_g1_i1	73.913	23	295	363	35	57	9.03e-05	40.4	Q39012	Arabidopsis thaliana (Mouse-ear cress)	Shaggy-related protein kinase iota (EC 2.7.11.1) (ASK-iota) (GSK3/shaggy-related protein kinase 1) (AtGSK1) (Protein BIN2-like 2) (Shaggy-related protein kinase 2-3) (AtSK2-3) (Shaggy-related protein kinase 22) (AtSK22)
Ccajan_3038_c0_g1_i1	73.913	23	3	71	304	326	8.72e-05	40	Q9SUT2	Arabidopsis thaliana (Mouse-ear cress)	Peroxidase 39 (Atperox P39) (EC 1.11.1.7) (ATP19a)
Ccajan_108720_c0_g1_i1	73.913	69	85	291	26	94	9.75e-33	111	P56331	Onobrychis viciifolia (Common sainfoin)	Eukaryotic translation initiation factor 1A (eIF-1A) (Eukaryotic translation initiation factor 4C) (eIF-4C)
Ccajan_9338_c0_g2_i1	73.913	23	123	191	69	91	1.33e-06	44.3	Q94KB4	Arabidopsis thaliana (Mouse-ear cress)	MLO-like protein 9 (AtMlo9)
Ccajan_56736_c0_g1_i1	73.913	23	218	150	253	275	2.12e-05	40.4	Q84SL0	Oryza sativa subsp. japonica (Rice)	Calcium-dependent protein kinase 20 (OsCDPK20) (OsCPK20) (EC 2.7.11.1)
Ccajan_12008_c1_g6_i1	73.846	65	198	4	165	229	7.79e-28	102	Q9SII6	Arabidopsis thaliana (Mouse-ear cress)	Probable serine/threonine-protein kinase PIX13 (EC 2.7.11.1)
Ccajan_36155_c0_g1_i1	73.846	65	269	463	4	68	3.22e-30	111	P22335	Solanum peruvianum (Peruvian tomato) (Lycopersicon peruvianum)	Heat shock factor protein HSF24 (Heat shock transcription factor 24) (HSTF 24) (Heat stress transcription factor)
Ccajan_82513_c0_g1_i1	73.822	573	126	1835	1	562	0	879	Q9SKY8	Arabidopsis thaliana (Mouse-ear cress)	Heat shock 70 kDa protein 8 (Heat shock protein 70-8) (AtHsp70-8) (Heat-shock protein 70T-2)
Ccajan_27867_c0_g1_i2	73.81	168	2	505	191	358	2.86e-92	278	Q9FY51	Arabidopsis thaliana (Mouse-ear cress)	Hydroxyproline O-arabinosyltransferase 3 (EC 2.4.2.58)
Ccajan_86637_c0_g1_i1	73.81	84	254	3	286	369	4.86e-43	148	Q9C519	Arabidopsis thaliana (Mouse-ear cress)	WRKY transcription factor 6 (WRKY DNA-binding protein 6) (AtWRKY6)
Ccajan_117179_c0_g1_i1	73.78	164	1	492	108	271	1.07e-80	250	Q9SXS2	Arabidopsis thaliana (Mouse-ear cress)	Probable sulfate transporter 3.3 (AST91)
Ccajan_82275_c0_g1_i1	73.779	553	2065	431	13	558	0	682	Q0WWW9	Arabidopsis thaliana (Mouse-ear cress)	D-xylose-proton symporter-like 3, chloroplastic
Ccajan_52330_c1_g2_i1	73.775	694	2132	60	97	786	0	1031	I1N462	Glycine max (Soybean) (Glycine hispida)	Subtilisin-like protease Glyma18g48580 (EC 3.4.21.-) [Cleaved into: Subtilase peptide GmSubPep (Glycine max subtilase peptide) (GmSubPep)]
Ccajan_26957_c0_g2_i4	73.75	160	643	1122	132	291	1.43e-83	269	F4I114	Arabidopsis thaliana (Mouse-ear cress)	Probable serine/threonine-protein kinase At1g09600 (EC 2.7.11.-)
Ccajan_83292_c0_g1_i1	73.714	175	617	1141	85	256	1.38e-83	258	Q9SYX1	Arabidopsis thaliana (Mouse-ear cress)	Light-harvesting complex-like protein 3 isotype 1, chloroplastic (LHC-like protein 3 isoform 1)
Ccajan_48565_c0_g2_i1	73.711	194	278	859	93	286	1.03e-104	309	Q8GW64	Arabidopsis thaliana (Mouse-ear cress)	Peptidyl-tRNA hydrolase, chloroplastic (EC 3.1.1.29) (C-PTH)
Ccajan_5891_c0_g1_i1	73.705	251	272	1021	39	289	6.46e-140	405	F4JZ24	Arabidopsis thaliana (Mouse-ear cress)	Probable prolyl 4-hydroxylase 10 (AtP4H10) (EC 1.14.11.2)
Ccajan_41249_c0_g1_i1	73.684	19	1516	1569	58	76	1.13e-13	29.6	O64700	Arabidopsis thaliana (Mouse-ear cress)	Urease accessory protein G (AtUREG)
Ccajan_11991_c1_g1_i1	73.684	152	3	455	425	576	4.47e-77	241	Q9T0J1	Arabidopsis thaliana (Mouse-ear cress)	Cysteine-rich receptor-like protein kinase 26 (Cysteine-rich RLK26) (EC 2.7.11.-)
Ccajan_21075_c0_g1_i1	73.684	95	390	109	366	459	1.09e-37	132	Q93Z81	Arabidopsis thaliana (Mouse-ear cress)	Vacuolar cation/proton exchanger 3 (Ca(2+)/H(+) antiporter CAX3) (Ca(2+)/H(+) exchanger 3) (Protein CATION EXCHANGER 3)
Ccajan_7872_c0_g2_i1	73.684	114	344	3	366	479	4.15e-59	189	Q2MJ19	Medicago truncatula (Barrel medic) (Medicago tribuloides)	Cytochrome P450 72A68 (EC 1.14.14.-)
Ccajan_25030_c0_g2_i1	73.684	19	216	160	114	132	0.001	37	Q9FHR7	Arabidopsis thaliana (Mouse-ear cress)	Probable WRKY transcription factor 49 (WRKY DNA-binding protein 49)
Ccajan_40617_c0_g2_i1	73.684	19	57	1	1	19	0.001	36.6	Q9SRI1	Arabidopsis thaliana (Mouse-ear cress)	Protein transport protein SEC13 homolog A (SEC13-like protein A)
Ccajan_1272_c0_g1_i1	73.684	19	279	223	197	215	0.001	36.6	P0DI13	Arabidopsis thaliana (Mouse-ear cress)	SUMO-activating enzyme subunit 1B-2 (SUMO-activating enzyme subunit 1-2) (Ubiquitin-like 1-activating enzyme E1A)
Ccajan_9565_c0_g2_i3	73.673	452	1665	334	69	519	0	674	Q651U1	Oryza sativa subsp. japonica (Rice)	Cryptochrome DASH, chloroplastic/mitochondrial
Ccajan_42710_c0_g1_i1	73.653	167	116	616	11	177	6.7e-87	258	Q9LVH4	Arabidopsis thaliana (Mouse-ear cress)	Protein C2-DOMAIN ABA-RELATED 4 (C2 domain-containing protein) (AtC2) (GTPase activating protein 1) (AtGAP1)
Ccajan_12084_c1_g2_i3	73.649	148	5	448	545	692	8.36e-67	239	Q6NQJ6	Arabidopsis thaliana (Mouse-ear cress)	Ribonuclease II, chloroplastic/mitochondrial (AtmtRNaseII) (RNase II) (EC 3.1.13.1) (Protein EMBRYO DEFECTIVE 2730) (Ribonucleotide reductase 1)
Ccajan_13351_c0_g1_i1	73.646	277	1175	345	95	371	1.24e-141	412	Q8VZN9	Arabidopsis thaliana (Mouse-ear cress)	Probable protein phosphatase 2C 11 (AtPP2C11) (EC 3.1.3.16)
Ccajan_41208_c1_g1_i1	73.611	72	216	1	23	94	3.04e-38	129	Q8VZQ2	Arabidopsis thaliana (Mouse-ear cress)	Transcription factor MYB61 (Myb-related protein 61) (AtMYB61)
Ccajan_51798_c0_g1_i1	73.59	390	1469	300	41	430	0	593	Q0JM17	Oryza sativa subsp. japonica (Rice)	DEAD-box ATP-dependent RNA helicase 56 (EC 3.6.4.13) (API5-interacting protein 1)
Ccajan_117071_c0_g1_i1	73.585	106	3	320	691	796	2.22e-50	170	Q5D892	Arabidopsis thaliana (Mouse-ear cress)	DExH-box ATP-dependent RNA helicase DExH17 (EC 3.6.4.13) (ATP-dependent DNA helicase homolog MER3) (EC 3.6.4.12) (Protein ROCK-N-ROLLERS)
Ccajan_51233_c0_g1_i3	73.559	295	1129	245	35	329	8e-124	368	Q0JNL3	Oryza sativa subsp. japonica (Rice)	Transcription factor TGA2.3 (OsNIF3) (bZIP transcription factor 3) (OsbZIP03)
Ccajan_18640_c0_g1_i1	73.54	291	2	874	42	332	3.11e-162	457	Q42800	Glycine max (Soybean) (Glycine hispida)	4-hydroxy-tetrahydrodipicolinate synthase, chloroplastic (HTPA synthase) (EC 4.3.3.7)
Ccajan_36767_c0_g1_i1	73.529	136	1	408	556	691	7.47e-63	207	Q9CAP8	Arabidopsis thaliana (Mouse-ear cress)	Long chain acyl-CoA synthetase 9, chloroplastic (EC 6.2.1.3)
Ccajan_37820_c0_g1_i1	73.529	136	408	1	79	214	2.32e-72	222	Q9LFW3	Arabidopsis thaliana (Mouse-ear cress)	COBRA-like protein 4
Ccajan_94331_c0_g1_i1	73.529	34	106	5	514	547	3.91e-11	57.8	Q39086	Arabidopsis thaliana (Mouse-ear cress)	Receptor-like serine/threonine-protein kinase SD1-7 (EC 2.7.11.1) (Arabidopsis thaliana receptor kinase 1) (S-domain-1 (SD1) receptor kinase 7) (SD1-7)
Ccajan_25573_c0_g2_i1	73.519	574	532	2250	50	619	0	699	Q9C9Z1	Arabidopsis thaliana (Mouse-ear cress)	Putative zinc transporter At3g08650
Ccajan_12190_c0_g3_i5	73.514	959	3255	382	96	1051	0	1343	O82491	Arabidopsis thaliana (Mouse-ear cress)	FACT complex subunit SPT16 (Facilitates chromatin transcription complex subunit SPT16)
Ccajan_47098_c0_g3_i1	73.514	370	85	1188	1	370	0	540	Q9C757	Arabidopsis thaliana (Mouse-ear cress)	Probable inositol transporter 2
Ccajan_23640_c0_g3_i1	73.469	49	172	26	661	709	3.53e-08	49.3	F4ICB6	Arabidopsis thaliana (Mouse-ear cress)	Protein IMPAIRED IN BABA-INDUCED STERILITY 1 (EC 2.7.11.-)
Ccajan_46886_c0_g1_i2	73.457	162	330	815	40	201	6.21e-83	248	Q6I5C3	Oryza sativa subsp. japonica (Rice)	Abscisic acid receptor PYL5 (PYR1-like protein 11) (OsPYL11) (PYR1-like protein 5) (OsPYL5) (Regulatory components of ABA receptor 5)
Ccajan_8388_c0_g1_i1	73.451	113	340	2	118	230	1.91e-35	132	Q8RWL5	Arabidopsis thaliana (Mouse-ear cress)	Protein CLT3, chloroplastic (CRT-like transporter 3) (Chloroquine-resistance transporter-like transporter 3)
Ccajan_36703_c0_g1_i1	73.433	335	1007	6	35	369	8.41e-175	522	Q76CU2	Nicotiana tabacum (Common tobacco)	Pleiotropic drug resistance protein 1 (NtPDR1)
Ccajan_44474_c0_g1_i1	73.427	143	592	164	746	888	6.5e-67	220	Q9SIV2	Arabidopsis thaliana (Mouse-ear cress)	26S proteasome non-ATPase regulatory subunit 2 homolog A (26S proteasome regulatory subunit RPN1a) (AtRPN1a) (26S proteasome regulatory subunit S2 homolog A)
Ccajan_52736_c4_g1_i2	73.418	158	474	1	570	727	1.39e-78	249	O81906	Arabidopsis thaliana (Mouse-ear cress)	G-type lectin S-receptor-like serine/threonine-protein kinase B120 (EC 2.7.11.1)
Ccajan_25116_c0_g1_i2	73.407	361	63	1145	576	910	0	543	O24371	Solanum tuberosum (Potato)	Linoleate 13S-lipoxygenase 3-1, chloroplastic (EC 1.13.11.12)
Ccajan_82603_c0_g1_i1	73.397	421	1558	296	1	421	0	660	Q8RW90	Arabidopsis thaliana (Mouse-ear cress)	Fumarylacetoacetase (EC 3.7.1.2) (Fumarylacetoacetate hydrolase) (AtFAH) (Protein SHORT-DAY SENSITIVE CELL DEATH 1)
Ccajan_47811_c0_g2_i1	73.394	109	1068	1394	86	194	2.33e-58	195	O82307	Arabidopsis thaliana (Mouse-ear cress)	Zinc finger CCCH domain-containing protein 23 (AtC3H23) (Protein ATCTH)
Ccajan_52219_c0_g1_i2	73.392	342	121	1146	25	365	0	533	Q8LB81	Arabidopsis thaliana (Mouse-ear cress)	GDSL esterase/lipase At5g33370 (EC 3.1.1.-) (Extracellular lipase At5g33370)
Ccajan_17988_c0_g1_i1	73.37	184	632	81	429	612	1.31e-99	301	Q8GV43	Arabidopsis thaliana (Mouse-ear cress)	Phosphoinositide phospholipase C 6 (EC 3.1.4.11) (Phosphoinositide phospholipase PLC6) (AtPLC6) (AtPLC8) (PI-PLC6)
Ccajan_10445_c0_g3_i2	73.333	135	406	2	195	329	3.33e-109	214	Q7XA06	Arabidopsis thaliana (Mouse-ear cress)	Synaptotagmin-3 (NTMC2T1.3) (Synaptotagmin C)
Ccajan_11339_c0_g4_i1	73.333	30	850	761	96	125	7.84e-07	50.1	Q9C635	Arabidopsis thaliana (Mouse-ear cress)	Heat stress transcription factor B-4 (AtHsfB4) (AtHsf-02)
Ccajan_118256_c0_g1_i1	73.333	150	444	1	291	440	9.52e-74	234	Q93V99	Arabidopsis thaliana (Mouse-ear cress)	Homeobox-leucine zipper protein PROTODERMAL FACTOR 2 (HD-ZIP protein PDF2) (Homeodomain transcription factor PDF2)
Ccajan_59003_c0_g1_i1	73.333	30	47	136	117	146	2.18e-09	53.5	Q9LPI7	Arabidopsis thaliana (Mouse-ear cress)	NAC domain-containing protein 12 (ANAC012) (Protein NAC SECONDARY WALL THICKENING PROMOTING 3) (Protein SECONDARY WALL-ASSOCIATED NAC DOMAIN PROTEIN 1)
Ccajan_11517_c0_g1_i4	73.333	30	173	262	466	495	4.42e-11	57.4	F4J2K2	Arabidopsis thaliana (Mouse-ear cress)	Folylpolyglutamate synthase (EC 6.3.2.17) (DHFS-FPGS homolog C) (Folylpoly-gamma-glutamate synthetase) (FPGS) (Tetrahydrofolylpolyglutamate synthase) (Tetrahydrofolate synthase)
Ccajan_7355_c0_g1_i1	73.333	30	114	25	392	421	5.91e-08	48.5	Q9C950	Arabidopsis thaliana (Mouse-ear cress)	Protein RTF1 homolog (Protein VERNALIZATION INDEPENDENCE 5)
Ccajan_52471_c0_g2_i4	73.318	431	1519	233	11	440	0	600	Q84JB8	Arabidopsis thaliana (Mouse-ear cress)	Protein root UVB sensitive 3
Ccajan_85390_c0_g1_i1	73.308	532	1759	164	78	609	0	816	Q5JN42	Oryza sativa subsp. japonica (Rice)	Phosphatidylserine decarboxylase proenzyme 2 (EC 4.1.1.65) [Cleaved into: Phosphatidylserine decarboxylase 2 beta chain; Phosphatidylserine decarboxylase 2 alpha chain]
Ccajan_20374_c0_g2_i1	73.301	206	2	619	91	296	2.7e-83	252	Q9S7P9	Arabidopsis thaliana (Mouse-ear cress)	SNAP25 homologous protein SNAP33 (AtSNAP33) (Snap25a) (Synaptosomal-associated protein SNAP25-like 1) (SNAP-25-like protein 1)
Ccajan_52933_c0_g1_i1	73.29	1067	286	3456	1	1052	0	1495	Q93YU5	Arabidopsis thaliana (Mouse-ear cress)	Exocyst complex component SEC8 (AtSec8) (Exocyst complex component 4)
Ccajan_46317_c0_g1_i1	73.214	56	24	191	534	589	1.06e-22	94.7	O82392	Arabidopsis thaliana (Mouse-ear cress)	Phosphomethylpyrimidine synthase, chloroplastic (EC 4.1.99.17) (Hydroxymethylpyrimidine phosphate synthase) (HMP-P synthase) (HMP-phosphate synthase) (HMPP synthase) (Protein PYRIMIDINE REQUIRING) (Thiamine biosynthesis protein ThiC) (Protein THIAMINE C)
Ccajan_10563_c0_g1_i3	73.196	194	1023	451	240	430	2.24e-163	277	Q4V399	Arabidopsis thaliana (Mouse-ear cress)	Small ribosomal subunit biogenesis GTPase RsgA 1, mitochondrial (EC 3.6.1.-) (Protein EMBRYO DEFECTIVE 1688)
Ccajan_9892_c0_g1_i5	73.188	138	126	539	62	199	4.18e-78	234	Q9FH40	Arabidopsis thaliana (Mouse-ear cress)	Transcription initiation factor TFIID subunit 14b (GAS 41-like protein) (Protein AF-9 homolog a) (TBP-associated factor 14b) (AtTAF14b)
Ccajan_51108_c0_g2_i1	73.178	343	3	1028	260	597	5.8e-148	434	Q9ZPR1	Arabidopsis thaliana (Mouse-ear cress)	Cell division control protein 48 homolog B (AtCDC48b)
Ccajan_11278_c0_g3_i1	73.171	41	476	354	953	993	2.04e-12	64.7	F4ILR7	Arabidopsis thaliana (Mouse-ear cress)	DExH-box ATP-dependent RNA helicase DExH1 (EC 3.6.4.13)
Ccajan_83185_c0_g1_i1	73.158	380	2	1138	122	501	0	543	Q8VZ80	Arabidopsis thaliana (Mouse-ear cress)	Polyol transporter 5 (Protein POLYOL TRANSPORTER 5) (AtPLT5) (Sugar-proton symporter PLT5)
Ccajan_84897_c0_g1_i1	73.154	745	157	2379	30	765	0	1090	O49289	Arabidopsis thaliana (Mouse-ear cress)	Putative DEAD-box ATP-dependent RNA helicase 29 (EC 3.6.4.13)
Ccajan_53760_c0_g1_i1	73.134	469	1704	301	44	510	0	686	Q9SBQ9	Petunia hybrida (Petunia)	Flavonoid 3'-monooxygenase (EC 1.14.14.82) (Cytochrome P450 75B2) (Flavonoid 3'-hydroxylase)
Ccajan_10876_c0_g2_i2	73.134	67	1266	1066	158	224	4.16e-86	105	Q9CAH1	Arabidopsis thaliana (Mouse-ear cress)	Putative receptor-like protein kinase At1g72540 (EC 2.7.11.1)
Ccajan_42726_c0_g1_i2	73.13	361	142	1224	23	383	0	577	Q9MAT5	Arabidopsis thaliana (Mouse-ear cress)	Protein arginine N-methyltransferase PRMT10 (EC 2.1.1.319)
Ccajan_26215_c2_g1_i1	73.118	186	555	1	87	272	1.39e-92	286	Q9LV40	Arabidopsis thaliana (Mouse-ear cress)	Rho guanine nucleotide exchange factor 8 (AtRopGEF8) (Rho of plants guanine nucleotide exchange factor 8)
Ccajan_5340_c0_g1_i1	73.101	316	1276	329	2	317	1.89e-176	498	Q8VY78	Arabidopsis thaliana (Mouse-ear cress)	SUMO-activating enzyme subunit 1A (SUMO-activating enzyme subunit 1-1) (Ubiquitin-like 1-activating enzyme E1A)
Ccajan_83525_c0_g1_i1	73.094	223	203	862	43	264	3.07e-98	298	O50061	Arabidopsis thaliana (Mouse-ear cress)	50S ribosomal protein L4, chloroplastic (CL4) (R-protein L4)
Ccajan_44033_c0_g2_i1	73.09	301	350	1252	1	301	1.21e-154	444	B8BK80	Oryza sativa subsp. indica (Rice)	Protein KTI12 homolog (OsKTI12)
Ccajan_48190_c0_g1_i1	73.077	156	858	391	1	156	1.01e-68	212	Q9LEY9	Arabidopsis thaliana (Mouse-ear cress)	H/ACA ribonucleoprotein complex subunit 2-like protein (Nhp2-like protein)
Ccajan_14696_c0_g1_i1	73.077	26	79	2	57	82	5.03e-06	45.1	O04714	Arabidopsis thaliana (Mouse-ear cress)	G-protein coupled receptor 1
Ccajan_21593_c0_g1_i1	73.077	26	294	217	301	326	2.42e-06	44.3	Q9LUM3	Arabidopsis thaliana (Mouse-ear cress)	Subtilisin-like protease SBT1.5 (EC 3.4.21.-) (Subtilase subfamily 1 member 5) (AtSBT1.5)
Ccajan_5121_c0_g1_i1	73.077	52	156	1	486	537	1.52e-20	83.2	Q9FNX8	Arabidopsis thaliana (Mouse-ear cress)	Lipoxygenase 4, chloroplastic (AtLOX4) (EC 1.13.11.12) (LOX3-like protein)
Ccajan_7551_c0_g1_i1	73.056	360	196	1263	30	387	0	537	Q9FN48	Arabidopsis thaliana (Mouse-ear cress)	Calcium sensing receptor, chloroplastic (Sulfurtransferase 3) (AtStr3)
Ccajan_45156_c0_g1_i1	73.043	115	349	5	1	115	5.26e-47	164	Q9LYQ8	Arabidopsis thaliana (Mouse-ear cress)	CBL-interacting serine/threonine-protein kinase 2 (EC 2.7.11.1) (SNF1-related kinase 3.2) (SOS2-like protein kinase PKS16)
Ccajan_25345_c0_g1_i1	73.039	204	3	614	454	657	1.71e-97	310	F4IN58	Arabidopsis thaliana (Mouse-ear cress)	Piezo-type mechanosensitive ion channel homolog
Ccajan_7632_c0_g1_i1	73.034	89	2	268	783	871	2.4e-42	146	Q9SSE9	Arabidopsis thaliana (Mouse-ear cress)	Lysine-specific demethylase JMJ25 (EC 1.14.11.-) (Jumonji domain-containing protein 25) (Lysine-specific histone demethylase JMJ25) (Protein INCREASE IN BONSAI METHYLATION 1) (Protein JUMONJI 25)
Ccajan_87128_c0_g1_i1	72.993	137	413	3	199	335	2.68e-68	220	Q93XK2	Pisum sativum (Garden pea)	Stachyose synthase (EC 2.4.1.67) (Galactinol--raffinose galactosyltransferase)
Ccajan_33306_c0_g1_i2	72.973	37	111	1	1	37	4.34e-12	61.6	Q9AWL7	Oryza sativa subsp. japonica (Rice)	Protein GIGANTEA
Ccajan_129798_c0_g1_i1	72.973	74	242	21	223	296	2.19e-31	114	Q06572	Hordeum vulgare (Barley)	Pyrophosphate-energized vacuolar membrane proton pump (EC 3.6.1.1) (Pyrophosphate-energized inorganic pyrophosphatase) (H(+)-PPase)
Ccajan_110167_c0_g1_i1	72.963	270	91	897	22	291	5.43e-129	372	P29060	Nicotiana tabacum (Common tobacco)	Acidic endochitinase (EC 3.2.1.14)
Ccajan_50124_c0_g1_i10	72.941	170	157	666	385	554	1.64e-90	277	Q9ST62	Solanum tuberosum (Potato)	External alternative NAD(P)H-ubiquinone oxidoreductase B1, mitochondrial (EC 1.6.5.9) (External alternative NADH dehydrogenase NDB1) (NADH:ubiquinone reductase (non-electrogenic) NDB1)
Ccajan_52801_c2_g5_i3	72.924	277	994	164	204	480	2.58e-139	410	Q9T042	Arabidopsis thaliana (Mouse-ear cress)	Protein disulfide-isomerase 5-4 (AtPDIL5-4) (Protein disulfide-isomerase 7) (PDI7) (Protein disulfide-isomerase 8-2) (AtPDIL8-2)
Ccajan_52483_c0_g1_i2	72.917	288	78	926	1	288	2.15e-134	402	Q8GZ43	Arabidopsis thaliana (Mouse-ear cress)	RanBP2-type zinc finger protein At1g67325
Ccajan_52483_c0_g1_i1	72.917	288	78	926	1	288	1.14e-134	400	Q8GZ43	Arabidopsis thaliana (Mouse-ear cress)	RanBP2-type zinc finger protein At1g67325
Ccajan_60440_c0_g1_i1	72.917	48	3	146	159	206	2.93e-18	84	Q6EPZ0	Oryza sativa subsp. japonica (Rice)	WRKY transcription factor WRKY62 (OsWRKY62) (XA21-binding protein 10)
Ccajan_29461_c0_g1_i1	72.917	96	3	290	532	627	9.52e-43	147	Q0J716	Oryza sativa subsp. japonica (Rice)	Villin-5
Ccajan_47960_c0_g2_i1	72.897	107	583	272	1	107	3.02e-50	162	O65695	Arabidopsis thaliana (Mouse-ear cress)	Auxin-responsive protein SAUR50 (Protein SMALL AUXIN UP RNA 50)
Ccajan_50601_c0_g1_i5	72.893	439	396	1688	247	685	0	625	Q9CAD5	Arabidopsis thaliana (Mouse-ear cress)	Mitogen-activated protein kinase kinase kinase YODA (EC 2.7.11.25) (YODA MAPKK kinase)
Ccajan_52066_c0_g1_i4	72.881	177	583	53	75	245	9.84e-63	206	Q84K71	Arabidopsis thaliana (Mouse-ear cress)	Protein DETOXIFICATION 44, chloroplastic (AtDTX44) (Multidrug and toxic compound extrusion protein 44) (MATE protein 44)
Ccajan_48838_c0_g2_i1	72.881	118	241	594	71	188	7.16e-53	174	O23038	Arabidopsis thaliana (Mouse-ear cress)	Probable pectinesterase 8 (PE 8) (EC 3.1.1.11) (Pectin methylesterase 2) (AtPME2) (Pectin methylesterase 8) (AtPME8)
Ccajan_73028_c0_g1_i1	72.881	59	52	228	16	74	1.16e-25	95.1	Q8GW75	Arabidopsis thaliana (Mouse-ear cress)	Protein RADIALIS-like 5 (AtRL5) (Protein RAD-like 5) (Protein RADIALIS-LIKE SANT/MYB 4) (Protein RSM4)
Ccajan_23427_c0_g2_i1	72.84	81	8	250	1	81	1.07e-37	124	P52884	Solanum lycopersicum (Tomato) (Lycopersicon esculentum)	GTP-binding protein SAR2
Ccajan_109480_c0_g1_i1	72.826	460	1770	391	5	463	0	713	Q70DU8	Arabidopsis thaliana (Mouse-ear cress)	Aldehyde dehydrogenase family 3 member H1 (AtALDH4) (Ath-ALDH4) (EC 1.2.1.3)
Ccajan_41798_c0_g1_i2	72.826	276	1323	496	5	280	3.7e-157	447	Q8LGU7	Arabidopsis thaliana (Mouse-ear cress)	tRNase Z TRZ1 (EC 3.1.26.11) (Nuclear ribonuclease Z) (Nuclear RNase Z) (Short tRNase Z 1) (Zinc phosphodiesterase NUZ) (tRNA 3 endonuclease) (tRNase ZS1) (AthTRZS1)
Ccajan_50838_c0_g2_i1	72.766	470	287	1687	90	547	0	638	Q6YPG5	Oryza sativa subsp. japonica (Rice)	Putative nitric oxide synthase (EC 1.14.13.39)
Ccajan_12596_c0_g1_i1	72.764	246	364	1092	43	288	1.95e-130	378	Q8VZJ7	Arabidopsis thaliana (Mouse-ear cress)	Probable prolyl 4-hydroxylase 9 (AtP4H9) (EC 1.14.11.2)
Ccajan_1406_c0_g1_i1	72.727	198	921	328	61	258	1.06e-106	315	Q0WPN7	Arabidopsis thaliana (Mouse-ear cress)	Probable pectin methylesterase CGR3 (EC 2.1.1.-) (Cotton Golgi-related 3)
Ccajan_15326_c0_g1_i1	72.727	55	398	562	5	58	2.09e-22	95.1	F4IVV0	Arabidopsis thaliana (Mouse-ear cress)	CRIB domain-containing protein RIC1 (ROP-interactive CRIB motif-containing protein 1) (Target of ROP protein RIC1)
Ccajan_87008_c0_g1_i1	72.727	33	1	99	589	621	9.56e-08	53.9	B1NWJ3	Manihot esculenta (Cassava) (Jatropha manihot)	Protein Ycf2
Ccajan_52309_c0_g1_i4	72.727	33	471	569	205	237	7.91e-09	55.8	Q9C616	Arabidopsis thaliana (Mouse-ear cress)	Probable transcription factor KAN2 (Protein KANADI 2)
Ccajan_90185_c0_g1_i1	72.727	55	454	618	122	176	5.89e-22	93.2	Q8VY05	Arabidopsis thaliana (Mouse-ear cress)	SWI/SNF complex subunit SWI3D (AtSWI3D) (Transcription regulatory protein SWI3D)
Ccajan_46806_c0_g2_i1	72.727	33	129	227	23	55	2.73e-10	57.4	Q8RYC8	Arabidopsis thaliana (Mouse-ear cress)	Auxin response factor 19 (Auxin-responsive protein IAA22)
Ccajan_40895_c0_g1_i1	72.727	22	195	260	186	207	8.13e-05	39.3	Q9SHS8	Arabidopsis thaliana (Mouse-ear cress)	GTPase LSG1-1 (AtLSG1-1) (DAR GTPase 6) (Protein YEAST LSG1 ORTHOLOG 1)
Ccajan_8872_c1_g1_i1	72.727	77	233	3	360	436	2.52e-34	122	Q9LSB8	Arabidopsis thaliana (Mouse-ear cress)	Putative pentatricopeptide repeat-containing protein At3g15930
Ccajan_26858_c1_g1_i1	72.727	44	1	132	501	544	5.68e-16	70.1	Q9XEC7	Arabidopsis thaliana (Mouse-ear cress)	Cysteine-rich receptor-like protein kinase 37 (Cysteine-rich RLK37) (EC 2.7.11.-)
Ccajan_83417_c0_g1_i1	72.671	322	2	952	67	388	4.01e-171	483	Q84JD5	Arabidopsis thaliana (Mouse-ear cress)	Probable protein phosphatase 2C 68 (AtPP2C68) (EC 3.1.3.16)
Ccajan_49470_c0_g2_i1	72.667	150	338	772	14	163	4.71e-68	221	Q8VYI2	Arabidopsis thaliana (Mouse-ear cress)	Myb family transcription factor PHL12 (Protein PHR1-LIKE 12)
Ccajan_6284_c0_g1_i1	72.667	150	737	306	1	150	5.13e-74	223	P34887	Allium cepa (Onion)	Peptidyl-prolyl cis-trans isomerase (PPIase) (EC 5.2.1.8) (Cyclophilin) (Cyclosporin A-binding protein) (Rotamase)
Ccajan_31192_c0_g2_i1	72.66	406	140	1354	1	395	0	628	Q9M1B4	Arabidopsis thaliana (Mouse-ear cress)	Protein STRICTOSIDINE SYNTHASE-LIKE 13 (AtSSL13) (Protein LESS ADHERENT POLLEN 3) (Strictosidine synthase 11) (AtSS11)
Ccajan_7604_c0_g1_i1	72.656	128	393	13	40	167	1.54e-64	204	O81973	Glycine max (Soybean) (Glycine hispida)	Cytochrome P450 93A3 (EC 1.14.-.-) (Cytochrome P450 CP5)
Ccajan_40604_c0_g2_i1	72.649	808	2621	204	54	860	0	1242	Q9S7Q2	Arabidopsis thaliana (Mouse-ear cress)	Pentatricopeptide repeat-containing protein At1g74850, chloroplastic (Protein PLASTID TRANSCRIPTIONALLY ACTIVE 2)
Ccajan_34824_c0_g2_i1	72.647	903	557	3256	1	895	0	1238	Q9SCZ4	Arabidopsis thaliana (Mouse-ear cress)	Receptor-like protein kinase FERONIA (EC 2.7.11.1) (Protein SIRENE)
Ccajan_52610_c0_g15_i3	72.646	223	844	176	88	309	4.06e-104	334	Q9LDN0	Arabidopsis thaliana (Mouse-ear cress)	Kinesin-like protein KIN-12A (Phragmoplast-associated kinesin-related protein 1) (AtPAKRP1)
Ccajan_51832_c0_g1_i5	72.642	106	728	411	1	106	1.1e-43	163	Q9ZVT9	Arabidopsis thaliana (Mouse-ear cress)	C2 and GRAM domain-containing protein At1g03370
Ccajan_45292_c0_g1_i2	72.642	106	321	632	70	175	8.33e-49	164	Q9C6Z2	Arabidopsis thaliana (Mouse-ear cress)	Nudix hydrolase 25 (AtNUDT25) (EC 3.6.1.17) (Bis(5'-nucleosyl)-tetraphosphatase (asymmetrical))
Ccajan_59877_c0_g1_i1	72.642	106	469	152	369	474	1.11e-28	109	Q8L7A0	Arabidopsis thaliana (Mouse-ear cress)	Sulfite exporter TauE/SafE family protein 3
Ccajan_4623_c0_g2_i2	72.603	73	246	464	620	692	1.05e-10	58.9	Q5N7W3	Oryza sativa subsp. japonica (Rice)	Dolichyl-diphosphooligosaccharide--protein glycosyltransferase subunit 2 (EC 2.4.99.18) (Ribophorin II) (RPN-II) (Ribophorin-2)
Ccajan_101060_c0_g1_i1	72.581	62	6	191	191	252	7.28e-21	85.9	F4I8B9	Arabidopsis thaliana (Mouse-ear cress)	Putative WEB family protein At1g65010, chloroplastic
Ccajan_101246_c0_g1_i1	72.581	62	3	188	84	145	8.5e-31	106	P17093	Glycine max (Soybean) (Glycine hispida)	40S ribosomal protein S11
Ccajan_87408_c0_g1_i1	72.581	62	28	213	1	61	4.25e-13	57.8	P49689	Arabidopsis thaliana (Mouse-ear cress)	40S ribosomal protein S30
Ccajan_97523_c0_g2_i1	72.549	51	4	156	295	345	3.69e-19	80.9	Q39172	Arabidopsis thaliana (Mouse-ear cress)	NADPH-dependent oxidoreductase 2-alkenal reductase (AtAER) (EC 1.3.1.-) (EC 1.3.1.74) (NADP-dependent alkenal double bond reductase P1) (DBR1) (NADPH-azodicarbonyl/quinone reductase) (NADPH:2-alkenal/one alpha,beta-hydrogenase) (ALH) (P1-zeta-crystallin protein) (P1-ZCr)
Ccajan_111343_c0_g1_i1	72.527	728	247	2418	1	716	0	1124	O82462	Arabidopsis thaliana (Mouse-ear cress)	Glutamate--tRNA ligase, cytoplasmic (EC 6.1.1.17) (GluRSAt) (Glutamyl-tRNA synthetase) (GluRS)
Ccajan_83715_c0_g1_i1	72.512	211	1	618	1190	1399	4.13e-96	305	Q9LKB9	Arabidopsis thaliana (Mouse-ear cress)	Myosin-6 (AtMYA2)
Ccajan_25247_c0_g2_i1	72.464	138	1255	842	337	474	2.73e-64	214	Q1PEM5	Arabidopsis thaliana (Mouse-ear cress)	Proline-rich receptor-like protein kinase PERK3 (EC 2.7.11.1) (Proline-rich extensin-like receptor kinase 3) (AtPERK3)
Ccajan_27879_c0_g2_i1	72.423	388	186	1331	29	416	0	598	Q93XX5	Arabidopsis thaliana (Mouse-ear cress)	PI-PLC X domain-containing protein At5g67130
Ccajan_51750_c0_g1_i1	72.414	29	95	9	813	841	1.03e-05	48.5	Q2EEX7	Helicosporidium sp. subsp. Simulium jonesii (Green alga)	ATP-dependent zinc metalloprotease FtsH homolog
Ccajan_89685_c0_g1_i1	72.414	58	393	220	61	118	4.7e-25	94.4	Q9MA62	Arabidopsis thaliana (Mouse-ear cress)	Protein RALF-like 22
Ccajan_19966_c0_g1_i1	72.414	29	361	278	194	222	1.36e-05	42.7	O80674	Arabidopsis thaliana (Mouse-ear cress)	Transcription factor bHLH106 (Basic helix-loop-helix protein 106) (AtbHLH106) (bHLH 106) (Transcription factor EN 56) (bHLH transcription factor bHLH106)
Ccajan_102432_c0_g1_i1	72.414	87	8	268	22	108	7.78e-34	121	Q9SFU3	Arabidopsis thaliana (Mouse-ear cress)	Purple acid phosphatase 15 (EC 3.1.3.-) (EC 3.1.3.2) (Phytase)
Ccajan_10650_c2_g2_i4	72.391	297	1277	402	94	390	2.41e-142	414	Q9SX79	Arabidopsis thaliana (Mouse-ear cress)	Polyadenylate-binding protein RBP47C (Poly(A)-binding protein RBP47C) (RNA-binding protein 47C) (AtRBP47C)
Ccajan_123392_c0_g1_i1	72.368	76	228	1	306	381	3.52e-32	114	Q8S4Y1	Arabidopsis thaliana (Mouse-ear cress)	Acetyl-CoA acetyltransferase, cytosolic 1 (EC 2.3.1.9) (Cytosolic acetoacetyl-CoA thiolase 1) (Thiolase 1) (Protein EMBRYO DEFECTIVE 1276)
Ccajan_12199_c1_g3_i2	72.362	398	492	1685	5	402	0	617	Q9SX33	Arabidopsis thaliana (Mouse-ear cress)	Putative phospholipid-transporting ATPase 9 (AtALA9) (EC 3.6.3.1) (Aminophospholipid flippase 9)
Ccajan_128898_c0_g1_i1	72.358	123	1	369	424	546	4.87e-59	196	Q7DM58	Arabidopsis thaliana (Mouse-ear cress)	ABC transporter C family member 4 (ABC transporter ABCC.4) (AtABCC4) (EC 3.6.3.44) (ATP-energized glutathione S-conjugate pump 4) (Glutathione S-conjugate-transporting ATPase 4) (Multidrug resistance-associated protein 4)
Ccajan_12139_c2_g1_i3	72.34	47	534	674	191	237	9.44e-17	79.7	O82626	Antirrhinum majus (Garden snapdragon)	GTP-binding protein ERG
Ccajan_41079_c0_g2_i1	72.332	253	307	1062	1	251	3.34e-127	371	Q7XJ60	Arabidopsis thaliana (Mouse-ear cress)	Microtubule-associated protein RP/EB family member 1A (APC-binding protein EB1A) (End-binding protein 1A) (AtEB1A) (Protein ATEB1 homolog 2) (AtEB1H2)
Ccajan_51240_c0_g3_i1	72.326	430	1535	249	12	437	0	645	Q9FN03	Arabidopsis thaliana (Mouse-ear cress)	Ultraviolet-B receptor UVR8 (Protein UV-B RESISTANCE 8) (RCC1 domain-containing protein UVR8)
Ccajan_11530_c1_g2_i1	72.321	112	338	3	378	489	1.78e-54	180	Q6SZ87	Arabidopsis thaliana (Mouse-ear cress)	Nucleobase-ascorbate transporter 11 (AtNAT11)
Ccajan_125375_c0_g1_i1	72.308	65	194	3	29	93	2.22e-29	102	O49627	Arabidopsis thaliana (Mouse-ear cress)	Iron-sulfur cluster assembly protein 1 (AtISU1) (Protein ISCU-LIKE 1) (NifU-like N-terminal domain-containing protein ISU1) (NifU-like protein ISU1)
Ccajan_27252_c0_g1_i2	72.292	480	263	1696	51	530	0	642	F4JH46	Arabidopsis thaliana (Mouse-ear cress)	Protein DETOXIFICATION 34 (AtDTX34) (Multidrug and toxic compound extrusion protein 34) (MATE protein 34)
Ccajan_11264_c0_g4_i3	72.289	83	249	1	322	404	2.15e-35	128	Q9STW5	Arabidopsis thaliana (Mouse-ear cress)	MACPF domain-containing protein At4g24290
Ccajan_51974_c0_g2_i5	72.263	137	2	403	507	643	5.22e-63	206	Q9FUR2	Arabidopsis thaliana (Mouse-ear cress)	Type I inositol polyphosphate 5-phosphatase 2 (At5PTase2) (EC 3.1.3.56)
Ccajan_48890_c0_g1_i1	72.251	191	4	576	741	931	1.07e-99	313	Q9FUY2	Arabidopsis thaliana (Mouse-ear cress)	Transcriptional corepressor LEUNIG (Protein ROTUNDA2)
Ccajan_51150_c1_g3_i7	72.222	378	1348	215	236	613	0	593	Q9FN19	Arabidopsis thaliana (Mouse-ear cress)	WD40 repeat-containing protein HOS15 (HIGH OSMOTIC STRESS GENE EXPRESSION 15)
Ccajan_51150_c1_g1_i1	72.222	378	1348	215	236	613	0	588	Q9FN19	Arabidopsis thaliana (Mouse-ear cress)	WD40 repeat-containing protein HOS15 (HIGH OSMOTIC STRESS GENE EXPRESSION 15)
Ccajan_102465_c0_g1_i1	72.222	198	595	2	162	359	9.24e-106	310	Q9LFQ0	Arabidopsis thaliana (Mouse-ear cress)	Beta-glucuronosyltransferase GlcAT14B (EC 2.4.1.-) (GT14 family glucuronic acid transferase 2) (AtGlcAT14B)
Ccajan_25030_c0_g1_i1	72.222	72	515	300	100	171	1.55e-33	117	Q8VWQ5	Arabidopsis thaliana (Mouse-ear cress)	Probable WRKY transcription factor 50 (WRKY DNA-binding protein 50)
Ccajan_51430_c0_g2_i1	72.222	108	3	326	165	272	1.96e-50	168	Q500V9	Arabidopsis thaliana (Mouse-ear cress)	DNA polymerase epsilon subunit B (EC 2.7.7.7) (DNA polymerase II subunit 2) (AtDPB2) (Protein CYCLOPS 2)
Ccajan_16795_c0_g3_i1	72.222	90	159	428	8	97	1.11e-38	130	Q9SCS3	Arabidopsis thaliana (Mouse-ear cress)	Phosphoglycerate mutase-like protein 4
Ccajan_5676_c0_g1_i1	72.222	54	51	212	115	168	2.15e-23	90.1	Q9SMM9	Arabidopsis thaliana (Mouse-ear cress)	Probable carboxylesterase 13 (AtCXE13) (EC 3.1.1.1)
Ccajan_697_c0_g1_i1	72.222	36	2	109	645	680	1.42e-10	55.1	Q9ZT07	Arabidopsis thaliana (Mouse-ear cress)	G-type lectin S-receptor-like serine/threonine-protein kinase RKS1 (EC 2.7.11.1) (Receptor-like protein kinase 1)
Ccajan_10383_c2_g1_i4	72.152	158	1215	742	1	158	1.45e-85	261	Q9LR09	Arabidopsis thaliana (Mouse-ear cress)	Putative HVA22-like protein g (AtHVA22g)
Ccajan_10650_c2_g2_i1	72.148	298	1587	709	94	391	1.84e-142	418	Q9SX79	Arabidopsis thaliana (Mouse-ear cress)	Polyadenylate-binding protein RBP47C (Poly(A)-binding protein RBP47C) (RNA-binding protein 47C) (AtRBP47C)
Ccajan_82632_c0_g1_i1	72.131	488	1610	150	14	501	0	702	Q56YU0	Arabidopsis thaliana (Mouse-ear cress)	Aldehyde dehydrogenase family 2 member C4 (EC 1.2.1.3) (ALDH1a) (Protein REDUCED EPIDERMAL FLUORESCENCE 1)
Ccajan_47905_c0_g3_i1	72.131	61	475	293	797	857	1.16e-24	99.4	Q9LV11	Arabidopsis thaliana (Mouse-ear cress)	ATPase 11, plasma membrane-type (EC 3.6.3.6) (Proton pump 11)
Ccajan_110068_c0_g1_i1	72.124	452	1715	360	49	498	0	627	O04308	Arabidopsis thaliana (Mouse-ear cress)	Probable mitochondrial-processing peptidase subunit alpha-2, chloroplastic/mitochondrial (EC 3.4.24.64) (Alpha-MPP 2)
Ccajan_52594_c0_g1_i1	72.093	86	684	941	7	91	1.04e-29	127	F4IRW0	Arabidopsis thaliana (Mouse-ear cress)	Serine/threonine-protein kinase ATG1c (EC 2.7.11.-) (Autophagy-related protein 1c) (AtAPG1c)
Ccajan_26703_c0_g1_i1	72.093	86	521	264	373	458	1.17e-55	138	Q93Y09	Arabidopsis thaliana (Mouse-ear cress)	Serine carboxypeptidase-like 45 (EC 3.4.16.-)
Ccajan_73711_c0_g1_i1	72.093	43	199	324	32	73	3.27e-08	51.2	Q9CA46	Arabidopsis thaliana (Mouse-ear cress)	Basic leucine zipper 8 (AtbZIP8) (bZIP protein 8)
Ccajan_86122_c0_g1_i1	72.093	129	31	417	67	195	3.01e-67	213	F4K2A1	Arabidopsis thaliana (Mouse-ear cress)	Folylpolyglutamate synthase (EC 6.3.2.17) (DHFS-FPGS homolog B) (Folylpoly-gamma-glutamate synthetase) (FPGS) (Tetrahydrofolylpolyglutamate synthase) (Tetrahydrofolate synthase)
Ccajan_90640_c0_g1_i1	72.072	111	341	9	460	570	2.55e-52	174	Q9FK33	Arabidopsis thaliana (Mouse-ear cress)	Pentatricopeptide repeat-containing protein At5g50390, chloroplastic
Ccajan_84599_c0_g1_i1	72.024	504	2022	511	1	504	0	681	Q8GW61	Arabidopsis thaliana (Mouse-ear cress)	Sugar transport protein 14 (Hexose transporter 14)
Ccajan_28908_c0_g1_i1	72.015	268	7	801	603	870	1.9e-120	367	Q9ZUI0	Arabidopsis thaliana (Mouse-ear cress)	Putative leucine-rich repeat receptor-like serine/threonine-protein kinase At2g24130 (EC 2.7.11.1)
Ccajan_11272_c0_g1_i8	72	325	1241	267	181	505	0	519	Q9FIU7	Arabidopsis thaliana (Mouse-ear cress)	Putative beta-glucosidase 41 (AtBGLU41) (EC 3.2.1.21)
Ccajan_12242_c1_g4_i10	72	25	662	588	1175	1199	2.37e-05	45.1	Q8RXS6	Arabidopsis thaliana (Mouse-ear cress)	Chromatin-remodeling ATPase INO80 (AtINO80) (EC 3.6.4.-) (DNA helicase-related INO80 complex homolog 1)
Ccajan_52814_c5_g3_i5	72	50	152	3	150	199	5.59e-19	84	Q9FH05	Arabidopsis thaliana (Mouse-ear cress)	Serine carboxypeptidase-like 42 (EC 3.4.16.-)
Ccajan_11801_c1_g7_i1	72	25	273	347	1175	1199	5.58e-06	44.3	Q8RXS6	Arabidopsis thaliana (Mouse-ear cress)	Chromatin-remodeling ATPase INO80 (AtINO80) (EC 3.6.4.-) (DNA helicase-related INO80 complex homolog 1)
Ccajan_25779_c0_g1_i2	72	50	187	336	30	79	1.64e-20	83.2	Q53MB8	Oryza sativa subsp. japonica (Rice)	Thaumatin-like protein
Ccajan_9891_c1_g1_i1	72	25	1	75	67	91	0.000421	37.7	Q6WAU1	Mentha piperita (Peppermint) (Mentha aquatica x Mentha spicata)	(-)-isopiperitenone reductase (EC 1.3.1.82)
Ccajan_40614_c0_g1_i1	72	25	89	15	739	763	6.11e-07	45.4	F4JFN3	Arabidopsis thaliana (Mouse-ear cress)	Heat shock protein 90-6, mitochondrial (AtHSP90.6) (AtHsp90-6) (Heat shock protein 89-1) (Hsp89-1)
Ccajan_123207_c0_g1_i1	72	75	225	1	472	546	1.32e-36	129	Q9AV71	Oryza sativa subsp. japonica (Rice)	Cellulose synthase A catalytic subunit 7 [UDP-forming] (EC 2.4.1.12) (OsCesA7)
Ccajan_48332_c0_g1_i1	71.989	357	598	1662	1	350	0	523	Q9M9W9	Arabidopsis thaliana (Mouse-ear cress)	Probable protein phosphatase 2C 34 (AtPP2C34) (EC 3.1.3.16)
Ccajan_42341_c0_g1_i2	71.982	439	103	1389	24	462	0	621	Q41008	Pisum sativum (Garden pea)	Acetyl-coenzyme A carboxylase carboxyl transferase subunit alpha, chloroplastic (ACCase subunit alpha) (Acetyl-CoA carboxylase carboxyltransferase subunit alpha) (EC 2.1.3.15) (pIEP96)
Ccajan_51011_c0_g2_i2	71.972	578	114	1844	1	575	0	849	Q941L3	Arabidopsis thaliana (Mouse-ear cress)	Protein BONZAI 1 (COPINE 1)
Ccajan_47232_c0_g1_i1	71.97	132	2	397	403	533	5.02e-62	200	Q9SVG3	Arabidopsis thaliana (Mouse-ear cress)	Berberine bridge enzyme-like 21 (AtBBE-like 21) (EC 1.1.1.-)
Ccajan_28101_c0_g1_i1	71.967	239	1064	357	467	688	4.14e-118	357	Q39238	Arabidopsis thaliana (Mouse-ear cress)	Serine/threonine-protein kinase TOUSLED (EC 2.7.11.1)
Ccajan_11596_c0_g5_i3	71.963	107	136	447	1	107	3.96e-40	137	A8MR89	Arabidopsis thaliana (Mouse-ear cress)	Protein AE7-like 1 (MIP18 family protein At3g50845)
Ccajan_85131_c0_g1_i1	71.93	114	344	3	403	516	1.44e-58	190	Q9LVM0	Arabidopsis thaliana (Mouse-ear cress)	Probable inactive receptor kinase At5g58300
Ccajan_23861_c0_g1_i1	71.93	114	1	342	663	776	3.04e-50	170	Q75W54	Arabidopsis thaliana (Mouse-ear cress)	Mannosylglycoprotein endo-beta-mannosidase (AtEBM) (Endo-beta-mannosidase) (EC 3.2.1.152) [Cleaved into: Mannosylglycoprotein endo-beta-mannosidase 31 kDa subunit; Mannosylglycoprotein endo-beta-mannosidase 28 kDa subunit; Mannosylglycoprotein endo-beta-mannosidase 42 kDa subunit]
Ccajan_64023_c0_g1_i1	71.91	89	2	268	355	443	1.43e-42	144	Q3E9A4	Arabidopsis thaliana (Mouse-ear cress)	Probable glycosyltransferase At5g20260 (EC 2.4.-.-)
Ccajan_107_c0_g2_i1	71.901	121	363	1	37	157	4.78e-64	199	Q6DBP4	Arabidopsis thaliana (Mouse-ear cress)	Pectin acetylesterase 8 (EC 3.1.1.-)
Ccajan_13407_c0_g1_i1	71.882	1419	4494	358	1	1366	0	1924	Q9LJD8	Arabidopsis thaliana (Mouse-ear cress)	MAP3K epsilon protein kinase 1 (AtM3KE1) (EC 2.7.11.1) (Mitogen-activated protein kinase kinase kinase 7)
Ccajan_47185_c0_g1_i1	71.875	448	153	1490	1	444	0	686	Q9FE17	Arabidopsis thaliana (Mouse-ear cress)	NAD-dependent protein deacetylase SRT1 (EC 3.5.1.-) (Regulatory protein SIR2 homolog 1) (SIR2-like protein 1)
Ccajan_44525_c0_g1_i1	71.875	224	853	182	1	223	2.16e-99	290	Q6ZJW9	Oryza sativa subsp. japonica (Rice)	Actin-related protein 4
Ccajan_11266_c1_g1_i1	71.875	96	1	282	360	453	2.25e-38	140	Q8GXT3	Arabidopsis thaliana (Mouse-ear cress)	Transcription factor bHLH123 (Basic helix-loop-helix protein 123) (AtbHLH123) (bHLH 123) (Transcription factor EN 63) (bHLH transcription factor bHLH123)
Ccajan_41221_c0_g1_i1	71.875	32	3	98	211	242	2.25e-08	52.8	P85193	Helianthus annuus (Common sunflower)	Putative serine/threonine-protein kinase (EC 2.7.11.1) (Fragment)
Ccajan_23396_c0_g1_i1	71.875	32	115	210	384	415	2.11e-09	52	Q9FL63	Arabidopsis thaliana (Mouse-ear cress)	Inactive leucine-rich repeat receptor-like serine/threonine-protein kinase At5g24100
Ccajan_12008_c0_g3_i1	71.856	334	525	1523	118	451	1.3e-171	502	Q9LFP7	Arabidopsis thaliana (Mouse-ear cress)	Probable serine/threonine-protein kinase PIX7 (EC 2.7.11.1)
Ccajan_27769_c0_g3_i1	71.854	604	264	2057	14	606	0	852	Q9M1Y3	Arabidopsis thaliana (Mouse-ear cress)	Ankyrin repeat protein SKIP35 (SKP1-interacting partner 35)
Ccajan_11082_c1_g1_i5	71.795	39	1159	1043	512	550	3.84e-11	65.9	Q9T0J1	Arabidopsis thaliana (Mouse-ear cress)	Cysteine-rich receptor-like protein kinase 26 (Cysteine-rich RLK26) (EC 2.7.11.-)
Ccajan_28164_c0_g1_i3	71.795	78	335	568	43	119	1.37e-31	120	Q6AWT8	Arabidopsis thaliana (Mouse-ear cress)	Guanine nucleotide-binding protein subunit gamma 3 (Ggamma-subunit 3) (Heterotrimeric G protein gamma-subunit 3) (AtAGG3)
Ccajan_27068_c0_g1_i3	71.795	39	227	343	53	91	1.3e-11	59.7	Q93ZJ3	Arabidopsis thaliana (Mouse-ear cress)	Protein NUCLEAR FUSION DEFECTIVE 6, chloroplastic/mitochondrial
Ccajan_52234_c0_g2_i1	71.795	78	187	420	1898	1975	2.72e-31	121	Q9LUD7	Arabidopsis thaliana (Mouse-ear cress)	Putative callose synthase 8 (EC 2.4.1.34) (1,3-beta-glucan synthase) (Protein GLUCAN SYNTHASE-LIKE 4)
Ccajan_4743_c0_g1_i1	71.795	39	4	120	527	565	1.55e-11	58.2	Q66GN2	Arabidopsis thaliana (Mouse-ear cress)	Lectin-domain containing receptor kinase VI.4 (LecRK-VI.4) (EC 2.7.11.1) (Lectin receptor kinase A4.3)
Ccajan_41354_c0_g1_i1	71.765	340	1790	777	9	348	9.69e-179	512	O80990	Arabidopsis thaliana (Mouse-ear cress)	Protein CIA1 (Cytosolic iron-sulfur protein assembly 1) (Protein EMBRYO DEFECTIVE 1345)
Ccajan_124493_c0_g1_i1	71.765	85	2	256	533	617	2.11e-39	137	P49252	Lens culinaris (Lentil) (Cicer lens)	Primary amine oxidase (EC 1.4.3.21) (Amine oxidase [copper-containing]) (Fragment)
Ccajan_40636_c0_g1_i1	71.749	223	670	2	1	223	2.66e-69	233	O81016	Arabidopsis thaliana (Mouse-ear cress)	ABC transporter G family member 32 (ABC transporter ABCG.32) (AtABCG32) (Pleiotropic drug resistance protein 4) (Protein PERMEABLE CUTICLE 1)
Ccajan_41300_c0_g4_i1	71.743	1136	3387	1	175	1286	0	1555	F4HXV6	Arabidopsis thaliana (Mouse-ear cress)	Nuclear pore complex protein NUP155 (Nucleoporin 155)
Ccajan_77261_c0_g1_i1	71.739	92	314	39	405	496	8.18e-43	145	Q94AA9	Arabidopsis thaliana (Mouse-ear cress)	Xylogalacturonan beta-1,3-xylosyltransferase (EC 2.4.2.41) (Protein XYLOGALACTURONAN DEFICIENT 1)
Ccajan_2734_c0_g1_i1	71.724	290	224	1087	2	290	5.9e-146	420	O48726	Arabidopsis thaliana (Mouse-ear cress)	26S proteasome regulatory subunit RPN13 (AtRPN13) (26S proteasome non-ATPase regulatory subunit 13)
Ccajan_50171_c0_g1_i1	71.717	198	154	747	25	220	1.21e-98	290	Q6I544	Oryza sativa subsp. japonica (Rice)	Germin-like protein 5-1
Ccajan_52328_c1_g1_i10	71.713	251	72	815	1	229	1.15e-124	375	Q2TSC7	Lotus japonicus (Lotus corniculatus var. japonicus)	Glutathione gamma-glutamylcysteinyltransferase 1 (EC 2.3.2.15) (LjPCS1-8R) (Phytochelatin synthase 1)
Ccajan_114954_c0_g1_i1	71.698	53	159	1	1	52	1.69e-18	77.4	P93654	Arabidopsis thaliana (Mouse-ear cress)	Syntaxin-22 (AtSYP22) (AtVAM3) (Protein SHOOT GRAVITROPISM 3)
Ccajan_87595_c0_g2_i1	71.681	113	3	341	1209	1321	1.69e-53	179	Q9M0E5	Arabidopsis thaliana (Mouse-ear cress)	Serine/threonine-protein kinase VPS15 (EC 2.7.11.1) (Vacuolar protein sorting-associated protein 15) (AtVPS15)
Ccajan_49641_c0_g1_i1	71.667	60	974	795	216	275	1.06e-22	99.8	F4JRB0	Arabidopsis thaliana (Mouse-ear cress)	Transcription factor HHO5 (MYB-domain transcription factor HHO5) (Protein HRS1 HOMOLOG 5) (Protein ULT1 INTERACTING FACTOR 1)
Ccajan_82318_c0_g1_i1	71.649	388	1435	275	6	393	0	582	P48979	Prunus persica (Peach) (Amygdalus persica)	Polygalacturonase (PG) (EC 3.2.1.15) (Pectinase)
Ccajan_5801_c0_g2_i1	71.631	141	495	899	155	295	1.49e-55	183	Q9LSL1	Arabidopsis thaliana (Mouse-ear cress)	Transcription factor bHLH93 (Basic helix-loop-helix protein 93) (AtbHLH93) (bHLH 93) (Transcription factor EN 47) (bHLH transcription factor bHLH093)
Ccajan_10271_c0_g1_i2	71.622	370	1286	177	60	429	0	571	Q681Y3	Arabidopsis thaliana (Mouse-ear cress)	Putative transferase At1g60990, chloroplastic (EC 2.1.-.-) (Iron-sulfur cluster assembly factor homolog COG0354)
Ccajan_7280_c0_g2_i1	71.605	243	1138	410	1	239	2.25e-127	366	Q9LX74	Arabidopsis thaliana (Mouse-ear cress)	Exosome complex exonuclease RRP46 homolog (EC 3.1.13.-) (Exosome component 5) (Ribosomal RNA-processing protein 46)
[truncated: 50,641 more rows]
