# Supplementary material for: Transcriptome profiling of differentially expressed genes in cytoplasmic male-sterile line and its fertility restorer line in pigeon pea (Cajanus cajan L.)
Source: BMC Plant Biol. 2020 Feb 13;20:74. doi: 10.1186/s12870-020-2284-y (PMC7020380; doi:10.1186/s12870-020-2284-y)
Supplement: Supplementary file 2 — Additional File 2: Table S1. Sequences with significant BLASTX hits against nr protein database. Table S2. Sequences with significant BLASTX hits against Virdiplantae database. Table S3. Gene Ontology classification of the assembled unigenes. Table S4. KEGG classification of Cajanus cajan unigenes. Table S5. Transcription factors identified in transcriptome of Cajanus cajan. Table S6. List of differentially expressed genes between sterile AKCMS11 and fertile AKPR303 in pigeon pea. Table S7. List of significantly enriched GO terms in down-regulated DEGs. Table S8. List of significantly enriched GO terms in up-regulated DEGs. Table S9. Summary of KEGG annotations for down and up-regulated DEGs. Table S10. TAIR database BLASTX results of pigeon pea, 951 DEGs in MapMan pathway analysis. Table S11. OrthoDB homologs search of 3167 pigeon pea DEGs against TAIR database. Table S12. List of qRT-PCR primers used in this study. [file 12870_2020_2284_MOESM2_ESM.zip › Additional file 2 table S3.xlsx]

## Sheet: Sheet1
Additional file 2: Table S3. Gene Ontology classification of the assembled unigenes.
Biological Process
GO-id	GO-term	Total
GO:0009987	cellular process	19472
GO:0008152	metabolic process	17365
GO:0065007	biological regulation	9627
Go:0050896	response to stimulus	8620
GO:0050789	regulation of biological process	8437
GO:0032502	developmental process	6882
GO:0032501	multicellular organismal process	6710
GO:0051234	localization	4854
GO:0051234	establishment of localization	4617
GO:0016043	cellular component organization	4237
GO:0000003	reproduction	3723
GO:0022414	reproductive process	3254
GO:0051704	multi-organism process	2273
GO:0040007	growth	2143
GO:0044085	cellular component biogenesis	2096
GO:0048518	positive regulation of biological process	1977
GO:0048519	negative regulation of biological process	1654
GO:0016265	death	971
GO:0002376	immune system process	939
GO:0040011	locomotion	603
GO:0048511	rhythmic process	202
GO:0022610	biological adhesion	171
GO:0043473	pigmentation	92
GO:0019740	nitrogen utilization	55
GO:0016032	viral reproduction	46
GO:0015976	carbon utilization	17
Molecular Function
GO:0005488	binding	19531
GO:0003824	catalytic activity	14757
GO:0030528	transcription regulator activity	2830
GO:0005215	transporter activity	2423
GO:0009055	electron carrier activity	1050
GO:0005198	structural molecule activity	1034
GO:0060089	molecular transducer activity	983
GO:0030234	enzyme regulator activity	650
GO:0016209	antioxidant activity	321
GO:0045735	nutrient reservoir activity	85
GO:0016530	metallochaperone activity	38
GO:0045182	translation regulator activity	33
GO:0016247	channel regulator activity	20
GO:0031386	protein tag	8
Cellular Component
GO:0005623	cell	22732
GO:0044464	cell part	22732
GO:0043226	organelle	15348
GO:0044422	organelle part	6708
GO:0032991	macromolecular complex	4631
GO:0031974	membrane enclosed lumen	1917
GO:0005576	extracellular region	943
GO:0005576	extracellular region part	332
GO:0045202	synapse	102
GO:0044456	synapse part	79
GO:0055044	symplast	39
GO:0019012	virion	19
GO:0044423	virion part	19
