# Supplementary material for: Transcriptome profiling of differentially expressed genes in cytoplasmic male-sterile line and its fertility restorer line in pigeon pea (Cajanus cajan L.)
Source: BMC Plant Biol. 2020 Feb 13;20:74. doi: 10.1186/s12870-020-2284-y (PMC7020380; doi:10.1186/s12870-020-2284-y)
Supplement: Supplementary file 2 — Additional File 2: Table S1. Sequences with significant BLASTX hits against nr protein database. Table S2. Sequences with significant BLASTX hits against Virdiplantae database. Table S3. Gene Ontology classification of the assembled unigenes. Table S4. KEGG classification of Cajanus cajan unigenes. Table S5. Transcription factors identified in transcriptome of Cajanus cajan. Table S6. List of differentially expressed genes between sterile AKCMS11 and fertile AKPR303 in pigeon pea. Table S7. List of significantly enriched GO terms in down-regulated DEGs. Table S8. List of significantly enriched GO terms in up-regulated DEGs. Table S9. Summary of KEGG annotations for down and up-regulated DEGs. Table S10. TAIR database BLASTX results of pigeon pea, 951 DEGs in MapMan pathway analysis. Table S11. OrthoDB homologs search of 3167 pigeon pea DEGs against TAIR database. Table S12. List of qRT-PCR primers used in this study. [file 12870_2020_2284_MOESM2_ESM.zip › Additional file 2 Table S4.xlsx]

## Sheet: KEGG Classification of unigenes
Additional file 2: Table S4. KEGG classification of Cajanus cajan unigenes.
KEGG categories	No. of unigenes
Metabolism	5499
Metabolic pathways	1363
Biosynthesis of secondary metabolites	881
Carbohydrate metabolism	870
Amino acid metabolism	665
Lipid metabolism	458
Carbon metabolism	205
Metabolism of cofactors and vitamins	183
Nucleotide metabolism	183
Metabolism of other amino acids	163
Metabolism of terpenoids and polyketides	137
Glycan biosynthesis and metabolism	108
2-Oxocarboxylic acid metabolism	34
Biosynthesis of other secondary metabolites	24
Genetic Information Processing	1222
Folding, sorting, degradation	449
Translation	446
Transcription	181
Replication and repair	146
Environmental Information Processing	462
Signal transduction	416
Membrane transport	46
Cellular Processes	300
Transport and catabolism	300
Organismal Systems	155
Enviromental adaptation	155
Human Diseases	15
Endocrine and metabolic diseases	14
Drug resistance: Antimicrobial	1
Total	7653

## Sheet: Pathways
Pathway ID	Pathway	No. of unigenes
ko01100	Metabolic pathways	1363
ko01110	Biosynthesis of secondary metabolites	739
ko04075	Plant hormone signal transduction	256
ko01200	Carbon metabolism	205
ko01230	Biosynthesis of amino acids	172
ko04141	Protein processing in endoplasmic reticulum	160
ko03010	Ribosome	151
ko04144	Endocytosis	132
ko03040	Spliceosome	127
ko04626	Plant-pathogen interaction	120
ko00520	Amino sugar and nucleotide sugar metabolism	116
ko03013	RNA transport	114
ko00500	Starch and sucrose metabolism	114
ko04016	MAPK signaling pathway - plant	111
ko03015	mRNA surveillance pathway	106
ko00010	Glycolysis / Gluconeogenesis	105
ko00230	Purine metabolism	101
ko04120	Ubiquitin mediated proteolysis	94
ko00190	Oxidative phosphorylation	90
ko00620	Pyruvate metabolism	83
ko04145	Phagosome	82
ko00240	Pyrimidine metabolism	82
ko00270	Cysteine and methionine metabolism	81
ko00564	Glycerophospholipid metabolism	77
ko03018	RNA degradation	76
ko00940	Phenylpropanoid biosynthesis	72
ko00561	Glycerolipid metabolism	70
ko00051	Fructose and mannose metabolism	63
ko00040	Pentose and glucuronate interconversions	61
ko04146	Peroxisome	60
ko00330	Arginine and proline metabolism	55
ko00260	Glycine, serine and threonine metabolism	55
ko00480	Glutathione metabolism	54
ko00630	Glyoxylate and dicarboxylate metabolism	52
ko00020	Citrate cycle (TCA cycle)	51
ko00562	Inositol phosphate metabolism	51
ko00280	Valine, leucine and isoleucine degradation	50
ko04070	Phosphatidylinositol signaling system	49
ko00052	Galactose metabolism	48
ko00710	Carbon fixation in photosynthetic organisms	47
ko03008	Ribosome biogenesis in eukaryotes	47
ko02010	ABC transporters	46
ko01212	Fatty acid metabolism	45
ko00250	Alanine, aspartate and glutamate metabolism	44
ko00410	beta-Alanine metabolism	44
ko04130	SNARE interactions in vesicular transport	41
ko03420	Nucleotide excision repair	40
ko00510	N-Glycan biosynthesis	38
ko03060	Protein export	37
ko00071	Fatty acid degradation	36
ko00860	Porphyrin and chlorophyll metabolism	36
ko00380	Tryptophan metabolism	36
ko04712	Circadian rhythm - plant	35
ko00030	Pentose phosphate pathway	35
ko01210	2-Oxocarboxylic acid metabolism	34
ko00053	Ascorbate and aldarate metabolism	34
ko00640	Propanoate metabolism	34
ko03050	Proteasome	34
ko00592	alpha-Linolenic acid metabolism	33
ko00904	Diterpenoid biosynthesis	32
ko00400	Phenylalanine, tyrosine and tryptophan biosynthesis	32
ko00900	Terpenoid backbone biosynthesis	32
ko00130	Ubiquinone and other terpenoid-quinone biosynthesis	31
ko03030	DNA replication	30
ko03020	RNA polymerase	29
ko00970	Aminoacyl-tRNA biosynthesis	28
ko00360	Phenylalanine metabolism	28
ko03440	Homologous recombination	27
ko00195	Photosynthesis	27
ko04136	Autophagy - other	26
ko00600	Sphingolipid metabolism	26
ko03022	Basal transcription factors	25
ko00073	Cutin, suberine and wax biosynthesis	25
ko00460	Cyanoamino acid metabolism	25
ko00061	Fatty acid biosynthesis	25
ko00310	Lysine degradation	25
ko00220	Arginine biosynthesis	24
ko00920	Sulfur metabolism	24
ko00350	Tyrosine metabolism	24
ko03410	Base excision repair	23
ko00906	Carotenoid biosynthesis	23
ko03430	Mismatch repair	23
ko00100	Steroid biosynthesis	23
ko00340	Histidine metabolism	22
ko00591	Linoleic acid metabolism	22
ko00910	Nitrogen metabolism	22
ko00511	Other glycan degradation	22
ko00770	Pantothenate and CoA biosynthesis	22
ko00650	Butanoate metabolism	21
ko00960	Tropane, piperidine and pyridine alkaloid biosynthesis	21
ko01040	Biosynthesis of unsaturated fatty acids	20
ko00903	Limonene and pinene degradation	20
ko00430	Taurine and hypotaurine metabolism	20
ko00565	Ether lipid metabolism	19
ko00941	Flavonoid biosynthesis	18
ko00950	Isoquinoline alkaloid biosynthesis	18
ko00740	Riboflavin metabolism	18
ko00062	Fatty acid elongation	17
ko00531	Glycosaminoglycan degradation	17
ko00760	Nicotinate and nicotinamide metabolism	17
ko00670	One carbon pool by folate	15
ko00196	Photosynthesis - antenna proteins	15
ko00450	Selenocompound metabolism	15
ko00730	Thiamine metabolism	15
ko04933	AGE-RAGE signaling pathway in diabetic complications	14
ko00750	Vitamin B6 metabolism	14
ko00945	Stilbenoid, diarylheptanoid and gingerol biosynthesis	11
ko00908	Zeatin biosynthesis	11
ko00590	Arachidonic acid metabolism	10
ko00603	Glycosphingolipid biosynthesis - globo and isoglobo series	10
ko00943	Isoflavonoid biosynthesis	10
ko00072	Synthesis and degradation of ketone bodies	10
ko00905	Brassinosteroid biosynthesis	9
ko00300	Lysine biosynthesis	9
ko00290	Valine, leucine and isoleucine biosynthesis	8
ko00780	Biotin metabolism	7
ko00790	Folate biosynthesis	7
ko00563	Glycosylphosphatidylinositol (GPI)-anchor biosynthesis	7
ko00261	Monobactam biosynthesis	7
ko00514	Other types of O-glycan biosynthesis	7
ko04122	Sulfur relay system	7
ko00604	Glycosphingolipid biosynthesis - ganglio series	6
ko00901	Indole alkaloid biosynthesis	6
ko00902	Monoterpenoid biosynthesis	5
ko00440	Phosphonate and phosphinate metabolism	5
ko00909	Sesquiterpenoid and triterpenoid biosynthesis	5
ko00966	Glucosinolate biosynthesis	3
ko03450	Non-homologous end-joining	3
ko00660	C5-Branched dibasic acid metabolism	2
ko00601	Glycosphingolipid biosynthesis - lacto and neolacto series	1
ko00785	Lipoic acid metabolism	1
ko01502	Vancomycin resistance	1
		7653
