# Supplementary material for: Transcriptome profiling of differentially expressed genes in cytoplasmic male-sterile line and its fertility restorer line in pigeon pea (Cajanus cajan L.)
Source: BMC Plant Biol. 2020 Feb 13;20:74. doi: 10.1186/s12870-020-2284-y (PMC7020380; doi:10.1186/s12870-020-2284-y)
Supplement: Supplementary file 2 — Additional File 2: Table S1. Sequences with significant BLASTX hits against nr protein database. Table S2. Sequences with significant BLASTX hits against Virdiplantae database. Table S3. Gene Ontology classification of the assembled unigenes. Table S4. KEGG classification of Cajanus cajan unigenes. Table S5. Transcription factors identified in transcriptome of Cajanus cajan. Table S6. List of differentially expressed genes between sterile AKCMS11 and fertile AKPR303 in pigeon pea. Table S7. List of significantly enriched GO terms in down-regulated DEGs. Table S8. List of significantly enriched GO terms in up-regulated DEGs. Table S9. Summary of KEGG annotations for down and up-regulated DEGs. Table S10. TAIR database BLASTX results of pigeon pea, 951 DEGs in MapMan pathway analysis. Table S11. OrthoDB homologs search of 3167 pigeon pea DEGs against TAIR database. Table S12. List of qRT-PCR primers used in this study. [file 12870_2020_2284_MOESM2_ESM.zip › Additional file 2 Table S5.xlsx]

## Sheet: Sheet1
Additional file 2: Table S5. Transcription factors identified in transcriptome of Cajanus cajan
Transcription factor	No. of unigenes	Unigenes ID
AP2-EREBP	163	Ccajan_2145_c0_g1_i1 ;Ccajan_2146_c0_g1_i1 ;Ccajan_12243_c2_g1_i1 ;Ccajan_12243_c2_g2_i2 ;Ccajan_12243_c2_g2_i2 ;Ccajan_12243_c2_g2_i3 ;Ccajan_12243_c2_g2_i3 ;Ccajan_12243_c2_g2_i4 ;Ccajan_12243_c2_g2_i5 ;Ccajan_12243_c2_g2_i6 ;Ccajan_12243_c2_g2_i7 ;Ccajan_12475_c0_g1_i1 ;Ccajan_242_c0_g1_i1 ;Ccajan_13437_c0_g1_i1 ;Ccajan_13473_c0_g1_i1 ;Ccajan_15775_c0_g1_i1 ;Ccajan_16094_c0_g1_i1 ;Ccajan_16287…
ARF	34	Ccajan_12265_c1_g1_i2 ;Ccajan_12265_c1_g1_i12 ;Ccajan_20796_c0_g2_i1 ;Ccajan_41442_c0_g2_i1 ;Ccajan_41442_c0_g3_i1 ;Ccajan_45097_c0_g1_i1 ;Ccajan_45097_c0_g1_i2 ;Ccajan_6017_c0_g1_i1 ;Ccajan_49225_c0_g2_i1 ;Ccajan_49225_c0_g2_i2 ;Ccajan_49225_c0_g5_i1 ;Ccajan_50327_c0_g1_i1 ;Ccajan_50327_c0_g1_i2 ;Ccajan_50327_c0_g1_i3 ;Ccajan_50430_c0_g1_i1 ;Ccajan_50430_c0_g1_i2 ;Ccajan_50430_c0_g1_i3 ;Ccajan_5…
AS2-LOB	43	Ccajan_15064_c0_g1_i1 ;Ccajan_18470_c0_g1_i1 ;Ccajan_19032_c0_g1_i1 ;Ccajan_19032_c0_g2_i1 ;Ccajan_19427_c0_g1_i1 ;Ccajan_19427_c0_g2_i1 ;Ccajan_20897_c0_g1_i1 ;Ccajan_22222_c0_g1_i1 ;Ccajan_22222_c0_g2_i1 ;Ccajan_22364_c0_g2_i1 ;Ccajan_24841_c0_g1_i1 ;Ccajan_361_c0_g2_i1 ;Ccajan_27850_c0_g1_i1 ;Ccajan_27850_c0_g1_i2 ;Ccajan_27850_c0_g1_i2 ;Ccajan_28244_c0_g1_i1 ;Ccajan_28244_c0_g1_i2 ;Ccajan_300…
B3-Domain	50	Ccajan_12265_c1_g1_i3 ;Ccajan_12265_c1_g1_i5 ;Ccajan_2376_c0_g1_i1 ;Ccajan_2376_c0_g2_i1 ;Ccajan_12902_c0_g1_i1 ;Ccajan_15167_c0_g1_i1 ;Ccajan_2839_c0_g1_i1 ;Ccajan_19741_c0_g2_i1 ;Ccajan_20892_c0_g1_i1 ;Ccajan_22598_c0_g1_i1 ;Ccajan_22598_c0_g1_i1 ;Ccajan_22598_c0_g2_i1 ;Ccajan_23838_c0_g1_i3 ;Ccajan_28156_c0_g1_i1 ;Ccajan_28156_c0_g1_i2 ;Ccajan_28156_c0_g1_i4 ;Ccajan_28435_c0_g1_i1 ;Ccajan_2843…
BES/BZR	10	Ccajan_2518_c0_g1_i1 ;Ccajan_22305_c0_g1_i1 ;Ccajan_45810_c0_g1_i1 ;Ccajan_45810_c0_g2_i1 ;Ccajan_45810_c0_g2_i1 ;Ccajan_53907_c0_g1_i1 ;Ccajan_8485_c0_g1_i1 ;Ccajan_11974_c0_g2_i1 ;Ccajan_11974_c0_g2_i7 ;Ccajan_11974_c0_g2_i13
bHLH	200	Ccajan_12808_c0_g1_i1 ;Ccajan_13150_c0_g1_i1 ;Ccajan_13295_c0_g1_i1 ;Ccajan_13514_c0_g1_i1 ;Ccajan_14009_c0_g1_i1 ;Ccajan_2696_c0_g2_i1 ;Ccajan_15434_c0_g1_i1 ;Ccajan_2777_c0_g1_i1 ;Ccajan_274_c0_g1_i1 ;Ccajan_17009_c0_g1_i1 ;Ccajan_2958_c0_g1_i1 ;Ccajan_2958_c0_g2_i1 ;Ccajan_18478_c0_g1_i1 ;Ccajan_19040_c0_g2_i1 ;Ccajan_19299_c0_g1_i1 ;Ccajan_19961_c0_g1_i1 ;Ccajan_20137_c0_g1_i1 ;Ccajan_22556_c…
bZIP	129	Ccajan_12011_c0_g1_i1 ;Ccajan_12011_c0_g1_i2 ;Ccajan_12658_c0_g1_i1 ;Ccajan_12742_c0_g1_i1 ;Ccajan_12993_c0_g1_i1 ;Ccajan_13105_c0_g1_i1 ;Ccajan_3077_c0_g2_i1 ;Ccajan_20030_c0_g2_i1 ;Ccajan_20260_c0_g1_i1 ;Ccajan_20956_c0_g1_i1 ;Ccajan_21745_c0_g1_i1 ;Ccajan_22384_c0_g1_i1 ;Ccajan_22384_c0_g2_i1 ;Ccajan_22843_c0_g1_i1 ;Ccajan_22843_c0_g2_i1 ;Ccajan_23341_c0_g1_i1 ;Ccajan_23879_c0_g1_i1 ;Ccajan_24…
C2C2-CO-like	48	Ccajan_16982_c0_g1_i1 ;Ccajan_25654_c0_g1_i2 ;Ccajan_25889_c0_g2_i1 ;Ccajan_27530_c0_g1_i2 ;Ccajan_27530_c0_g2_i1 ;Ccajan_27530_c0_g2_i2 ;Ccajan_27530_c0_g2_i3 ;Ccajan_27530_c0_g2_i4 ;Ccajan_27530_c0_g2_i5 ;Ccajan_28113_c0_g2_i1 ;Ccajan_28113_c0_g2_i2 ;Ccajan_28113_c1_g1_i1 ;Ccajan_34640_c0_g1_i1 ;Ccajan_39349_c0_g1_i1 ;Ccajan_39349_c0_g2_i1 ;Ccajan_44859_c0_g1_i1 ;Ccajan_44859_c0_g2_i1 ;Ccajan_4…
C2C2-Dof	57	Ccajan_2374_c0_g1_i1 ;Ccajan_12790_c0_g2_i1 ;Ccajan_15587_c0_g1_i1 ;Ccajan_17174_c0_g1_i1 ;Ccajan_23378_c0_g1_i1 ;Ccajan_23921_c0_g1_i1 ;Ccajan_24121_c0_g1_i1 ;Ccajan_24645_c1_g1_i1 ;Ccajan_24645_c2_g1_i1 ;Ccajan_25520_c0_g1_i1 ;Ccajan_25520_c0_g2_i1 ;Ccajan_26144_c0_g1_i1 ;Ccajan_26404_c0_g1_i1 ;Ccajan_26404_c0_g1_i2 ;Ccajan_28264_c0_g1_i1 ;Ccajan_28264_c1_g1_i1 ;Ccajan_28264_c1_g2_i1 ;Ccajan_28…
C2C2-GATA	45	Ccajan_2346_c0_g1_i1 ;Ccajan_12371_c1_g2_i1 ;Ccajan_20228_c0_g2_i1 ;Ccajan_4126_c1_g1_i1 ;Ccajan_4126_c1_g2_i1 ;Ccajan_32821_c0_g2_i1 ;Ccajan_32988_c0_g1_i1 ;Ccajan_34491_c0_g1_i1 ;Ccajan_35281_c0_g1_i1 ;Ccajan_35281_c0_g2_i1 ;Ccajan_37057_c0_g1_i1 ;Ccajan_5430_c0_g1_i1 ;Ccajan_5430_c0_g2_i1 ;Ccajan_5595_c0_g3_i1 ;Ccajan_41654_c0_g1_i1 ;Ccajan_41654_c0_g1_i2 ;Ccajan_41654_c0_g1_i3 ;Ccajan_42734_c…
C2C2-YABBY	15	Ccajan_15359_c0_g1_i1 ;Ccajan_15773_c0_g1_i1 ;Ccajan_34183_c0_g1_i1 ;Ccajan_35882_c0_g2_i1 ;Ccajan_36108_c0_g1_i1 ;Ccajan_36108_c0_g2_i1 ;Ccajan_36108_c0_g2_i1 ;Ccajan_43833_c0_g1_i1 ;Ccajan_43833_c0_g1_i2 ;Ccajan_43833_c0_g2_i1 ;Ccajan_44010_c0_g1_i1 ;Ccajan_44672_c0_g1_i1 ;Ccajan_51068_c0_g1_i1 ;Ccajan_51068_c0_g2_i1 ;Ccajan_54334_c0_g1_i1
C2H2	806	Ccajan_12008_c1_g3_i5 ;Ccajan_12008_c1_g3_i9 ;Ccajan_12086_c4_g1_i1 ;Ccajan_12086_c4_g1_i2 ;Ccajan_12128_c2_g1_i1 ;Ccajan_12178_c0_g2_i1 ;Ccajan_2276_c0_g1_i2 ;Ccajan_2276_c0_g1_i4 ;Ccajan_12244_c1_g10_i7 ;Ccajan_12308_c2_g1_i3 ;Ccajan_12423_c7_g3_i1 ;Ccajan_2480_c0_g1_i1 ;Ccajan_12619_c0_g1_i1 ;Ccajan_12642_c0_g1_i1 ;Ccajan_12822_c1_g1_i1 ;Ccajan_12842_c0_g1_i1 ;Ccajan_2524_c0_g1_i1 ;Ccajan_2524…
C3H	128	Ccajan_12006_c1_g1_i3 ;Ccajan_12006_c1_g1_i3 ;Ccajan_12006_c1_g1_i5 ;Ccajan_12006_c1_g1_i5 ;Ccajan_12006_c1_g1_i7 ;Ccajan_12006_c1_g1_i8 ;Ccajan_12006_c1_g1_i9 ;Ccajan_12006_c1_g1_i11 ;Ccajan_12006_c1_g1_i12 ;Ccajan_12006_c1_g1_i13 ;Ccajan_12006_c1_g1_i15 ;Ccajan_12042_c0_g1_i1 ;Ccajan_12116_c3_g2_i4 ;Ccajan_12126_c0_g1_i1 ;Ccajan_12126_c0_g1_i3 ;Ccajan_12126_c0_g1_i3 ;Ccajan_12126_c0_g1_i4 ;Ccaj…
CG1-CAMTA	15	Ccajan_2179_c0_g1_i1 ;Ccajan_2179_c0_g2_i1 ;Ccajan_24831_c0_g1_i1 ;Ccajan_24831_c0_g2_i1 ;Ccajan_27307_c0_g1_i1 ;Ccajan_27307_c0_g2_i1 ;Ccajan_45789_c0_g1_i1 ;Ccajan_45789_c0_g1_i3 ;Ccajan_50966_c0_g1_i1 ;Ccajan_50966_c0_g1_i2 ;Ccajan_51728_c1_g2_i1 ;Ccajan_8385_c0_g2_i1 ;Ccajan_73206_c0_g1_i1 ;Ccajan_9921_c0_g1_i1 ;Ccajan_9921_c0_g2_i2
E2F-DP	13	Ccajan_22620_c0_g1_i1 ;Ccajan_5452_c0_g1_i1 ;Ccajan_44720_c0_g2_i1 ;Ccajan_50856_c0_g1_i1 ;Ccajan_50856_c0_g2_i1 ;Ccajan_50856_c0_g2_i2 ;Ccajan_50856_c0_g2_i3 ;Ccajan_50856_c0_g2_i4 ;Ccajan_69576_c0_g1_i1 ;Ccajan_8807_c0_g3_i1 ;Ccajan_10173_c1_g1_i1 ;Ccajan_10173_c1_g1_i2 ;Ccajan_10173_c1_g1_i4
EIL	11	Ccajan_2756_c0_g1_i1 ;Ccajan_27353_c1_g1_i1 ;Ccajan_27353_c1_g1_i2 ;Ccajan_28289_c0_g3_i1 ;Ccajan_28289_c0_g4_i1 ;Ccajan_28289_c0_g4_i1 ;Ccajan_28289_c0_g6_i1 ;Ccajan_11836_c0_g1_i1 ;Ccajan_11836_c0_g1_i2 ;Ccajan_11836_c0_g1_i3 ;Ccajan_11836_c0_g1_i4
FAR	60	Ccajan_12649_c0_g1_i1 ;Ccajan_15640_c0_g1_i1 ;Ccajan_18272_c0_g1_i1 ;Ccajan_20551_c0_g1_i1 ;Ccajan_20551_c0_g2_i1 ;Ccajan_23650_c0_g1_i1 ;Ccajan_24293_c0_g2_i1 ;Ccajan_24481_c0_g1_i1 ;Ccajan_24513_c0_g1_i2 ;Ccajan_25633_c0_g1_i1 ;Ccajan_26173_c0_g1_i2 ;Ccajan_27408_c0_g1_i1 ;Ccajan_28016_c0_g2_i1 ;Ccajan_32778_c0_g1_i1 ;Ccajan_4958_c0_g1_i1 ;Ccajan_39812_c0_g1_i2 ;Ccajan_40953_c0_g1_i2 ;Ccajan_41…
GAGA-Binding-like	6	Ccajan_41116_c0_g6_i1 ;Ccajan_41116_c0_g7_i1 ;Ccajan_41192_c0_g1_i1 ;Ccajan_52459_c0_g1_i1 ;Ccajan_52459_c0_g1_i2 ;Ccajan_54294_c0_g1_i1
GARP-G2-like	15	Ccajan_24633_c3_g1_i1 ;Ccajan_4578_c0_g1_i1 ;Ccajan_34818_c0_g1_i1 ;Ccajan_34818_c0_g2_i1 ;Ccajan_45623_c0_g1_i1 ;Ccajan_45623_c0_g1_i2 ;Ccajan_45623_c0_g1_i3 ;Ccajan_47849_c1_g2_i1 ;Ccajan_47849_c1_g2_i2 ;Ccajan_47849_c1_g2_i6 ;Ccajan_47849_c1_g2_i7 ;Ccajan_47849_c1_g2_i8 ;Ccajan_47849_c1_g2_i9 ;Ccajan_51183_c0_g1_i1 ;Ccajan_51946_c0_g1_i2
GeBP	7	Ccajan_12655_c0_g1_i1 ;Ccajan_12833_c0_g1_i1 ;Ccajan_18204_c0_g1_i1 ;Ccajan_20268_c0_g1_i1 ;Ccajan_42366_c1_g1_i1 ;Ccajan_10289_c0_g1_i1 ;Ccajan_10289_c0_g1_i2
GRAS	80	Ccajan_12003_c2_g3_i1 ;Ccajan_12003_c2_g3_i2 ;Ccajan_12003_c2_g4_i1 ;Ccajan_12003_c2_g4_i2 ;Ccajan_12003_c2_g4_i4 ;Ccajan_12003_c2_g4_i4 ;Ccajan_12003_c2_g8_i1 ;Ccajan_12248_c2_g2_i1 ;Ccajan_12248_c2_g2_i2 ;Ccajan_12248_c2_g2_i3 ;Ccajan_12248_c2_g2_i4 ;Ccajan_12445_c1_g1_i1 ;Ccajan_12588_c0_g4_i1 ;Ccajan_13434_c0_g1_i1 ;Ccajan_13880_c1_g1_i1 ;Ccajan_2636_c0_g1_i1 ;Ccajan_2636_c0_g3_i1 ;Ccajan_267…
GRF	11	Ccajan_13328_c0_g1_i1 ;Ccajan_16740_c0_g1_i1 ;Ccajan_52678_c1_g1_i2 ;Ccajan_52678_c1_g1_i9 ;Ccajan_52678_c1_g1_i10 ;Ccajan_52678_c1_g1_i11 ;Ccajan_52810_c1_g2_i4 ;Ccajan_52810_c1_g2_i5 ;Ccajan_52810_c1_g8_i1 ;Ccajan_11408_c0_g2_i1 ;Ccajan_11408_c0_g2_i2
Hap2/NF-YA	22	Ccajan_14832_c0_g1_i1 ;Ccajan_21928_c0_g1_i1 ;Ccajan_45437_c0_g1_i1 ;Ccajan_45578_c0_g1_i2 ;Ccajan_45578_c0_g1_i3 ;Ccajan_45991_c0_g1_i1 ;Ccajan_45991_c0_g1_i2 ;Ccajan_46726_c0_g2_i1 ;Ccajan_50976_c0_g1_i1 ;Ccajan_52465_c1_g2_i2 ;Ccajan_52465_c1_g2_i3 ;Ccajan_52465_c1_g2_i5 ;Ccajan_52465_c1_g2_i6 ;Ccajan_52465_c1_g2_i7 ;Ccajan_52465_c1_g2_i9 ;Ccajan_52465_c1_g2_i10 ;Ccajan_52465_c1_g2_i11 ;Ccajan…
Hap3/NF-YB	105	Ccajan_12210_c2_g10_i7 ;Ccajan_13172_c0_g1_i1 ;Ccajan_14062_c0_g1_i1 ;Ccajan_15341_c0_g1_i1 ;Ccajan_16421_c0_g1_i1 ;Ccajan_18201_c0_g1_i1 ;Ccajan_20399_c0_g1_i1 ;Ccajan_21730_c0_g1_i1 ;Ccajan_21937_c0_g1_i1 ;Ccajan_3391_c0_g1_i1 ;Ccajan_23528_c0_g1_i1 ;Ccajan_23528_c0_g2_i1 ;Ccajan_23611_c0_g1_i1 ;Ccajan_23611_c0_g2_i1 ;Ccajan_24161_c0_g1_i1 ;Ccajan_26362_c0_g1_i1 ;Ccajan_27715_c0_g1_i1 ;Ccajan_2…
HD-ZIP	19	Ccajan_15340_c0_g1_i1 ;Ccajan_18357_c0_g2_i1 ;Ccajan_20683_c0_g1_i1 ;Ccajan_26654_c0_g1_i1 ;Ccajan_27857_c0_g1_i1 ;Ccajan_28195_c0_g2_i1 ;Ccajan_31635_c0_g1_i1 ;Ccajan_35700_c0_g2_i1 ;Ccajan_43561_c0_g1_i1 ;Ccajan_44381_c0_g1_i1 ;Ccajan_44959_c0_g1_i1 ;Ccajan_65782_c0_g1_i1 ;Ccajan_9821_c0_g3_i1 ;Ccajan_9821_c0_g3_i2 ;Ccajan_9821_c0_g4_i1 ;Ccajan_9984_c0_g2_i1 ;Ccajan_9984_c0_g2_i2 ;Ccajan_9984_c…
Homeodomain-TALE-BEL	14	Ccajan_23993_c0_g2_i1 ;Ccajan_47682_c0_g2_i1 ;Ccajan_50121_c0_g1_i1 ;Ccajan_50121_c1_g1_i1 ;Ccajan_50121_c1_g3_i1 ;Ccajan_50218_c0_g1_i1 ;Ccajan_50218_c0_g2_i1 ;Ccajan_50218_c0_g2_i2 ;Ccajan_52186_c0_g1_i1 ;Ccajan_53881_c0_g1_i1 ;Ccajan_8413_c0_g1_i1 ;Ccajan_8413_c0_g2_i1 ;Ccajan_9856_c0_g1_i1 ;Ccajan_9856_c0_g2_i1 ;Ccajan_15560_c0_g1_i1 ;Ccajan_19920_c0_g1_i1 ;Ccajan_3706_c0_g1_i1 ;Ccajan_3706_c…
Homeodomain-TALE-KNOX	43	Ccajan_15560_c0_g1_i1 ;Ccajan_19920_c0_g1_i1 ;Ccajan_3706_c0_g1_i1 ;Ccajan_3706_c0_g2_i1 ;Ccajan_25396_c0_g1_i1 ;Ccajan_25396_c0_g1_i2 ;Ccajan_25759_c0_g1_i1 ;Ccajan_25759_c0_g2_i1 ;Ccajan_30944_c0_g1_i1 ;Ccajan_37304_c0_g1_i1 ;Ccajan_37304_c0_g2_i1 ;Ccajan_40122_c0_g1_i1 ;Ccajan_42272_c0_g1_i1 ;Ccajan_6165_c1_g1_i1 ;Ccajan_47945_c0_g1_i1 ;Ccajan_47945_c0_g1_i2 ;Ccajan_47945_c0_g1_i3 ;Ccajan_4936…
Homobox-WOX	116	Ccajan_13117_c0_g1_i1 ;Ccajan_17380_c0_g1_i1 ;Ccajan_19332_c0_g1_i1 ;Ccajan_19351_c0_g1_i1 ;Ccajan_19351_c0_g2_i1 ;Ccajan_19920_c0_g1_i1 ;Ccajan_22792_c0_g1_i1 ;Ccajan_23865_c0_g1_i1 ;Ccajan_23993_c0_g2_i1 ;Ccajan_24169_c0_g2_i1 ;Ccajan_24490_c0_g1_i1 ;Ccajan_24490_c0_g2_i1 ;Ccajan_25068_c0_g1_i1 ;Ccajan_25068_c0_g1_i2 ;Ccajan_3706_c0_g1_i1 ;Ccajan_3706_c0_g2_i1 ;Ccajan_25396_c0_g1_i1 ;Ccajan_253…
HSF-type-DNA-binding	56	Ccajan_14515_c0_g1_i1 ;Ccajan_19595_c0_g1_i1 ;Ccajan_19595_c0_g2_i1 ;Ccajan_24033_c0_g2_i1 ;Ccajan_24774_c0_g1_i1 ;Ccajan_25428_c0_g1_i1 ;Ccajan_25428_c0_g2_i1 ;Ccajan_26853_c0_g1_i1 ;Ccajan_26853_c0_g2_i2 ;Ccajan_26853_c0_g2_i2 ;Ccajan_27072_c0_g1_i1 ;Ccajan_27072_c0_g1_i1 ;Ccajan_27072_c0_g1_i2 ;Ccajan_27072_c0_g1_i3 ;Ccajan_30349_c0_g1_i1 ;Ccajan_5028_c0_g2_i1 ;Ccajan_36155_c0_g1_i1 ;Ccajan_36…
LFY	2	Ccajan_8128_c0_g1_i1 ;Ccajan_8128_c0_g2_i1
MADS-MIKC	37	Ccajan_12536_c0_g1_i1 ;Ccajan_26806_c0_g2_i1 ;Ccajan_26806_c0_g2_i2 ;Ccajan_27703_c0_g1_i1 ;Ccajan_30144_c0_g1_i1 ;Ccajan_31711_c0_g1_i1 ;Ccajan_31929_c0_g1_i1 ;Ccajan_31929_c0_g2_i1 ;Ccajan_31929_c0_g3_i1 ;Ccajan_38368_c0_g1_i1 ;Ccajan_40937_c0_g1_i1 ;Ccajan_41273_c0_g1_i1 ;Ccajan_41273_c0_g1_i2 ;Ccajan_41524_c0_g1_i2 ;Ccajan_41524_c0_g1_i3 ;Ccajan_45802_c0_g1_i1 ;Ccajan_45983_c0_g1_i1 ;Ccajan_4…
MADS-type1	29	Ccajan_19989_c0_g1_i1 ;Ccajan_21154_c0_g1_i1 ;Ccajan_23005_c0_g1_i1 ;Ccajan_30614_c0_g1_i1 ;Ccajan_31796_c0_g1_i1 ;Ccajan_32536_c0_g1_i1 ;Ccajan_48974_c0_g1_i1 ;Ccajan_48974_c0_g1_i1 ;Ccajan_48974_c0_g3_i1 ;Ccajan_48974_c0_g4_i1 ;Ccajan_49817_c0_g2_i1 ;Ccajan_51681_c0_g1_i1 ;Ccajan_51681_c0_g1_i2 ;Ccajan_7890_c0_g1_i1 ;Ccajan_7890_c0_g2_i1 ;Ccajan_58633_c0_g1_i1 ;Ccajan_58879_c0_g1_i1 ;Ccajan_612…
MBF1	1	Ccajan_50652_c0_g2_i2
MYB	29	Ccajan_12998_c0_g1_i1 ;Ccajan_15458_c0_g1_i1 ;Ccajan_18319_c0_g1_i1 ;Ccajan_21417_c0_g1_i1 ;Ccajan_23729_c1_g1_i1 ;Ccajan_24364_c0_g2_i1 ;Ccajan_26660_c1_g2_i1 ;Ccajan_27074_c0_g1_i1 ;Ccajan_27607_c1_g1_i1 ;Ccajan_34952_c0_g1_i1 ;Ccajan_41372_c0_g1_i1 ;Ccajan_42585_c0_g1_i1 ;Ccajan_42816_c0_g2_i1 ;Ccajan_46797_c0_g1_i1 ;Ccajan_46797_c0_g1_i2 ;Ccajan_46866_c0_g2_i1 ;Ccajan_47946_c1_g1_i1 ;Ccajan_4…
MYB/SANT	35	Ccajan_12088_c1_g2_i1 ;Ccajan_14694_c0_g1_i1 ;Ccajan_18747_c0_g1_i1 ;Ccajan_21204_c0_g1_i1 ;Ccajan_23269_c0_g1_i1 ;Ccajan_26126_c0_g1_i1 ;Ccajan_26607_c0_g1_i2 ;Ccajan_26607_c0_g1_i3 ;Ccajan_27239_c0_g1_i1 ;Ccajan_34597_c0_g2_i1 ;Ccajan_35467_c0_g1_i1 ;Ccajan_35467_c0_g2_i1 ;Ccajan_41669_c0_g1_i1 ;Ccajan_41669_c0_g2_i1 ;Ccajan_42552_c0_g1_i1 ;Ccajan_42552_c0_g2_i1 ;Ccajan_42643_c0_g1_i1 ;Ccajan_4…
MYB-HB-like	344	Ccajan_12018_c0_g1_i1 ;Ccajan_12018_c0_g1_i3 ;Ccajan_12088_c1_g2_i1 ;Ccajan_12312_c1_g1_i1 ;Ccajan_12823_c0_g2_i1 ;Ccajan_12888_c0_g1_i1 ;Ccajan_12981_c0_g1_i1 ;Ccajan_13007_c0_g1_i1 ;Ccajan_13013_c0_g1_i1 ;Ccajan_13014_c0_g1_i1 ;Ccajan_13169_c0_g1_i1 ;Ccajan_13878_c0_g1_i1 ;Ccajan_2625_c0_g1_i1 ;Ccajan_14067_c0_g1_i1 ;Ccajan_2670_c0_g1_i1 ;Ccajan_14694_c0_g1_i1 ;Ccajan_16237_c0_g1_i1 ;Ccajan_179…
MYB-related	3	Ccajan_30856_c0_g1_i1 ;Ccajan_4674_c0_g1_i1 ;Ccajan_42317_c0_g1_i1
NAM	129	Ccajan_12014_c0_g3_i1 ;Ccajan_12014_c0_g3_i3 ;Ccajan_12014_c0_g3_i9 ;Ccajan_12014_c0_g3_i10 ;Ccajan_12014_c0_g3_i11 ;Ccajan_2226_c0_g1_i1 ;Ccajan_2226_c0_g2_i1 ;Ccajan_14406_c0_g1_i1 ;Ccajan_15108_c0_g1_i1 ;Ccajan_19751_c0_g1_i1 ;Ccajan_20905_c0_g1_i1 ;Ccajan_20905_c0_g2_i1 ;Ccajan_22375_c0_g1_i1 ;Ccajan_22375_c0_g1_i1 ;Ccajan_23828_c0_g1_i1 ;Ccajan_24081_c0_g1_i1 ;Ccajan_24531_c0_g1_i2 ;Ccajan_2…
Nin-like	10	Ccajan_26728_c0_g1_i1 ;Ccajan_26728_c0_g2_i1 ;Ccajan_34361_c0_g2_i1 ;Ccajan_45374_c0_g1_i2 ;Ccajan_6751_c0_g1_i1 ;Ccajan_6751_c0_g1_i2 ;Ccajan_54184_c0_g1_i1 ;Ccajan_8177_c0_g1_i1 ;Ccajan_8712_c0_g2_i1 ;Ccajan_9117_c0_g1_i1
RAV	2	Ccajan_47399_c0_g1_i1 ;Ccajan_47399_c0_g1_i3
S1Fa-like	3	Ccajan_48331_c0_g2_i1 ;Ccajan_50197_c0_g1_i1 ;Ccajan_9803_c3_g3_i1
SBP	42	Ccajan_14894_c0_g1_i1 ;Ccajan_25894_c0_g1_i1 ;Ccajan_27174_c0_g1_i1 ;Ccajan_28240_c0_g1_i1 ;Ccajan_30216_c0_g1_i1 ;Ccajan_5019_c0_g2_i1 ;Ccajan_44207_c0_g1_i1 ;Ccajan_44207_c0_g1_i1 ;Ccajan_48178_c0_g1_i1 ;Ccajan_48178_c0_g2_i1 ;Ccajan_6440_c0_g1_i1 ;Ccajan_48856_c0_g1_i1 ;Ccajan_48856_c0_g2_i1 ;Ccajan_48856_c0_g2_i2 ;Ccajan_48856_c0_g2_i3 ;Ccajan_49889_c0_g1_i1 ;Ccajan_49889_c0_g4_i1 ;Ccajan_498…
ssDNA-binding-TF	9	Ccajan_12500_c0_g1_i1 ;Ccajan_23425_c0_g1_i1 ;Ccajan_24862_c0_g3_i1 ;Ccajan_33782_c0_g1_i1 ;Ccajan_47482_c0_g1_i1 ;Ccajan_50996_c0_g2_i2 ;Ccajan_50996_c0_g2_i2 ;Ccajan_50996_c0_g3_i1 ;Ccajan_7156_c0_g1_i1
STAT	2	Ccajan_39840_c0_g1_i1 ;Ccajan_45990_c0_g1_i1
STY-LRP1	12	Ccajan_25913_c0_g1_i1 ;Ccajan_47535_c0_g1_i1 ;Ccajan_47733_c0_g1_i1 ;Ccajan_47733_c0_g2_i1 ;Ccajan_47733_c0_g3_i1 ;Ccajan_47996_c0_g1_i1 ;Ccajan_47996_c0_g1_i2 ;Ccajan_55332_c0_g1_i1 ;Ccajan_8231_c0_g1_i1 ;Ccajan_8231_c0_g1_i2 ;Ccajan_8750_c0_g1_i1 ;Ccajan_9410_c0_g1_i1
TCP	30	Ccajan_23744_c0_g1_i1 ;Ccajan_25384_c0_g1_i1 ;Ccajan_25384_c0_g2_i1 ;Ccajan_25384_c0_g3_i1 ;Ccajan_25775_c0_g1_i1 ;Ccajan_26756_c0_g1_i1 ;Ccajan_27779_c0_g1_i1 ;Ccajan_27779_c0_g1_i2 ;Ccajan_31362_c0_g1_i1 ;Ccajan_31362_c0_g2_i1 ;Ccajan_34842_c0_g2_i1 ;Ccajan_35205_c0_g1_i1 ;Ccajan_35205_c1_g1_i1 ;Ccajan_39847_c0_g2_i1 ;Ccajan_47317_c0_g1_i1 ;Ccajan_47716_c0_g1_i1 ;Ccajan_47716_c2_g1_i1 ;Ccajan_4…
TIFY	23	Ccajan_14283_c0_g1_i1 ;Ccajan_3703_c1_g1_i1 ;Ccajan_35110_c0_g1_i1 ;Ccajan_35110_c0_g1_i2 ;Ccajan_37057_c0_g1_i1 ;Ccajan_42271_c0_g2_i2 ;Ccajan_42636_c0_g1_i1 ;Ccajan_44353_c1_g1_i1 ;Ccajan_45565_c0_g1_i1 ;Ccajan_45565_c0_g1_i2 ;Ccajan_46787_c0_g2_i2 ;Ccajan_46787_c0_g2_i3 ;Ccajan_46930_c0_g1_i1 ;Ccajan_46930_c0_g3_i1 ;Ccajan_48221_c0_g1_i2 ;Ccajan_49385_c0_g2_i1 ;Ccajan_49385_c0_g3_i1 ;Ccajan_49…
TUBBY	20	Ccajan_19018_c0_g1_i1 ;Ccajan_21892_c0_g1_i1 ;Ccajan_21892_c0_g2_i1 ;Ccajan_25803_c0_g1_i1 ;Ccajan_25803_c0_g1_i2 ;Ccajan_27911_c0_g1_i1 ;Ccajan_27911_c0_g1_i2 ;Ccajan_27911_c0_g2_i1 ;Ccajan_27911_c0_g3_i1 ;Ccajan_32028_c0_g1_i1 ;Ccajan_32028_c0_g2_i1 ;Ccajan_37655_c0_g1_i1 ;Ccajan_40891_c0_g1_i1 ;Ccajan_40891_c0_g1_i2 ;Ccajan_40891_c0_g1_i2 ;Ccajan_41900_c0_g1_i1 ;Ccajan_42834_c0_g2_i1 ;Ccajan_5…
WD40-like	540	Ccajan_12029_c0_g2_i1 ;Ccajan_12029_c0_g1_i9 ;Ccajan_12029_c0_g1_i11 ;Ccajan_12029_c0_g1_i12 ;Ccajan_12079_c0_g10_i1 ;Ccajan_12079_c0_g11_i1 ;Ccajan_12079_c0_g11_i3 ;Ccajan_12079_c0_g11_i6 ;Ccajan_12079_c0_g11_i9 ;Ccajan_12079_c0_g11_i10 ;Ccajan_12079_c0_g11_i10 ;Ccajan_12079_c0_g11_i11 ;Ccajan_12079_c0_g11_i12 ;Ccajan_12079_c0_g11_i14 ;Ccajan_12079_c0_g11_i15 ;Ccajan_12079_c0_g11_i16 ;Ccajan_120…
WRKY	161	Ccajan_12136_c1_g1_i3 ;Ccajan_12136_c1_g1_i6 ;Ccajan_12136_c1_g1_i11 ;Ccajan_12136_c1_g1_i13 ;Ccajan_12136_c1_g1_i18 ;Ccajan_12136_c3_g1_i1 ;Ccajan_12174_c3_g4_i2 ;Ccajan_12174_c3_g4_i4 ;Ccajan_12174_c3_g4_i4 ;Ccajan_12174_c3_g4_i5 ;Ccajan_12174_c3_g4_i7 ;Ccajan_12174_c3_g6_i1 ;Ccajan_12745_c0_g1_i1 ;Ccajan_12906_c0_g1_i1 ;Ccajan_12917_c0_g1_i1 ;Ccajan_14182_c0_g1_i1 ;Ccajan_16008_c0_g1_i1 ;Ccaja…
ZF-HD	15	Ccajan_15340_c0_g1_i1 ;Ccajan_18357_c0_g2_i1 ;Ccajan_20683_c0_g1_i1 ;Ccajan_22459_c0_g1_i1 ;Ccajan_27857_c0_g1_i1 ;Ccajan_31635_c0_g1_i1 ;Ccajan_35700_c0_g2_i1 ;Ccajan_43561_c0_g1_i1 ;Ccajan_44381_c0_g1_i1 ;Ccajan_44959_c0_g1_i1 ;Ccajan_65782_c0_g1_i1 ;Ccajan_9984_c0_g2_i1 ;Ccajan_9984_c0_g2_i2 ;Ccajan_9984_c0_g2_i4 ;Ccajan_10112_c0_g1_i2
Znf-LSD	4	Ccajan_24120_c0_g1_i1 ;Ccajan_26320_c0_g1_i1 ;Ccajan_26320_c0_g1_i2 ;Ccajan_26320_c0_g1_i3
Total	3803
