# Supplementary material for: Transcriptome profiling of differentially expressed genes in cytoplasmic male-sterile line and its fertility restorer line in pigeon pea (Cajanus cajan L.)
Source: BMC Plant Biol. 2020 Feb 13;20:74. doi: 10.1186/s12870-020-2284-y (PMC7020380; doi:10.1186/s12870-020-2284-y)
Supplement: Supplementary file 2 — Additional File 2: Table S1. Sequences with significant BLASTX hits against nr protein database. Table S2. Sequences with significant BLASTX hits against Virdiplantae database. Table S3. Gene Ontology classification of the assembled unigenes. Table S4. KEGG classification of Cajanus cajan unigenes. Table S5. Transcription factors identified in transcriptome of Cajanus cajan. Table S6. List of differentially expressed genes between sterile AKCMS11 and fertile AKPR303 in pigeon pea. Table S7. List of significantly enriched GO terms in down-regulated DEGs. Table S8. List of significantly enriched GO terms in up-regulated DEGs. Table S9. Summary of KEGG annotations for down and up-regulated DEGs. Table S10. TAIR database BLASTX results of pigeon pea, 951 DEGs in MapMan pathway analysis. Table S11. OrthoDB homologs search of 3167 pigeon pea DEGs against TAIR database. Table S12. List of qRT-PCR primers used in this study. [file 12870_2020_2284_MOESM2_ESM.zip › Additional file 2 Table S6.xlsx]

## Sheet: Differentially expressed genes
Additional file 2: Table S6. List of differentially expressed genes between sterile AKCMS11 and fertile AKPR303 in pigeon pea
Sequence Id	AKCMS11 FPKM	AKPR303 FPKM	FC values	Log FC Values	pval	padj
Ccajan_12738_c0_g1_i1	1852.65	0.05	37053	15.1773	1.72262e-25	2.4151e-20
Ccajan_28848_c1_g2_i1	1457.54	0.05	29150.7	14.8312	5.22931e-24	3.66572e-19
Ccajan_65830_c0_g1_i1	0.05	873.526	5.72393e-05	-14.0926	3.7223e-23	1.73954e-18
Ccajan_28848_c1_g1_i1	0.05	781.879	6.39485e-05	-13.9327	1.98429e-22	5.58392e-18
Ccajan_22044_c0_g1_i1	1127.08	0.05	22541.5	14.4603	2.06874e-22	5.58392e-18
Ccajan_9741_c0_g1_i1	1114.94	0.05	22298.9	14.4447	2.38971e-22	5.58392e-18
Ccajan_35258_c0_g1_i1	14.571	4610.92	0.00316011	-8.30581	9.80742e-22	1.96427e-17
Ccajan_12310_c0_g4_i1	8911.47	45.6975	195.01	7.6074	2.0607e-21	3.61135e-17
Ccajan_28869_c0_g3_i1	943.76	0.05	18875.2	14.2042	3.12331e-21	4.8654e-17
Ccajan_28069_c0_g1_i2	880.415	0.05	17608.3	14.104	8.46689e-21	1.18705e-16
Ccajan_12581_c0_g2_i1	845.109	0.05	16902.2	14.0449	1.59228e-20	2.02942e-16
Ccajan_91638_c0_g1_i1	45.5516	7051.45	0.0064599	-7.27427	3.14018e-19	3.66875e-15
Ccajan_11280_c0_g1_i1	634.515	0.05	12690.3	13.6314	1.13082e-18	1.21954e-14
Ccajan_43186_c0_g1_i1	10.1627	11207.5	0.000906777	-10.107	2.62021e-18	2.62393e-14
Ccajan_78127_c0_g1_i1	3.66114	1051.17	0.00348294	-8.16548	3.81623e-18	3.56688e-14
Ccajan_15322_c0_g1_i1	571.505	1.34192	425.886	8.73432	2.9868e-16	2.61717e-12
Ccajan_45708_c0_g2_i1	0.05	313.162	0.000159662	-12.6127	4.41149e-16	3.63816e-12
Ccajan_38980_c0_g2_i1	3.63023	653.955	0.00555119	-7.49299	5.56394e-16	4.33366e-12
Ccajan_38382_c3_g2_i8	0.05	301.4	0.000165892	-12.5575	8.09101e-16	5.97027e-12
Ccajan_8769_c0_g1_i1	395.61	0.05	7912.2	12.9499	1.09363e-15	7.66632e-12
Ccajan_76097_c0_g2_i1	0.05	286.324	0.000174627	-12.4834	1.76707e-15	1.17972e-11
Ccajan_12551_c0_g2_i1	9642.6	175.027	55.0922	5.78378	2.75317e-15	1.75451e-11
Ccajan_5134_c0_g2_i1	1416.28	0.05	28325.7	14.7898	9.71053e-15	5.91916e-11
Ccajan_15823_c0_g1_i1	17.3614	38158.7	0.000454978	-11.1019	1.32571e-14	7.7443e-11
Ccajan_96133_c0_g1_i1	4.22497	13152.3	0.000321234	-11.6041	1.40921e-14	7.90277e-11
Ccajan_32888_c2_g1_i1	332.802	0.05	6656.03	12.7004	1.53164e-14	8.25903e-11
Ccajan_19433_c0_g1_i1	0.05	240.041	0.000208298	-12.2291	1.81959e-14	9.4483e-11
Ccajan_87866_c0_g2_i1	0.05	242.356	0.000206308	-12.2429	2.303e-14	1.15314e-10
Ccajan_86484_c0_g2_i1	12.4607	810.779	0.0153688	-6.02385	3.01111e-14	1.45571e-10
Ccajan_31722_c0_g1_i1	307.255	0.05	6145.09	12.5852	4.58935e-14	2.14474e-10
Ccajan_51348_c0_g2_i1	0.05	313.837	0.000159319	-12.6158	5.93404e-14	2.6837e-10
Ccajan_29365_c0_g2_i1	0.05	222.344	0.000224877	-12.1186	8.78849e-14	3.85043e-10
Ccajan_15197_c0_g1_i1	314.807	0.513345	613.247	9.26032	3.55253e-13	1.50928e-09
Ccajan_66468_c0_g2_i1	46.4886	1835.94	0.0253214	-5.3035	4.55326e-13	1.87753e-09
Ccajan_11781_c0_g2_i1	514.015	0.05	10280.3	13.3276	5.49873e-13	2.20262e-09
Ccajan_68408_c0_g3_i1	253.464	0.05	5069.28	12.3076	9.81667e-13	3.82302e-09
Ccajan_32355_c0_g2_i1	239.024	0.05	4780.48	12.2229	2.17455e-12	8.23971e-09
Ccajan_54223_c0_g1_i1	3.73255	7985.85	0.000467396	-11.0631	2.50465e-12	9.21506e-09
Ccajan_86009_c0_g1_i1	28529.3	912.443	31.2669	4.96656	2.56341e-12	9.21506e-09
Ccajan_31044_c2_g2_i2	0.05	175.909	0.000284238	-11.7806	5.65404e-12	1.98173e-08
Ccajan_86342_c0_g1_i1	176.672	4352.11	0.0405945	-4.62257	9.15903e-12	3.13192e-08
Ccajan_32867_c0_g4_i1	0.05	165.966	0.000301267	-11.6967	1.18981e-11	3.97168e-08
Ccajan_68963_c0_g2_i1	0.05	160.724	0.000311092	-11.6504	1.4427e-11	4.70383e-08
Ccajan_38500_c0_g2_i2	203.886	0.05	4077.71	11.9935	1.58858e-11	5.06175e-08
Ccajan_5346_c0_g1_i1	1.48684	925.496	0.00160653	-9.28184	2.35177e-11	7.32701e-08
Ccajan_22953_c0_g1_i1	130.474	31855.6	0.0040958	-7.93164	3.1583e-11	9.62589e-08
Ccajan_86014_c0_g1_i1	26514.2	89.9175	294.873	8.20395	3.42865e-11	1.02275e-07
Ccajan_30483_c0_g1_i1	188.986	0.05	3779.73	11.8841	4.71689e-11	1.37771e-07
Ccajan_32348_c0_g2_i1	188.372	0.05	3767.45	11.8794	5.28705e-11	1.51273e-07
Ccajan_11280_c0_g2_i1	18.9218	568.738	0.0332698	-4.90964	9.62545e-11	2.69896e-07
Ccajan_38132_c1_g2_i4	174.863	0.05	3497.26	11.772	1.18795e-10	3.26568e-07
Ccajan_65809_c0_g1_i1	10308.2	349.462	29.4974	4.88252	1.25076e-10	3.37222e-07
Ccajan_37280_c0_g1_i1	0.05	137.749	0.000362978	-11.4278	1.47789e-10	3.90941e-07
Ccajan_37464_c0_g1_i3	6.1424	988.546	0.00621357	-7.33036	1.67043e-10	4.3369e-07
Ccajan_40645_c0_g3_i1	167	0.05	3340.01	11.7056	2.52935e-10	6.40731e-07
Ccajan_38309_c0_g3_i7	168.582	0.05	3371.64	11.7192	2.55929e-10	6.40731e-07
Ccajan_37748_c0_g4_i1	18.8173	643.481	0.029243	-5.09576	3.02262e-10	7.43453e-07
Ccajan_32780_c0_g1_i3	160.901	0.05	3218.01	11.652	4.59036e-10	1.10959e-06
Ccajan_29048_c0_g3_i1	2857.13	12.6716	225.475	7.81682	1.05759e-09	2.51311e-06
Ccajan_35399_c1_g1_i2	150.44	0.05	3008.81	11.555	1.09323e-09	2.5545e-06
Ccajan_30052_c0_g1_i2	5.37394	446.419	0.0120379	-6.37627	1.57484e-09	3.61951e-06
Ccajan_29365_c0_g3_i1	240.707	0.05	4814.14	12.2331	1.61084e-09	3.64255e-06
Ccajan_28644_c0_g1_i2	0.05	110.325	0.000453205	-11.1075	2.16633e-09	4.82091e-06
Ccajan_23490_c1_g1_i1	140.254	0.05	2805.08	11.4538	2.22287e-09	4.86945e-06
Ccajan_36227_c0_g1_i5	141.57	0.05	2831.39	11.4673	2.30879e-09	4.97985e-06
Ccajan_28152_c0_g2_i1	138.182	0.05	2763.64	11.4324	2.60258e-09	5.44388e-06
Ccajan_93506_c0_g1_i1	0.05	162.012	0.000308619	-11.6619	2.60315e-09	5.44388e-06
Ccajan_9710_c0_g2_i1	0.923014	142.604	0.00647258	-7.27144	2.64042e-09	5.44388e-06
Ccajan_35552_c1_g1_i2	0.05	170.379	0.000293463	-11.7345	3.0498e-09	6.17523e-06
Ccajan_4400_c0_g2_i1	2.37894	204.296	0.0116446	-6.4242	3.08323e-09	6.17523e-06
Ccajan_24040_c0_g1_i1	0.05	110.236	0.000453574	-11.1064	3.51763e-09	6.94604e-06
Ccajan_36404_c1_g1_i4	642.132	0.05	12842.6	13.6487	3.69863e-09	7.20201e-06
Ccajan_55860_c0_g2_i1	667.03	0.05	13340.6	13.7035	4.93838e-09	9.48432e-06
Ccajan_36321_c0_g3_i4	504.368	1.54004	327.504	8.35537	5.38424e-09	1.02009e-05
Ccajan_12895_c0_g1_i1	5.53808	3824.64	0.001448	-9.43172	5.87128e-09	1.09753e-05
Ccajan_19433_c0_g2_i1	278.191	6.90772	40.2725	5.33172	1.11201e-08	2.05136e-05
Ccajan_71315_c0_g1_i1	9.20881	15219.3	0.000605076	-10.6906	1.70751e-08	3.10897e-05
Ccajan_88267_c0_g2_i1	0.05	95.3213	0.000524542	-10.8967	1.76723e-08	3.17646e-05
Ccajan_35602_c2_g2_i4	117.869	0.05	2357.37	11.203	1.9296e-08	3.4244e-05
Ccajan_35865_c0_g2_i2	118.589	0.05	2371.78	11.2118	2.14206e-08	3.66241e-05
Ccajan_38147_c2_g1_i2	119.267	0.05	2385.34	11.22	2.15516e-08	3.66241e-05
Ccajan_35399_c1_g1_i1	116.165	0.05	2323.31	11.182	2.1665e-08	3.66241e-05
Ccajan_38289_c4_g2_i8	0.05	88.6653	0.000563919	-10.7922	2.16821e-08	3.66241e-05
Ccajan_35466_c0_g4_i2	117.676	0.05	2353.51	11.2006	2.23284e-08	3.72668e-05
Ccajan_4615_c0_g2_i1	182.44	0.05	3648.8	11.8332	2.33463e-08	3.85074e-05
Ccajan_28644_c0_g1_i1	112.637	0.05	2252.75	11.1375	3.06163e-08	4.99114e-05
Ccajan_36385_c1_g1_i5	2.37894	167.074	0.0142389	-6.13402	4.39313e-08	7.07945e-05
Ccajan_84340_c0_g1_i1	2.73813	2501.28	0.00109469	-9.83526	4.46011e-08	7.10571e-05
Ccajan_39418_c0_g1_i1	7.88611	687.361	0.011473	-6.44561	4.69427e-08	7.37781e-05
Ccajan_18722_c0_g1_i1	154.014	0.05	3080.28	11.5888	4.75916e-08	7.37781e-05
Ccajan_1929_c0_g1_i1	4.75788	205.349	0.0231697	-5.43161	4.78877e-08	7.37781e-05
Ccajan_26920_c0_g1_i1	110.436	0.05	2208.73	11.109	4.98497e-08	7.5966e-05
Ccajan_33447_c0_g1_i7	107.746	0.05	2154.93	11.0734	5.25685e-08	7.92478e-05
Ccajan_37832_c0_g2_i5	107.152	0.05	2143.03	11.0654	5.61675e-08	8.37727e-05
Ccajan_51348_c0_g1_i1	367.606	0.05	7352.13	12.8439	5.75998e-08	8.50046e-05
Ccajan_70416_c0_g1_i1	1.35361	2377.96	0.00056923	-10.7787	6.75142e-08	9.85982e-05
Ccajan_35865_c0_g2_i4	0.05	86.2792	0.000579514	-10.7529	7.00194e-08	0.000101203
Ccajan_53350_c0_g1_i1	1.51775	499.132	0.00304078	-8.36134	7.33584e-08	0.000104947
Ccajan_36479_c1_g3_i1	104.537	0.05	2090.74	11.0298	7.68317e-08	0.000108805
Ccajan_37466_c3_g2_i5	103.398	0.05	2067.95	11.014	8.10005e-08	0.000113562
Ccajan_35591_c1_g3_i6	0.05	81.6317	0.000612507	-10.673	8.2068e-08	0.000113919
Ccajan_91635_c0_g1_i1	8.01934	241.951	0.0331445	-4.91509	9.23863e-08	0.000126985
Ccajan_78787_c0_g1_i1	5.57858	557.591	0.0100048	-6.64317	9.65409e-08	0.000131407
Ccajan_35620_c0_g1_i1	137.439	0.05	2748.79	11.4246	1.03131e-07	0.000139027
Ccajan_1541_c0_g2_i1	104.762	1130.86	0.0926396	-3.43223	1.06124e-07	0.000140931
Ccajan_37367_c2_g3_i3	0.05	105.85	0.000472368	-11.0478	1.06554e-07	0.000140931
Ccajan_58851_c0_g1_i1	2.44076	2951.01	0.000827095	-10.2397	1.20709e-07	0.000158161
Ccajan_36028_c0_g1_i1	105.45	21356	0.00493775	-7.66193	1.43399e-07	0.000186152
Ccajan_36162_c0_g1_i5	98.5087	0.05	1970.17	10.9441	1.6581e-07	0.00021327
Ccajan_92165_c0_g1_i1	10.3674	255.486	0.040579	-4.62312	1.68288e-07	0.000214489
Ccajan_11798_c0_g1_i2	117.975	0.05	2359.5	11.2043	1.71285e-07	0.000216342
Ccajan_28483_c0_g1_i2	0.05	79.2543	0.00063088	-10.6303	1.81386e-07	0.000227054
Ccajan_37188_c0_g1_i2	30.0694	416.381	0.072216	-3.79154	1.84947e-07	0.000229463
Ccajan_34108_c0_g1_i1	273.952	11.5639	23.6902	4.56622	1.9511e-07	0.00023995
Ccajan_71813_c0_g1_i1	368.621	18.8679	19.537	4.28813	2.40021e-07	0.000292615
Ccajan_38347_c0_g2_i1	190.723	4.10676	46.4411	5.53733	2.51343e-07	0.000303776
Ccajan_55862_c0_g1_i1	5.01475	175.359	0.028597	-5.12799	2.66684e-07	0.000319563
Ccajan_38383_c0_g1_i4	153.15	2.05338	74.5843	6.2208	2.73577e-07	0.000325045
Ccajan_33449_c0_g1_i2	94.6952	0.05	1893.9	10.8871	2.81505e-07	0.000328889
Ccajan_29960_c0_g1_i1	94.6952	0.05	1893.9	10.8871	2.81505e-07	0.000328889
Ccajan_26762_c0_g1_i3	0.923014	100.365	0.00919658	-6.76469	2.88604e-07	0.000334397
Ccajan_34200_c0_g3_i1	11.9992	229.333	0.0523221	-4.25643	3.33152e-07	0.00038285
Ccajan_33174_c0_g1_i4	91.0937	0.05	1821.87	10.8312	3.68347e-07	0.000416744
Ccajan_36928_c0_g5_i2	0.05	74.0848	0.000674903	-10.533	3.68592e-07	0.000416744
Ccajan_15331_c0_g1_i1	6.00917	974.704	0.00616513	-7.34165	3.90973e-07	0.000438512
Ccajan_9971_c0_g1_i1	90.9413	0.05	1818.83	10.8288	4.16805e-07	0.000461436
Ccajan_38271_c0_g1_i6	0.05	70.383	0.000710399	-10.4591	4.17994e-07	0.000461436
Ccajan_88267_c0_g1_i1	88.8362	0.05	1776.72	10.795	4.36564e-07	0.0004773
Ccajan_35486_c0_g2_i2	90.7058	0.05	1814.12	10.8251	4.39174e-07	0.0004773
Ccajan_30512_c0_g5_i6	128.257	1.85527	69.1314	6.11127	5.04533e-07	0.000544116
Ccajan_20397_c0_g1_i1	92.3428	0.05	1846.86	10.8509	5.17749e-07	0.000554106
Ccajan_77914_c0_g1_i1	6.72755	420.166	0.0160117	-5.96473	5.49276e-07	0.000583393
Ccajan_37927_c0_g1_i1	231.152	0.05	4623.04	12.1746	6.00112e-07	0.000632595
Ccajan_53794_c0_g1_i1	3.63023	423.201	0.00857804	-6.86514	6.47371e-07	0.000675272
Ccajan_35126_c0_g2_i1	85.9862	0.05	1719.72	10.748	6.50231e-07	0.000675272
Ccajan_33563_c0_g3_i1	84.5494	0.05	1690.99	10.7237	7.18167e-07	0.00074034
Ccajan_36559_c0_g1_i9	0.05	66.9877	0.000746406	-10.3878	7.36318e-07	0.000751423
Ccajan_26490_c0_g1_i2	84.93	0.05	1698.6	10.7301	7.39637e-07	0.000751423
Ccajan_35344_c0_g3_i3	85.3936	0.05	1707.87	10.738	8.25195e-07	0.000832313
Ccajan_76658_c0_g1_i1	7.06542	5790.79	0.00122011	-9.67877	8.4791e-07	0.000849115
Ccajan_45558_c0_g1_i1	11.5163	10899.3	0.00105661	-9.88634	8.5979e-07	0.000854906
Ccajan_29808_c1_g2_i2	83.5454	0.05	1670.91	10.7064	8.68966e-07	0.000857945
Ccajan_14812_c1_g1_i1	84.5943	0.05	1691.89	10.7244	9.48572e-07	0.000929992
Ccajan_34654_c0_g1_i8	84.1018	0.05	1682.04	10.716	9.92775e-07	0.00096657
Ccajan_35177_c0_g2_i1	81.2166	0.05	1624.33	10.6656	1.07972e-06	0.00103892
Ccajan_5868_c0_g1_i1	132.725	0.05	2654.5	11.3742	1.08191e-06	0.00103892
Ccajan_25954_c0_g1_i1	216.447	1808.15	0.119706	-3.06243	1.10674e-06	0.00105553
Ccajan_3359_c0_g2_i1	638.826	0.05	12776.5	13.6412	1.22105e-06	0.00115669
Ccajan_6618_c0_g1_i1	835.732	0.05	16714.6	14.0288	1.23083e-06	0.00115813
Ccajan_32007_c0_g1_i1	0.05	410.16	0.000121904	-13.002	1.245e-06	0.00115922
Ccajan_67269_c0_g1_i1	21.5554	5433.02	0.00396748	-7.97756	1.24853e-06	0.00115922
Ccajan_36858_c0_g2_i4	0.05	63.9076	0.000782379	-10.3198	1.28702e-06	0.0011871
Ccajan_76112_c0_g3_i1	1227.1	10357.3	0.118477	-3.07733	1.42945e-06	0.00130985
Ccajan_25514_c0_g1_i1	22.3356	2141.01	0.0104323	-6.5828	1.536e-06	0.00139835
Ccajan_20729_c0_g3_i1	78.8803	0.05	1577.61	10.6235	1.65166e-06	0.00149395
Ccajan_38374_c1_g8_i4	103.885	0.05	2077.7	11.0208	1.73465e-06	0.00155895
Ccajan_1593_c0_g1_i1	4.92202	151.069	0.0325813	-4.93981	1.79413e-06	0.00160214
Ccajan_34572_c0_g2_i6	0.05	61.1067	0.000818241	-10.2552	1.87359e-06	0.0016625
Ccajan_21731_c0_g1_i1	85.3126	0.05	1706.25	10.7366	1.88684e-06	0.00166373
Ccajan_37456_c2_g3_i10	78.7183	0.05	1574.37	10.6206	1.99748e-06	0.00175028
Ccajan_35597_c0_g4_i2	76.2136	0.05	1524.27	10.5739	2.24295e-06	0.00195316
Ccajan_31532_c0_g2_i1	77.6621	0.05	1553.24	10.6011	2.28908e-06	0.00198103
Ccajan_36200_c0_g2_i1	115.128	0.05	2302.56	11.169	2.39061e-06	0.00205621
Ccajan_36953_c1_g1_i1	76.6154	0.05	1532.31	10.5815	2.47674e-06	0.0021173
Ccajan_20984_c0_g2_i1	0.05	1428.24	3.50081e-05	-14.802	2.52356e-06	0.00214425
Ccajan_34526_c1_g1_i2	75.1787	0.05	1503.57	10.5542	2.73325e-06	0.00230843
Ccajan_30066_c0_g1_i2	75.4355	0.05	1508.71	10.5591	2.75195e-06	0.0023103
Ccajan_112_c0_g1_i1	52.2835	477.902	0.109402	-3.19229	2.95882e-06	0.00246919
Ccajan_37641_c0_g1_i6	0.05	107.776	0.000463924	-11.0738	3.06306e-06	0.00254105
Ccajan_11555_c0_g1_i1	6.63482	2978.56	0.00222753	-8.81034	3.1975e-06	0.00263698
Ccajan_66524_c0_g1_i1	2.76904	102.544	0.0270034	-5.21072	3.30612e-06	0.00271062
Ccajan_13524_c0_g2_i1	3.56841	136.48	0.0261461	-5.25726	3.37999e-06	0.0027422
Ccajan_45038_c0_g1_i1	2.30753	120.611	0.0191321	-5.70786	3.38377e-06	0.0027422
Ccajan_31530_c0_g2_i1	72.3883	0.05	1447.77	10.4996	3.63354e-06	0.00292769
Ccajan_33449_c0_g1_i1	0.05	60.8188	0.000822114	-10.2484	3.71156e-06	0.00297347
Ccajan_18390_c0_g2_i1	72.5428	0.05	1450.86	10.5027	3.76702e-06	0.00298685
Ccajan_76651_c0_g1_i1	9.92719	395.696	0.0250879	-5.31686	3.77088e-06	0.00298685
Ccajan_39791_c0_g1_i1	1.84603	91.4487	0.0201865	-5.63047	3.86439e-06	0.00303286
Ccajan_15679_c0_g2_i1	0.05	542.282	9.2203e-05	-13.4048	3.87222e-06	0.00303286
Ccajan_7470_c0_g1_i1	12.7985	12244.2	0.00104527	-9.90191	3.98445e-06	0.00310342
Ccajan_35693_c0_g1_i3	71.363	0.05	1427.26	10.479	4.21191e-06	0.00326246
Ccajan_55860_c0_g1_i1	147.682	1061.92	0.139071	-2.84611	4.28851e-06	0.00330354
Ccajan_76529_c0_g1_i1	353.083	18.904	18.6777	4.22325	4.65679e-06	0.00356763
Ccajan_33978_c0_g1_i7	70.4709	0.05	1409.42	10.4609	4.77006e-06	0.00363455
Ccajan_37665_c0_g1_i1	721.956	55.9546	12.9025	3.68958	4.86478e-06	0.00368669
Ccajan_18996_c0_g1_i4	0.05	56.8379	0.000879695	-10.1507	5.27303e-06	0.00397459
Ccajan_34699_c1_g2_i1	8.84004	1891.27	0.00467414	-7.74108	5.4304e-06	0.00407132
Ccajan_55694_c0_g2_i1	2111.44	15859	0.133138	-2.90901	5.56485e-06	0.00414992
Ccajan_17387_c0_g1_i1	13.5361	2886.71	0.00468911	-7.73647	5.63829e-06	0.00417963
Ccajan_36899_c0_g1_i7	83.117	0.828576	100.313	6.64837	5.66431e-06	0.00417963
Ccajan_47041_c0_g1_i1	14.1212	5817.26	0.00242747	-8.68633	5.86493e-06	0.00430501
Ccajan_37867_c0_g2_i4	69.3336	0.05	1386.67	10.4374	6.04921e-06	0.00441715
Ccajan_24040_c0_g3_i1	68.7485	0.05	1374.97	10.4252	6.22406e-06	0.00452128
Ccajan_38110_c1_g1_i1	68.7794	0.05	1375.59	10.4258	6.27131e-06	0.00453212
Ccajan_13070_c0_g1_i1	69.55	0.05	1391	10.4419	6.41261e-06	0.00461047
Ccajan_37009_c0_g3_i4	68.6771	0.05	1373.54	10.4237	6.47964e-06	0.00463489
Ccajan_31968_c0_g1_i2	67.8041	0.05	1356.08	10.4052	6.60028e-06	0.00467785
Ccajan_34457_c0_g1_i1	68.287	0.05	1365.74	10.4155	6.60643e-06	0.00467785
Ccajan_36528_c0_g2_i1	49.3578	14926	0.00330682	-8.24034	6.70636e-06	0.00470815
Ccajan_33423_c0_g1_i4	69.0576	0.05	1381.15	10.4317	6.74579e-06	0.00470815
Ccajan_29290_c0_g1_i2	69.2835	0.05	1385.67	10.4364	6.74996e-06	0.00470815
Ccajan_37480_c0_g4_i3	66.6242	0.05	1332.48	10.3799	7.42714e-06	0.00515484
Ccajan_58492_c0_g1_i1	3.98942	4774.37	0.000835591	-10.2249	7.60631e-06	0.00525319
Ccajan_38216_c3_g1_i1	78.6735	0.513345	153.257	7.25981	7.79651e-06	0.00535815
Ccajan_37436_c0_g1_i4	67.3544	0.05	1347.09	10.3956	7.87663e-06	0.00538681
Ccajan_20458_c0_g2_i1	1.05624	97.7982	0.0108002	-6.5328	7.9362e-06	0.0054012
Ccajan_20126_c0_g1_i1	3.497	2534.89	0.00137955	-9.50159	8.479e-06	0.00574274
Ccajan_31680_c0_g1_i1	0.05	74.7327	0.000669051	-10.5456	8.60608e-06	0.00580079
Ccajan_31574_c0_g1_i6	67.4684	0.05	1349.37	10.3981	8.648e-06	0.00580115
Ccajan_36418_c0_g1_i2	65.5893	0.05	1311.79	10.3573	9.11718e-06	0.00607601
Ccajan_26927_c1_g3_i1	0.05	52.8931	0.000945302	-10.0469	9.14441e-06	0.00607601
Ccajan_30780_c0_g1_i3	65.908	0.05	1318.16	10.3643	9.29462e-06	0.00614668
Ccajan_37367_c2_g3_i4	76.9202	0.828576	92.8342	6.53659	9.53614e-06	0.0062768
Ccajan_7932_c0_g1_i1	6.1424	1166.25	0.0052668	-7.56886	9.68901e-06	0.00634761
Ccajan_36318_c0_g1_i10	65.7343	0.05	1314.69	10.3605	1.00178e-05	0.00653252
Ccajan_47498_c0_g1_i1	1.84603	134.778	0.0136968	-6.19001	1.06227e-05	0.00689488
Ccajan_56434_c0_g1_i1	4.98384	1188.34	0.00419395	-7.89747	1.07209e-05	0.00692654
Ccajan_7979_c0_g2_i1	65.3655	0.05	1307.31	10.3524	1.09171e-05	0.00699944
Ccajan_11555_c1_g1_i1	6.071	2359.72	0.00257276	-8.60247	1.09336e-05	0.00699944
Ccajan_77813_c0_g1_i1	583.894	0.05	11677.9	13.5115	1.17894e-05	0.00748592
Ccajan_86045_c0_g9_i1	1134.49	185.601	6.11254	2.61177	1.18003e-05	0.00748592
Ccajan_71124_c0_g1_i1	34.2922	7842.54	0.00437259	-7.8373	1.20831e-05	0.00761523
Ccajan_38503_c0_g1_i2	6.69664	128.806	0.0519902	-4.26562	1.21554e-05	0.00761523
Ccajan_14201_c0_g2_i1	63.4459	0.05	1268.92	10.3094	1.21671e-05	0.00761523
Ccajan_4828_c0_g1_i1	36.8779	368.181	0.100162	-3.31959	1.23454e-05	0.00769248
Ccajan_31105_c0_g1_i2	6.573	228.712	0.0287392	-5.12084	1.24677e-05	0.00773436
Ccajan_12730_c0_g1_i2	217.365	0.05	4347.3	12.0859	1.30291e-05	0.00804699
Ccajan_34457_c0_g4_i1	63.7764	0.05	1275.53	10.3169	1.40718e-05	0.00865287
Ccajan_37939_c0_g1_i13	110.51	0.05	2210.2	11.11	1.43625e-05	0.00879307
Ccajan_75900_c0_g1_i1	0.923014	77.3542	0.0119323	-6.38898	1.47735e-05	0.00900535
Ccajan_36793_c0_g1_i1	102.751	0.05	2055.01	11.0049	1.53393e-05	0.00930975
Ccajan_33434_c0_g1_i3	0.05	51.8216	0.000964849	-10.0174	1.55001e-05	0.00936661
Ccajan_34671_c0_g1_i1	1243.9	169.118	7.35523	2.87877	1.55666e-05	0.00936661
Ccajan_40681_c0_g1_i1	5.34303	315.415	0.0169397	-5.88345	1.58713e-05	0.00950914
Ccajan_14812_c1_g2_i1	0.05	48.9484	0.00102148	-9.93512	1.6144e-05	0.00963136
Ccajan_33803_c0_g3_i1	62.9461	0.05	1258.92	10.298	1.63659e-05	0.00972241
Ccajan_34086_c0_g1_i2	211.697	5.80003	36.4993	5.1898	1.70781e-05	0.0101027
Ccajan_32300_c1_g2_i2	22.1523	1178.46	0.0187977	-5.7333	1.72416e-05	0.0101565
Ccajan_34619_c0_g1_i1	0.05	48.8674	0.00102318	-9.93273	1.84257e-05	0.010775
Ccajan_36247_c0_g2_i5	0.05	47.3722	0.00105547	-9.8879	1.84452e-05	0.010775
Ccajan_8727_c0_g2_i1	64.6589	0.05	1293.18	10.3367	1.8722e-05	0.0108913
Ccajan_31255_c0_g2_i1	61.3804	443.364	0.138443	-2.85264	1.92402e-05	0.0111465
Ccajan_23058_c0_g2_i1	8.68548	160.373	0.0541581	-4.20668	1.96485e-05	0.0113362
Ccajan_12821_c0_g1_i1	3.23055	1367.37	0.00236261	-8.72541	2.07267e-05	0.0119093
Ccajan_32218_c0_g1_i1	60.0321	0.05	1200.64	10.2296	2.14687e-05	0.0122852
Ccajan_25682_c0_g1_i3	60.9668	0.05	1219.34	10.2519	2.15861e-05	0.0123023
Ccajan_28828_c0_g1_i3	36.459	289.313	0.126019	-2.98828	2.19679e-05	0.0124691
Ccajan_22280_c0_g1_i1	107.882	21932	0.00491891	-7.66745	2.22274e-05	0.0125656
Ccajan_35702_c0_g1_i1	1411.1	201.595	6.99969	2.80729	2.2344e-05	0.0125807
Ccajan_32281_c0_g3_i1	59.3446	0.05	1186.89	10.213	2.29421e-05	0.0128658
Ccajan_9432_c0_g2_i1	79.1393	0.05	1582.79	10.6283	2.44111e-05	0.0136351
Ccajan_33830_c0_g2_i4	58.914	0.05	1178.28	10.2025	2.46406e-05	0.0137087
Ccajan_37147_c0_g2_i3	59.7465	0.05	1194.93	10.2227	2.56261e-05	0.0142006
Ccajan_25520_c0_g2_i1	8.01934	147.53	0.0543573	-4.20138	2.58087e-05	0.0142455
Ccajan_37791_c0_g2_i1	255.378	0.05	5107.56	12.3184	2.64105e-05	0.0145205
Ccajan_36404_c1_g1_i3	88.6093	603.188	0.146902	-2.76708	2.68948e-05	0.0147124
Ccajan_12174_c0_g1_i1	1041.81	0.05	20836.2	14.3468	2.70731e-05	0.0147124
Ccajan_3056_c0_g1_i1	37.4683	14930.9	0.00250945	-8.63841	2.71792e-05	0.0147124
Ccajan_37754_c1_g1_i6	69.1482	0.828576	83.4542	6.38291	2.71793e-05	0.0147124
Ccajan_38129_c1_g2_i2	82.8005	0.05	1656.01	10.6935	2.76314e-05	0.0148996
Ccajan_20669_c0_g1_i1	486.188	45.1744	10.7625	3.42794	2.90104e-05	0.0155821
Ccajan_12730_c0_g1_i1	73.8411	528.807	0.139637	-2.84024	2.91195e-05	0.0155821
Ccajan_25514_c0_g2_i1	5.37394	620.239	0.00866431	-6.8507	3.00806e-05	0.0160352
Ccajan_28424_c0_g1_i1	157.803	8.64587	18.2519	4.18997	3.06358e-05	0.0162693
Ccajan_43077_c0_g1_i1	6.39927	1269.55	0.00504058	-7.63219	3.23166e-05	0.0170451
Ccajan_64042_c0_g1_i1	0.05	256.794	0.000194709	-12.3264	3.23397e-05	0.0170451
Ccajan_37909_c0_g1_i1	17.5373	201.522	0.0870239	-3.52244	3.25314e-05	0.0170819
Ccajan_52615_c0_g1_i1	5.01475	360.995	0.0138915	-6.16966	3.35134e-05	0.0175319
Ccajan_5949_c0_g2_i1	56.6374	0.05	1132.75	10.1456	3.42577e-05	0.0178546
Ccajan_3056_c0_g2_i1	15.2297	157.589	0.0966419	-3.37121	3.49042e-05	0.0181242
Ccajan_36156_c0_g1_i6	57.4698	0.05	1149.4	10.1667	3.56187e-05	0.018427
Ccajan_18838_c0_g2_i1	92.6754	2.05338	45.1331	5.49611	3.68529e-05	0.0189954
Ccajan_73513_c0_g1_i1	3.76346	197.569	0.0190489	-5.71415	3.75567e-05	0.0192407
Ccajan_37967_c0_g1_i4	55.5598	0.05	1111.2	10.1179	3.76034e-05	0.0192407
Ccajan_35306_c0_g2_i1	0.05	50.8485	0.000983313	-9.99006	3.80142e-05	0.0193196
Ccajan_32982_c0_g3_i1	24.3554	7848.75	0.00310309	-8.33208	3.80331e-05	0.0193196
Ccajan_639_c0_g2_i1	28.5708	6250.01	0.00457132	-7.77317	3.8223e-05	0.0193459
Ccajan_36855_c0_g1_i3	56.1354	0.05	1122.71	10.1328	3.84736e-05	0.0194028
Ccajan_37580_c0_g1_i3	0.05	43.8959	0.00113906	-9.77794	4.12581e-05	0.0206584
Ccajan_35703_c0_g2_i2	0.05	43.8959	0.00113906	-9.77794	4.12581e-05	0.0206584
Ccajan_12790_c0_g1_i1	1385.26	205.944	6.7264	2.74984	4.17599e-05	0.0208352
Ccajan_55975_c0_g1_i1	8.41903	5139.09	0.00163823	-9.25365	4.25888e-05	0.0211734
Ccajan_47280_c0_g1_i1	4.06083	751.495	0.00540367	-7.53185	4.36324e-05	0.0215419
Ccajan_14364_c0_g2_i1	54.9555	0.05	1099.11	10.1021	4.36373e-05	0.0215419
Ccajan_1541_c0_g1_i1	865.262	1.65715	522.138	9.02829	4.74149e-05	0.0233246
Ccajan_88465_c0_g1_i1	9.83446	4233.21	0.00232317	-8.74969	4.77805e-05	0.0234223
Ccajan_27311_c0_g1_i1	0.05	43.1845	0.00115782	-9.75437	4.99691e-05	0.0244098
Ccajan_50644_c0_g1_i1	0.758875	866.243	0.000876053	-10.1567	5.15083e-05	0.0250743
Ccajan_36686_c0_g1_i4	53.2832	0.05	1065.66	10.0575	5.26834e-05	0.0255577
Ccajan_31614_c0_g3_i2	0.05	44.7967	0.00111615	-9.80725	5.29758e-05	0.0256109
Ccajan_36868_c0_g1_i1	53.3759	0.05	1067.52	10.06	5.38451e-05	0.0259417
Ccajan_69772_c0_g1_i1	96.2843	6406.01	0.0150303	-6.05598	5.65126e-05	0.0271336
Ccajan_37639_c0_g1_i2	99.2911	0.05	1985.82	10.9555	5.67989e-05	0.027178
Ccajan_26778_c0_g2_i4	54.1061	0.05	1082.12	10.0796	5.78548e-05	0.0275356
Ccajan_28069_c0_g1_i1	80.7956	0.05	1615.91	10.6581	5.7939e-05	0.0275356
Ccajan_36836_c0_g1_i1	83.9686	15466.5	0.00542907	-7.52508	6.0858e-05	0.0288251
Ccajan_36356_c0_g1_i1	61.4902	0.05	1229.8	10.2642	6.16461e-05	0.0290158
Ccajan_83911_c0_g1_i1	4.3582	1681.46	0.00259191	-8.59177	6.16745e-05	0.0290158
Ccajan_38290_c0_g1_i1	9.21839	684.813	0.0134612	-6.21505	6.32623e-05	0.0296632
Ccajan_37791_c0_g2_i2	51.8369	0.05	1036.74	10.0178	6.46957e-05	0.0302342
Ccajan_59770_c0_g1_i1	8.61408	136.957	0.0628962	-3.99088	6.72219e-05	0.03125
Ccajan_55762_c0_g1_i1	458.469	68.9425	6.65001	2.73336	6.74785e-05	0.03125
Ccajan_95109_c0_g1_i1	1.38452	63.3855	0.0218429	-5.51669	6.75379e-05	0.03125
Ccajan_32361_c0_g1_i5	53.0498	0.05	1061	10.0512	6.79752e-05	0.0313489
Ccajan_30918_c0_g1_i1	4.16315	386.015	0.0107849	-6.53484	6.83717e-05	0.0314284
Ccajan_634_c0_g2_i1	1139.46	5479.35	0.207955	-2.26565	7.19544e-05	0.0329671
Ccajan_6726_c0_g1_i1	59.0355	0.05	1180.71	10.2054	7.44913e-05	0.0338476
Ccajan_34619_c0_g3_i1	59.0355	0.05	1180.71	10.2054	7.44913e-05	0.0338476
Ccajan_34699_c0_g1_i1	2.40985	1768.85	0.00136239	-9.51965	7.46005e-05	0.0338476
Ccajan_35226_c0_g1_i4	11.5377	133.886	0.0861756	-3.53658	7.54896e-05	0.0341405
Ccajan_53791_c0_g1_i1	1.18947	92.2324	0.0128964	-6.27688	7.62431e-05	0.0342994
Ccajan_35442_c0_g1_i1	51.839	0.05	1036.78	10.0179	7.63302e-05	0.0342994
Ccajan_58691_c0_g1_i1	5.01475	1314.17	0.00381592	-8.03375	7.77165e-05	0.0348108
Ccajan_69838_c0_g1_i1	3.13782	112.046	0.0280047	-5.15819	7.83036e-05	0.0349621
Ccajan_1069_c0_g2_i1	55.2529	446.769	0.123672	-3.01541	7.86634e-05	0.0350112
Ccajan_34290_c0_g1_i1	374.392	35.4208	10.5698	3.40188	7.93778e-05	0.0352174
Ccajan_22597_c0_g1_i1	403.321	0.05	8066.41	12.9777	8.0879e-05	0.0357702
Ccajan_75248_c0_g1_i1	7.92661	126.635	0.062594	-3.99783	8.14216e-05	0.035836
Ccajan_4875_c0_g1_i2	34.97	1310.24	0.0266898	-5.22757	8.15389e-05	0.035836
Ccajan_58009_c0_g1_i1	5.80454	302.23	0.0192057	-5.70232	8.44869e-05	0.0370004
Ccajan_45550_c1_g4_i1	1205.99	6053.01	0.199238	-2.32743	8.48304e-05	0.0370004
Ccajan_30512_c0_g5_i3	33.3308	289.261	0.115228	-3.11744	8.51679e-05	0.0370004
Ccajan_48766_c0_g1_i1	0.892103	62.7912	0.0142075	-6.13721	8.5244e-05	0.0370004
Ccajan_80405_c0_g1_i1	29.5748	11110.2	0.00266194	-8.5533	8.64688e-05	0.0374162
Ccajan_33084_c0_g3_i3	303.058	28.234	10.7338	3.42409	8.74973e-05	0.0377447
Ccajan_12688_c0_g1_i1	4.12265	1629.63	0.00252981	-8.62675	8.82457e-05	0.0379508
Ccajan_80096_c0_g1_i1	70.7373	19869.8	0.00356004	-8.13389	8.96783e-05	0.0383851
Ccajan_29098_c0_g2_i1	0.05	41.7977	0.00119624	-9.70728	8.98031e-05	0.0383851
Ccajan_43462_c0_g1_i1	12.3157	3661.03	0.003364	-8.21561	9.12813e-05	0.0388983
Ccajan_12865_c0_g2_i1	51.078	0.05	1021.56	9.99656	9.3204e-05	0.0395973
Ccajan_31509_c0_g1_i1	1136.84	110.883	10.2526	3.35792	9.55398e-05	0.040467
Ccajan_37466_c1_g2_i1	49.9621	0.05	999.241	9.96469	9.91916e-05	0.0418872
Ccajan_37498_c1_g1_i2	50.4449	0.05	1008.9	9.97856	9.98284e-05	0.0419344
Ccajan_71947_c0_g1_i1	1.94834	73.8056	0.0263983	-5.24341	9.99015e-05	0.0419344
Ccajan_52119_c0_g1_i1	15.915	3245.06	0.00490439	-7.67171	0.000101153	0.0423051
Ccajan_56355_c0_g1_i1	6.04008	2079.92	0.002904	-8.42774	0.000101388	0.0423051
Ccajan_22973_c0_g2_i1	49.0891	0.05	981.783	9.93926	0.000101707	0.0423122
Ccajan_26262_c0_g2_i1	1.22038	109.083	0.0111876	-6.48195	0.000102654	0.0425797
Ccajan_30834_c0_g1_i2	49.9525	0.05	999.05	9.96441	0.000105841	0.0437725
Ccajan_10252_c0_g2_i1	46.9052	3698.98	0.0126806	-6.30123	0.00010667	0.0439855
Ccajan_34288_c0_g1_i4	2734.47	459.792	5.94719	2.57221	0.000107752	0.0443012
Ccajan_38136_c0_g1_i12	49.3364	0.05	986.729	9.94651	0.000108344	0.0444143
Ccajan_27450_c0_g2_i1	302.102	32.251	9.36723	3.22762	0.000108764	0.0444565
Ccajan_82606_c0_g1_i1	4.38911	667.549	0.00657496	-7.2488	0.000109907	0.0447589
Ccajan_31523_c0_g1_i1	1131.88	110.684	10.2262	3.3542	0.000110142	0.0447589
Ccajan_44827_c0_g1_i1	3.33287	462.135	0.00721188	-7.11541	0.000110746	0.0448743
Ccajan_34931_c0_g1_i2	48.0734	0.05	961.468	9.90909	0.000114334	0.0461945
Ccajan_22375_c0_g1_i1	17.7824	4122.25	0.00431376	-7.85684	0.000116998	0.0469015
Ccajan_37407_c0_g2_i1	78.7971	2.05338	38.3744	5.26207	0.00011712	0.0469015
Ccajan_76143_c0_g2_i1	199.832	1015.76	0.196732	-2.3457	0.000117244	0.0469015
Ccajan_37824_c0_g2_i3	249.588	1601.9	0.155807	-2.68216	0.000117551	0.0469015
Ccajan_37589_c0_g3_i6	30.5287	249.605	0.122308	-3.03141	0.000117789	0.0469015
Ccajan_35843_c0_g1_i3	243.11	1172.71	0.207306	-2.27016	0.000118091	0.0469015
Ccajan_34953_c0_g5_i1	47.8069	0.05	956.139	9.90108	0.000120849	0.0478612
Ccajan_50384_c0_g1_i1	13.1673	2248.89	0.00585502	-7.41611	0.000121881	0.048134
Ccajan_27059_c0_g3_i1	0.05	40.5729	0.00123235	-9.66437	0.000122853	0.0483816
Ccajan_31586_c0_g1_i2	134.667	684.125	0.196846	-2.34486	0.000123841	0.0484321
Ccajan_31131_c0_g2_i1	1.38452	153.52	0.00901852	-6.79289	0.000124027	0.0484321
Ccajan_36166_c0_g2_i4	48.4134	0.05	968.268	9.91926	0.000124314	0.0484321
Ccajan_47464_c0_g1_i1	33.9756	4908.97	0.00692113	-7.17478	0.000124363	0.0484321
Ccajan_35399_c1_g1_i3	48.6703	0.05	973.406	9.9269	0.000125104	0.0485858
Ccajan_34209_c0_g1_i1	48.7012	0.05	974.024	9.92781	0.000126258	0.0488986
Ccajan_44111_c0_g1_i1	7.75288	2646.77	0.00292919	-8.41528	0.000127992	0.0494336
Ccajan_37037_c0_g2_i1	204.114	52276.4	0.00390451	-8.00064	0.000129539	0.0498936
Ccajan_82606_c0_g2_i1	6.00917	409.575	0.0146717	-6.09082	0.000131826	0.0505285
Ccajan_64070_c0_g1_i1	7.91702	655.597	0.012076	-6.37171	0.000131908	0.0505285
Ccajan_37587_c0_g1_i8	47.4382	0.05	948.763	9.8899	0.000132359	0.0505631
Ccajan_17661_c0_g1_i1	1.38452	279.607	0.00495167	-7.65787	0.00013371	0.0509401
Ccajan_38349_c2_g2_i3	128.031	7.18683	17.8147	4.155	0.000134997	0.0511087
Ccajan_36559_c0_g1_i8	159.449	0.05	3188.98	11.6389	0.000135079	0.0511087
Ccajan_45813_c0_g1_i1	13.2291	6564.73	0.00201518	-8.95487	0.000135246	0.0511087
Ccajan_50573_c0_g1_i1	7.22956	2717.57	0.0026603	-8.55419	0.000135796	0.0511787
Ccajan_35255_c0_g2_i4	114.362	5.6468	20.2525	4.34003	0.000137149	0.0514189
Ccajan_36355_c0_g2_i1	47.3358	0.05	946.717	9.88679	0.000137167	0.0514189
Ccajan_13225_c0_g1_i1	32.3129	5747.78	0.00562181	-7.47475	0.000142105	0.0530715
Ccajan_38503_c0_g1_i1	29.9958	237.05	0.126538	-2.98236	0.000142333	0.0530715
Ccajan_38309_c0_g3_i4	81.3093	4.14288	19.6263	4.29472	0.000143246	0.0532704
Ccajan_37466_c3_g2_i2	71.5175	1.54004	46.4389	5.53726	0.000144454	0.0535775
Ccajan_48719_c0_g1_i1	7.02492	332.815	0.0211076	-5.56609	0.000145729	0.0537433
Ccajan_27231_c0_g3_i1	12.2443	2762.15	0.00443289	-7.81754	0.000145846	0.0537433
Ccajan_9432_c0_g1_i1	212.879	0.05	4257.59	12.0558	0.000146051	0.0537433
Ccajan_2250_c0_g1_i1	0.05	54.3434	0.000920075	-10.086	0.00014682	0.053885
Ccajan_77965_c0_g1_i1	87.5349	15538.7	0.00563335	-7.47179	0.000147698	0.0540654
Ccajan_37097_c0_g2_i7	48.0969	0.05	961.938	9.9098	0.000149214	0.0544784
Ccajan_88951_c0_g1_i1	35.9026	346.171	0.103714	-3.26932	0.000151496	0.0551677
Ccajan_37632_c1_g1_i17	90.6461	0.05	1812.92	10.8241	0.000154508	0.0560368
Ccajan_34699_c1_g1_i1	31.2972	11132.5	0.00281133	-8.47453	0.000154682	0.0560368
Ccajan_35826_c0_g1_i1	64.0929	1.02669	62.4267	5.96409	0.000155559	0.0562094
Ccajan_38148_c2_g7_i15	126.004	11.6001	10.8624	3.44127	0.000156034	0.056236
Ccajan_20258_c0_g2_i1	159.678	31113	0.0051322	-7.60621	0.000157542	0.056634
Ccajan_24695_c0_g1_i1	0.923014	51.3892	0.0179612	-5.79897	0.00016264	0.0583171
Ccajan_34738_c0_g1_i2	54.0943	1362.19	0.0397114	-4.6543	0.000165238	0.0589741
Ccajan_91511_c0_g1_i1	5.01475	882.545	0.00568215	-7.45935	0.000165314	0.0589741
Ccajan_80768_c0_g1_i1	1.18947	210.664	0.00564629	-7.46848	0.000168095	0.059814
Ccajan_14956_c0_g1_i1	6.20422	3739.95	0.0016589	-9.23555	0.000174234	0.0618184
Ccajan_18517_c0_g1_i1	17.792	172.585	0.103091	-3.27801	0.00017461	0.0618184
Ccajan_30574_c0_g1_i6	5.01475	86.3689	0.058062	-4.10626	0.000177134	0.0625542
Ccajan_37830_c1_g3_i2	33.0505	286.558	0.115336	-3.11609	0.000178176	0.0627641
Ccajan_7534_c0_g1_i1	11.4236	378.521	0.0301796	-5.05028	0.000178766	0.0628142
Ccajan_47950_c0_g1_i1	7.4651	123.772	0.0603134	-4.05138	0.000179749	0.0628872
Ccajan_29635_c0_g1_i1	16.1719	474.464	0.0340846	-4.87474	0.00017992	0.0628872
Ccajan_29287_c0_g1_i1	46.4246	0.05	928.491	9.85874	0.00018032	0.0628872
Ccajan_37791_c0_g1_i3	100.835	4.62011	21.8253	4.44793	0.00018386	0.0639628
Ccajan_66656_c0_g1_i1	21.0843	4771.93	0.00441841	-7.82226	0.00018439	0.0639885
Ccajan_89455_c0_g1_i1	13.2291	972.66	0.013601	-6.20014	0.000184944	0.0640221
Ccajan_52799_c0_g1_i1	1.35361	772.778	0.00175162	-9.1571	0.000185783	0.0641543
Ccajan_28483_c0_g1_i1	46.3223	0.05	926.445	9.85556	0.000187533	0.0645992
Ccajan_1117_c0_g3_i1	0.461507	456.552	0.00101085	-9.95021	0.000191526	0.065813
Ccajan_32007_c0_g2_i1	24.7455	6190.49	0.00399734	-7.96674	0.00019372	0.0664042
Ccajan_38256_c3_g10_i1	65.6437	0.05	1312.87	10.3585	0.0002014	0.0687793
Ccajan_33860_c0_g2_i1	215.907	79383.2	0.00271981	-8.52228	0.00020163	0.0687793
Ccajan_8928_c0_g2_i1	45.2447	0.05	904.894	9.8216	0.000206205	0.0700296
Ccajan_38400_c0_g1_i1	118.465	7.61918	15.5483	3.95869	0.000206294	0.0700296
Ccajan_73049_c0_g1_i1	31.4325	246.085	0.127731	-2.96882	0.000208246	0.0704719
Ccajan_36528_c0_g1_i2	66.5123	29793.7	0.00223243	-8.80717	0.000208602	0.0704719
Ccajan_37736_c0_g1_i1	4.55325	2983.26	0.00152626	-9.35578	0.000211444	0.0711583
Ccajan_43455_c0_g1_i1	1.38452	95.3486	0.0145206	-6.10575	0.000211649	0.0711583
Ccajan_46701_c0_g1_i2	44.9164	0.05	898.328	9.8111	0.000214937	0.0720909
Ccajan_38105_c1_g1_i11	59.5567	452.828	0.131522	-2.92663	0.00021867	0.073168
Ccajan_72114_c0_g1_i1	2.57399	310.786	0.0082822	-6.91577	0.000220323	0.0735454
Ccajan_38121_c2_g1_i5	78.1832	4.14288	18.8717	4.23815	0.000221204	0.0736641
Ccajan_77959_c0_g2_i1	15.7413	4407.13	0.00357178	-8.12914	0.000222161	0.0737664
Ccajan_34057_c0_g1_i2	0.05	60.404	0.00082776	-10.2385	0.000222564	0.0737664
Ccajan_87010_c0_g1_i1	2952.65	125.429	23.5404	4.55707	0.000224483	0.0741479
Ccajan_25888_c0_g3_i1	103.519	0.05	2070.38	11.0157	0.000224929	0.0741479
Ccajan_35500_c0_g2_i11	0.05	36.1957	0.00138138	-9.49968	0.000225301	0.0741479
Ccajan_21460_c0_g2_i1	79.3792	416.435	0.190616	-2.39126	0.000225936	0.0741827
Ccajan_35912_c0_g1_i2	44.3931	0.05	887.862	9.79419	0.000226961	0.0743299
Ccajan_63685_c0_g1_i1	1.22038	55.1359	0.0221341	-5.49759	0.000227445	0.0743299
Ccajan_1900_c0_g1_i1	121.798	7.18683	16.9474	4.08299	0.00023087	0.0752737
Ccajan_37057_c0_g4_i1	2.67631	105.138	0.0254551	-5.2959	0.000232163	0.0755199
Ccajan_36908_c0_g2_i1	94.2123	4.42199	21.3054	4.41315	0.000234503	0.0761045
Ccajan_523_c0_g1_i1	43.8079	0.05	876.159	9.77505	0.000236339	0.0765231
Ccajan_36528_c0_g1_i1	88.622	29223.9	0.00303252	-8.36527	0.000237247	0.0766402
Ccajan_36077_c0_g4_i4	43.8388	0.05	876.777	9.77607	0.000238107	0.0767411
Ccajan_35795_c0_g3_i3	44.3526	0.05	887.052	9.79287	0.000239725	0.0770855
Ccajan_20451_c0_g1_i1	0.05	103.238	0.000484317	-11.0118	0.000243473	0.0779432
Ccajan_33590_c0_g1_i2	66.2054	2.48573	26.6342	4.73521	0.000243505	0.0779432
Ccajan_2034_c0_g1_i1	7.91702	468.493	0.0168989	-5.88693	0.000244149	0.0779713
Ccajan_25491_c0_g1_i1	43.7056	0.05	874.112	9.77167	0.000245099	0.0780968
Ccajan_36343_c0_g1_i3	28.9513	1565.51	0.0184933	-5.75686	0.000254764	0.0809923
Ccajan_21030_c0_g1_i2	45.5229	0.05	910.458	9.83045	0.000257694	0.0817385
Ccajan_34051_c0_g1_i1	26.2942	2807.76	0.00936483	-6.73853	0.000260068	0.0822536
Ccajan_51888_c0_g1_i1	5.54767	136.318	0.0406966	-4.61895	0.000260491	0.0822536
Ccajan_33100_c0_g1_i1	44.4357	0.05	888.715	9.79558	0.000264173	0.0832288
Ccajan_36413_c0_g2_i5	0.05	35.7995	0.00139667	-9.4838	0.000268579	0.0844271
Ccajan_55932_c0_g2_i1	44.3025	0.05	886.05	9.79124	0.000272407	0.0854388
Ccajan_38303_c1_g1_i1	85.546	5.80003	14.7492	3.88257	0.000274133	0.0857884
Ccajan_34699_c0_g2_i1	10.491	1112.71	0.00942837	-6.72878	0.000279341	0.0872234
Ccajan_12301_c0_g3_i1	15.2297	264.071	0.057673	-4.11596	0.000280677	0.0873747
Ccajan_88718_c0_g1_i1	5.74272	1781.16	0.00322415	-8.27687	0.000281942	0.0873747
Ccajan_18817_c0_g2_i1	12.8177	4173.77	0.00307101	-8.34707	0.000282119	0.0873747
Ccajan_11258_c0_g2_i1	26.9603	2275.79	0.0118466	-6.39938	0.000282318	0.0873747
Ccajan_36075_c0_g1_i4	0.05	35.9166	0.00139211	-9.48851	0.000284942	0.0879925
Ccajan_38705_c0_g2_i1	426.275	23.6139	18.0519	4.17408	0.000288703	0.0889578
Ccajan_22821_c0_g2_i2	199.186	72585.2	0.00274417	-8.50941	0.000290013	0.0891214
Ccajan_90689_c0_g1_i1	3.16873	484.309	0.00654278	-7.25588	0.000290505	0.0891214
Ccajan_38509_c3_g1_i14	488.409	62.7452	7.78401	2.96051	0.000291493	0.0892293
Ccajan_31812_c0_g2_i2	42.9062	0.05	858.125	9.74504	0.000292146	0.0892343
Ccajan_37317_c0_g2_i1	42.4543	0.05	849.086	9.72977	0.000295528	0.0900712
Ccajan_13394_c0_g1_i1	6.00917	2214.9	0.00271307	-8.52586	0.000296935	0.0903036
Ccajan_94856_c0_g1_i1	1.05624	142.271	0.00742416	-7.07356	0.000300653	0.0911599
Ccajan_34927_c1_g2_i1	73.5917	0.05	1471.83	10.5234	0.000301051	0.0911599
Ccajan_89214_c0_g1_i1	7.91702	2152	0.00367892	-8.0865	0.000303708	0.0917662
Ccajan_10112_c0_g2_i1	1.78421	81.1818	0.0219779	-5.5078	0.000304828	0.0919067
Ccajan_37578_c1_g2_i3	117.932	7.18683	16.4095	4.03646	0.000306774	0.0922532
Ccajan_22280_c2_g1_i1	9.37295	757.926	0.0123666	-6.33741	0.000307294	0.0922532
Ccajan_24130_c0_g1_i1	10.8907	122.168	0.089145	-3.4877	0.000309259	0.0925355
Ccajan_57216_c0_g1_i1	3.06641	600.011	0.00511058	-7.6123	0.000310041	0.0925355
Ccajan_37680_c0_g1_i2	205.57	21.0833	9.75037	3.28546	0.000310214	0.0925355
Ccajan_47762_c0_g1_i1	7.45552	1157.68	0.00644002	-7.27872	0.000312151	0.0929157
Ccajan_37456_c2_g3_i7	103.28	0.513345	201.191	7.65242	0.000313178	0.0930239
Ccajan_11001_c0_g2_i1	16.4597	6391.76	0.00257514	-8.60113	0.000313944	0.0930269
Ccajan_81467_c0_g1_i1	5.31212	4185.35	0.00126922	-9.62184	0.000314515	0.0930269
Ccajan_80832_c0_g1_i1	9.80355	2511.36	0.00390368	-8.00095	0.000316193	0.0932205
Ccajan_37911_c0_g1_i2	215.211	20.5338	10.4808	3.38968	0.0003165	0.0932205
Ccajan_36836_c0_g2_i1	143.591	41346.4	0.00347289	-8.16965	0.000318446	0.0935972
Ccajan_34439_c0_g1_i7	107.168	0.05	2143.35	11.0657	0.000322197	0.0945013
Ccajan_38469_c1_g3_i5	58.7925	1.65715	35.4781	5.14886	0.000323209	0.0945471
Ccajan_36068_c0_g4_i5	1.48684	60.3864	0.0246221	-5.34391	0.000323701	0.0945471
Ccajan_87322_c0_g1_i1	0.758875	724.028	0.00104813	-9.89797	0.00032647	0.094952
Ccajan_12916_c0_g1_i4	42.1974	0.05	843.949	9.72101	0.000327083	0.094952
Ccajan_58809_c0_g1_i1	8.70681	581.044	0.0149848	-6.06036	0.000327119	0.094952
Ccajan_13312_c0_g1_i1	11.8755	2883.18	0.0041189	-7.92353	0.00033241	0.0962884
Ccajan_38535_c0_g1_i1	11.6187	7637.58	0.00152125	-9.36053	0.000342674	0.0990568
Ccajan_22597_c0_g1_i2	190.018	1291.64	0.147114	-2.76499	0.000344995	0.0995226
Ccajan_26734_c1_g1_i1	1.35361	520.487	0.00260066	-8.58691	0.000348221	0.100029
Ccajan_38273_c0_g3_i11	221.697	38.9431	5.69284	2.50915	0.000348569	0.100029
Ccajan_77062_c0_g1_i1	23.0732	3118.48	0.00739886	-7.07848	0.000348893	0.100029
Ccajan_25954_c0_g2_i1	906.702	0.05	18134	14.1464	0.000349718	0.100062
Ccajan_5654_c0_g2_i1	89.8211	581.619	0.154433	-2.69495	0.000355475	0.101502
Ccajan_76112_c0_g1_i1	4244.57	20.7144	204.909	7.67884	0.000358469	0.102049
Ccajan_36836_c1_g1_i1	6.23514	1421.57	0.0043861	-7.83285	0.000358848	0.102049
Ccajan_55266_c0_g1_i1	4.85061	3484.02	0.00139225	-9.48837	0.000360086	0.102194
Ccajan_32901_c0_g2_i1	39.3069	9194.92	0.00427485	-7.86991	0.000362085	0.102554
Ccajan_81192_c0_g1_i1	4.02992	1568.44	0.00256938	-8.60436	0.000363194	0.10266
Ccajan_36606_c0_g1_i1	0.461507	40.5367	0.0113849	-6.45673	0.000368097	0.103837
Ccajan_27747_c0_g3_i1	19.7616	10160.1	0.00194502	-9.006	0.000369005	0.103884
Ccajan_56790_c0_g1_i1	47.2453	15231.3	0.00310186	-8.33265	0.000371462	0.104306
Ccajan_38361_c0_g1_i4	1936.82	0.05	38736.4	15.2414	0.000372559	0.104306
Ccajan_28848_c1_g4_i1	57.4293	0.05	1148.59	10.1656	0.000372736	0.104306
Ccajan_34058_c0_g3_i1	306.032	57.2166	5.34866	2.41918	0.000373806	0.104397
Ccajan_37480_c0_g4_i1	92.0402	2.56673	35.859	5.16426	0.000376052	0.104815
Ccajan_86476_c0_g1_i1	14.4495	2706.83	0.00533817	-7.54944	0.000377053	0.104875
Ccajan_4644_c0_g2_i1	53.5348	282.316	0.189627	-2.39876	0.000377763	0.104875
Ccajan_12096_c0_g1_i1	24.8883	3876.73	0.00641992	-7.28323	0.000379702	0.105205
Ccajan_47717_c0_g1_i1	5.28121	520.54	0.0101456	-6.623	0.000381755	0.105565
Ccajan_76060_c0_g1_i1	40.9984	0.05	819.968	9.67942	0.000384419	0.106093
Ccajan_38463_c0_g1_i3	380.584	47.6601	7.98538	2.99736	0.000393705	0.108364
Ccajan_37615_c0_g1_i2	203.821	13.347	15.2709	3.93272	0.000394193	0.108364
Ccajan_2354_c0_g1_i1	15.7104	3113.39	0.00504607	-7.63062	0.000395195	0.108427
Ccajan_64620_c0_g1_i1	4.15356	67.9334	0.0611417	-4.0317	0.000396057	0.108451
Ccajan_45862_c0_g1_i1	9.27063	1018.74	0.00910013	-6.7799	0.000398853	0.109003
Ccajan_35283_c1_g1_i1	2025.72	8749.91	0.231513	-2.11083	0.000401735	0.109489
Ccajan_33352_c0_g1_i2	50.2882	0.05	1005.76	9.97408	0.000402191	0.109489
Ccajan_36230_c0_g1_i5	214.248	31.2155	6.8635	2.77894	0.000407001	0.110584
Ccajan_56016_c0_g1_i1	7.18906	716.597	0.0100322	-6.63921	0.000414624	0.112387
Ccajan_13673_c0_g1_i1	8.48085	536.607	0.0158046	-5.98351	0.000415241	0.112387
Ccajan_36023_c0_g8_i1	4.95293	1767.33	0.00280249	-8.47908	0.000418821	0.113137
Ccajan_37882_c0_g2_i3	0.05	34.8089	0.00143641	-9.44331	0.000420874	0.113473
Ccajan_67572_c0_g1_i1	63.3745	18309.3	0.00346133	-8.17446	0.000423142	0.113866
Ccajan_88972_c0_g1_i1	8.7473	1006.23	0.00869317	-6.8459	0.000426896	0.114656
Ccajan_31078_c0_g1_i2	110.241	11.6001	9.50352	3.24846	0.000432628	0.115798
Ccajan_37307_c0_g1_i4	41.4002	0.05	828.005	9.6935	0.0004328	0.115798
Ccajan_46110_c0_g1_i1	58.0816	16966.1	0.00342339	-8.19036	0.000433658	0.115807
Ccajan_33860_c0_g1_i1	121.618	19681.6	0.00617929	-7.33834	0.000439449	0.116946
Ccajan_41778_c0_g1_i1	3.00459	615.718	0.00487981	-7.67896	0.000439595	0.116946
Ccajan_38503_c0_g3_i1	102.07	536.118	0.190387	-2.393	0.000444473	0.117958
Ccajan_66015_c0_g1_i1	294.441	1865.5	0.157835	-2.66351	0.00044508	0.117958
Ccajan_32901_c0_g1_i1	49.5816	14809	0.00334808	-8.22245	0.00045808	0.121002
Ccajan_26734_c1_g2_i1	1.48684	882.24	0.0016853	-9.21278	0.00045845	0.121002
Ccajan_35620_c0_g1_i3	149.955	12.8336	11.6846	3.54653	0.000459155	0.121002
Ccajan_86666_c1_g5_i1	242.053	46.4002	5.21664	2.38312	0.000462684	0.121608
Ccajan_68792_c0_g1_i1	3.43518	76.8047	0.0447262	-4.48274	0.000463189	0.121608
Ccajan_2015_c0_g1_i1	8.05984	2973.18	0.00271085	-8.52704	0.000470081	0.122996
Ccajan_30052_c0_g2_i1	53.409	4115.1	0.0129788	-6.2677	0.000471755	0.122996
Ccajan_37279_c2_g4_i1	131.685	36133.6	0.00364439	-8.10011	0.00047195	0.122996
Ccajan_35723_c0_g3_i2	39.8089	0.05	796.178	9.63695	0.000472658	0.122996
Ccajan_36404_c1_g1_i6	502.978	0.05	10059.6	13.2963	0.000472862	0.122996
Ccajan_17617_c0_g1_i1	20.14	2063.25	0.00976131	-6.67871	0.000477031	0.123851
Ccajan_89456_c0_g1_i1	11.7828	1173.91	0.0100372	-6.6385	0.000478303	0.123951
Ccajan_950_c0_g1_i1	1.51775	257.623	0.00589137	-7.40718	0.000480368	0.124061
Ccajan_38305_c6_g1_i6	0.05	31.3053	0.00159717	-9.29026	0.000480496	0.124061
Ccajan_35184_c0_g3_i1	17.0022	167.344	0.1016	-3.29902	0.000485745	0.125186
Ccajan_36272_c0_g2_i1	10.8907	723.63	0.0150501	-6.05408	0.000491181	0.126205
Ccajan_32094_c1_g2_i1	40.1894	0.05	803.789	9.65067	0.0004915	0.126205
Ccajan_41013_c0_g1_i1	21.3913	575.613	0.0371626	-4.75	0.00049348	0.126481
Ccajan_83153_c0_g1_i1	8.38811	2727.24	0.00307568	-8.34488	0.000496225	0.126585
Ccajan_37819_c0_g1_i6	141.862	0.05	2837.23	11.4703	0.000496266	0.126585
Ccajan_38216_c1_g2_i3	2.08157	66.9154	0.0311075	-5.00659	0.000496591	0.126585
Ccajan_11_c0_g1_i1	18.1394	7384.53	0.00245641	-8.66923	0.000497712	0.12664
Ccajan_34099_c0_g3_i1	0.05	33.6651	0.00148522	-9.39511	0.00050384	0.127967
Ccajan_29403_c0_g2_i1	79.7127	554.403	0.143781	-2.79805	0.000509205	0.129096
Ccajan_34787_c0_g1_i1	7.84562	87.0355	0.0901427	-3.47164	0.000512632	0.12973
Ccajan_38379_c3_g3_i3	55.5929	1.02669	54.1477	5.75883	0.000513578	0.129735
Ccajan_34319_c0_g1_i1	61.4997	1.54004	39.934	5.31955	0.000516831	0.130322
Ccajan_3951_c0_g2_i1	8.88053	175.152	0.0507017	-4.30182	0.000519461	0.13075
Ccajan_74151_c0_g1_i1	2.27662	400.56	0.0056836	-7.45898	0.000530868	0.133042
Ccajan_59044_c0_g1_i1	26.4061	21015.6	0.0012565	-9.63637	0.000531009	0.133042
Ccajan_24268_c0_g1_i1	41.8404	7381.28	0.00566845	-7.46283	0.000531413	0.133042
Ccajan_27990_c0_g1_i1	39.9848	0.05	799.696	9.64331	0.000533517	0.133331
Ccajan_35958_c0_g1_i1	171.484	49417.9	0.00347009	-8.17081	0.000535575	0.133607
Ccajan_30359_c0_g1_i1	252.358	36.1147	6.98767	2.80481	0.000537811	0.133927
Ccajan_49924_c0_g1_i1	16.4288	1975.74	0.00831527	-6.91002	0.000539349	0.134071
Ccajan_30359_c0_g4_i1	156.514	18.2735	8.56504	3.09846	0.000542277	0.134483
Ccajan_34708_c0_g3_i1	38.855	0.05	777.1	9.60196	0.000544076	0.134483
Ccajan_27109_c0_g1_i2	59.2924	1.54004	38.5007	5.26681	0.000544261	0.134483
Ccajan_11_c0_g1_i2	9.23014	317.144	0.0291039	-5.10264	0.000544844	0.134483
Ccajan_17949_c0_g1_i1	4.09174	69.2392	0.0590957	-4.0808	0.000546535	0.134664
Ccajan_30665_c0_g1_i2	23.9984	342.767	0.0700137	-3.83622	0.000547993	0.134775
Ccajan_35738_c0_g2_i1	146.148	0.05	2922.97	11.5132	0.00054891	0.134775
Ccajan_38363_c1_g2_i2	78.2738	3.59342	21.7826	4.4451	0.000558597	0.136914
Ccajan_32982_c0_g1_i1	10.9525	2056.5	0.00532582	-7.55278	0.000561046	0.136949
Ccajan_37226_c0_g3_i8	20.7678	144.468	0.143754	-2.79833	0.00056196	0.136949
Ccajan_89615_c0_g1_i1	5.96868	828.823	0.00720139	-7.11751	0.000562235	0.136949
Ccajan_27231_c0_g2_i1	16.336	4055.67	0.00402796	-7.95574	0.000563519	0.136949
Ccajan_69688_c0_g1_i1	13.4434	6402.21	0.0020998	-8.89553	0.000563625	0.136949
Ccajan_43463_c0_g1_i1	5.41444	510.12	0.010614	-6.55788	0.000564754	0.136986
Ccajan_35511_c1_g1_i7	0.05	33.1518	0.00150821	-9.37294	0.000569053	0.13744
Ccajan_37028_c0_g1_i4	0.923014	43.6529	0.0211444	-5.56358	0.000569718	0.13744
Ccajan_67044_c0_g1_i1	64.1761	15133.9	0.00424056	-7.88153	0.000570693	0.13744
Ccajan_34653_c0_g3_i5	73.1354	1.34192	54.5005	5.7682	0.000570702	0.13744
Ccajan_37569_c0_g1_i5	0.05	416.168	0.000120144	-13.023	0.000571529	0.13744
Ccajan_26559_c0_g1_i1	115.838	515.422	0.224744	-2.15364	0.000572853	0.137523
Ccajan_33352_c0_g2_i1	286.078	0.828576	345.265	8.43156	0.000582166	0.13952
Ccajan_30894_c0_g1_i5	20.9415	2691.6	0.00778032	-7.00596	0.000585284	0.140028
Ccajan_17072_c0_g2_i1	117.29	0.05	2345.8	11.1959	0.000592421	0.141494
Ccajan_45720_c0_g1_i1	2.97368	1244	0.00239041	-8.70852	0.000597598	0.142477
Ccajan_45239_c0_g1_i1	10.3674	202.108	0.0512962	-4.285	0.000598569	0.142477
Ccajan_27658_c0_g1_i1	169.341	45178.3	0.00374828	-8.05955	0.000599808	0.14253
Ccajan_66744_c0_g1_i1	2.76904	230.631	0.0120064	-6.38006	0.000602279	0.142875
Ccajan_81187_c0_g1_i1	13.4956	2117.48	0.00637344	-7.29371	0.000604253	0.143101
Ccajan_19778_c0_g1_i1	6.20422	311.065	0.0199451	-5.64782	0.000606624	0.14342
Ccajan_32966_c0_g3_i1	109.755	487.575	0.225105	-2.15133	0.000609109	0.143765
Ccajan_7051_c0_g1_i2	784.029	3622.28	0.216446	-2.20792	0.000611341	0.143928
Ccajan_35455_c0_g1_i6	39.2568	0.05	785.137	9.6168	0.000611853	0.143928
Ccajan_38187_c0_g3_i2	264.751	4.85434	54.5391	5.76922	0.000615169	0.144466
Ccajan_36628_c0_g2_i2	26.3442	2557.85	0.0102994	-6.6013	0.000621467	0.145613
Ccajan_81771_c0_g1_i1	10.9216	6162.41	0.00177229	-9.14017	0.000622327	0.145613
Ccajan_56847_c0_g1_i1	1.97926	1302.94	0.00151907	-9.36259	0.00062317	0.145613
Ccajan_31051_c1_g1_i1	10.1414	388.185	0.0261252	-5.25841	0.000627121	0.146292
Ccajan_27747_c0_g1_i1	40.0658	15830.6	0.0025309	-8.62613	0.000629957	0.14671
Ccajan_57428_c0_g1_i1	5.84503	88.9269	0.0657285	-3.92734	0.000633479	0.147285
Ccajan_8746_c0_g1_i1	46.2082	316.729	0.145892	-2.77703	0.000635354	0.147477
Ccajan_60193_c0_g2_i1	25.8113	187.148	0.13792	-2.8581	0.000637337	0.147605
Ccajan_89168_c0_g1_i1	3.76346	140.38	0.0268092	-5.22113	0.000638011	0.147605
Ccajan_54547_c0_g1_i1	4.12265	69.978	0.0589135	-4.08526	0.000641001	0.148052
Ccajan_26948_c0_g3_i1	37.5728	0.05	751.456	9.55354	0.000656404	0.151089
Ccajan_18996_c0_g1_i3	62.6391	0.05	1252.78	10.2909	0.000656412	0.151089
Ccajan_36816_c0_g2_i1	112.87	0.05	2257.4	11.1404	0.000658829	0.151089
Ccajan_32982_c0_g2_i1	85.9692	30569.5	0.00281226	-8.47406	0.000659227	0.151089
Ccajan_38364_c1_g1_i3	38.5694	0.05	771.387	9.59131	0.000659538	0.151089
Ccajan_30851_c0_g1_i2	37.6037	0.05	752.074	9.55473	0.00066116	0.151214
Ccajan_41145_c0_g1_i1	2.73813	75.8141	0.0361164	-4.7912	0.000664434	0.151691
Ccajan_37736_c1_g1_i2	24.9	10778.6	0.00231014	-8.7578	0.000665411	0.151691
Ccajan_36880_c0_g3_i1	118.371	15.7429	7.51896	2.91053	0.000667855	0.152001
Ccajan_44891_c0_g1_i1	40.4868	372.334	0.108738	-3.20107	0.000672477	0.152701
Ccajan_39095_c0_g1_i1	548.599	46.3816	11.8279	3.56413	0.00067311	0.152701
Ccajan_31095_c0_g1_i2	0.461507	38.8347	0.0118839	-6.39485	0.000675747	0.153052
Ccajan_91276_c0_g1_i1	5.44535	1065.36	0.00511126	-7.6121	0.000681268	0.153932
Ccajan_57745_c0_g1_i1	7.72197	804.362	0.00960012	-6.70273	0.00068183	0.153932
Ccajan_37998_c0_g1_i2	38.4671	0.05	769.341	9.58748	0.000687681	0.154795
Ccajan_8230_c0_g2_i1	5.60949	238.844	0.023486	-5.41206	0.000687861	0.154795
Ccajan_60663_c0_g1_i1	3.497	281.462	0.0124244	-6.33068	0.000689378	0.154815
Ccajan_22915_c0_g1_i1	321.754	2305.38	0.139566	-2.84098	0.000690737	0.154815
Ccajan_90345_c0_g1_i1	7.72197	431.55	0.0178936	-5.80441	0.000691263	0.154815
Ccajan_7757_c0_g1_i1	5.99959	77.7318	0.0771832	-3.69557	0.000693694	0.155112
Ccajan_37279_c2_g2_i1	90.2133	24742	0.00364617	-8.0994	0.00070752	0.157952
Ccajan_36059_c0_g1_i1	177.289	20.4889	8.65291	3.11319	0.000711092	0.158497
Ccajan_22821_c0_g2_i1	244.184	57161.7	0.00427181	-7.87094	0.000713449	0.158769
Ccajan_18817_c0_g1_i1	28.2116	9213.05	0.00306213	-8.35125	0.00071566	0.158906
Ccajan_35787_c0_g1_i1	158.605	16.1479	9.82199	3.29602	0.00071633	0.158906
Ccajan_22951_c0_g1_i2	113.037	8.72687	12.9528	3.69519	0.000728492	0.161136
Ccajan_20065_c0_g1_i1	46.8221	0.05	936.442	9.87105	0.00072868	0.161136
Ccajan_2237_c0_g1_i1	1.38452	44.9587	0.0307954	-5.02114	0.000733785	0.162009
Ccajan_84831_c0_g1_i1	1.78421	56.7569	0.0314359	-4.99144	0.000737559	0.162586
Ccajan_2964_c0_g2_i1	29.7698	223.624	0.133125	-2.90915	0.00073982	0.162829
Ccajan_46961_c0_g1_i1	2.73813	1126.27	0.00243114	-8.68415	0.00074145	0.162932
Ccajan_33531_c0_g1_i3	98.3659	546.639	0.179947	-2.47436	0.000750932	0.164757
Ccajan_38229_c0_g2_i1	109.309	8.01541	13.6373	3.76949	0.000753099	0.164975
Ccajan_85345_c0_g1_i1	6.17331	761.304	0.00810887	-6.94628	0.00076132	0.166515
Ccajan_38206_c2_g2_i2	10.6956	110.091	0.0971527	-3.3636	0.000763559	0.166745
Ccajan_34864_c0_g1_i2	37.8436	198.918	0.190247	-2.39406	0.000768979	0.167667
Ccajan_36123_c0_g1_i18	36.7116	0.05	734.232	9.52009	0.000774826	0.16868
Ccajan_49583_c0_g1_i1	2.90227	237.142	0.0122385	-6.35243	0.000777505	0.168823
Ccajan_36580_c1_g2_i4	126.46	591.057	0.213956	-2.22461	0.000777894	0.168823
Ccajan_55694_c0_g7_i1	146.998	744.568	0.197427	-2.34061	0.00077978	0.168971
Ccajan_92753_c0_g1_i1	3.9276	267.808	0.0146657	-6.09141	0.000780983	0.168971
Ccajan_33434_c0_g1_i1	37.3777	0.05	747.555	9.54604	0.000789301	0.170507
Ccajan_25194_c0_g1_i2	0.461507	35.8805	0.0128623	-6.2807	0.000793577	0.171167
Ccajan_76111_c0_g1_i1	9507.32	2102.86	4.52113	2.17668	0.000803754	0.172971
Ccajan_47801_c0_g1_i1	5.31212	364.22	0.0145849	-6.09938	0.000804406	0.172971
Ccajan_38428_c4_g1_i2	81.9467	7.45718	10.989	3.45798	0.000805899	0.173026
Ccajan_42040_c0_g1_i1	2.67631	182.763	0.0146436	-6.09358	0.000811837	0.174035
Ccajan_66219_c0_g1_i1	2195.68	12720.9	0.172604	-2.53446	0.000822565	0.176065
Ccajan_35826_c0_g1_i6	36.1883	0.05	723.765	9.49938	0.000824201	0.176094
Ccajan_37297_c0_g1_i3	61.5712	3.3143	18.5774	4.21548	0.000825211	0.176094
Ccajan_22365_c0_g1_i1	36.9589	0.05	739.178	9.52978	0.000828074	0.176436
Ccajan_2874_c0_g1_i1	27.9334	206.871	0.135028	-2.88867	0.000835267	0.177598
Ccajan_32070_c0_g1_i3	36.2501	0.05	725.002	9.50184	0.000836061	0.177598
Ccajan_992_c0_g1_i1	88.3151	18310.4	0.00482322	-7.69579	0.000839124	0.17773
Ccajan_37424_c0_g1_i6	66.9973	1.65715	40.4292	5.33733	0.000839217	0.17773
Ccajan_13001_c1_g1_i1	123.125	0.05	2462.51	11.2659	0.000841713	0.17799
Ccajan_27995_c0_g2_i1	36.8566	0.05	737.131	9.52578	0.000862681	0.182149
Ccajan_54474_c0_g1_i1	2.40985	185.879	0.0129646	-6.26928	0.000874099	0.184014
Ccajan_36300_c0_g5_i10	338.113	29.9907	11.2739	3.49492	0.000874139	0.184014
Ccajan_36480_c0_g2_i3	16.7048	1402.73	0.0119088	-6.39182	0.000892481	0.187594
Ccajan_95096_c0_g1_i1	1.22038	102.292	0.0119303	-6.38922	0.000894564	0.18775
Ccajan_9714_c0_g2_i1	0.05	30.6661	0.00163047	-9.2605	0.000901981	0.189024
Ccajan_112_c0_g2_i1	407.939	0.05	8158.79	12.9941	0.000920468	0.192343
Ccajan_2844_c0_g1_i1	114.014	12.0773	9.44041	3.23885	0.000920564	0.192343
Ccajan_30222_c0_g2_i1	9.33246	96.5373	0.096672	-3.37076	0.000945022	0.197159
Ccajan_36496_c0_g2_i1	109.998	0.05	2199.97	11.1033	0.000949407	0.19778
Ccajan_32397_c0_g1_i4	50.0047	280.866	0.178037	-2.48975	0.000957413	0.199152
Ccajan_88808_c0_g1_i1	2.90227	466.026	0.0062277	-7.32709	0.000962745	0.199964
Ccajan_4112_c0_g1_i1	18.9814	4201.7	0.00451756	-7.79024	0.000964522	0.200037
Ccajan_19921_c0_g1_i2	5.35262	212.798	0.0251535	-5.3131	0.000968296	0.200523
Ccajan_5224_c0_g1_i1	111.39	10.6182	10.4905	3.39101	0.000979353	0.202514
Ccajan_37979_c2_g3_i3	0.05	27.7929	0.00179902	-9.11857	0.000981007	0.202557
Ccajan_27450_c0_g3_i1	525.11	95.3213	5.50884	2.46175	0.000983009	0.202672
Ccajan_34654_c0_g1_i7	280.895	0.05	5617.89	12.4558	0.000989124	0.203633
Ccajan_67955_c0_g1_i1	28.3544	3614.89	0.00784377	-6.99424	0.000992941	0.204119
Ccajan_33305_c0_g1_i2	0.05	28.9728	0.00172576	-9.17856	0.00099501	0.204245
Ccajan_34631_c0_g2_i3	62.347	442.159	0.141006	-2.82617	0.000997888	0.204392
Ccajan_38419_c0_g3_i6	181.554	33.9716	5.3443	2.418	0.000998641	0.204392
Ccajan_49223_c0_g2_i1	6.4611	1688.74	0.00382599	-8.02995	0.00100194	0.204769
Ccajan_38384_c0_g3_i1	35.7385	0.05	714.77	9.48134	0.00101696	0.207292
Ccajan_87683_c0_g1_i1	8.54267	1141.84	0.00748147	-7.06246	0.00101725	0.207292
Ccajan_21441_c0_g1_i1	35.6384	303.265	0.117515	-3.08908	0.00102819	0.209218
Ccajan_33978_c0_g1_i6	35.5744	0.05	711.487	9.47469	0.00103998	0.21131
Ccajan_35532_c0_g2_i1	46.3606	0.05	927.212	9.85676	0.00104406	0.211832
Ccajan_37464_c0_g1_i1	17.0235	4195.52	0.00405755	-7.94518	0.00105385	0.213247
Ccajan_86960_c0_g1_i1	2.73813	89.6657	0.0305371	-5.03329	0.00105407	0.213247
Ccajan_28209_c0_g2_i2	0.05	29.0899	0.00171881	-9.18438	0.00105628	0.213384
Ccajan_36649_c0_g1_i7	37.9341	0.05	758.683	9.56735	0.00106056	0.213942
Ccajan_522_c0_g2_i1	88.9812	9.94291	8.94921	3.16176	0.00107467	0.216477
Ccajan_44047_c0_g1_i1	3.30195	1038.98	0.00317806	-8.29764	0.00107751	0.216737
Ccajan_37279_c2_g1_i1	178.899	42512.8	0.00420813	-7.8926	0.00108223	0.217375
Ccajan_9069_c0_g2_i1	48.6063	0.05	972.126	9.925	0.00108746	0.218112
Ccajan_37814_c1_g1_i1	72.6047	3.59342	20.2049	4.33663	0.00109155	0.218621
Ccajan_37814_c1_g2_i1	35.0201	0.05	700.403	9.45204	0.00109379	0.218636
Ccajan_18898_c0_g1_i1	83.3482	0.05	1666.96	10.703	0.00109475	0.218636
Ccajan_38217_c3_g4_i5	129.387	18.6249	6.94699	2.79639	0.00109784	0.218942
Ccajan_36609_c0_g3_i1	0.461507	34.3405	0.0134392	-6.21741	0.00110251	0.21956
Ccajan_36714_c0_g2_i4	53.4687	2.48573	21.5103	4.42695	0.00110718	0.219718
Ccajan_28187_c0_g1_i2	19.3833	120.637	0.160674	-2.63779	0.00110784	0.219718
Ccajan_36618_c0_g4_i1	35.3079	0.05	706.158	9.46385	0.001108	0.219718
Ccajan_22396_c0_g1_i1	13.6597	2993.64	0.00456292	-7.77583	0.00111515	0.220763
Ccajan_33021_c0_g3_i2	35.5648	0.05	711.296	9.47431	0.00111642	0.220763
Ccajan_64232_c0_g1_i1	12.3775	1093.83	0.0113158	-6.46552	0.00111801	0.220766
Ccajan_38105_c1_g1_i2	23.8203	183.554	0.129773	-2.94594	0.00112188	0.220927
Ccajan_36746_c0_g2_i12	0.05	29.207	0.00171192	-9.19017	0.0011227	0.220927
Ccajan_37759_c0_g1_i1	113.02	9.24021	12.2313	3.61251	0.00112355	0.220927
Ccajan_20968_c0_g1_i1	20.9511	2767.71	0.00756985	-7.04552	0.00113704	0.223266
Ccajan_34074_c0_g2_i1	42.4138	0.513345	82.6224	6.36846	0.00114591	0.224693
Ccajan_33408_c0_g1_i2	0.05	26.9643	0.0018543	-9.07491	0.00115058	0.225293
Ccajan_92330_c0_g1_i1	18.3153	2059.31	0.00889392	-6.81296	0.00115968	0.226759
Ccajan_3205_c0_g1_i1	7.05583	671.755	0.0105036	-6.57298	0.00116287	0.227065
Ccajan_40840_c0_g1_i1	3.19964	67.4474	0.047439	-4.39778	0.00117105	0.228344
Ccajan_29772_c0_g1_i1	34.8773	216.418	0.161157	-2.63346	0.00117417	0.228635
Ccajan_93226_c0_g1_i1	0.923014	70.3655	0.0131174	-6.25237	0.00118362	0.230156
Ccajan_28069_c0_g1_i4	66.3312	0.05	1326.62	10.3735	0.00118754	0.230459
Ccajan_36479_c1_g1_i1	34.3327	0.05	686.653	9.42344	0.0011898	0.230459
Ccajan_22313_c0_g1_i2	40.8129	0.05	816.258	9.67288	0.00119011	0.230459
Ccajan_44701_c0_g1_i1	2.57399	215.554	0.0119413	-6.3879	0.00119877	0.231816
Ccajan_37279_c0_g1_i1	113.841	23664	0.00481072	-7.69953	0.00120171	0.232065
Ccajan_33602_c0_g1_i1	34.3945	0.05	687.89	9.42603	0.00120881	0.233114
Ccajan_78476_c0_g1_i1	4.65556	1201.46	0.00387494	-8.01161	0.0012117	0.233351
Ccajan_37096_c1_g1_i1	425.115	69.9955	6.07346	2.60252	0.00121436	0.233448
Ccajan_634_c0_g1_i1	2978.2	10.7802	276.265	8.10991	0.00121553	0.233448
Ccajan_32007_c0_g3_i1	8.91144	1249.34	0.00713291	-7.13129	0.00122563	0.235064
Ccajan_41050_c0_g1_i1	13.1364	6083.73	0.00215927	-8.85524	0.00122765	0.23513
Ccajan_37079_c0_g3_i3	91.6383	10.7715	8.50749	3.08873	0.00123287	0.235506
Ccajan_34575_c0_g1_i3	36.9162	0.05	738.325	9.52811	0.00123297	0.235506
Ccajan_33017_c0_g1_i8	0.05	29.7565	0.00168031	-9.21706	0.00123466	0.235508
Ccajan_3775_c0_g2_i1	35.9549	0.05	719.098	9.49004	0.00124501	0.236947
Ccajan_378_c0_g2_i1	0.05	27.5138	0.00181727	-9.10401	0.00124559	0.236947
Ccajan_37028_c0_g1_i3	28.4184	161.282	0.176203	-2.50469	0.00125106	0.237665
Ccajan_37269_c0_g1_i5	0.05	37.9251	0.00131839	-9.56701	0.00125693	0.238458
Ccajan_37775_c0_g3_i1	34.549	0.05	690.981	9.4325	0.00126321	0.239215
Ccajan_14743_c0_g1_i1	5.94735	1289.23	0.0046131	-7.76005	0.00126434	0.239215
Ccajan_82978_c0_g1_i1	1.35361	255.803	0.0052916	-7.56208	0.00126622	0.239249
Ccajan_36272_c0_g1_i2	58.5357	3613.6	0.0161987	-5.94798	0.00127889	0.241318
Ccajan_37734_c0_g2_i7	49.0817	0.05	981.634	9.93904	0.00128414	0.241748
Ccajan_91363_c0_g1_i1	1.38452	70.0502	0.0197647	-5.66093	0.00128462	0.241748
Ccajan_36228_c0_g3_i3	34.3849	0.05	687.698	9.42563	0.00129202	0.242816
Ccajan_82144_c0_g1_i1	1.38452	119.458	0.01159	-6.43098	0.00129587	0.243213
Ccajan_37603_c0_g1_i2	156.205	0.05	3124.11	11.6092	0.00130371	0.244148
Ccajan_37604_c0_g1_i5	2.67631	58.4589	0.045781	-4.44911	0.00130434	0.244148
Ccajan_62190_c0_g1_i1	3.23055	693.01	0.00466162	-7.74495	0.00131021	0.244872
Ccajan_92717_c0_g1_i1	0.461507	221.229	0.00208611	-8.90497	0.00131192	0.244872
Ccajan_37653_c0_g4_i5	0.05	28.3785	0.0017619	-9.14865	0.00131447	0.244872
Ccajan_81780_c0_g1_i1	3.16873	61.5302	0.0514987	-4.27932	0.00131519	0.244872
Ccajan_89893_c0_g1_i1	74.3292	6.62861	11.2134	3.48715	0.00132641	0.246498
Ccajan_28822_c0_g2_i1	4.68648	532.447	0.00880177	-6.82799	0.00132815	0.246498
Ccajan_35662_c0_g1_i2	34.7036	0.05	694.072	9.43894	0.0013292	0.246498
Ccajan_36749_c0_g2_i7	599.107	151.629	3.95113	1.98226	0.0013495	0.249931
Ccajan_33919_c0_g1_i1	15.0443	343.154	0.0438411	-4.51157	0.00135254	0.250165
Ccajan_37394_c0_g1_i3	0.05	28.8108	0.00173546	-9.17047	0.00135536	0.250355
Ccajan_20420_c0_g1_i1	63.6026	4.14288	15.3523	3.94038	0.00135775	0.250468
Ccajan_31051_c1_g3_i1	1.48684	50.7139	0.0293182	-5.09206	0.00136624	0.251702
Ccajan_39154_c0_g1_i1	9.83446	1579.56	0.00622606	-7.32746	0.00137385	0.252773
Ccajan_32450_c0_g1_i1	60.3817	12585.2	0.00479782	-7.70341	0.00138324	0.254166
Ccajan_2492_c0_g1_i1	33.4096	0.05	668.193	9.38412	0.00138984	0.255045
Ccajan_81999_c0_g1_i1	4.55325	241.366	0.0188645	-5.72818	0.00139443	0.255553
Ccajan_38141_c0_g5_i7	34.4062	0.05	688.125	9.42653	0.00140427	0.256873
Ccajan_77787_c0_g1_i1	5.74272	5120.71	0.00112147	-9.8004	0.0014053	0.256873
Ccajan_57564_c0_g1_i1	26.4892	4272.49	0.00619994	-7.33353	0.00140867	0.257154
Ccajan_44928_c0_g1_i1	3.33287	409.476	0.00813934	-6.94087	0.00141156	0.257347
Ccajan_79183_c0_g1_i1	4.8197	132.841	0.0362816	-4.78462	0.00144594	0.263271
Ccajan_53680_c0_g1_i1	4.28679	402.334	0.0106548	-6.55235	0.00145164	0.263967
Ccajan_72035_c0_g1_i1	1.81512	135.363	0.0134092	-6.22063	0.00145719	0.264633
Ccajan_23913_c0_g1_i1	513.381	3989.86	0.128671	-2.95824	0.00146236	0.265211
Ccajan_22546_c0_g3_i1	89.3287	477.624	0.187027	-2.41868	0.00146586	0.265211
Ccajan_24392_c0_g2_i1	34.0779	0.05	681.559	9.41269	0.00146766	0.265211
Ccajan_32966_c0_g4_i1	46.6122	214.301	0.217508	-2.20086	0.00146794	0.265211
Ccajan_28739_c0_g4_i1	5.35262	106.48	0.0502687	-4.3142	0.00147137	0.265489
Ccajan_52234_c0_g1_i1	9.27063	775.903	0.0119482	-6.38706	0.0014749	0.265783
Ccajan_46505_c0_g1_i1	10.4601	299.069	0.0349756	-4.83751	0.00148277	0.266859
Ccajan_30467_c0_g1_i2	3.56841	63.0068	0.0566353	-4.14215	0.00149188	0.267669
Ccajan_37128_c1_g2_i7	51.2251	0.05	1024.5	10.0007	0.00149276	0.267669
Ccajan_47710_c0_g1_i1	14.5614	1416.64	0.0102788	-6.60418	0.00149608	0.267669
Ccajan_20968_c0_g3_i1	11.2595	1190.04	0.00946146	-6.72372	0.00149702	0.267669
Ccajan_35399_c1_g1_i8	60.679	4.14288	14.6466	3.87249	0.00149786	0.267669
Ccajan_34483_c0_g1_i2	33.2285	179.664	0.184948	-2.43481	0.00149873	0.267669
Ccajan_27919_c0_g1_i3	69.4978	3.59342	19.3403	4.27354	0.00151437	0.26956
Ccajan_37849_c0_g2_i7	65.2227	4.97145	13.1194	3.71363	0.00151459	0.26956
Ccajan_32821_c0_g1_i1	39.7567	0.05	795.134	9.63505	0.00151509	0.26956
Ccajan_84731_c0_g1_i1	1.38452	39.0416	0.0354627	-4.81755	0.00151951	0.270004
Ccajan_30512_c0_g5_i4	89.0505	3.51242	25.353	4.66409	0.0015218	0.27007
Ccajan_41403_c0_g1_i1	2.44076	126.366	0.019315	-5.69413	0.00155123	0.274945
Ccajan_77024_c0_g1_i1	60.7078	317.728	0.191069	-2.38784	0.00156095	0.275451
Ccajan_40147_c0_g1_i1	3.79437	510.067	0.00743897	-7.07068	0.00156219	0.275451
Ccajan_52364_c0_g1_i1	0.923014	110.065	0.00838609	-6.89779	0.00156271	0.275451
Ccajan_58060_c0_g1_i1	8.01934	462.09	0.0173545	-5.84855	0.00156297	0.275451
Ccajan_39910_c0_g1_i1	5.60949	904.224	0.00620365	-7.33267	0.00156436	0.275451
Ccajan_60237_c0_g2_i1	6.70623	142.675	0.0470036	-4.41109	0.00156588	0.275451
Ccajan_23431_c0_g1_i1	16.0387	2080.79	0.00770796	-7.01944	0.00157173	0.276135
Ccajan_18168_c0_g1_i1	5.80454	413.466	0.0140387	-6.15444	0.00158048	0.277323
Ccajan_37494_c3_g4_i1	10.572	110.163	0.0959666	-3.38132	0.00159217	0.279026
Ccajan_86414_c0_g1_i1	566.554	27.91	20.2993	4.34336	0.00160118	0.279718
Ccajan_37801_c0_g1_i1	32.9386	0.05	658.771	9.36363	0.00160172	0.279718
Ccajan_2034_c0_g2_i1	5.77363	103.598	0.0557309	-4.16538	0.00160211	0.279718
Ccajan_47761_c0_g1_i1	1.51775	135.994	0.0111604	-6.48546	0.00160616	0.280077
Ccajan_37464_c0_g2_i2	11.4854	2000.87	0.00574023	-7.44467	0.00161462	0.281203
Ccajan_52022_c0_g1_i1	4.3582	682.482	0.00638581	-7.29092	0.00162336	0.282374
Ccajan_24779_c0_g2_i2	32.5175	0.05	650.351	9.34507	0.00163789	0.284349
Ccajan_38343_c2_g2_i1	83.6116	0.05	1672.23	10.7076	0.00163877	0.284349
Ccajan_74191_c0_g1_i1	3.89669	172.226	0.0226255	-5.46591	0.00164216	0.284584
Ccajan_27025_c0_g1_i3	152.579	0.513345	297.224	8.21541	0.00164495	0.28469
Ccajan_35982_c0_g2_i3	63.6836	4.97145	12.8099	3.67918	0.00164683	0.28469
Ccajan_68439_c0_g1_i1	2.70722	80.4704	0.0336424	-4.89357	0.00164993	0.284876
Ccajan_1117_c0_g2_i1	0.461507	549.623	0.00083968	-10.2179	0.00165393	0.285215
Ccajan_45550_c1_g2_i1	952.393	219.471	4.3395	2.11753	0.00165606	0.285231
Ccajan_30670_c0_g1_i2	33.0622	0.05	661.244	9.36904	0.00166189	0.285884
Ccajan_41720_c0_g1_i1	5.99959	578.892	0.0103639	-6.59229	0.00166919	0.286788
Ccajan_87242_c0_g1_i1	19.1669	1398.33	0.013707	-6.18894	0.00168284	0.28878
Ccajan_37096_c1_g2_i1	1598.03	320.311	4.98898	2.31875	0.00168684	0.288941
Ccajan_33103_c0_g1_i1	209.464	30.1254	6.95309	2.79765	0.00168925	0.288941
Ccajan_20833_c0_g1_i1	34.6727	7347.4	0.00471904	-7.72729	0.00168996	0.288941
Ccajan_41295_c0_g1_i1	4.45093	394.283	0.0112887	-6.46898	0.00170655	0.291421
Ccajan_40110_c0_g1_i1	2.97368	58.7742	0.0505949	-4.30486	0.00170943	0.291558
Ccajan_81497_c0_g1_i1	24.7359	415.339	0.059556	-4.06961	0.001713	0.291561
Ccajan_86859_c0_g1_i1	12.6131	948.642	0.0132959	-6.23287	0.00171431	0.291561
Ccajan_38361_c0_g1_i1	1207.8	4078.1	0.296167	-1.75552	0.00171569	0.291561
Ccajan_43860_c0_g1_i1	8.18348	823.294	0.00993993	-6.65255	0.00172075	0.292067
Ccajan_72838_c0_g1_i1	3.497	888.544	0.00393566	-7.98918	0.0017276	0.292875
Ccajan_22510_c0_g1_i1	0.461507	39.7804	0.0116014	-6.42956	0.0017312	0.29313
Ccajan_21907_c0_g2_i1	9.31113	1918.14	0.00485424	-7.68654	0.00173356	0.293176
Ccajan_35448_c0_g1_i4	32.7648	0.05	655.297	9.356	0.00175639	0.296411
Ccajan_58593_c0_g1_i1	6.33745	493.657	0.0128378	-6.28346	0.00175881	0.296411
Ccajan_37755_c1_g2_i5	0.05	26.289	0.00190194	-9.03831	0.0017599	0.296411
Ccajan_35485_c0_g1_i1	469.313	95.4833	4.91513	2.29723	0.00176114	0.296411
Ccajan_37507_c0_g1_i12	68.7197	3.59342	19.1238	4.2573	0.00182519	0.306823
Ccajan_37997_c4_g4_i2	32.6625	0.05	653.25	9.35149	0.00183339	0.307469
Ccajan_38057_c0_g1_i1	402.232	83.0459	4.8435	2.27605	0.00183343	0.307469
Ccajan_36296_c0_g4_i2	32.2607	0.05	645.213	9.33363	0.0018426	0.308639
Ccajan_38061_c0_g1_i1	89.2903	6.67349	13.3799	3.74199	0.00185226	0.309572
Ccajan_26762_c0_g3_i1	11.6592	590.906	0.019731	-5.66339	0.00185438	0.309572
Ccajan_36401_c0_g1_i3	62.5368	0.05	1250.74	10.2886	0.00185643	0.309572
Ccajan_53908_c0_g1_i1	4.65556	1226.58	0.00379555	-8.04147	0.001857	0.309572
Ccajan_38306_c1_g7_i2	0.05	26.4061	0.0018935	-9.04473	0.00186939	0.311266
Ccajan_91838_c0_g1_i1	6.66573	764.528	0.00871875	-6.84166	0.00188956	0.314226
Ccajan_54247_c0_g1_i1	5.14798	520.685	0.00988694	-6.66026	0.00189165	0.314226
Ccajan_40406_c0_g1_i1	4.68648	487.614	0.00961103	-6.70109	0.0019237	0.319172
Ccajan_38159_c0_g6_i3	31.6254	0.05	632.509	9.30494	0.00193264	0.320278
Ccajan_27233_c0_g2_i4	51.3892	0.05	1027.78	10.0053	0.00194826	0.321806
Ccajan_36113_c2_g1_i1	0.05	82.793	0.000603916	-10.6934	0.00194868	0.321806
Ccajan_1117_c0_g1_i1	2.67631	346.847	0.0077161	-7.01791	0.00194875	0.321806
Ccajan_91479_c0_g1_i1	1.84603	44.8328	0.0411758	-4.60206	0.00195855	0.323043
Ccajan_28545_c0_g1_i1	32.201	0.05	644.02	9.33096	0.00198274	0.326585
Ccajan_16322_c0_g1_i1	4.3582	650.87	0.00669596	-7.22249	0.00198468	0.326585
Ccajan_37776_c0_g2_i2	148.43	16.9404	8.76192	3.13125	0.00201341	0.330555
Ccajan_263_c0_g1_i1	7.66015	860.111	0.008906	-6.81101	0.00201352	0.330555
Ccajan_32682_c0_g1_i1	2.76904	48.3901	0.0572233	-4.12725	0.00202207	0.33157
Ccajan_69531_c0_g1_i1	1.38452	59.513	0.0232642	-5.42575	0.00203058	0.332577
Ccajan_37792_c0_g4_i2	32.0678	0.05	641.356	9.32498	0.00204951	0.335192
Ccajan_12173_c0_g1_i1	6.86078	76.0933	0.0901628	-3.47132	0.00205133	0.335192
Ccajan_13094_c0_g1_i1	4.22497	1601.97	0.00263735	-8.56669	0.00207102	0.337603
Ccajan_9741_c0_g2_i1	419.971	1516.07	0.277013	-1.85197	0.00207137	0.337603
Ccajan_47910_c0_g1_i1	35.5125	313.92	0.113126	-3.14399	0.00207331	0.337603
Ccajan_46174_c0_g1_i1	3.73255	426.84	0.00874461	-6.83739	0.00208474	0.33907
Ccajan_38105_c1_g1_i10	24.5696	168.271	0.146012	-2.77584	0.0020878	0.339174
Ccajan_12301_c0_g1_i1	29.0205	221.372	0.131094	-2.93133	0.00210569	0.341385
Ccajan_36858_c0_g2_i6	88.0625	0.05	1761.25	10.7824	0.00210802	0.341385
Ccajan_31131_c0_g3_i1	10.8907	3885.97	0.00280257	-8.47903	0.00211018	0.341385
Ccajan_35382_c0_g2_i1	24.9214	298.285	0.0835488	-3.58124	0.00211115	0.341385
Ccajan_2799_c0_g1_i1	54.7178	0.05	1094.36	10.0959	0.00211576	0.341737
Ccajan_41150_c0_g1_i1	7.32229	728.773	0.0100474	-6.63703	0.0021194	0.34193
Ccajan_66302_c0_g1_i1	2.11248	502.205	0.00420642	-7.89319	0.0021222	0.341989
Ccajan_41499_c0_g1_i1	8.88053	562.564	0.0157858	-5.98523	0.00212586	0.342185
Ccajan_3359_c0_g1_i1	433.273	1801.09	0.240562	-2.05552	0.00213623	0.343214
Ccajan_27649_c0_g1_i2	71.639	4.62011	15.5059	3.95475	0.00213714	0.343214
Ccajan_37959_c0_g1_i2	195.523	27.5586	7.09481	2.82676	0.00215538	0.345746
Ccajan_27685_c0_g1_i3	135.489	21.0745	6.42904	2.6846	0.0021594	0.345995
Ccajan_90151_c0_g1_i1	8.70681	2026.88	0.00429568	-7.8629	0.00216518	0.346228
Ccajan_37271_c0_g8_i7	31.9964	0.05	639.927	9.32176	0.00216636	0.346228
Ccajan_79497_c0_g1_i1	5.11707	71.2389	0.0718297	-3.79928	0.00216826	0.346228
Ccajan_59489_c0_g1_i1	1.51775	492.019	0.00308474	-8.34064	0.00217433	0.346801
Ccajan_36666_c0_g3_i1	0.05	27.0726	0.00184688	-9.08069	0.00218913	0.348766
Ccajan_60051_c0_g1_i1	19.1765	2358.41	0.00813111	-6.94233	0.0022074	0.351277
Ccajan_35633_c0_g3_i1	31.1234	0.05	622.469	9.28186	0.00221388	0.351909
Ccajan_18625_c0_g2_i1	41.3789	220.885	0.187332	-2.41633	0.00222067	0.352588
Ccajan_33199_c0_g2_i1	30.2004	342.767	0.0881078	-3.50459	0.00222355	0.352605
Ccajan_36490_c0_g1_i4	269.953	60.3777	4.47107	2.16062	0.0022258	0.352605
Ccajan_40269_c0_g1_i1	2.30753	117.801	0.0195884	-5.67386	0.00223043	0.352939
Ccajan_37044_c0_g2_i3	100.366	8.72687	11.5009	3.52367	0.00224343	0.354258
Ccajan_17974_c0_g1_i1	15.1157	2482.58	0.00608869	-7.35965	0.00224382	0.354258
Ccajan_53993_c0_g1_i1	14.4282	1041.38	0.0138549	-6.17346	0.00224828	0.354563
Ccajan_27450_c0_g2_i2	529.038	119.791	4.41634	2.14285	0.00225582	0.355198
Ccajan_77837_c0_g1_i1	32.0869	207.719	0.154473	-2.69457	0.00225883	0.355198
Ccajan_88083_c0_g1_i1	19.0433	2719.61	0.00700222	-7.15797	0.00225991	0.355198
Ccajan_4594_c0_g1_i1	5.6809	522.936	0.0108635	-6.52437	0.00227528	0.356744
Ccajan_27297_c0_g1_i1	31.2162	0.05	624.323	9.28615	0.00227546	0.356744
Ccajan_31131_c0_g1_i1	68.7602	21282.1	0.00323089	-8.27385	0.00227738	0.356744
Ccajan_90302_c0_g2_i1	10.296	392.833	0.0262096	-5.25376	0.00229254	0.358718
Ccajan_38419_c0_g3_i4	56.5255	4.14288	13.644	3.7702	0.00229701	0.359017
Ccajan_24360_c0_g1_i1	36.3428	6814.69	0.00533301	-7.55083	0.00233458	0.364483
Ccajan_86014_c0_g1_i2	14267.8	57399.2	0.248571	-2.00827	0.00234682	0.365986
Ccajan_37871_c0_g2_i3	145.383	29.5135	4.92599	2.30041	0.00235034	0.366128
Ccajan_31143_c0_g2_i1	2115.21	535.858	3.94733	1.98088	0.00235406	0.36619
Ccajan_32716_c0_g1_i4	30.3432	0.05	606.865	9.24523	0.00236056	0.36619
Ccajan_35110_c0_g1_i1	184.794	27.1624	6.80332	2.76624	0.00236281	0.36619
Ccajan_25130_c0_g1_i1	1.65098	115.631	0.014278	-6.13006	0.00236315	0.36619
Ccajan_37585_c0_g1_i1	107.308	11.2126	9.57033	3.25857	0.0023638	0.36619
Ccajan_81430_c0_g1_i1	3.95851	598.931	0.00660929	-7.24129	0.002369	0.366256
Ccajan_27609_c0_g1_i1	9.31113	1456.15	0.00639434	-7.28899	0.00236945	0.366256
Ccajan_52157_c0_g1_i1	3.497	85.6399	0.0408338	-4.61409	0.00241165	0.372369
Ccajan_89839_c0_g1_i1	5.14798	357.465	0.0144013	-6.11765	0.0024179	0.372748
Ccajan_36753_c0_g2_i3	90.1323	7.18683	12.5413	3.64862	0.00241943	0.372748
Ccajan_36765_c0_g1_i1	30.4669	0.05	609.338	9.2511	0.00243418	0.37461
Ccajan_5903_c0_g1_i1	30.7238	0.05	614.475	9.26321	0.00244031	0.375141
Ccajan_44557_c0_g1_i1	1.97926	303.077	0.00653054	-7.25858	0.00245187	0.376456
Ccajan_502_c0_g2_i1	2.76904	554.963	0.0049896	-7.64686	0.00245423	0.376456
Ccajan_46867_c0_g1_i1	149.199	22.8937	6.51704	2.70422	0.00245742	0.376534
Ccajan_37580_c0_g1_i2	82.339	3.59342	22.9138	4.51815	0.00247656	0.379051
Ccajan_37100_c0_g1_i1	75.2213	6.7096	11.211	3.48684	0.00248474	0.379889
Ccajan_38400_c0_g1_i4	45.7488	0.05	914.977	9.83759	0.00249322	0.380769
Ccajan_84391_c0_g1_i1	1.84603	42.5452	0.0433898	-4.5265	0.0024962	0.380811
Ccajan_33602_c0_g1_i2	0.05	25.0641	0.00199488	-8.96948	0.00249989	0.380959
Ccajan_28812_c0_g2_i1	255.772	44.175	5.78996	2.53355	0.00251368	0.382644
Ccajan_36256_c0_g3_i1	0.05	24.3166	0.00205621	-8.9258	0.00252234	0.383545
Ccajan_82616_c0_g1_i1	2.84045	396.805	0.0071583	-7.12617	0.00252781	0.383961
Ccajan_3951_c0_g3_i1	49.8693	1194.85	0.0417368	-4.58254	0.00255303	0.387188
Ccajan_38508_c3_g1_i2	0.05	23.569	0.00212143	-8.88075	0.0025573	0.387188
Ccajan_2425_c0_g1_i1	14.9824	5057.9	0.00296218	-8.39912	0.00255734	0.387188
Ccajan_16455_c0_g2_i1	7.62924	109.164	0.0698878	-3.83881	0.00256298	0.387624
Ccajan_30437_c0_g1_i1	55.1719	3657.95	0.0150827	-6.05096	0.00257038	0.388324
Ccajan_30663_c0_g2_i1	51.1206	3.3143	15.4242	3.94713	0.00259299	0.390983
Ccajan_84233_c0_g1_i1	6.33745	617.448	0.010264	-6.60627	0.00259356	0.390983
Ccajan_37330_c0_g1_i6	30.6833	0.05	613.665	9.26131	0.00259764	0.391177
Ccajan_26961_c0_g1_i1	37.0612	0.828576	44.7288	5.48313	0.00260669	0.391917
Ccajan_38206_c2_g2_i4	3.497	55.334	0.0631981	-3.98397	0.00260814	0.391917
Ccajan_33143_c0_g2_i1	30.0054	0.05	600.107	9.22908	0.00263702	0.395832
Ccajan_37641_c0_g1_i7	116.507	20.7144	5.62447	2.49172	0.0026531	0.39782
Ccajan_26734_c0_g1_i1	7.45552	929.594	0.00802018	-6.96215	0.00266078	0.398151
Ccajan_63298_c0_g1_i1	3.66114	293.728	0.0124644	-6.32604	0.00266098	0.398151
Ccajan_36785_c1_g2_i2	131.335	25.6858	5.11314	2.35421	0.00267648	0.400042
Ccajan_37791_c0_g1_i2	370.576	6.51149	56.911	5.83064	0.00269904	0.402985
Ccajan_14608_c0_g2_i1	0.05	23.6861	0.00211094	-8.8879	0.00270775	0.403855
Ccajan_37497_c0_g1_i1	102.971	11.0145	9.34873	3.22477	0.00271525	0.404544
Ccajan_17817_c0_g1_i1	30.129	0.05	602.58	9.23501	0.00273095	0.406451
Ccajan_30052_c0_g1_i4	14.4804	1284.14	0.0112764	-6.47056	0.00273519	0.40665
Ccajan_20459_c0_g1_i1	6.50159	898.181	0.00723862	-7.11007	0.00275721	0.409302
Ccajan_73709_c0_g1_i1	0.758875	367.274	0.00206624	-8.91878	0.00275887	0.409302
Ccajan_5384_c0_g1_i1	16.3265	164.417	0.0992991	-3.33208	0.00276632	0.40975
Ccajan_37632_c1_g1_i1	38.2389	0.05	764.779	9.5789	0.00276773	0.40975
Ccajan_47215_c0_g1_i1	2.57399	364.166	0.00706818	-7.14445	0.00277154	0.409882
Ccajan_20833_c1_g1_i1	3.52792	480.896	0.00733613	-7.09076	0.00278117	0.410871
Ccajan_32096_c0_g1_i2	68.5343	303.201	0.226036	-2.14538	0.0028047	0.413238
Ccajan_36841_c0_g1_i11	0.05	23.3709	0.00213941	-8.86857	0.00280698	0.413238
Ccajan_34970_c0_g2_i1	108.253	12.0412	8.99021	3.16835	0.00280772	0.413238
Ccajan_35750_c0_g1_i4	30.4477	0.05	608.954	9.25019	0.00280898	0.413238
Ccajan_68649_c0_g1_i1	8.31671	1382.98	0.00601363	-7.37755	0.00281776	0.414095
Ccajan_34184_c0_g2_i1	29.9958	0.05	599.916	9.22862	0.00282248	0.414355
Ccajan_37177_c0_g7_i1	0.05	61.4044	0.000814274	-10.2622	0.00283902	0.416348
Ccajan_36745_c0_g1_i2	30.0267	0.05	600.534	9.2301	0.00285007	0.41753
Ccajan_37279_c1_g3_i1	70.473	16307.9	0.00432141	-7.85428	0.00286352	0.419063
Ccajan_37080_c0_g4_i1	36.086	0.513345	70.2957	6.13536	0.00286849	0.419352
Ccajan_34934_c0_g1_i1	192.314	31.1072	6.1823	2.62814	0.00287258	0.419514
Ccajan_38206_c2_g1_i2	6.63482	70.5001	0.0941108	-3.4095	0.00288348	0.420667
Ccajan_31051_c0_g2_i1	11.4236	291.017	0.0392541	-4.67101	0.00289013	0.421198
Ccajan_27408_c0_g1_i2	43.7696	0.05	875.392	9.77379	0.00291153	0.423877
Ccajan_16781_c0_g1_i1	62.1829	0.05	1243.66	10.2804	0.00292648	0.425611
Ccajan_87754_c0_g1_i1	4.06083	615.782	0.00659459	-7.2445	0.00294293	0.42756
Ccajan_25508_c0_g1_i2	382.401	76.426	5.00355	2.32295	0.00295067	0.428241
Ccajan_28820_c0_g3_i1	29.9244	0.05	598.488	9.22518	0.00297707	0.431627
Ccajan_37985_c1_g4_i1	93.3437	484.938	0.192486	-2.37718	0.00301059	0.436035
Ccajan_28906_c0_g2_i1	30.6619	1116.85	0.0274539	-5.18684	0.00301917	0.436826
Ccajan_34209_c0_g1_i5	0.05	24.6679	0.00202692	-8.94649	0.00302949	0.437732
Ccajan_32001_c1_g1_i2	222.132	965.148	0.230153	-2.11933	0.00303167	0.437732
Ccajan_35483_c0_g2_i2	29.9862	0.05	599.724	9.22816	0.00304212	0.438788
Ccajan_35061_c0_g1_i5	29.0205	0.05	580.411	9.18093	0.00305046	0.43954
Ccajan_59481_c0_g1_i1	4.55325	81.2081	0.0560689	-4.15666	0.00309525	0.445002
Ccajan_37753_c0_g1_i2	69.8047	8.28576	8.42466	3.07462	0.0030977	0.445002
Ccajan_3851_c0_g1_i2	29.0824	0.05	581.647	9.184	0.00309789	0.445002
Ccajan_66056_c0_g1_i1	399.935	117.153	3.41378	1.77137	0.00311007	0.446294
Ccajan_38413_c1_g1_i2	70.4069	0.05	1408.14	10.4596	0.0031188	0.447043
Ccajan_19958_c0_g1_i1	352.69	77.7231	4.53778	2.18199	0.00312444	0.447043
Ccajan_37791_c0_g1_i1	88.8032	0.05	1776.06	10.7945	0.00312486	0.447043
Ccajan_44745_c0_g1_i1	3.76346	203.675	0.0184777	-5.75807	0.00313317	0.447775
Ccajan_37883_c0_g1_i1	31.4016	0.05	628.033	9.2947	0.00314998	0.449719
Ccajan_37464_c0_g1_i6	36.3428	9633.68	0.00377248	-8.05027	0.00315374	0.449798
Ccajan_38032_c0_g1_i1	97.1978	11.1316	8.7317	3.12626	0.00316688	0.451213
Ccajan_22343_c0_g1_i1	92.0977	8.72687	10.5534	3.39963	0.00318128	0.452804
Ccajan_60253_c0_g1_i1	1.38452	289.379	0.00478446	-7.70743	0.00318648	0.45281
Ccajan_39080_c0_g1_i1	2.57399	504.609	0.00510096	-7.61502	0.00318778	0.45281
Ccajan_33732_c0_g1_i8	187.651	4.53911	41.3409	5.3695	0.00319658	0.453601
Ccajan_34529_c0_g1_i2	29.6888	0.05	593.777	9.21378	0.00322076	0.45657
Ccajan_77060_c0_g1_i1	17.7515	1161.97	0.015277	-6.03249	0.00322457	0.456585
Ccajan_35466_c0_g4_i5	48.5371	237.853	0.204063	-2.29291	0.0032331	0.456585
Ccajan_44179_c0_g1_i1	6.43977	1790.76	0.00359611	-8.11935	0.00323317	0.456585
Ccajan_29368_c0_g2_i1	41.0815	1.65715	24.7905	4.63171	0.00323624	0.456585
Ccajan_926_c0_g1_i1	40.846	227.253	0.179738	-2.47603	0.00323715	0.456585
Ccajan_378_c0_g3_i1	28.7541	0.05	575.082	9.16762	0.00325268	0.458314
Ccajan_90575_c0_g1_i1	116.046	3374.79	0.0343861	-4.86203	0.00325974	0.458848
Ccajan_35336_c0_g1_i4	58.2862	0.05	1165.72	10.187	0.00327245	0.459795
Ccajan_31385_c0_g1_i1	55.0813	0.05	1101.63	10.1054	0.00327303	0.459795
Ccajan_22381_c0_g1_i1	115.297	15.0402	7.66588	2.93845	0.00327934	0.459957
Ccajan_28920_c0_g4_i1	598.487	4.14288	144.462	7.17454	0.00328074	0.459957
Ccajan_22830_c0_g1_i1	50.5781	2.36861	21.3535	4.4164	0.00329238	0.460359
Ccajan_10550_c0_g1_i1	4.09174	123.052	0.0332522	-4.91041	0.00329347	0.460359
Ccajan_37096_c1_g1_i5	329.882	62.4573	5.28172	2.40101	0.00329656	0.460359
Ccajan_39622_c0_g1_i1	3.76346	228.695	0.0164563	-5.92522	0.00329675	0.460359
Ccajan_19060_c0_g1_i1	150.792	555.877	0.271269	-1.8822	0.00330682	0.46119
Ccajan_697_c0_g1_i1	112.514	566.561	0.198591	-2.33213	0.00331036	0.46119
Ccajan_44775_c0_g1_i1	4.42002	193.651	0.0228246	-5.45327	0.00331257	0.46119
Ccajan_76112_c0_g2_i1	81.6867	312.406	0.261476	-1.93525	0.00333347	0.463639
Ccajan_6722_c0_g2_i1	0.594735	229.316	0.00259351	-8.59088	0.00334131	0.463799
Ccajan_20225_c0_g1_i2	29.1037	0.05	582.074	9.18506	0.00334639	0.463799
Ccajan_24523_c0_g2_i1	29.1037	0.05	582.074	9.18506	0.00334639	0.463799
Ccajan_93152_c0_g1_i1	111.683	4978.75	0.022432	-5.4783	0.00334784	0.463799
Ccajan_73551_c0_g1_i1	2.73813	84.9285	0.0322404	-4.95499	0.00336402	0.465579
Ccajan_38135_c0_g1_i2	147.991	0.05	2959.82	11.5313	0.00338675	0.468263
Ccajan_35264_c0_g3_i1	12.5513	2222.86	0.00564645	-7.46844	0.00339426	0.46884
Ccajan_35435_c1_g1_i1	3.13782	55.9644	0.056068	-4.15668	0.00341034	0.470484
Ccajan_68908_c0_g1_i1	2.24571	277.427	0.00809478	-6.94879	0.00341288	0.470484
Ccajan_69653_c0_g1_i1	19.136	1812.82	0.0105559	-6.56581	0.00341999	0.471002
Ccajan_37518_c0_g2_i1	182.653	28.1891	6.47957	2.6959	0.0034241	0.471104
Ccajan_38388_c1_g6_i1	0.05	22.2271	0.00224951	-8.79617	0.00344015	0.472848
Ccajan_22002_c0_g1_i1	28.7136	0.05	574.272	9.16559	0.00344494	0.472967
Ccajan_71044_c0_g1_i1	4.22497	55.9732	0.075482	-3.72772	0.00344776	0.472967
Ccajan_87426_c0_g1_i1	8.52134	872.26	0.00976926	-6.67753	0.00346772	0.475241
Ccajan_28095_c0_g1_i1	29.2273	0.05	584.547	9.19117	0.00348985	0.477806
Ccajan_36675_c0_g3_i1	44.2172	0.05	884.344	9.78846	0.0035017	0.478961
Ccajan_26785_c0_g4_i1	151.568	26.208	5.78329	2.53189	0.0035239	0.481528
Ccajan_37770_c0_g8_i1	143.373	32.3145	4.4368	2.14952	0.00353358	0.482381
Ccajan_47091_c0_g1_i1	33.5024	1153.43	0.0290458	-5.10553	0.00353942	0.482708
Ccajan_55991_c0_g1_i1	3.52792	50.912	0.0692944	-3.85112	0.00355517	0.484338
Ccajan_93678_c0_g1_i1	3.89669	417.996	0.00932231	-6.7451	0.00355829	0.484338
Ccajan_40678_c0_g1_i1	4.3582	61.8455	0.0704691	-3.82686	0.00358571	0.487312
Ccajan_30751_c0_g1_i1	83.6499	7.18683	11.6393	3.54094	0.00358788	0.487312
Ccajan_35602_c2_g2_i3	48.9197	208.124	0.235051	-2.08895	0.00359056	0.487312
Ccajan_40419_c0_g1_i1	2.87136	239.268	0.0120006	-6.38075	0.00360505	0.488805
Ccajan_37274_c1_g4_i7	175.327	43.9145	3.99245	1.99728	0.00362476	0.490586
Ccajan_11720_c0_g1_i1	14.911	740.463	0.0201374	-5.63398	0.00362555	0.490586
Ccajan_12116_c0_g1_i1	18.3153	2406.6	0.00761043	-7.03781	0.00363176	0.490586
Ccajan_48533_c0_g1_i1	1.35361	192.265	0.00704035	-7.15014	0.00363218	0.490586
Ccajan_87776_c0_g1_i1	43.7269	226.91	0.192706	-2.37553	0.00363694	0.490756
Ccajan_94919_c0_g1_i1	3.36378	50.2815	0.0668989	-3.90187	0.00364411	0.491251
Ccajan_30681_c2_g1_i1	601.046	14.3737	41.8158	5.38598	0.00365861	0.492732
Ccajan_37879_c6_g6_i2	28.1903	0.05	563.805	9.13905	0.00367348	0.494259
Ccajan_3459_c0_g1_i1	56.7301	3.08007	18.4185	4.20308	0.00369448	0.496608
Ccajan_33855_c0_g1_i5	7.42461	66.5192	0.111616	-3.16338	0.00369972	0.496837
Ccajan_30706_c0_g1_i1	39.3165	1.65715	23.7254	4.56836	0.00370908	0.497616
Ccajan_30578_c0_g1_i1	76.1731	6.16014	12.3655	3.62825	0.00372117	0.498762
Ccajan_22835_c0_g2_i1	16.2241	96.2396	0.168581	-2.56849	0.00373473	0.499336
Ccajan_33105_c0_g1_i2	28.2521	0.05	565.042	9.14221	0.00373614	0.499336
Ccajan_38508_c3_g1_i1	28.2521	0.05	565.042	9.14221	0.00373614	0.499336
Ccajan_76267_c0_g1_i1	872.45	229.045	3.80908	1.92944	0.00377384	0.503894
Ccajan_38411_c0_g3_i4	47.7259	3.3143	14.4	3.848	0.00378178	0.504474
Ccajan_73507_c0_g1_i1	8.84962	1203.07	0.00735588	-7.08689	0.00380481	0.507063
Ccajan_93175_c0_g1_i1	6.5325	476.167	0.0137189	-6.18769	0.00382066	0.508693
Ccajan_36958_c1_g1_i6	28.7967	0.05	575.935	9.16976	0.00382595	0.508913
Ccajan_37543_c0_g2_i4	89.1475	373.909	0.23842	-2.06842	0.0038663	0.513792
Ccajan_37436_c0_g1_i2	28.3757	0.05	567.514	9.14851	0.00388015	0.514774
Ccajan_37927_c0_g1_i4	0.05	45.0485	0.00110992	-9.81533	0.00388103	0.514774
Ccajan_27568_c0_g1_i1	1.38452	33.1606	0.041752	-4.58201	0.00389313	0.515891
Ccajan_52550_c0_g1_i1	0.594735	32.4042	0.0183536	-5.76779	0.00389828	0.516085
Ccajan_19515_c0_g1_i1	27.6669	0.05	553.339	9.11202	0.00392464	0.519085
Ccajan_8159_c0_g1_i1	4.38911	225.182	0.0194914	-5.68102	0.00393685	0.52021
Ccajan_7018_c0_g1_i1	41.1956	874.466	0.0471094	-4.40784	0.00394262	0.520482
Ccajan_19903_c0_g1_i1	21.1248	1388.65	0.0152125	-6.0386	0.00396587	0.523058
Ccajan_71165_c0_g1_i1	1.94834	334.842	0.0058187	-7.42509	0.00396981	0.523086
Ccajan_38206_c2_g2_i8	14.5113	94.4566	0.15363	-2.70247	0.00397993	0.52391
Ccajan_83966_c0_g1_i1	1.05624	490.47	0.00215353	-8.85908	0.00398354	0.52391
Ccajan_91660_c0_g1_i1	2.27662	83.9018	0.0271344	-5.20373	0.00400845	0.526693
Ccajan_37830_c0_g1_i1	92.4995	400.27	0.231093	-2.11346	0.00402012	0.527732
Ccajan_34386_c0_g1_i3	162.216	16.427	9.87493	3.30377	0.00412411	0.540875
Ccajan_21832_c0_g3_i1	154.932	623.2	0.248607	-2.00806	0.00414469	0.543067
Ccajan_13501_c0_g1_i1	27.6264	0.05	552.529	9.10991	0.00415329	0.543686
Ccajan_25313_c0_g2_i1	27.6573	0.05	553.147	9.11152	0.00418972	0.547943
Ccajan_37279_c1_g1_i1	3.66114	1029.4	0.00355657	-8.1353	0.00419637	0.548302
Ccajan_38206_c2_g2_i7	36.7329	192.381	0.190939	-2.38882	0.00420063	0.548347
Ccajan_27359_c0_g2_i1	65.2706	317.972	0.205272	-2.28439	0.00425612	0.555073
Ccajan_16475_c0_g2_i1	128.259	15.9137	8.05968	3.01072	0.00426909	0.556247
Ccajan_35750_c0_g1_i1	195.099	0.05	3901.98	11.93	0.00427629	0.556668
Ccajan_92726_c0_g1_i1	9.13741	1103.06	0.00828366	-6.91552	0.00431406	0.561064
Ccajan_1405_c0_g3_i1	80.5409	10.5373	7.64344	2.93422	0.00432588	0.56208
Ccajan_5188_c0_g1_i1	10.4292	499.457	0.0208811	-5.58166	0.00434299	0.56378
Ccajan_87852_c0_g1_i1	1.18947	144.397	0.00823752	-6.92357	0.00436465	0.565582
Ccajan_59976_c0_g1_i1	14.2236	817.611	0.0173965	-5.84506	0.00436494	0.565582
Ccajan_11334_c0_g1_i1	12.5417	1213.45	0.0103355	-6.59624	0.00437441	0.565821
Ccajan_37616_c0_g1_i1	111.062	15.0402	7.38433	2.88447	0.00437485	0.565821
Ccajan_89713_c0_g1_i1	3.36378	148.503	0.0226512	-5.46427	0.0043918	0.567046
Ccajan_34483_c0_g1_i1	5.41444	65.2408	0.0829916	-3.59089	0.00439602	0.567046
Ccajan_21994_c0_g1_i1	27.3291	0.05	546.581	9.09429	0.00439893	0.567046
Ccajan_37263_c0_g2_i1	122.966	16.346	7.5227	2.91125	0.00440051	0.567046
Ccajan_19461_c0_g2_i2	5.35262	1591.74	0.00336274	-8.21615	0.00441135	0.567921
Ccajan_33910_c0_g1_i1	77.9999	7.30395	10.6791	3.41672	0.00443025	0.569832
Ccajan_36483_c0_g1_i2	27.1031	0.05	542.062	9.08231	0.00443508	0.56993
Ccajan_31471_c0_g1_i3	27.134	0.05	542.68	9.08396	0.0044707	0.573751
Ccajan_44829_c0_g1_i1	2.08157	227.191	0.00916223	-6.77009	0.00447622	0.573751
Ccajan_48979_c0_g1_i1	5.54767	369.894	0.014998	-6.05909	0.00448218	0.573751
Ccajan_66250_c0_g2_i1	93.9128	17.4001	5.39726	2.43223	0.00448432	0.573751
Ccajan_59786_c0_g1_i1	5.44535	73.9042	0.0736812	-3.76256	0.00448731	0.573751
Ccajan_84046_c0_g1_i1	7.39369	355.808	0.02078	-5.58866	0.00448937	0.573751
Ccajan_29727_c0_g1_i6	72.8829	9.94291	7.33013	2.87384	0.00452376	0.576949
Ccajan_37347_c0_g1_i1	102.294	12.5545	8.14795	3.02644	0.00452519	0.576949
Ccajan_55694_c0_g9_i1	6315.32	76.588	82.4583	6.36559	0.00452674	0.576949
Ccajan_36546_c0_g1_i1	47.3572	421.778	0.11228	-3.15483	0.00453867	0.577479
Ccajan_28945_c0_g1_i1	120.456	14.3737	8.38036	3.06701	0.00453993	0.577479
Ccajan_10112_c0_g1_i1	3.76346	334.689	0.0112447	-6.47462	0.00454325	0.577479
Ccajan_63123_c0_g1_i1	3.79437	347.316	0.0109249	-6.51624	0.00457941	0.581433
Ccajan_33473_c0_g1_i2	26.9699	0.05	539.398	9.07521	0.00458265	0.581433
Ccajan_37734_c0_g2_i6	0.05	31.2692	0.00159902	-9.2886	0.00459891	0.582716
Ccajan_38135_c0_g1_i1	91.8399	358.75	0.255999	-1.96579	0.00460108	0.582716
Ccajan_36668_c0_g2_i1	34.5895	465.026	0.0743819	-3.7489	0.00460798	0.582837
Ccajan_36584_c0_g1_i1	271.651	50.2629	5.40461	2.43419	0.00461035	0.582837
Ccajan_14576_c0_g1_i1	15.8436	720.812	0.0219803	-5.50765	0.00461677	0.582903
Ccajan_22561_c0_g1_i4	36.4238	0.05	728.476	9.50874	0.00462699	0.582903
Ccajan_35846_c0_g2_i1	56.63	0.05	1132.6	10.1454	0.00462835	0.582903
Ccajan_59186_c0_g1_i1	28.4567	3596.56	0.0079122	-6.9817	0.00463061	0.582903
Ccajan_4442_c0_g1_i1	6.071	802.868	0.00756164	-7.04709	0.00463166	0.582903
Ccajan_26912_c0_g1_i2	538.928	141.379	3.81194	1.93052	0.004674	0.587269
Ccajan_45921_c1_g1_i1	3100.9	937.679	3.307	1.72552	0.00467473	0.587269
Ccajan_87383_c0_g1_i1	8.22398	956.505	0.00859794	-6.86179	0.00468328	0.587817
Ccajan_22589_c0_g1_i1	88.4557	417.544	0.211848	-2.2389	0.00468783	0.587861
Ccajan_36162_c0_g1_i4	0.05	21.9118	0.00228187	-8.77557	0.00469402	0.588112
Ccajan_38504_c0_g3_i2	22.0169	125.059	0.176052	-2.50592	0.00469904	0.588215
Ccajan_24434_c0_g1_i2	54.3394	278.408	0.195179	-2.35713	0.0047033	0.588223
Ccajan_33057_c0_g1_i1	152.767	629.532	0.242668	-2.04294	0.00470937	0.588457
Ccajan_36300_c0_g5_i19	93.7956	0.05	1875.91	10.8734	0.00471428	0.588546
Ccajan_37626_c0_g1_i1	189.214	35.7634	5.29073	2.40347	0.00472603	0.58915
Ccajan_80682_c0_g1_i1	1.38452	67.4835	0.0205164	-5.60708	0.00472752	0.58915
Ccajan_18580_c0_g1_i1	5.50717	677.889	0.008124	-6.94359	0.00473206	0.589191
Ccajan_31898_c0_g1_i3	219.173	53.5148	4.09555	2.03406	0.00473627	0.589193
Ccajan_31116_c0_g1_i1	26.5798	0.05	531.596	9.05419	0.00474532	0.589418
Ccajan_37477_c0_g1_i2	33.852	0.513345	65.9439	6.04317	0.00474649	0.589418
Ccajan_88272_c0_g1_i1	12.0397	1460.39	0.00824413	-6.92242	0.00477364	0.592265
Ccajan_38101_c0_g1_i3	27.1244	0.05	542.489	9.08345	0.00479033	0.593811
Ccajan_37736_c0_g2_i1	13.4029	2430.64	0.00551412	-7.50265	0.00480428	0.594593
Ccajan_1467_c0_g2_i1	37.9533	1.65715	22.9027	4.51745	0.00480512	0.594593
Ccajan_74850_c0_g1_i1	3.16873	149.017	0.0212642	-5.55543	0.00482681	0.59675
Ccajan_38153_c1_g1_i1	55.4096	0.05	1108.19	10.114	0.00483553	0.5973
Ccajan_34264_c0_g1_i3	1.38452	35.0071	0.0395498	-4.66019	0.00487714	0.601911
Ccajan_35613_c0_g2_i1	2.67631	50.5968	0.0528949	-4.24073	0.00490099	0.604321
Ccajan_35836_c1_g1_i1	45.7798	0.05	915.595	9.83857	0.00491671	0.605195
Ccajan_33408_c0_g1_i1	45.7798	0.05	915.595	9.83857	0.00491671	0.605195
Ccajan_32209_c0_g1_i1	27.4431	0.05	548.863	9.1003	0.00493796	0.607278
Ccajan_35414_c0_g1_i1	104.17	12.4374	8.37558	3.06619	0.00495336	0.607912
Ccajan_24566_c0_g1_i1	5.94735	72.3827	0.0821653	-3.60533	0.00495415	0.607912
Ccajan_13738_c0_g1_i1	4.19406	59.594	0.0703772	-3.82875	0.00495612	0.607912
Ccajan_33057_c0_g2_i2	65.6011	307.57	0.213288	-2.22912	0.00496956	0.609027
Ccajan_31688_c0_g2_i2	4.75788	105.886	0.0449341	-4.47605	0.00498662	0.609957
Ccajan_34001_c0_g1_i1	73.7345	7.42106	9.93584	3.31264	0.00498853	0.609957
Ccajan_10186_c0_g1_i1	22.2024	512.372	0.0433326	-4.5284	0.0049902	0.609957
Ccajan_33647_c0_g2_i1	26.5393	0.05	530.786	9.05199	0.00501741	0.612749
Ccajan_37181_c1_g2_i8	0.05	21.4346	0.00233268	-8.7438	0.00502954	0.613696
Ccajan_37967_c0_g1_i3	4.46051	56.4504	0.0790165	-3.6617	0.00504019	0.61446
Ccajan_2380_c0_g2_i1	7.49601	943.635	0.00794376	-6.97596	0.00504851	0.61494
Ccajan_29101_c0_g1_i1	8.68548	886.815	0.00979402	-6.67388	0.00507022	0.617048
Ccajan_26459_c0_g1_i2	3.98942	50.0834	0.0796556	-3.65008	0.00508746	0.61861
Ccajan_7391_c0_g1_i1	5.57858	763.484	0.00730674	-7.09656	0.00509625	0.619026
Ccajan_92733_c0_g1_i1	2.30753	53.8301	0.042867	-4.54399	0.00510382	0.619026
Ccajan_37727_c0_g1_i3	152.35	23.9203	6.36908	2.67108	0.00510413	0.619026
Ccajan_56402_c0_g1_i1	1.38452	132.833	0.010423	-6.58408	0.00512491	0.620638
Ccajan_38097_c0_g2_i4	26.858	0.05	537.16	9.06921	0.0051274	0.620638
Ccajan_37909_c0_g2_i2	372.393	1251.77	0.297492	-1.74908	0.0051307	0.620638
Ccajan_37083_c0_g1_i2	46.8861	2.05338	22.8336	4.51309	0.00513732	0.620784
Ccajan_31435_c1_g1_i2	228.759	44.8055	5.1056	2.35208	0.00514077	0.620784
Ccajan_1420_c0_g2_i1	264.618	11.9241	22.1919	4.47196	0.00515402	0.621849
Ccajan_32296_c0_g1_i2	26.8889	0.05	537.778	9.07087	0.00518106	0.624574
Ccajan_82192_c0_g1_i1	1.22038	34.0614	0.0358289	-4.80273	0.0052002	0.626308
Ccajan_37404_c0_g1_i2	64.742	0.05	1294.84	10.3386	0.00520438	0.626308
Ccajan_37464_c0_g1_i5	35.5221	10918.6	0.00325337	-8.26385	0.00522226	0.627921
Ccajan_60212_c0_g1_i1	3.69206	44.3283	0.083289	-3.58573	0.00523114	0.628449
Ccajan_37226_c0_g6_i6	101.754	0.05	2035.08	10.9909	0.00523792	0.628725
Ccajan_20298_c0_g1_i1	838.389	3162.16	0.265132	-1.91522	0.00526219	0.631098
Ccajan_34614_c0_g1_i1	67.3043	5.44868	12.3524	3.62672	0.00527099	0.631613
Ccajan_29961_c0_g1_i1	95.9103	330.895	0.289851	-1.78662	0.00527925	0.632063
Ccajan_37466_c3_g2_i6	189.476	8.21352	23.0687	4.52787	0.00529403	0.633292
Ccajan_37885_c0_g1_i4	66.9185	238.492	0.28059	-1.83346	0.00532303	0.636218
Ccajan_91238_c0_g1_i1	11.4759	1557.5	0.00736813	-7.08449	0.00533112	0.636642
Ccajan_35344_c0_g3_i4	8.18348	68.0144	0.12032	-3.05505	0.00533731	0.636839
Ccajan_15390_c0_g1_i1	4.09174	1407.71	0.00290667	-8.42642	0.00536914	0.639654
Ccajan_33865_c0_g4_i1	27.9046	0.05	558.093	9.12436	0.00537003	0.639654
Ccajan_37028_c1_g2_i4	26.0469	0.05	520.937	9.02497	0.0054071	0.642714
Ccajan_35961_c0_g1_i4	4.85061	66.7983	0.0726158	-3.78357	0.0054088	0.642714
Ccajan_33978_c0_g1_i3	26.3037	0.05	526.075	9.03912	0.00540947	0.642714
Ccajan_67867_c0_g1_i1	1.84603	336.77	0.00548158	-7.51119	0.00543458	0.645151
Ccajan_22622_c0_g1_i1	26.0778	0.05	521.555	9.02668	0.00545055	0.646499
Ccajan_59416_c0_g1_i1	7.29138	248.112	0.0293875	-5.08866	0.00548972	0.65016
Ccajan_35467_c0_g2_i4	157.394	39.1412	4.02119	2.00762	0.00549069	0.65016
Ccajan_15036_c0_g2_i1	349.266	65.1948	5.35726	2.4215	0.00550707	0.651549
Ccajan_57037_c0_g1_i1	283.202	48.8313	5.7996	2.53595	0.0055176	0.652244
Ccajan_37564_c1_g3_i9	212.002	56.5051	3.75191	1.90762	0.00553366	0.653592
Ccajan_30863_c0_g1_i1	50.3735	2.88196	17.4789	4.12754	0.0055462	0.654522
Ccajan_45116_c0_g1_i1	1.05624	41.9509	0.0251781	-5.31169	0.00555714	0.655261
Ccajan_28906_c0_g3_i1	6.60391	70.0951	0.0942135	-3.40792	0.00557189	0.656449
Ccajan_21170_c0_g3_i1	19.6071	117.945	0.16624	-2.58866	0.00557781	0.656593
Ccajan_36889_c0_g1_i1	25.6568	0.05	513.135	9.0032	0.00560466	0.659201
Ccajan_19046_c0_g1_i1	72.5546	6.16014	11.7781	3.55803	0.00561314	0.659645
Ccajan_7809_c0_g1_i1	363.698	45.1744	8.05098	3.00917	0.00562381	0.660107
Ccajan_12172_c0_g2_i1	29.5865	0.05	591.73	9.2088	0.0056271	0.660107
Ccajan_86703_c0_g1_i1	14.8087	124.556	0.118892	-3.07227	0.00563595	0.660107
Ccajan_36185_c0_g1_i5	188.442	48.3004	3.90145	1.96401	0.00563602	0.660107
Ccajan_35794_c0_g1_i1	164.409	26.8472	6.1239	2.61445	0.00564061	0.660107
Ccajan_33485_c0_g1_i1	111.655	16.8955	6.60854	2.72433	0.00564641	0.660235
Ccajan_2982_c0_g1_i1	11.4759	255.731	0.0448747	-4.47795	0.00567839	0.663382
Ccajan_30123_c0_g4_i2	25.9755	0.05	519.509	9.02101	0.00568279	0.663382
Ccajan_27957_c0_g1_i1	19.9567	363.67	0.0548758	-4.18769	0.00570285	0.664653
Ccajan_18941_c0_g3_i1	26.2323	0.05	524.647	9.0352	0.00570316	0.664653
Ccajan_84572_c0_g1_i1	3.79437	48.7864	0.0777752	-3.68455	0.00573503	0.667812
Ccajan_33473_c0_g1_i3	0.05	20.9213	0.00238991	-8.70883	0.00574508	0.668427
Ccajan_79728_c0_g1_i1	3.23055	97.24	0.0332224	-4.9117	0.0057852	0.672537
Ccajan_36747_c0_g2_i5	35.8526	0.05	717.051	9.48593	0.0057978	0.673443
Ccajan_35258_c0_g1_i2	76.8296	16066.5	0.00478197	-7.70818	0.0058113	0.674453
Ccajan_1635_c0_g2_i1	26.5201	0.05	530.402	9.05094	0.00581695	0.67455
Ccajan_32888_c2_g3_i1	96.0497	469.176	0.20472	-2.28828	0.00582384	0.674791
Ccajan_37461_c0_g2_i9	68.2774	5.6468	12.0913	3.5959	0.00585624	0.677985
Ccajan_35710_c0_g3_i2	25.5854	0.05	511.707	8.99917	0.00587652	0.679771
Ccajan_34647_c0_g1_i1	83.9569	9.98779	8.40595	3.07141	0.00589303	0.68089
Ccajan_23473_c0_g3_i1	2.6049	50.831	0.0512463	-4.28641	0.00589946	0.68089
Ccajan_32055_c0_g1_i1	45.2873	0.828576	54.6569	5.77233	0.00590077	0.68089
Ccajan_37291_c0_g2_i2	61.0809	0.05	1221.62	10.2546	0.00591605	0.682002
Ccajan_91210_c0_g1_i1	5.6404	100.833	0.0559378	-4.16003	0.00592412	0.682002
Ccajan_28932_c0_g2_i2	67.057	7.22295	9.28388	3.21473	0.005925	0.682002
Ccajan_35994_c0_g2_i1	38.579	285.028	0.135352	-2.88522	0.0059304	0.682064
Ccajan_12174_c0_g2_i1	425.509	1771.13	0.240248	-2.05741	0.00593752	0.682323
Ccajan_55110_c0_g1_i1	5.67131	57.7387	0.0982237	-3.34778	0.00594741	0.6829
Ccajan_33139_c0_g2_i5	42.1591	1.54004	27.3754	4.77481	0.00596073	0.68387
Ccajan_38217_c3_g4_i16	28.3661	0.05	567.323	9.14803	0.00596768	0.683987
Ccajan_36357_c0_g1_i1	347.598	51.722	6.7205	2.74857	0.00597151	0.683987
Ccajan_22194_c0_g1_i6	25.9041	0.05	518.081	9.01703	0.00598706	0.684695
Ccajan_86936_c0_g1_i1	11.5259	512.994	0.022468	-5.47599	0.00598747	0.684695
Ccajan_37109_c0_g4_i1	1195.46	293.815	4.06874	2.02458	0.00601221	0.686965
Ccajan_38183_c0_g2_i1	82.9102	14.9144	5.55908	2.47485	0.00602136	0.68745
Ccajan_7559_c0_g1_i1	7.39369	119.936	0.0616472	-4.01982	0.00602705	0.687539
Ccajan_36660_c1_g1_i4	7.4651	68.6087	0.108807	-3.20016	0.00606291	0.691068
Ccajan_83383_c0_g1_i1	3.9276	53.3977	0.0735537	-3.76506	0.0060944	0.69406
Ccajan_7629_c0_g2_i1	14.7469	623.923	0.0236358	-5.40289	0.00609906	0.69406
Ccajan_3511_c0_g1_i1	557.058	173.974	3.20197	1.67896	0.00611416	0.695215
Ccajan_88078_c0_g1_i1	1.35361	244.312	0.0055405	-7.49577	0.00612415	0.695538
Ccajan_53744_c0_g1_i1	3.36378	276.32	0.0121735	-6.36011	0.00612693	0.695538
Ccajan_34927_c0_g1_i1	25.2571	0.05	505.142	8.98054	0.00618191	0.701211
Ccajan_70164_c0_g1_i1	7.66015	683.184	0.0112124	-6.47876	0.00621874	0.703887
Ccajan_84085_c0_g1_i1	4.46051	59.5579	0.0748938	-3.73901	0.00622005	0.703887
Ccajan_37902_c0_g2_i1	93.8958	10.2669	9.14549	3.19306	0.00622055	0.703887
Ccajan_36785_c1_g1_i5	93.6603	15.7429	5.94935	2.57273	0.00623394	0.704833
Ccajan_35091_c0_g1_i1	67.1284	5.6468	11.8879	3.57142	0.00625714	0.706885
Ccajan_17424_c0_g1_i1	26.8676	766.716	0.0350424	-4.83476	0.00627114	0.707897
Ccajan_37598_c0_g2_i1	25.5758	0.05	511.515	8.99863	0.00628754	0.708833
Ccajan_48207_c0_g1_i1	2.1434	355.277	0.00603302	-7.3729	0.00628955	0.708833
Ccajan_84874_c0_g1_i1	5.07658	391.905	0.0129536	-6.27051	0.00630973	0.710515
Ccajan_17358_c0_g1_i1	63.1773	0.05	1263.55	10.3033	0.00631631	0.710515
Ccajan_25151_c0_g2_i1	847.537	16.5715	51.1442	5.6765	0.00631968	0.710515
Ccajan_31560_c0_g2_i1	25.3498	0.05	506.996	8.98583	0.00633128	0.711249
Ccajan_37745_c0_g1_i1	232.403	19.8585	11.703	3.5488	0.00634398	0.712106
Ccajan_33352_c0_g5_i1	96.7916	1.65715	58.4084	5.8681	0.00635218	0.712456
Ccajan_34303_c0_g2_i2	27.6552	535.427	0.0516507	-4.27507	0.00636952	0.71383
Ccajan_4562_c0_g1_i1	59.6825	356.033	0.167632	-2.57663	0.00637805	0.714116
Ccajan_3813_c0_g1_i1	7.38411	59.6389	0.123814	-3.01376	0.00638227	0.714116
Ccajan_29368_c0_g3_i1	276.459	936.431	0.295227	-1.76011	0.0063911	0.714534
Ccajan_12865_c0_g1_i1	13.2196	77.5249	0.17052	-2.55199	0.00640394	0.715399
Ccajan_18580_c0_g2_i1	2.70722	105.093	0.0257601	-5.27872	0.00641789	0.715933
Ccajan_16351_c0_g2_i1	0.05	19.9756	0.00250306	-8.64209	0.00641963	0.715933
Ccajan_36859_c0_g1_i5	0.05	51.6957	0.000967199	-10.0139	0.00642404	0.715933
Ccajan_28906_c0_g5_i1	35.4603	443.123	0.0800237	-3.64343	0.00643141	0.716186
Ccajan_37143_c1_g2_i7	75.1616	0.05	1503.23	10.5539	0.00644383	0.716999
Ccajan_33071_c0_g1_i1	450.541	110.766	4.06749	2.02414	0.00646725	0.719034
Ccajan_35443_c0_g1_i5	25.4425	0.05	508.851	8.9911	0.00650532	0.722172
Ccajan_37814_c1_g4_i1	24.9288	0.05	498.576	8.96167	0.00650577	0.722172
Ccajan_37986_c0_g2_i3	91.8717	10.7802	8.52223	3.09123	0.00651382	0.722493
Ccajan_54491_c0_g1_i1	1.97926	39.4652	0.050152	-4.31755	0.0065242	0.723073
Ccajan_35920_c0_g4_i1	40.8055	2.48573	16.4159	4.03702	0.00655695	0.726128
Ccajan_37414_c0_g2_i3	25.4735	0.05	509.469	8.99285	0.00656947	0.72694
Ccajan_21589_c0_g1_i1	11.4449	825.131	0.0138704	-6.17184	0.00659837	0.729562
Ccajan_57231_c0_g1_i1	45.9844	2.05338	22.3945	4.48507	0.00660762	0.730009
Ccajan_36710_c0_g1_i3	61.3121	8.28576	7.3997	2.88747	0.00661534	0.730287
Ccajan_38349_c2_g2_i6	813.591	98.5622	8.25459	3.0452	0.00662821	0.731131
Ccajan_36040_c0_g1_i1	112.311	15.8327	7.09363	2.82652	0.00665034	0.732996
Ccajan_35578_c0_g2_i1	93.332	14.563	6.40884	2.68006	0.0067032	0.738242
Ccajan_3653_c0_g1_i1	31.7704	0.513345	61.889	5.95161	0.00674896	0.742537
Ccajan_26825_c0_g2_i1	30.9902	0.828576	37.4018	5.22504	0.00675279	0.742537
Ccajan_21710_c0_g1_i1	62.5869	8.28576	7.55355	2.91716	0.00676715	0.743533
Ccajan_35477_c0_g3_i1	25.5662	0.05	511.324	8.99809	0.00678267	0.744654
Ccajan_70665_c0_g1_i1	184.745	777.684	0.237558	-2.07365	0.00680646	0.746682
Ccajan_14608_c0_g1_i1	61.0574	8.28576	7.36896	2.88146	0.00681348	0.746866
Ccajan_57114_c0_g1_i1	1.35361	400.615	0.00337883	-8.20926	0.0068188	0.746866
Ccajan_36943_c1_g1_i1	53.6659	1.65715	32.3844	5.01723	0.0068397	0.748571
Ccajan_72454_c0_g1_i1	3.95851	350.351	0.0112987	-6.4677	0.00685602	0.749771
Ccajan_32074_c0_g1_i1	76.7604	3.90865	19.6386	4.29562	0.00689056	0.752962
Ccajan_38069_c0_g1_i2	582.021	0.05	11640.4	13.5069	0.00690833	0.754263
Ccajan_76860_c0_g1_i1	1.38452	404.992	0.00341864	-8.19236	0.00691529	0.754263
Ccajan_63631_c0_g1_i1	4.12265	77.0751	0.0534888	-4.22462	0.00692257	0.754263
Ccajan_45708_c0_g1_i1	756.514	229.982	3.28945	1.71785	0.00692399	0.754263
Ccajan_36781_c0_g1_i1	113.924	416.859	0.273291	-1.87149	0.00693452	0.754648
Ccajan_34312_c0_g1_i1	98.0398	6.47537	15.1404	3.92033	0.00693829	0.754648
Ccajan_30529_c1_g1_i3	25.402	0.05	508.041	8.9888	0.00694692	0.755001
Ccajan_35455_c0_g1_i1	29.2273	1027.17	0.0284543	-5.13521	0.00695583	0.755043
Ccajan_38079_c2_g8_i8	0.05	28.9006	0.00173007	-9.17495	0.00695999	0.755043
Ccajan_35298_c0_g1_i11	206.964	47.8768	4.32284	2.11198	0.0069657	0.755043
Ccajan_79889_c0_g1_i1	5.01475	145.702	0.0344178	-4.8607	0.00696885	0.755043
Ccajan_35640_c0_g1_i2	35.8408	1.02669	34.9091	5.12553	0.00698104	0.75578
Ccajan_13557_c0_g2_i1	17.0758	420.176	0.0406396	-4.62097	0.00700271	0.757538
Ccajan_8692_c0_g1_i1	1.81512	158.365	0.0114616	-6.44705	0.00701138	0.757538
Ccajan_33204_c0_g1_i2	27.6073	0.05	552.145	9.1089	0.00701769	0.757538
Ccajan_27514_c0_g1_i2	99.1557	15.7878	6.28052	2.65088	0.00701889	0.757538
Ccajan_36313_c0_g2_i3	33.8733	0.05	677.466	9.40401	0.0070259	0.757711
Ccajan_28741_c0_g2_i1	183.319	38.3662	4.77814	2.25645	0.00704897	0.759615
Ccajan_42568_c0_g5_i1	0.05	24.704	0.00202396	-8.9486	0.00707235	0.761548
Ccajan_47605_c0_g1_i1	1.68189	35.2052	0.0477739	-4.38763	0.00707941	0.761724
Ccajan_32927_c0_g1_i1	24.0985	1620.28	0.0148731	-6.07116	0.00708678	0.761932
Ccajan_86682_c0_g2_i1	35.5552	0.05	711.104	9.47392	0.00710212	0.762996
Ccajan_37879_c0_g2_i1	24.4982	0.05	489.964	8.93653	0.00712886	0.764952
Ccajan_37297_c0_g1_i1	434.84	107.767	4.03499	2.01256	0.00713124	0.764952
Ccajan_53864_c0_g1_i1	47.3668	224.974	0.210543	-2.24781	0.00715203	0.766596
Ccajan_35121_c0_g1_i1	221.92	51.7044	4.29208	2.10168	0.00721111	0.772338
Ccajan_30780_c0_g1_i2	61.99	5.13345	12.0757	3.59403	0.00723466	0.773651
Ccajan_30665_c0_g2_i1	34.97	234.944	0.148844	-2.74813	0.00724004	0.773651
Ccajan_18941_c0_g2_i1	0.05	20.2098	0.00247405	-8.65891	0.00724279	0.773651
Ccajan_68909_c0_g1_i1	15.8436	435.648	0.036368	-4.78119	0.00724544	0.773651
Ccajan_34146_c0_g2_i1	104.701	15.1212	6.92411	2.79163	0.00725218	0.773752
Ccajan_28318_c0_g1_i3	66.5528	299.689	0.222073	-2.1709	0.00725983	0.773752
Ccajan_33434_c0_g1_i2	24.3032	0.05	486.063	8.925	0.00726294	0.773752
Ccajan_32866_c0_g3_i5	25.2997	0.05	505.995	8.98298	0.00728021	0.775002
Ccajan_5124_c0_g2_i1	24.5909	0.05	491.819	8.94198	0.00729996	0.776516
Ccajan_47956_c0_g1_i1	8.2858	1266.1	0.00654433	-7.25554	0.00731156	0.777159
Ccajan_37589_c0_g4_i2	537.836	1715.71	0.313478	-1.67356	0.00734321	0.779933
Ccajan_38475_c2_g1_i1	151.087	23.1005	6.54043	2.70939	0.0073637	0.781083
Ccajan_59678_c0_g1_i1	2.30753	120.521	0.0191463	-5.70679	0.00736519	0.781083
Ccajan_33908_c0_g1_i1	107.073	15.4365	6.93635	2.79418	0.00737115	0.781124
Ccajan_37907_c0_g3_i1	24.8787	0.05	497.574	8.95877	0.00739101	0.782362
Ccajan_57193_c0_g1_i1	5.14798	404.298	0.0127331	-6.29527	0.00739399	0.782362
Ccajan_5214_c0_g1_i1	5.87595	331.888	0.0177046	-5.81973	0.0074084	0.783296
Ccajan_35712_c0_g4_i1	10.4505	65.6458	0.159196	-2.65113	0.00741851	0.783737
Ccajan_43658_c0_g1_i1	4.06083	76.7598	0.052903	-4.24051	0.00742376	0.783737
Ccajan_57183_c0_g1_i1	7.82429	2345.07	0.00333649	-8.22745	0.00743802	0.784653
Ccajan_4299_c0_g1_i1	208.418	53.7129	3.88021	1.95613	0.0074464	0.78472
Ccajan_34343_c0_g1_i6	24.139	0.05	482.78	8.91522	0.0074539	0.78472
Ccajan_38306_c1_g7_i1	25.1356	0.05	502.712	8.97359	0.00745545	0.78472
Ccajan_37390_c0_g1_i1	247.453	52.5057	4.71288	2.23661	0.0074694	0.785599
Ccajan_34508_c0_g4_i2	86.3358	14.3649	6.01019	2.58741	0.00748709	0.786869
Ccajan_48511_c0_g1_i1	375.926	95.6814	3.92894	1.97414	0.00749364	0.786967
Ccajan_31340_c0_g1_i1	24.1699	0.05	483.398	8.91707	0.00750563	0.787636
Ccajan_38509_c3_g1_i11	342.048	60.3766	5.66524	2.50214	0.00751776	0.788319
Ccajan_6084_c0_g1_i1	189.508	6263.31	0.0302568	-5.0466	0.00752461	0.788447
Ccajan_33353_c0_g1_i1	216.229	47.9578	4.50874	2.17272	0.00753412	0.788578
Ccajan_29588_c0_g1_i8	30.9806	0.513345	60.3505	5.91529	0.0075371	0.788578
Ccajan_34084_c0_g1_i1	75.9898	9.27633	8.19179	3.03418	0.00754284	0.78859
Ccajan_38364_c1_g1_i7	24.7146	0.05	494.292	8.94922	0.00757428	0.791286
Ccajan_73555_c0_g1_i1	3.30195	836.507	0.00394731	-7.98491	0.00759859	0.793235
Ccajan_37365_c0_g2_i2	47.8997	4.97145	9.63494	3.26828	0.00760647	0.793408
Ccajan_22369_c0_g2_i1	7.38411	152.275	0.0484919	-4.36611	0.00761156	0.793408
Ccajan_35521_c0_g1_i8	37.6986	0.05	753.972	9.55837	0.00761886	0.793579
Ccajan_23169_c0_g1_i1	130.36	21.7137	6.00358	2.58582	0.00763522	0.794692
Ccajan_39956_c0_g1_i1	10.491	587.844	0.0178466	-5.80821	0.00767833	0.798293
Ccajan_36300_c0_g5_i12	132.439	0.05	2648.77	11.3711	0.0076812	0.798293
Ccajan_33241_c0_g1_i1	130.752	21.5156	6.07709	2.60338	0.00769219	0.798694
Ccajan_36660_c1_g1_i5	183.293	4.62011	39.6729	5.31008	0.00769646	0.798694
Ccajan_37154_c0_g1_i1	110.896	17.607	6.29841	2.65499	0.00771702	0.800236
Ccajan_38349_c2_g1_i8	1534.89	241.786	6.34815	2.66634	0.00773451	0.801456
Ccajan_24177_c0_g2_i1	14.2641	103.364	0.137998	-2.85728	0.00775294	0.801734
Ccajan_47015_c0_g1_i1	188.813	2721.84	0.0693694	-3.84956	0.00775858	0.801734
Ccajan_38307_c0_g1_i2	24.5504	0.05	491.009	8.93961	0.00776288	0.801734
Ccajan_10270_c0_g1_i1	3.30195	194.831	0.0169478	-5.88276	0.00776443	0.801734
Ccajan_73924_c0_g1_i1	1.84603	118.153	0.0156241	-6.00008	0.00776672	0.801734
Ccajan_12227_c0_g1_i1	35.7694	1096.35	0.0326258	-4.93784	0.0077715	0.801734
Ccajan_24411_c0_g1_i1	0.05	35.3759	0.00141339	-9.46662	0.00777939	0.801958
Ccajan_36951_c0_g2_i1	104.663	13.347	7.84169	2.97117	0.00778699	0.802151
Ccajan_37339_c0_g1_i19	3.19964	43.77	0.0731011	-3.77396	0.0077989	0.802788
Ccajan_27953_c1_g2_i1	24.3245	0.05	486.49	8.92627	0.00781049	0.803392
Ccajan_37907_c0_g1_i8	24.8073	0.05	496.146	8.95462	0.00782103	0.803886
Ccajan_36518_c0_g2_i1	322.425	1169.39	0.27572	-1.85872	0.00787644	0.808414
Ccajan_35580_c0_g2_i3	24.0985	0.05	481.97	8.9128	0.00787662	0.808414
Ccajan_35880_c0_g2_i1	67.8063	6.7906	9.98531	3.31981	0.00788931	0.809124
Ccajan_35575_c0_g2_i2	28.8799	117.872	0.24501	-2.02909	0.00790466	0.810106
Ccajan_38238_c0_g1_i1	74.5317	7.70018	9.67922	3.27489	0.00791955	0.81104
Ccajan_32795_c0_g1_i5	4.15356	86.9009	0.0477966	-4.38695	0.00793134	0.811654
Ccajan_82177_c0_g1_i1	16.1719	128.581	0.125772	-2.99112	0.007981	0.81614
Ccajan_37530_c0_g2_i4	11.6901	89.7916	0.130191	-2.9413	0.00799132	0.8166
Ccajan_32406_c0_g4_i1	183.06	34.6645	5.28092	2.40079	0.00801173	0.818089
Ccajan_37098_c0_g6_i1	39.8825	1.54004	25.8971	4.69472	0.0080281	0.819165
Ccajan_90913_c0_g1_i1	647.11	155.328	4.16609	2.05869	0.00804824	0.820622
Ccajan_32987_c0_g2_i1	6.69664	200.793	0.0333509	-4.90613	0.00809552	0.824486
Ccajan_33776_c0_g1_i3	24.6741	0.05	493.482	8.94685	0.00810375	0.824486
Ccajan_94798_c0_g1_i1	7.45552	947.13	0.00787169	-6.98911	0.00810378	0.824486
Ccajan_78392_c0_g1_i1	18.8791	821.672	0.0229765	-5.4437	0.00819081	0.832495
Ccajan_38415_c1_g3_i1	52.3719	3.90865	13.399	3.74405	0.00820031	0.832495
Ccajan_38415_c1_g6_i1	52.3719	3.90865	13.399	3.74405	0.00820031	0.832495
Ccajan_26886_c0_g1_i1	42.2806	2.05338	20.5907	4.36392	0.0082088	0.832754
Ccajan_90872_c0_g1_i1	24.9192	3009	0.00828157	-6.91588	0.00822066	0.833353
Ccajan_33128_c0_g2_i1	35.2034	0.05	704.069	9.45957	0.00822803	0.833354
Ccajan_38103_c0_g5_i4	0.05	20.444	0.0024457	-8.67554	0.00823255	0.833354
Ccajan_37156_c0_g1_i1	1617.8	512.163	3.15875	1.65936	0.00825717	0.835243
Ccajan_36663_c0_g1_i1	102.593	8.33064	12.3151	3.62236	0.00829027	0.837987
Ccajan_28906_c0_g4_i1	7.62924	335.679	0.0227278	-5.4594	0.00835898	0.844323
Ccajan_34953_c0_g5_i2	12.9222	73.7334	0.175256	-2.51247	0.00836781	0.844606
Ccajan_62315_c0_g1_i1	5.01475	290.567	0.0172585	-5.85655	0.00837496	0.84472
Ccajan_34709_c0_g2_i1	23.5443	0.05	470.886	8.87923	0.00838602	0.845227
Ccajan_38208_c1_g12_i2	24.5409	0.05	490.817	8.93904	0.00839861	0.845888
Ccajan_23825_c0_g1_i1	173.681	11.5278	15.0662	3.91325	0.00840523	0.845948
Ccajan_37015_c0_g2_i1	9.23014	66.3036	0.13921	-2.84466	0.00845699	0.850546
Ccajan_20422_c0_g1_i1	5.44535	56.3607	0.0966161	-3.37159	0.00846315	0.850555
Ccajan_39287_c0_g1_i1	2.76904	351.567	0.00787629	-6.98827	0.00847554	0.851191
Ccajan_94537_c0_g1_i1	1.48684	35.4843	0.0419013	-4.57686	0.0085031	0.853348
Ccajan_35279_c0_g1_i1	269.068	64.6191	4.16391	2.05794	0.00852239	0.854671
Ccajan_38100_c0_g2_i1	171.22	31.4585	5.44272	2.44433	0.00855028	0.856808
Ccajan_61437_c0_g1_i1	2.76904	39.0328	0.0709414	-3.81723	0.00855592	0.856808
Ccajan_13460_c0_g1_i1	23.8939	0.05	477.878	8.9005	0.00857427	0.858033
Ccajan_37721_c0_g1_i1	239.438	33.2777	7.19515	2.84702	0.00859006	0.858177
Ccajan_20749_c0_g1_i2	0.05	36.4026	0.00137353	-9.5079	0.00859064	0.858177
Ccajan_28966_c0_g1_i2	0.05	19.3812	0.00257982	-8.59852	0.00859876	0.858177
Ccajan_38139_c0_g1_i1	42.4352	2.05338	20.666	4.36919	0.00861228	0.858177
Ccajan_29592_c0_g1_i2	24.1508	0.05	483.015	8.91592	0.00861732	0.858177
Ccajan_37995_c0_g8_i2	24.1508	0.05	483.015	8.91592	0.00861732	0.858177
Ccajan_12025_c0_g1_i1	13.988	806.191	0.0173507	-5.84886	0.00861856	0.858177
Ccajan_87706_c0_g1_i1	23.9248	0.05	478.496	8.90236	0.0086553	0.861224
Ccajan_20833_c1_g2_i1	7.29138	1117.2	0.00652645	-7.25949	0.00866457	0.861224
Ccajan_34592_c0_g1_i1	102.386	13.9774	7.32511	2.87285	0.00867268	0.861224
Ccajan_36440_c0_g1_i4	47.1003	4.97145	9.47415	3.244	0.00867609	0.861224
Ccajan_91862_c0_g1_i1	4.06083	253.867	0.0159959	-5.96616	0.00869219	0.861224
Ccajan_6411_c0_g1_i1	5.41444	55.3789	0.0977709	-3.35445	0.0086923	0.861224
Ccajan_34004_c0_g1_i1	100.662	13.6622	7.3679	2.88125	0.00869716	0.861224
Ccajan_34582_c0_g1_i1	38.2198	1.54004	24.8175	4.63328	0.0086983	0.861224
Ccajan_26559_c0_g1_i2	310.725	0.05	6214.49	12.6014	0.00871633	0.8624
Ccajan_36483_c0_g1_i4	0.05	18.6337	0.00268332	-8.54177	0.00872853	0.862998
Ccajan_5126_c0_g1_i1	38.5267	468.457	0.0822417	-3.60399	0.00873542	0.86301
Ccajan_34305_c0_g1_i6	16.8594	94.9699	0.177523	-2.49392	0.00874097	0.86301
Ccajan_3502_c0_g1_i1	1226.19	341.269	3.59302	1.8452	0.00875012	0.863307
Ccajan_61162_c0_g1_i1	3.69206	566.59	0.00651627	-7.26174	0.00876303	0.863972
Ccajan_28482_c0_g1_i5	120.97	17.5982	6.87401	2.78115	0.00878593	0.865621
Ccajan_36625_c0_g1_i13	90.5224	8.21352	11.0211	3.4622	0.00881142	0.867027
Ccajan_37402_c1_g1_i1	48.9367	3.08007	15.8882	3.98988	0.00881801	0.867027
Ccajan_83535_c0_g1_i1	7.39369	158.293	0.0467089	-4.42016	0.00881875	0.867027
Ccajan_37938_c1_g1_i5	0.05	19.8136	0.00252352	-8.63035	0.00883402	0.86792
Ccajan_37108_c1_g2_i5	6.54209	62.1333	0.105291	-3.24754	0.00886209	0.869006
Ccajan_36668_c0_g1_i1	17.8133	347.802	0.0512169	-4.28724	0.00886368	0.869006
Ccajan_26835_c0_g1_i6	67.0805	0.05	1341.61	10.3897	0.00886368	0.869006
Ccajan_34702_c0_g1_i1	25.628	0.05	512.56	9.00158	0.00887214	0.869228
Ccajan_59975_c0_g1_i1	17.3827	690.335	0.0251801	-5.31157	0.00890181	0.871183
Ccajan_34498_c1_g2_i1	46.6122	222.795	0.209216	-2.25694	0.00890453	0.871183
Ccajan_38477_c2_g1_i8	105.41	14.3737	7.33355	2.87451	0.00891782	0.871875
Ccajan_27678_c0_g1_i1	191.722	740.344	0.258964	-1.94918	0.00893279	0.87273
Ccajan_41968_c0_g1_i1	2.87136	212.745	0.0134967	-6.21125	0.00894107	0.872931
Ccajan_71829_c0_g1_i1	8.05025	329.915	0.024401	-5.35692	0.00897922	0.875771
Ccajan_33084_c0_g3_i1	86.7633	401.388	0.216158	-2.20984	0.00898265	0.875771
Ccajan_33731_c0_g1_i1	154.944	31.0262	4.99396	2.32019	0.00899403	0.876134
Ccajan_34414_c0_g2_i2	6.76805	62.836	0.10771	-3.21478	0.00899887	0.876134
Ccajan_36073_c0_g2_i4	24.0484	0.05	480.969	8.9098	0.00902667	0.877855
Ccajan_37758_c0_g2_i2	436.895	1412.28	0.309355	-1.69266	0.00902908	0.877855
Ccajan_32689_c0_g1_i1	29.4011	0.828576	35.4838	5.14909	0.00906052	0.880302
Ccajan_31435_c1_g1_i1	219.983	43.1845	5.09403	2.34881	0.0090853	0.881545
Ccajan_37896_c1_g1_i1	109.628	15.6346	7.01186	2.8098	0.00908589	0.881545
Ccajan_35541_c0_g1_i3	0.05	20.2459	0.00246963	-8.66149	0.00911151	0.883419
Ccajan_35264_c0_g4_i2	42.2497	1107.25	0.0381573	-4.7119	0.00913823	0.885398
Ccajan_90862_c0_g1_i1	5.54767	531.601	0.0104358	-6.58232	0.00916509	0.887387
Ccajan_30918_c0_g2_i2	8.97327	361.96	0.0247908	-5.33405	0.00918932	0.888898
Ccajan_16748_c0_g1_i1	29.2156	773.777	0.0377571	-4.72711	0.00919549	0.888898
Ccajan_37471_c0_g2_i1	1383.69	428.796	3.22692	1.69016	0.00919971	0.888898
Ccajan_35600_c0_g1_i1	36.0955	0.05	721.911	9.49568	0.00920914	0.889195
Ccajan_20984_c0_g1_i2	173.778	4263.38	0.0407606	-4.61668	0.00922531	0.889214
Ccajan_38229_c0_g1_i1	83.619	10.384	8.05266	3.00947	0.00922686	0.889214
Ccajan_26299_c0_g3_i1	24.2936	129.266	0.187935	-2.41169	0.00924463	0.889214
Ccajan_38139_c1_g2_i3	73.9487	7.70018	9.60351	3.26356	0.00924886	0.889214
Ccajan_36023_c0_g2_i1	16.562	751.658	0.022034	-5.50413	0.00925003	0.889214
Ccajan_40731_c0_g1_i1	313.362	1182.35	0.265033	-1.91576	0.00925198	0.889214
Ccajan_37188_c0_g1_i5	65.4913	217.705	0.300826	-1.733	0.00925373	0.889214
Ccajan_32866_c0_g3_i3	11.5973	92.5925	0.125251	-2.9971	0.0092631	0.889505
Ccajan_28869_c0_g1_i1	255.141	1004.81	0.253921	-1.97755	0.0092695	0.88951
Ccajan_37392_c0_g2_i4	0.05	32.3593	0.00154515	-9.33804	0.00928173	0.890075
Ccajan_24946_c0_g1_i1	3.66114	134.256	0.02727	-5.19654	0.0092914	0.890393
Ccajan_30681_c2_g2_i1	410.167	1185.17	0.346081	-1.53082	0.00930587	0.891171
Ccajan_734_c0_g1_i1	23.9152	0.05	478.304	8.90178	0.00935511	0.895275
Ccajan_43018_c0_g1_i1	11.7519	220.175	0.0533753	-4.22768	0.00938598	0.897616
Ccajan_6507_c0_g1_i1	3.23055	45.1481	0.0715545	-3.80481	0.00939331	0.897705
Ccajan_63341_c0_g1_i1	7.22956	138.759	0.0521017	-4.26253	0.00944217	0.901759
Ccajan_37848_c0_g2_i1	66.0839	6.7906	9.73167	3.28269	0.00945894	0.90266
Ccajan_2516_c0_g2_i1	161.873	638.277	0.253609	-1.97932	0.00946448	0.90266
Ccajan_81643_c0_g1_i1	6.10191	567.626	0.0107499	-6.53954	0.00948551	0.903912
Ccajan_19700_c0_g1_i2	2.1434	292.531	0.00732707	-7.09255	0.00950042	0.903912
Ccajan_13934_c0_g1_i1	230.377	54.9465	4.19275	2.0679	0.00950054	0.903912
Ccajan_34296_c0_g1_i1	128.402	22.8575	5.6175	2.48993	0.0095034	0.903912
Ccajan_62782_c0_g1_i1	1.48684	173.478	0.00857077	-6.86636	0.00951199	0.904116
Ccajan_18036_c0_g1_i1	1.84603	99.1314	0.018622	-5.74685	0.00955973	0.908038
Ccajan_46701_c0_g1_i6	23.2682	0.05	465.365	8.86222	0.00956964	0.908365
Ccajan_28585_c0_g1_i2	23.0114	0.05	460.227	8.8462	0.00957797	0.90854
Ccajan_29961_c0_g1_i3	244.264	21.0471	11.6055	3.53674	0.00958739	0.908818
Ccajan_36042_c0_g1_i1	23.5251	0.05	470.502	8.87806	0.00960788	0.910145
Ccajan_27987_c0_g2_i1	612.083	165.596	3.69625	1.88606	0.00963778	0.912021
Ccajan_31120_c0_g1_i1	1042.01	201.231	5.17815	2.37244	0.00964069	0.912021
Ccajan_36649_c0_g1_i9	23.2991	0.05	465.983	8.86413	0.00965755	0.912686
Ccajan_33033_c0_g1_i2	1.05624	29.6033	0.0356799	-4.80874	0.00966466	0.912686
Ccajan_10995_c0_g1_i1	7.95752	96.3753	0.082568	-3.59827	0.00966725	0.912686
Ccajan_11397_c0_g1_i1	11.9469	1004.91	0.0118885	-6.39429	0.00967848	0.913131
Ccajan_16052_c0_g3_i1	5.31212	97.1229	0.0546949	-4.19245	0.00969994	0.914537
Ccajan_77634_c1_g1_i1	8.94235	469.809	0.019034	-5.71528	0.00970642	0.914537
Ccajan_38114_c0_g1_i4	26.0895	0.05	521.79	9.02733	0.00972963	0.915707
Ccajan_37394_c0_g1_i9	23.0732	0.05	461.464	8.85007	0.0097319	0.915707
Ccajan_2363_c0_g2_i1	8.2453	316.694	0.0260355	-5.26338	0.00975261	0.91704
Ccajan_37879_c6_g5_i1	500.765	1706.31	0.293479	-1.76867	0.00976898	0.917964
Ccajan_34943_c0_g1_i4	23.5869	0.05	471.739	8.88184	0.00981944	0.922087
Ccajan_29857_c0_g1_i1	28.6209	0.513345	55.7536	5.80099	0.0098649	0.923837
Ccajan_38392_c4_g1_i1	17090.3	5529.83	3.09057	1.62787	0.00986959	0.923837
Ccajan_36456_c0_g1_i2	63.4385	5.96203	10.6404	3.41148	0.00987065	0.923837
Ccajan_86848_c0_g1_i1	29.4533	0.05	589.066	9.20229	0.00987716	0.923837
Ccajan_36199_c0_g2_i1	123.959	27.1536	4.56508	2.19064	0.0098816	0.923837
Ccajan_34148_c0_g2_i3	6.87037	65.9522	0.104172	-3.26296	0.00988365	0.923837
Ccajan_19374_c0_g1_i1	170.697	28.3872	6.01315	2.58812	0.0098842	0.923837
Ccajan_26323_c0_g1_i3	22.8781	0.05	457.563	8.83783	0.00990526	0.924573
Ccajan_37966_c0_g1_i20	22.8781	0.05	457.563	8.83783	0.00990526	0.924573
Ccajan_72767_c0_g1_i1	42.9585	229.144	0.187473	-2.41524	0.00994536	0.927698
Ccajan_68463_c0_g1_i1	9.33246	456.903	0.0204255	-5.61349	0.00995383	0.92787
Ccajan_34437_c0_g2_i1	22.909	0.05	458.181	8.83977	0.00998479	0.930138
Ccajan_36757_c0_g1_i2	53.0807	6.62861	8.00783	3.00141	0.00999884	0.93053
Ccajan_15197_c0_g2_i1	122.218	506.389	0.241352	-2.05079	0.0100023	0.93053
Ccajan_33182_c0_g3_i2	43.8432	160.724	0.272785	-1.87416	0.0100211	0.931239
Ccajan_32682_c0_g3_i1	17.9988	90.3049	0.199311	-2.32691	0.0100232	0.931239
Ccajan_38176_c0_g3_i4	64.2261	6.16014	10.4261	3.38213	0.0100481	0.932937
Ccajan_22937_c0_g1_i1	236.36	49.2724	4.797	2.26213	0.0100849	0.935377
Ccajan_71322_c0_g1_i1	1.48684	132.319	0.0112367	-6.47563	0.0100958	0.935377
Ccajan_9898_c0_g2_i1	23.1968	0.05	463.937	8.85778	0.0100964	0.935377
Ccajan_10500_c0_g1_i1	5.17889	71.9055	0.0720236	-3.79539	0.0101015	0.935377
Ccajan_20585_c0_g1_i1	2.70722	178.728	0.0151471	-6.04481	0.0101078	0.935377
Ccajan_35059_c0_g1_i2	22.9709	0.05	459.417	8.84366	0.0101579	0.939091
Ccajan_8807_c0_g2_i1	235.254	1750.06	0.134427	-2.89511	0.010166	0.939091
Ccajan_31968_c0_g1_i4	23.4537	0.05	469.074	8.87367	0.0101775	0.939091
Ccajan_29905_c0_g2_i1	263.863	1090.65	0.241932	-2.04732	0.0101843	0.939091
Ccajan_37748_c0_g2_i2	27.2054	132.516	0.205299	-2.2842	0.0101983	0.939091
Ccajan_35396_c0_g1_i1	23.2277	0.05	464.555	8.85971	0.0102008	0.939091
Ccajan_37879_c6_g6_i9	109.301	380.79	0.287038	-1.80068	0.0102052	0.939091
Ccajan_4177_c0_g1_i1	12.4607	67.501	0.1846	-2.43753	0.0102072	0.939091
Ccajan_42127_c0_g1_i1	223.711	782.438	0.285916	-1.80634	0.0102082	0.939091
Ccajan_87805_c0_g1_i1	160.209	33.0434	4.84843	2.27752	0.0102567	0.942941
Ccajan_36546_c0_g1_i8	23.9056	235.53	0.101497	-3.30049	0.0102685	0.943406
Ccajan_64306_c0_g1_i1	1.65098	413.161	0.00399597	-7.96724	0.0102853	0.944329
Ccajan_88733_c0_g1_i1	23.4846	0.05	469.692	8.87557	0.0102998	0.944423
Ccajan_35645_c0_g1_i6	23.4846	0.05	469.692	8.87557	0.0102998	0.944423
Ccajan_58350_c0_g1_i1	3.79437	193.607	0.0195984	-5.67312	0.0103094	0.944682
Ccajan_20459_c0_g2_i1	4.12265	1028	0.00401037	-7.96205	0.0103335	0.944855
Ccajan_28415_c0_g1_i2	11.3522	315.713	0.0359574	-4.79757	0.0103346	0.944855
Ccajan_69816_c0_g1_i1	3.27104	294.116	0.0111216	-6.49049	0.0103437	0.944855
Ccajan_35201_c0_g3_i3	23.0327	0.05	460.654	8.84754	0.0103515	0.944855
Ccajan_4333_c0_g1_i1	27.36	137.551	0.198907	-2.32983	0.0103527	0.944855
Ccajan_68001_c0_g1_i1	2.90227	87.018	0.0333525	-4.90606	0.0103537	0.944855
Ccajan_37534_c0_g1_i2	148.226	29.8824	4.9603	2.31043	0.0103609	0.944855
Ccajan_34125_c0_g1_i1	91.536	12.7526	7.17782	2.84355	0.0103693	0.944855
Ccajan_38251_c0_g1_i2	0.05	151.449	0.000330145	-11.5646	0.0103719	0.944855
Ccajan_36496_c0_g3_i1	34.9605	0.05	699.209	9.44958	0.0103951	0.946352
Ccajan_56490_c0_g2_i1	0.05	19.7326	0.00253388	-8.62444	0.0104484	0.950589
Ccajan_36827_c1_g2_i7	127.525	5.6468	22.5836	4.4972	0.0104709	0.95202
Ccajan_35455_c0_g1_i2	186.705	29.1348	6.40833	2.67995	0.0105155	0.955454
Ccajan_38313_c2_g2_i6	26.2206	0.05	524.412	9.03456	0.0105331	0.956435
Ccajan_36317_c0_g2_i2	34.4446	0.05	688.891	9.42813	0.0105622	0.958445
Ccajan_703_c0_g1_i1	93.2297	16.5715	5.6259	2.49208	0.0105689	0.958445
Ccajan_12551_c0_g4_i1	730.039	0.513345	1422.12	10.4738	0.0105928	0.959989
Ccajan_12986_c1_g1_i1	7.19864	641.306	0.011225	-6.47714	0.0106045	0.960133
Ccajan_59540_c0_g1_i1	119.645	22.5784	5.2991	2.40575	0.0106081	0.960133
Ccajan_15616_c0_g2_i1	1.84603	141.434	0.0130523	-6.25956	0.010622	0.960509
Ccajan_38235_c0_g3_i6	19.8139	92.088	0.215163	-2.2165	0.010626	0.960509
Ccajan_31617_c0_g2_i1	50.2499	4.22388	11.8966	3.57248	0.0106443	0.96155
Ccajan_39326_c0_g1_i1	14.3877	133.868	0.107477	-3.2179	0.0106631	0.962627
Ccajan_24486_c0_g2_i1	2.30753	153.628	0.0150203	-6.05695	0.0107011	0.965048
Ccajan_76323_c0_g1_i1	2.27662	507.393	0.00448691	-7.80006	0.0107158	0.965048
Ccajan_35206_c0_g1_i1	22.8995	0.05	457.989	8.83917	0.0107202	0.965048
Ccajan_92860_c0_g1_i1	0.923014	49.4081	0.0186814	-5.74225	0.0107253	0.965048
Ccajan_79892_c0_g1_i1	2.67631	1253.82	0.00213452	-8.87187	0.0107402	0.965048
Ccajan_92438_c0_g1_i1	19.9567	462.244	0.0431736	-4.53371	0.0107419	0.965048
Ccajan_27072_c0_g3_i1	136.319	578.314	0.235718	-2.08486	0.0107428	0.965048
Ccajan_36451_c0_g1_i4	85.7432	10.2669	8.35142	3.06202	0.010745	0.965048
Ccajan_45531_c0_g1_i1	27759.3	9297.98	2.98551	1.57798	0.0107648	0.966025
Ccajan_37121_c0_g1_i4	50.2616	0.05	1005.23	9.97331	0.0107808	0.966025
Ccajan_30036_c0_g2_i1	22.6735	0.05	453.47	8.82486	0.0107841	0.966025
Ccajan_19025_c0_g1_i1	93.5889	8.21352	11.3945	3.51026	0.0107841	0.966025
Ccajan_22539_c0_g1_i2	70.0498	7.70018	9.09717	3.18542	0.0107959	0.966025
Ccajan_38420_c0_g2_i6	183.099	38.375	4.7713	2.25438	0.0108003	0.966025
Ccajan_31030_c0_g2_i1	10.8289	72.3192	0.149737	-2.7395	0.0108041	0.966025
Ccajan_12415_c0_g2_i1	0.05	257.948	0.000193838	-12.3329	0.0108165	0.966517
Ccajan_62901_c0_g1_i1	8.05025	589.61	0.0136535	-6.19458	0.0108312	0.967216
Ccajan_4549_c0_g1_i1	21.2581	1327.25	0.0160166	-5.96429	0.0108405	0.967424
Ccajan_34248_c0_g1_i3	0.05	18.6698	0.00267813	-8.54456	0.0108836	0.970565
Ccajan_33732_c0_g1_i5	62.152	0.513345	121.073	6.91973	0.0108895	0.970565
Ccajan_61401_c0_g1_i1	98.3755	16.3822	6.00504	2.58617	0.0109287	0.973439
Ccajan_37392_c0_g3_i3	33.5355	589.204	0.0569165	-4.13501	0.0109538	0.974574
Ccajan_16556_c0_g1_i1	6.66573	682.734	0.00976329	-6.67842	0.0109553	0.974574
Ccajan_35262_c0_g2_i3	22.2216	0.05	444.432	8.79582	0.0109952	0.977501
Ccajan_3749_c0_g1_i1	405.964	32243.1	0.0125907	-6.3115	0.0110217	0.979232
Ccajan_29436_c0_g2_i2	88.9908	11.8069	7.53716	2.91402	0.0110407	0.980297
Ccajan_28828_c0_g1_i1	120.16	0.05	2403.2	11.2307	0.0110508	0.980575
Ccajan_37771_c0_g1_i1	67.0997	6.16014	10.8926	3.44527	0.011064	0.981129
Ccajan_34207_c0_g2_i1	9.34204	404.658	0.0230863	-5.43682	0.0110727	0.981278
Ccajan_30463_c0_g1_i1	22.7662	0.05	455.325	8.83075	0.0111043	0.983382
Ccajan_55793_c0_g1_i1	295.826	987.823	0.299473	-1.7395	0.0111105	0.983382
Ccajan_19866_c0_g2_i1	7.62924	63.7095	0.11975	-3.0619	0.011119	0.983513
Ccajan_7502_c0_g1_i1	12.7581	246.257	0.051808	-4.27068	0.0111342	0.984237
Ccajan_38235_c0_g3_i5	32.0273	129.121	0.248041	-2.01135	0.0111543	0.984344
Ccajan_52485_c0_g1_i1	5.28121	53.0464	0.0995584	-3.32831	0.0111562	0.984344
Ccajan_38065_c0_g1_i1	88.4792	14.3288	6.17493	2.62642	0.0111564	0.984344
Ccajan_36794_c0_g1_i6	23.0231	0.05	460.462	8.84694	0.0112085	0.988312
Ccajan_73180_c0_g1_i1	2.57399	87.8466	0.029301	-5.09291	0.0112177	0.988503
Ccajan_30570_c0_g2_i2	4.15356	43.3738	0.095762	-3.3844	0.0112551	0.990684
Ccajan_22044_c0_g1_i2	788.074	2494.82	0.315884	-1.66253	0.0112566	0.990684
Ccajan_32599_c0_g2_i1	141.548	30.3147	4.66929	2.2232	0.0112751	0.991691
Ccajan_42628_c0_g1_i1	1.22038	166.687	0.00732139	-7.09367	0.0112825	0.991718
Ccajan_37181_c1_g2_i4	0.05	18.3545	0.00272412	-8.51999	0.0112918	0.991914
Ccajan_34834_c0_g1_i1	105.655	17.8051	5.93399	2.569	0.0113012	0.992117
Ccajan_20411_c0_g1_i1	365.452	117.801	3.10228	1.63333	0.0113326	0.994256
Ccajan_38325_c2_g13_i1	22.8281	0.05	456.561	8.83466	0.0113499	0.994804
Ccajan_38033_c1_g2_i8	41.0176	0.05	820.351	9.6801	0.011353	0.994804
Ccajan_62285_c0_g1_i1	16.367	591.519	0.0276694	-5.17557	0.01138	0.996544
Ccajan_36536_c1_g2_i1	57.5082	8.16864	7.04011	2.8156	0.011419	0.999332
Ccajan_22694_c0_g1_i1	32.2106	1.34192	24.0033	4.58516	0.0114403	1
Ccajan_43561_c0_g1_i1	3.19964	41.5185	0.0770653	-3.69778	0.0114418	1
Ccajan_38206_c2_g2_i3	14.9515	92.7906	0.161132	-2.63369	0.0114593	1
Ccajan_36589_c0_g1_i9	26.3059	107.876	0.243854	-2.03591	0.0114721	1
Ccajan_3507_c0_g2_i1	84.5229	564.328	0.149776	-2.73912	0.0114726	1
Ccajan_27945_c0_g1_i5	31.4091	160.526	0.195664	-2.35355	0.0114773	1
Ccajan_33367_c0_g1_i5	83.5593	10.7354	7.78356	2.96043	0.0114957	1
Ccajan_69003_c0_g1_i1	10.7266	232.603	0.0461153	-4.43861	0.0114981	1
Ccajan_23830_c0_g2_i1	169.437	31.7376	5.33867	2.41648	0.0114987	1
Ccajan_37294_c1_g2_i2	179.751	41.5634	4.32474	2.11261	0.0115094	1
Ccajan_76774_c0_g1_i1	85.4054	282.316	0.302517	-1.72491	0.0115361	1
Ccajan_51371_c0_g1_i1	2.27662	72.6531	0.0313355	-4.99606	0.0115495	1
Ccajan_36240_c0_g2_i1	60.1248	6.27726	9.5782	3.25975	0.0115542	1
Ccajan_37656_c0_g1_i3	22.407	0.05	448.141	8.80781	0.0115588	1
Ccajan_23425_c0_g1_i1	21.6482	108.155	0.200159	-2.32078	0.0115751	1
Ccajan_26841_c0_g1_i1	39.3378	2.68384	14.6573	3.87355	0.0115753	1
Ccajan_32190_c0_g1_i1	0.05	19.5345	0.00255958	-8.60988	0.0115861	1
Ccajan_22747_c0_g1_i1	71.898	2714.81	0.0264837	-5.23875	0.0116108	1
Ccajan_23992_c0_g1_i1	271.768	67.3839	4.03312	2.0119	0.0116279	1
Ccajan_20397_c0_g4_i1	8.62366	70.1039	0.123013	-3.02312	0.0116294	1
Ccajan_34817_c1_g1_i1	11.6187	139.668	0.0831877	-3.58749	0.011647	1
Ccajan_25151_c0_g1_i1	233.523	1007.17	0.231859	-2.10868	0.0116473	1
Ccajan_35873_c0_g1_i8	14.3067	93.8797	0.152394	-2.71412	0.0116509	1
Ccajan_25737_c0_g2_i1	68.3318	0.05	1366.64	10.4164	0.011709	1
Ccajan_35095_c0_g1_i1	42.4586	320.924	0.132301	-2.9181	0.011737	1
Ccajan_34099_c0_g2_i1	22.212	0.05	444.24	8.7952	0.0117467	1
Ccajan_28318_c0_g1_i1	83.0434	313.045	0.265276	-1.91443	0.0117565	1
Ccajan_88241_c0_g1_i1	1.68189	161.4	0.0104206	-6.58442	0.0117591	1
Ccajan_9668_c0_g1_i1	1.84603	103.274	0.017875	-5.80591	0.0117596	1
Ccajan_36475_c0_g4_i1	2.11248	36.5471	0.0578017	-4.11274	0.0117673	1
Ccajan_36863_c0_g4_i1	22.4689	0.05	449.377	8.81178	0.0117941	1
Ccajan_16351_c0_g1_i1	22.4689	0.05	449.377	8.81178	0.0117941	1
Ccajan_28393_c0_g1_i1	84.2873	10.1859	8.2749	3.04874	0.0118152	1
Ccajan_53736_c0_g1_i1	6.72755	218.707	0.0307606	-5.02277	0.01183	1
Ccajan_35764_c0_g5_i3	3.69206	39.9424	0.0924345	-3.43542	0.0118305	1
Ccajan_69460_c0_g1_i1	14.0381	2352.34	0.00596771	-7.38861	0.0118395	1
Ccajan_36047_c0_g1_i5	63.5931	321.773	0.197633	-2.3391	0.0118461	1
Ccajan_38509_c3_g1_i5	1444.59	280.917	5.14241	2.36245	0.0118475	1
Ccajan_17390_c0_g1_i2	21.986	0.05	439.721	8.78044	0.0118514	1
Ccajan_25328_c0_g3_i1	757.026	0.05	15140.5	13.8861	0.0118736	1
Ccajan_94151_c0_g1_i1	1.48684	49.291	0.0301645	-5.051	0.0118894	1
Ccajan_68973_c0_g1_i1	41.5526	183.69	0.226211	-2.14426	0.0119306	1
Ccajan_20805_c0_g3_i1	9.10649	464.874	0.0195892	-5.6738	0.0119462	1
Ccajan_23940_c0_g1_i1	32.006	1.65715	19.3138	4.27156	0.011948	1
Ccajan_25888_c0_g2_i1	21.2293	96.6993	0.21954	-2.18745	0.0119991	1
Ccajan_38217_c3_g4_i19	58.5335	9.94291	5.88696	2.55752	0.0120231	1
Ccajan_2319_c0_g1_i1	142.144	444.22	0.319986	-1.64392	0.01203	1
Ccajan_30942_c0_g1_i3	92.9419	517.717	0.179523	-2.47776	0.0120309	1
Ccajan_20809_c0_g2_i1	7.38411	52.9293	0.139509	-2.84157	0.0120985	1
Ccajan_32514_c0_g3_i1	80.3149	10.2669	7.8227	2.96767	0.0121363	1
Ccajan_27201_c0_g1_i1	91.4529	319.538	0.286203	-1.80489	0.0121406	1
Ccajan_50211_c0_g2_i1	81.2252	259.737	0.312721	-1.67705	0.0121521	1
Ccajan_41119_c0_g1_i1	5.93777	404.451	0.014681	-6.0899	0.0121574	1
Ccajan_14967_c0_g2_i1	22.0788	0.05	441.575	8.78652	0.0121607	1
Ccajan_31414_c0_g1_i1	22.0788	0.05	441.575	8.78652	0.0121607	1
Ccajan_32573_c0_g1_i1	228.027	2726.93	0.0836202	-3.58	0.0121867	1
Ccajan_37276_c1_g2_i1	22.3356	0.05	446.713	8.8032	0.0122211	1
Ccajan_4584_c0_g1_i1	22.3356	0.05	446.713	8.8032	0.0122211	1
Ccajan_37621_c1_g1_i2	29.9531	0.05	599.063	9.22656	0.0122345	1
Ccajan_30552_c0_g2_i1	49.1819	248.445	0.197959	-2.33673	0.0122473	1
Ccajan_8475_c0_g2_i1	2.37894	393.986	0.00603813	-7.37168	0.0122485	1
Ccajan_35267_c0_g1_i2	72.0835	250.02	0.288311	-1.7943	0.0122618	1
Ccajan_27018_c0_g2_i1	21.8528	0.05	437.056	8.77167	0.0122623	1
Ccajan_1848_c0_g2_i1	32.7457	124.267	0.263511	-1.92406	0.0122646	1
Ccajan_1930_c0_g2_i2	18.3771	798.221	0.0230226	-5.4408	0.012272	1
Ccajan_37389_c0_g3_i1	125.602	25.7756	4.87291	2.28478	0.0122982	1
Ccajan_17867_c0_g1_i1	32.006	1.34192	23.8509	4.57597	0.0123606	1
Ccajan_46467_c0_g1_i1	13.9763	98.4736	0.141929	-2.81676	0.0123697	1
Ccajan_14063_c0_g2_i1	35.6767	1.54004	23.1662	4.53395	0.0123743	1
Ccajan_21341_c0_g1_i2	0.05	18.904	0.00264494	-8.56255	0.012416	1
Ccajan_22866_c0_g1_i4	9.69165	62.0436	0.156207	-2.67847	0.0124161	1
Ccajan_38065_c0_g4_i1	89.5354	13.8964	6.44305	2.68774	0.0124605	1
Ccajan_32378_c0_g2_i1	21.6578	0.05	433.155	8.75874	0.0124878	1
Ccajan_46929_c0_g1_i1	3.13782	224.228	0.0139939	-6.15906	0.0124909	1
Ccajan_35412_c0_g2_i2	0.05	50.1557	0.000996897	-9.97027	0.0124956	1
Ccajan_21847_c0_g1_i1	57.8599	4.42199	13.0846	3.7098	0.0124975	1
Ccajan_34867_c0_g2_i1	235.271	42.4369	5.54403	2.47093	0.0125019	1
Ccajan_37417_c0_g1_i3	22.3975	0.05	447.949	8.80719	0.0125024	1
Ccajan_90931_c0_g1_i1	24.9501	3348	0.00745225	-7.06811	0.0125281	1
Ccajan_21140_c0_g1_i1	24.5696	0.05	491.392	8.94073	0.0125331	1
Ccajan_31051_c0_g1_i1	2.37894	86.1894	0.0276013	-5.17912	0.012562	1
Ccajan_16500_c0_g1_i1	88.2106	471.078	0.187253	-2.41694	0.0125732	1
Ccajan_34299_c0_g1_i1	21.9455	0.05	438.911	8.77778	0.0125918	1
Ccajan_25637_c0_g1_i1	554.722	173.711	3.19336	1.67508	0.0126045	1
Ccajan_35961_c0_g1_i3	1.22038	26.2528	0.0464857	-4.42707	0.012623	1
Ccajan_24257_c0_g1_i1	105.139	393.461	0.267216	-1.90392	0.012638	1
Ccajan_31255_c0_g1_i1	21.4318	0.05	428.636	8.74361	0.0126416	1
Ccajan_36350_c0_g1_i9	7.42461	53.6495	0.138391	-2.85318	0.0127171	1
Ccajan_38341_c2_g1_i6	342.129	96.0327	3.56263	1.83294	0.012751	1
Ccajan_25298_c0_g2_i1	41.769	4.14288	10.0821	3.33373	0.0127857	1
Ccajan_33410_c0_g1_i1	70.1447	8.01541	8.75124	3.12949	0.0127874	1
Ccajan_34162_c0_g1_i1	92.5017	14.9592	6.18358	2.62844	0.0127954	1
Ccajan_30335_c0_g1_i1	21.6578	1896.36	0.0114207	-6.4522	0.0127984	1
Ccajan_2248_c0_g1_i1	309.259	77.5337	3.98871	1.99592	0.0128109	1
Ccajan_34716_c0_g1_i1	21.4936	0.05	429.872	8.74776	0.0128209	1
Ccajan_36114_c0_g1_i1	65.4892	6.67349	9.81334	3.29474	0.0128249	1
Ccajan_35069_c0_g2_i1	143.601	29.2519	4.90912	2.29546	0.0128359	1
Ccajan_26785_c0_g3_i1	21.7814	0.05	435.628	8.76695	0.0129168	1
Ccajan_8993_c0_g1_i1	6.9631	691.137	0.0100748	-6.6331	0.0129649	1
Ccajan_37618_c0_g7_i1	55.3978	7.6553	7.23654	2.8553	0.0130744	1
Ccajan_18168_c0_g2_i1	0.05	25.0193	0.00199846	-8.9669	0.0130816	1
Ccajan_26393_c0_g2_i1	7.06542	68.276	0.103483	-3.27253	0.0131136	1
Ccajan_38236_c0_g1_i5	136.999	17.3279	7.9063	2.983	0.0131316	1
Ccajan_37724_c0_g1_i1	0.05	17.0936	0.00292507	-8.41731	0.0131434	1
Ccajan_37143_c1_g2_i4	21.3295	0.05	426.59	8.7367	0.0131645	1
Ccajan_32756_c0_g1_i4	21.3295	0.05	426.59	8.7367	0.0131645	1
Ccajan_32645_c0_g1_i2	36.5261	0.05	730.523	9.51279	0.0131696	1
Ccajan_37515_c0_g5_i1	136.692	662.648	0.206282	-2.27731	0.0132225	1
Ccajan_15973_c0_g2_i1	25.288	2259.33	0.0111927	-6.4813	0.0132446	1
Ccajan_38059_c3_g3_i8	55.9425	188.976	0.29603	-1.75618	0.0132593	1
Ccajan_36801_c0_g1_i2	21.3604	0.05	427.208	8.73879	0.0132629	1
Ccajan_37271_c0_g8_i12	22.1001	0.05	442.002	8.78791	0.0132868	1
Ccajan_81448_c0_g1_i1	36.6189	221.606	0.165243	-2.59734	0.0132896	1
Ccajan_33695_c0_g1_i1	495.59	69.8149	7.09862	2.82754	0.0133061	1
Ccajan_40332_c0_g1_i1	28.6113	967.447	0.029574	-5.07953	0.0133067	1
Ccajan_35907_c1_g2_i1	625.631	183.077	3.41731	1.77286	0.0133179	1
Ccajan_28988_c1_g1_i1	2514.41	657.235	3.82574	1.93574	0.0133203	1
Ccajan_34937_c0_g1_i1	65.406	8.76298	7.4639	2.89993	0.013328	1
Ccajan_19046_c0_g3_i1	0.05	43.3289	0.00115396	-9.75919	0.0133943	1
Ccajan_37913_c1_g2_i10	21.1344	0.05	422.689	8.72345	0.0134261	1
Ccajan_35298_c0_g1_i2	76.9746	9.24021	8.33039	3.05838	0.013451	1
Ccajan_38402_c1_g1_i5	79.5464	14.2478	5.58307	2.48106	0.0134605	1
Ccajan_34792_c0_g2_i3	21.4222	0.05	428.444	8.74296	0.0134788	1
Ccajan_25293_c0_g1_i1	56.842	357.33	0.159074	-2.65223	0.0134928	1
Ccajan_25293_c0_g2_i1	56.842	357.33	0.159074	-2.65223	0.0134928	1
Ccajan_27108_c0_g1_i1	1581.24	41289.8	0.038296	-4.70666	0.0135139	1
Ccajan_32188_c0_g1_i1	457.711	130.067	3.51905	1.81519	0.0135175	1
Ccajan_37569_c0_g1_i2	9.63941	73.3284	0.131455	-2.92736	0.0135365	1
Ccajan_32072_c0_g1_i4	22.8899	0.05	457.798	8.83857	0.0135807	1
Ccajan_30363_c0_g1_i1	197.993	610.075	0.324538	-1.62354	0.0135841	1
Ccajan_36242_c0_g2_i11	21.4531	0.05	429.062	8.74504	0.0135969	1
Ccajan_37604_c0_g1_i3	53.4047	0.05	1068.09	10.0608	0.0136161	1
Ccajan_33527_c0_g2_i1	21.1962	0.05	423.925	8.72767	0.0136175	1
Ccajan_36283_c0_g1_i4	21.1962	0.05	423.925	8.72767	0.0136175	1
Ccajan_55985_c0_g1_i1	2.76904	66.9702	0.0413474	-4.59606	0.0136313	1
Ccajan_6785_c0_g2_i1	140.418	489.557	0.286827	-1.80175	0.0136874	1
Ccajan_87518_c0_g1_i1	1.35361	30.5489	0.0443095	-4.49624	0.013745	1
Ccajan_36668_c0_g3_i1	18.1203	306.364	0.0591462	-4.07957	0.0137566	1
Ccajan_3414_c0_g1_i1	21.7409	0.05	434.818	8.76427	0.0137978	1
Ccajan_32405_c0_g1_i1	33.4715	150.385	0.222572	-2.16766	0.0138332	1
Ccajan_30517_c0_g3_i1	76.3947	0.05	1527.89	10.5773	0.0139735	1
Ccajan_46609_c0_g1_i1	186.267	42.716	4.3606	2.12453	0.0139832	1
Ccajan_19778_c0_g3_i1	3.43518	53.5148	0.0641912	-3.96148	0.0139909	1
Ccajan_37061_c1_g1_i12	538.435	177.485	3.0337	1.60108	0.0140023	1
Ccajan_36550_c3_g1_i1	332.886	1006.48	0.330742	-1.59622	0.0140516	1
Ccajan_37521_c0_g1_i1	4095.89	1196.12	3.42432	1.77582	0.0141171	1
Ccajan_35844_c0_g1_i1	130.945	28.1442	4.65265	2.21805	0.0141332	1
Ccajan_25800_c0_g3_i1	50.4758	5.05245	9.99036	3.32054	0.0141396	1
Ccajan_38055_c0_g3_i8	47.193	3.59342	13.1332	3.71515	0.0141752	1
Ccajan_80232_c0_g1_i1	22.5307	1819.55	0.0123825	-6.33555	0.0141785	1
Ccajan_30894_c0_g1_i1	21.3508	0.05	427.016	8.73815	0.0142123	1
Ccajan_88663_c0_g1_i1	10.2246	150.755	0.0678224	-3.88209	0.0142143	1
Ccajan_6715_c0_g1_i1	575.05	1606.36	0.357982	-1.48204	0.0142238	1
Ccajan_23272_c0_g2_i1	9.53709	215.158	0.0443259	-4.49571	0.0142424	1
Ccajan_33679_c0_g1_i1	95.2377	14.1755	6.71845	2.74813	0.0142504	1
Ccajan_20843_c0_g1_i2	20.8371	0.05	416.741	8.70301	0.0142615	1
Ccajan_47033_c0_g1_i1	174.682	43.7339	3.99419	1.9979	0.0142616	1
Ccajan_21113_c0_g1_i1	50.5163	4.10676	12.3008	3.62068	0.0142737	1
Ccajan_41342_c0_g3_i1	33.8712	1.85527	18.2568	4.19036	0.0143739	1
Ccajan_86041_c0_g2_i1	875.974	3229.79	0.271217	-1.88248	0.0143855	1
Ccajan_33531_c0_g1_i4	78.2973	280.236	0.279398	-1.83961	0.0144379	1
Ccajan_21175_c0_g1_i1	49.7766	603.857	0.0824312	-3.60067	0.0144585	1
Ccajan_22160_c0_g2_i1	21.4126	0.05	428.253	8.74232	0.014505	1
Ccajan_23266_c0_g1_i2	63.4768	12.4286	5.10731	2.35256	0.0145544	1
Ccajan_71555_c0_g1_i1	6.36836	114.802	0.0554725	-4.17208	0.0145742	1
Ccajan_35591_c1_g3_i2	20.9298	0.05	418.596	8.70941	0.0145782	1
Ccajan_34624_c0_g1_i1	20.9298	0.05	418.596	8.70941	0.0145782	1
Ccajan_62169_c0_g1_i1	21.1867	0.05	423.733	8.72701	0.0145803	1
Ccajan_24329_c0_g1_i2	38.5885	328.987	0.117295	-3.09179	0.0146093	1
Ccajan_33644_c0_g2_i1	38.191	0.05	763.82	9.57709	0.014611	1
Ccajan_20289_c0_g2_i1	143.092	460.639	0.310637	-1.6867	0.0146305	1
Ccajan_77586_c0_g1_i1	169.555	40.933	4.14226	2.05042	0.0146476	1
Ccajan_27829_c0_g1_i1	39.778	3.51242	11.325	3.50143	0.0146582	1
Ccajan_7113_c0_g1_i1	200.648	687.451	0.291872	-1.77659	0.0147205	1
Ccajan_37369_c0_g2_i2	47.3167	3.59342	13.1676	3.71892	0.0147437	1
Ccajan_9040_c0_g2_i1	123.457	630.838	0.195703	-2.35327	0.0147566	1
Ccajan_38433_c2_g2_i8	35.9741	142.711	0.252076	-1.98807	0.0147659	1
Ccajan_33412_c0_g1_i1	83.7256	1200.19	0.0697601	-3.84145	0.0147698	1
Ccajan_27075_c0_g1_i3	55.3382	0.05	1106.76	10.1121	0.0148034	1
Ccajan_33595_c0_g2_i1	42.7016	181.907	0.234744	-2.09084	0.0148062	1
Ccajan_2910_c0_g1_i1	22.3047	522.423	0.0426948	-4.5498	0.0148178	1
Ccajan_29625_c0_g2_i1	20.9916	0.05	419.832	8.71367	0.0148246	1
Ccajan_38455_c3_g1_i3	241.98	70.2571	3.4442	1.78417	0.0148796	1
Ccajan_34893_c0_g1_i3	42.4778	0.05	849.556	9.73057	0.0148825	1
Ccajan_37534_c0_g1_i1	59.7678	2.05338	29.107	4.8633	0.0148842	1
Ccajan_36674_c0_g1_i1	732.729	207.546	3.53045	1.81985	0.0148872	1
Ccajan_53391_c0_g1_i1	67.0666	11.3658	5.90072	2.56089	0.0148929	1
Ccajan_18815_c0_g1_i2	17.5255	97.9602	0.178904	-2.48274	0.0149019	1
Ccajan_11361_c0_g2_i1	23.8225	101.652	0.234353	-2.09325	0.0149063	1
Ccajan_69471_c0_g1_i1	81.7517	381.448	0.214319	-2.22217	0.0149073	1
Ccajan_36559_c0_g1_i14	168.835	43.2206	3.90635	1.96582	0.0149103	1
Ccajan_10909_c0_g1_i1	4.15356	39.9424	0.103989	-3.2655	0.0149109	1
Ccajan_37109_c0_g1_i1	128.778	31.3775	4.10416	2.03709	0.014913	1
Ccajan_34884_c0_g1_i2	83.7331	282.496	0.296404	-1.75436	0.0149348	1
Ccajan_55956_c0_g1_i1	16.2337	375.46	0.0432369	-4.53159	0.0149425	1
Ccajan_35304_c2_g1_i6	44.6212	0.05	892.424	9.80159	0.0149438	1
Ccajan_37181_c1_g2_i12	30.9497	1.02669	30.1451	4.91385	0.0149669	1
Ccajan_55768_c0_g1_i1	22.3761	591.996	0.0377978	-4.72555	0.0149673	1
Ccajan_13039_c0_g1_i1	1.97926	65.1149	0.0303964	-5.03996	0.0149684	1
Ccajan_26101_c0_g1_i1	14.7874	861.192	0.0171708	-5.8639	0.0149902	1
Ccajan_37451_c1_g2_i2	21.2794	0.05	425.588	8.73331	0.0150356	1
Ccajan_23837_c0_g1_i1	175.179	4158.13	0.0421294	-4.56903	0.0150514	1
Ccajan_34108_c0_g3_i1	34.1184	2.1705	15.7192	3.97445	0.0150799	1
Ccajan_36398_c0_g1_i5	87.197	318.638	0.273655	-1.86957	0.0150926	1
Ccajan_37152_c4_g2_i2	21.0534	0.05	421.069	8.71791	0.015103	1
Ccajan_33587_c0_g1_i1	250.26	56.6212	4.4199	2.14401	0.0151044	1
Ccajan_35591_c1_g3_i1	20.5397	0.05	410.794	8.68227	0.0151513	1
Ccajan_23267_c0_g1_i1	26.9816	0.513345	52.5604	5.7159	0.0152081	1
Ccajan_37358_c0_g1_i1	26.6533	0.828576	32.1677	5.00754	0.0152323	1
Ccajan_86135_c0_g7_i1	274.675	80.9925	3.39137	1.76187	0.0152421	1
Ccajan_20360_c0_g1_i1	61.8664	9.07821	6.81482	2.76867	0.0152424	1
Ccajan_70606_c0_g1_i1	17.4445	247.166	0.0705781	-3.82464	0.0152801	1
Ccajan_82906_c0_g1_i1	47.9828	199.469	0.240553	-2.05557	0.015305	1
Ccajan_88055_c0_g1_i1	186.876	703.032	0.265814	-1.91151	0.0153083	1
Ccajan_42357_c0_g1_i1	16.6025	767.356	0.021636	-5.53042	0.0153106	1
Ccajan_25015_c0_g1_i2	120.547	27.0365	4.45867	2.15661	0.01533	1
Ccajan_37578_c1_g2_i5	16.1527	72.8687	0.221669	-2.17352	0.0153554	1
Ccajan_66046_c0_g3_i1	13.3837	64.502	0.207493	-2.26887	0.0153628	1
Ccajan_37915_c0_g9_i3	112.371	367.396	0.305858	-1.70907	0.0153673	1
Ccajan_34948_c0_g5_i5	13.1577	68.1315	0.193123	-2.37241	0.0153973	1
Ccajan_36599_c0_g2_i1	63.3053	6.16014	10.2766	3.36129	0.0153977	1
Ccajan_36145_c0_g1_i2	57.6627	8.05152	7.16171	2.8403	0.015431	1
Ccajan_27933_c0_g2_i1	10.1318	64.421	0.157275	-2.66864	0.0154462	1
Ccajan_34680_c0_g1_i4	14.7682	66.3211	0.222678	-2.16697	0.0154801	1
Ccajan_33165_c0_g4_i2	43.7888	3.08007	14.2168	3.82953	0.015506	1
Ccajan_88889_c0_g1_i1	140.417	43.994	3.19173	1.67434	0.0155074	1
Ccajan_47034_c0_g1_i1	3.76346	168.389	0.0223498	-5.4836	0.0155162	1
Ccajan_25907_c0_g1_i4	126.033	576.927	0.218455	-2.19459	0.0155302	1
Ccajan_89985_c0_g1_i1	46.6814	654.679	0.0713043	-3.80987	0.0155394	1
Ccajan_36185_c0_g1_i2	162.08	46.5261	3.48364	1.8006	0.015547	1
Ccajan_31105_c0_g1_i1	6.9226	51.5425	0.134309	-2.89637	0.0155697	1
Ccajan_36388_c0_g1_i4	8.55225	110.542	0.0773665	-3.69215	0.0155819	1
Ccajan_32316_c0_g3_i1	9.81313	69.2392	0.141728	-2.8188	0.0155938	1
Ccajan_37316_c1_g1_i1	20.6633	0.05	413.267	8.69093	0.0156175	1
Ccajan_31680_c0_g1_i3	105.188	8.28576	12.6951	3.6662	0.0156377	1
Ccajan_36488_c0_g3_i7	310.662	52.2178	5.94935	2.57273	0.0156468	1
Ccajan_36113_c2_g3_i2	52.924	5.13345	10.3096	3.36592	0.0156832	1
Ccajan_37057_c0_g1_i1	25.4948	0.05	509.896	8.99406	0.0156972	1
Ccajan_37897_c0_g3_i8	25.4948	0.05	509.896	8.99406	0.0156972	1
Ccajan_38051_c0_g1_i1	545.055	157.941	3.45101	1.78702	0.0157032	1
Ccajan_34524_c0_g3_i1	315.273	88.0622	3.58012	1.84001	0.0157065	1
Ccajan_3125_c0_g1_i1	11.1167	354.025	0.0314008	-4.99306	0.0157183	1
Ccajan_38484_c0_g4_i1	227.95	69.2939	3.28961	1.71792	0.0157556	1
Ccajan_66518_c0_g1_i1	12.2134	910.195	0.0134184	-6.21964	0.0158316	1
Ccajan_33972_c0_g1_i4	130.757	0.513345	254.715	7.99274	0.0158424	1
Ccajan_38125_c1_g2_i1	20.4683	0.05	409.366	8.67725	0.0159045	1
Ccajan_69610_c0_g2_i1	36.8757	844.215	0.0436805	-4.51687	0.0159318	1
Ccajan_93320_c0_g1_i1	0.05	50.4709	0.00099067	-9.97931	0.0159322	1
Ccajan_4875_c0_g1_i1	69.7024	1806.61	0.0385819	-4.69593	0.0159738	1
Ccajan_21006_c0_g1_i1	23.8129	0.05	476.258	8.8956	0.0159763	1
Ccajan_45806_c0_g1_i1	101.532	1174.5	0.086447	-3.53204	0.0159907	1
Ccajan_35657_c0_g3_i4	91.9026	20.5612	4.46972	2.16018	0.016011	1
Ccajan_33056_c0_g2_i1	50.1998	185.266	0.27096	-1.88385	0.0160459	1
Ccajan_23762_c0_g1_i2	20.7561	0.05	415.121	8.69739	0.0160523	1
Ccajan_30336_c0_g1_i1	20.7561	0.05	415.121	8.69739	0.0160523	1
Ccajan_34789_c0_g3_i1	11.0762	63.0703	0.175616	-2.5095	0.0161129	1
Ccajan_15322_c0_g1_i2	527.992	1581.12	0.333935	-1.58236	0.0161177	1
Ccajan_36007_c0_g1_i1	87.1778	12.6355	6.89943	2.78648	0.0161265	1
Ccajan_26778_c0_g2_i2	22.131	0.05	442.62	8.78993	0.0162081	1
Ccajan_26762_c0_g1_i1	19.6785	268.52	0.0732851	-3.77034	0.016229	1
Ccajan_8518_c0_g1_i1	5.14798	65.7092	0.0783449	-3.67402	0.0162438	1
Ccajan_24104_c0_g1_i1	62.7084	12.4286	5.04548	2.33499	0.0162784	1
Ccajan_34499_c0_g1_i2	37.4321	0.05	748.643	9.54813	0.0163085	1
Ccajan_55967_c0_g1_i1	63.6719	1892.91	0.0336371	-4.8938	0.0163145	1
Ccajan_93891_c0_g1_i1	2.40985	74.3102	0.0324296	-4.94654	0.016391	1
Ccajan_38206_c2_g2_i11	6.69664	46.7418	0.143269	-2.8032	0.0164049	1
Ccajan_36956_c1_g2_i1	83.6308	260.611	0.320903	-1.63979	0.016424	1
Ccajan_35575_c0_g2_i1	115.283	30.387	3.79383	1.92365	0.0164396	1
Ccajan_5314_c0_g1_i2	26.7652	1714.68	0.0156095	-6.00143	0.0164443	1
Ccajan_27550_c0_g3_i1	20.3351	0.05	406.701	8.66783	0.0164609	1
Ccajan_28020_c0_g3_i1	20.5919	0.05	411.839	8.68594	0.0164692	1
Ccajan_37824_c0_g2_i5	844.562	2683.48	0.314727	-1.66783	0.0164723	1
Ccajan_35945_c1_g2_i3	42.433	2.48573	17.0707	4.09345	0.0165314	1
Ccajan_38023_c0_g2_i1	228.267	53.8115	4.24197	2.08473	0.0166111	1
Ccajan_31954_c0_g1_i2	239.736	865.602	0.276959	-1.85226	0.0166146	1
Ccajan_29790_c0_g1_i2	0.05	19.8497	0.00251893	-8.63297	0.0166169	1
Ccajan_77761_c0_g1_i1	13.0341	79.7228	0.163493	-2.6127	0.0166571	1
Ccajan_33643_c0_g1_i1	65.3111	5.13345	12.7227	3.66933	0.0166732	1
Ccajan_31222_c0_g1_i1	30.1908	1.02669	29.406	4.87804	0.0167266	1
Ccajan_14063_c0_g1_i1	20.3969	0.05	407.938	8.6722	0.0167437	1
Ccajan_6327_c0_g2_i1	49.2245	4.10676	11.9862	3.5833	0.016747	1
Ccajan_36550_c3_g1_i4	1894.49	5336.78	0.354987	-1.49416	0.0167813	1
Ccajan_22787_c0_g3_i1	1467.21	4532.9	0.323681	-1.62736	0.0167995	1
Ccajan_43727_c0_g1_i1	6.33745	617.142	0.010269	-6.60556	0.016822	1
Ccajan_34193_c0_g1_i1	428.907	121.664	3.52534	1.81776	0.0168333	1
Ccajan_13031_c0_g2_i1	17.5159	149.377	0.11726	-3.09222	0.0168757	1
Ccajan_12884_c0_g1_i1	77.2197	10.2669	7.52123	2.91097	0.0168799	1
Ccajan_30051_c0_g1_i4	39.8473	192.057	0.207477	-2.26898	0.0169324	1
Ccajan_4564_c0_g1_i1	35.2269	1.65715	21.2575	4.4099	0.0169502	1
Ccajan_23838_c0_g1_i1	63.9405	7.81729	8.17937	3.03199	0.016951	1
Ccajan_35376_c0_g2_i4	0.05	15.6346	0.00319804	-8.2886	0.0170007	1
Ccajan_9920_c0_g1_i1	39.0213	251.714	0.155022	-2.68945	0.0170192	1
Ccajan_38443_c1_g6_i8	171.18	27.2073	6.29171	2.65345	0.0170224	1
Ccajan_64714_c0_g1_i1	17.6801	89.0801	0.198474	-2.33298	0.0170284	1
Ccajan_36404_c1_g1_i5	192.91	700.491	0.275392	-1.86044	0.0170442	1
Ccajan_35382_c0_g2_i4	42.9894	174.288	0.246658	-2.01942	0.0170543	1
Ccajan_37076_c0_g1_i2	20.4587	0.05	409.174	8.67657	0.0170642	1
Ccajan_33056_c0_g2_i2	58.6667	11.6001	5.05745	2.33841	0.0171212	1
Ccajan_36068_c0_g4_i6	41.9971	138.073	0.304165	-1.71707	0.0171996	1
Ccajan_35942_c0_g1_i2	24.8787	112.766	0.220622	-2.18035	0.0172306	1
Ccajan_88881_c0_g1_i1	5.14798	70.8788	0.0726308	-3.78328	0.0172356	1
Ccajan_35262_c0_g2_i2	76.399	10.5821	7.21963	2.85192	0.0172361	1
Ccajan_38459_c2_g3_i2	25.2475	0.828576	30.471	4.92936	0.0173586	1
Ccajan_1966_c0_g1_i1	25.5139	322.665	0.0790725	-3.66068	0.0174237	1
Ccajan_24104_c0_g2_i1	10.1532	54.8294	0.185177	-2.43302	0.0174365	1
Ccajan_36123_c0_g1_i8	127.941	408.69	0.31305	-1.67553	0.0174567	1
Ccajan_90005_c0_g1_i1	39.6448	164.002	0.241733	-2.04851	0.0174734	1
Ccajan_19400_c0_g2_i1	20.0377	0.05	400.754	8.64657	0.0174958	1
Ccajan_76401_c0_g2_i1	20.2946	0.05	405.891	8.66495	0.017508	1
Ccajan_11859_c0_g1_i1	20.2946	0.05	405.891	8.66495	0.017508	1
Ccajan_30851_c0_g1_i4	5.99959	42.3559	0.141647	-2.81963	0.0175161	1
Ccajan_32348_c0_g2_i2	48.1735	203.89	0.236272	-2.08148	0.0175173	1
Ccajan_29260_c0_g2_i1	61.6735	2092.93	0.0294676	-5.08473	0.0175808	1
Ccajan_9147_c0_g1_i1	42.3637	4.02576	10.5232	3.3955	0.017602	1
Ccajan_31104_c0_g2_i1	129.016	23.6139	5.46357	2.44984	0.0176109	1
Ccajan_36828_c0_g2_i5	14.716	72.6794	0.202478	-2.30416	0.0176274	1
Ccajan_24638_c0_g1_i1	424.211	101.12	4.19511	2.06871	0.0176491	1
Ccajan_38232_c0_g4_i1	104.444	20.1737	5.17725	2.37219	0.0176591	1
Ccajan_64773_c0_g1_i1	2.44076	93.4485	0.0261188	-5.25877	0.0176599	1
Ccajan_4010_c0_g2_i1	185.04	1938.96	0.0954322	-3.38938	0.0176724	1
Ccajan_38187_c0_g1_i1	20.3255	0.05	406.509	8.66715	0.0176848	1
Ccajan_10213_c0_g1_i1	1.97926	40.0956	0.0493634	-4.34041	0.017695	1
Ccajan_31676_c0_g3_i2	19.8117	0.05	396.235	8.63021	0.0176997	1
Ccajan_25109_c0_g3_i1	97.7189	350.593	0.278725	-1.84309	0.0177	1
Ccajan_27787_c0_g2_i1	66.0434	7.50206	8.80337	3.13806	0.0177358	1
Ccajan_85994_c0_g1_i1	200.719	982.089	0.20438	-2.29068	0.0177373	1
Ccajan_36483_c0_g1_i3	56.1045	8.68199	6.46217	2.69202	0.017741	1
Ccajan_38088_c0_g2_i1	0.05	16.4993	0.00303044	-8.36626	0.0177418	1
Ccajan_42653_c0_g1_i1	2.27662	84.4513	0.0269578	-5.21315	0.0177906	1
Ccajan_52697_c0_g1_i1	5.71181	135.796	0.0420618	-4.57135	0.0177949	1
Ccajan_31553_c0_g2_i1	20.0995	0.05	401.99	8.65102	0.0177989	1
Ccajan_37203_c0_g1_i1	166.094	36.5197	4.54807	2.18525	0.0178159	1
Ccajan_36518_c0_g9_i1	958.329	311.387	3.07761	1.62181	0.0178205	1
Ccajan_36011_c1_g1_i4	20.3564	0.05	407.128	8.66934	0.017873	1
Ccajan_38256_c3_g4_i1	20.3564	0.05	407.128	8.66934	0.017873	1
Ccajan_38223_c1_g1_i2	6.4611	43.6978	0.147859	-2.75771	0.0178933	1
Ccajan_33352_c0_g4_i1	35.4603	2.05338	17.2692	4.11013	0.0179325	1
Ccajan_5285_c0_g2_i1	82.8292	16.103	5.1437	2.36281	0.0179381	1
Ccajan_37362_c0_g1_i3	1.38452	23.7671	0.0582537	-4.10151	0.0179421	1
Ccajan_38117_c1_g8_i1	6.4611	43.3826	0.148933	-2.74726	0.0179932	1
Ccajan_16321_c0_g3_i1	32.056	282.416	0.113506	-3.13916	0.0180134	1
Ccajan_35982_c0_g2_i1	167.112	44.8777	3.72372	1.89675	0.0180419	1
Ccajan_38349_c2_g1_i10	361.636	66.7349	5.41899	2.43802	0.0180422	1
Ccajan_90198_c0_g1_i1	2.90227	78.9665	0.0367532	-4.76599	0.0180449	1
Ccajan_36413_c0_g2_i4	64.7015	0.05	1294.03	10.3377	0.018047	1
Ccajan_31196_c0_g1_i2	8.6759	305.365	0.0284116	-5.13738	0.0180614	1
Ccajan_37224_c0_g4_i1	36.0977	2.68384	13.45	3.74954	0.0180948	1
Ccajan_24382_c0_g2_i1	64.9733	12.5096	5.19386	2.37681	0.0181604	1
Ccajan_62335_c0_g1_i1	11.3213	269.538	0.0420026	-4.57338	0.0181634	1
Ccajan_36378_c0_g1_i1	41.6763	614.304	0.0678431	-3.88165	0.0181749	1
Ccajan_21862_c0_g1_i1	81.4543	12.4374	6.54914	2.71131	0.0182023	1
Ccajan_57880_c0_g1_i1	36.6733	0.05	733.465	9.51858	0.0182051	1
Ccajan_28811_c0_g2_i1	0.05	16.9316	0.00295305	-8.40358	0.0182506	1
Ccajan_41460_c0_g1_i1	3.30195	191.986	0.017199	-5.86153	0.0182599	1
Ccajan_26510_c0_g1_i2	173.801	607.206	0.286231	-1.80475	0.0182639	1
Ccajan_36272_c0_g4_i1	14.911	608.397	0.0245087	-5.35056	0.0182674	1
Ccajan_42395_c0_g1_i1	13.1577	895.705	0.0146898	-6.08904	0.0182835	1
Ccajan_78100_c0_g1_i1	33.8189	0.05	676.378	9.40169	0.0183461	1
Ccajan_28984_c0_g1_i1	201.211	643.077	0.312889	-1.67628	0.0183602	1
Ccajan_15367_c0_g2_i1	84.3853	284.495	0.296614	-1.75334	0.0183633	1
Ccajan_52004_c0_g1_i1	2.30753	59.432	0.0388265	-4.68682	0.0183727	1
Ccajan_66046_c0_g1_i1	79.556	274.417	0.289909	-1.78633	0.0184084	1
Ccajan_37567_c0_g2_i1	169.027	19.2641	8.77416	3.13326	0.0184102	1
Ccajan_34665_c0_g1_i1	118.942	9.39345	12.6622	3.66246	0.0184269	1
Ccajan_17268_c0_g1_i1	137.737	31.6566	4.35096	2.12133	0.0184752	1
Ccajan_6010_c0_g1_i1	116.279	521.476	0.222981	-2.16501	0.0185363	1
Ccajan_23926_c0_g1_i1	37.1731	4.14288	8.97277	3.16555	0.018608	1
Ccajan_28399_c0_g1_i1	213.643	48.84	4.37435	2.12907	0.0186565	1
Ccajan_26626_c0_g2_i2	19.4834	0.05	389.669	8.60611	0.018686	1
Ccajan_74947_c0_g1_i1	3.0355	34.1062	0.0890012	-3.49003	0.0186868	1
Ccajan_18617_c0_g1_i1	155.928	37.4205	4.16692	2.05898	0.0186969	1
Ccajan_7875_c0_g1_i1	17.7824	81.7127	0.217621	-2.20011	0.0187241	1
Ccajan_19544_c0_g1_i1	29.125	117.819	0.247202	-2.01624	0.0188115	1
Ccajan_36681_c0_g6_i1	19.5144	0.05	390.287	8.60839	0.0188148	1
Ccajan_87620_c0_g1_i1	350.147	1048.44	0.333969	-1.58221	0.0188375	1
Ccajan_38206_c2_g2_i9	5.99959	41.5273	0.144473	-2.79112	0.0188483	1
Ccajan_34982_c0_g1_i1	74.5125	12.1583	6.12854	2.61554	0.0188647	1
Ccajan_33723_c0_g1_i1	133.909	27.6758	4.83851	2.27456	0.0188888	1
Ccajan_8715_c0_g1_i1	19.5453	0.05	390.905	8.61068	0.0189526	1
Ccajan_31229_c0_g1_i1	88.0795	13.347	6.59921	2.72229	0.0190109	1
Ccajan_89664_c0_g1_i1	3.497	114.325	0.0305883	-5.03088	0.0190819	1
Ccajan_26842_c0_g1_i1	247.248	68.1315	3.62898	1.85957	0.0191076	1
Ccajan_37850_c12_g5_i1	7864.69	21020.1	0.374152	-1.4183	0.0191154	1
Ccajan_39867_c0_g1_i1	2.54308	37.808	0.067263	-3.89404	0.0191712	1
Ccajan_40645_c0_g2_i1	184.06	589.876	0.312032	-1.68024	0.019173	1
Ccajan_66068_c0_g1_i1	1399.12	4111	0.340336	-1.55497	0.0191762	1
Ccajan_38156_c4_g3_i3	32.3129	1.54004	20.9819	4.39108	0.0191817	1
Ccajan_35257_c1_g1_i1	16.1506	85.8195	0.188193	-2.40972	0.0191949	1
Ccajan_35412_c0_g2_i5	85.4511	14.0858	6.06648	2.60086	0.0192038	1
Ccajan_21151_c0_g2_i1	53.5901	613.052	0.0874153	-3.51597	0.0192068	1
Ccajan_34888_c0_g2_i2	20.0899	0.05	401.799	8.65033	0.0192238	1
Ccajan_36413_c0_g2_i6	68.1037	14.9144	4.56631	2.19103	0.0192556	1
Ccajan_31734_c0_g1_i4	29.3915	1.34192	21.9025	4.45303	0.0192737	1
Ccajan_65830_c0_g2_i1	1097.65	423.12	2.59418	1.37528	0.0194137	1
Ccajan_37385_c0_g1_i1	146.154	28.234	5.17652	2.37198	0.0194179	1
Ccajan_35055_c0_g1_i1	27.8407	0.05	556.813	9.12105	0.0194412	1
[truncated: 1,169 more rows]

## Sheet: Up-regulated in CMS line
Up-regulated DEGs in sterile AKCMS11
Sequence Id	AKCMS11 FPKM	AKPR303 FPKM	FC values	Log FC Values	pval	padj
Ccajan_34146_c0_g2_i3	349.446	86.9906	4.01705	2.00614	0.0450043	1
Ccajan_35467_c0_g2_i4	157.394	39.1412	4.02119	2.00762	0.00549069	0.65016
Ccajan_23992_c0_g1_i1	271.768	67.3839	4.03312	2.0119	0.0116279	1
Ccajan_37297_c0_g1_i1	434.84	107.767	4.03499	2.01256	0.00713124	0.764952
Ccajan_26622_c0_g1_i1	115.832	28.6937	4.03684	2.01323	0.0251734	1
Ccajan_83897_c0_g1_i1	157.201	38.7721	4.05449	2.01952	0.0401023	1
Ccajan_37879_c6_g6_i10	187.009	46.2011	4.04773	2.01711	0.0386675	1
Ccajan_34884_c0_g1_i1	274.504	67.7615	4.05102	2.01829	0.0264594	1
Ccajan_33071_c0_g1_i1	450.541	110.766	4.06749	2.02414	0.00646725	0.719034
Ccajan_37109_c0_g4_i1	1195.46	293.815	4.06874	2.02458	0.00601221	0.686965
Ccajan_31898_c0_g1_i3	219.173	53.5148	4.09555	2.03406	0.00473627	0.589193
Ccajan_37109_c0_g1_i1	128.778	31.3775	4.10416	2.03709	0.014913	1
Ccajan_12263_c0_g2_i1	54.4727	13.2572	4.10891	2.03876	0.0329429	1
Ccajan_29291_c0_g2_i1	129.121	31.4224	4.10919	2.03885	0.0278065	1
Ccajan_37778_c0_g2_i1	139.878	33.9081	4.12521	2.04447	0.0224164	1
Ccajan_35090_c0_g1_i1	86.3571	20.9213	4.12772	2.04535	0.0449357	1
Ccajan_77586_c0_g1_i1	169.555	40.933	4.14226	2.05042	0.0146476	1
Ccajan_86561_c0_g1_i1	120.333	28.9367	4.15849	2.05606	0.0336658	1
Ccajan_35279_c0_g1_i1	269.068	64.6191	4.16391	2.05794	0.00852239	0.854671
Ccajan_90913_c0_g1_i1	647.11	155.328	4.16609	2.05869	0.00804824	0.820622
Ccajan_18617_c0_g1_i1	155.928	37.4205	4.16692	2.05898	0.0186969	1
Ccajan_34867_c0_g1_i2	65.9581	15.7878	4.17778	2.06274	0.0455856	1
Ccajan_35413_c0_g1_i1	111.728	26.6852	4.1869	2.06588	0.0317613	1
Ccajan_13934_c0_g1_i1	230.377	54.9465	4.19275	2.0679	0.00950054	0.903912
Ccajan_24638_c0_g1_i1	424.211	101.12	4.19511	2.06871	0.0176491	1
Ccajan_38023_c0_g2_i1	228.267	53.8115	4.24197	2.08473	0.0166111	1
Ccajan_37939_c0_g1_i7	263.917	62.0611	4.25253	2.08832	0.0498663	1
Ccajan_21856_c0_g1_i1	74.7768	17.5621	4.25785	2.09013	0.0274786	1
Ccajan_32397_c0_g1_i1	101.104	23.6861	4.26849	2.09373	0.0376477	1
Ccajan_27391_c0_g1_i5	575.053	133.983	4.29198	2.10164	0.0303558	1
Ccajan_35121_c0_g1_i1	221.92	51.7044	4.29208	2.10168	0.00721111	0.772338
Ccajan_38400_c0_g3_i1	170.759	39.7169	4.29939	2.10413	0.0402956	1
Ccajan_35521_c0_g1_i6	49.9098	11.6001	4.30255	2.10519	0.0369562	1
Ccajan_38509_c3_g1_i10	1299.87	301.334	4.31371	2.10893	0.0240022	1
Ccajan_35298_c0_g1_i11	206.964	47.8768	4.32284	2.11198	0.0069657	0.755043
Ccajan_37294_c1_g2_i2	179.751	41.5634	4.32474	2.11261	0.0115094	1
Ccajan_38121_c2_g1_i6	107.982	24.947	4.32844	2.11385	0.0220092	1
Ccajan_45550_c1_g2_i1	952.393	219.471	4.3395	2.11753	0.00165606	0.285231
Ccajan_17268_c0_g1_i1	137.737	31.6566	4.35096	2.12133	0.0184752	1
Ccajan_36093_c0_g1_i2	188.353	43.2742	4.35255	2.12186	0.0225891	1
Ccajan_86610_c0_g1_i1	593.186	136.254	4.35352	2.12218	0.0282668	1
Ccajan_32722_c0_g1_i3	50.5664	11.6001	4.35915	2.12405	0.0357781	1
Ccajan_46609_c0_g1_i1	186.267	42.716	4.3606	2.12453	0.0139832	1
Ccajan_36545_c0_g1_i4	289.483	66.2675	4.3684	2.12711	0.0221882	1
Ccajan_28399_c0_g1_i1	213.643	48.84	4.37435	2.12907	0.0186565	1
Ccajan_2607_c0_g1_i1	65.487	14.9592	4.3777	2.13017	0.0443075	1
Ccajan_31292_c0_g1_i4	88.6338	20.2459	4.37786	2.13022	0.0227255	1
Ccajan_37302_c0_g2_i1	115.789	26.2528	4.41054	2.14095	0.0292364	1
Ccajan_27450_c0_g2_i2	529.038	119.791	4.41634	2.14285	0.00225582	0.355198
Ccajan_38174_c0_g1_i1	217.604	49.2636	4.41714	2.14311	0.0199228	1
Ccajan_37826_c1_g1_i2	192.829	43.6343	4.4192	2.14378	0.0458501	1
Ccajan_33587_c0_g1_i1	250.26	56.6212	4.4199	2.14401	0.0151044	1
Ccajan_31025_c0_g4_i1	55.0909	12.4286	4.43258	2.14815	0.0423576	1
Ccajan_37770_c0_g8_i1	143.373	32.3145	4.4368	2.14952	0.00353358	0.482381
Ccajan_28204_c0_g1_i1	108.776	24.5147	4.43717	2.14964	0.0306167	1
Ccajan_20558_c0_g1_i1	66.5241	14.9592	4.44702	2.15284	0.0457639	1
Ccajan_25015_c0_g1_i2	120.547	27.0365	4.45867	2.15661	0.01533	1
Ccajan_35657_c0_g3_i4	91.9026	20.5612	4.46972	2.16018	0.016011	1
Ccajan_36490_c0_g1_i4	269.953	60.3777	4.47107	2.16062	0.0022258	0.352605
Ccajan_38110_c1_g2_i1	122.086	27.2073	4.48726	2.16583	0.0441062	1
Ccajan_37996_c0_g1_i2	147.623	32.8814	4.48957	2.16658	0.0420279	1
Ccajan_30648_c0_g1_i1	96.3962	21.3985	4.50481	2.17147	0.0391715	1
Ccajan_33353_c0_g1_i1	216.229	47.9578	4.50874	2.17272	0.00753412	0.788578
Ccajan_76111_c0_g1_i1	9507.32	2102.86	4.52113	2.17668	0.000803754	0.172971
Ccajan_20984_c0_g1_i1	116.26	25.6224	4.53745	2.18188	0.028063	1
Ccajan_19958_c0_g1_i1	352.69	77.7231	4.53778	2.18199	0.00312444	0.447043
Ccajan_37203_c0_g1_i1	166.094	36.5197	4.54807	2.18525	0.0178159	1
Ccajan_28833_c0_g1_i1	52.5957	11.5639	4.54825	2.18531	0.0475797	1
Ccajan_36199_c0_g2_i1	123.959	27.1536	4.56508	2.19064	0.0098816	0.923837
Ccajan_36413_c0_g2_i6	68.1037	14.9144	4.56631	2.19103	0.0192556	1
Ccajan_34057_c0_g1_i6	53.1095	11.6001	4.57838	2.19484	0.0287833	1
Ccajan_37627_c0_g1_i1	169.629	36.9608	4.58942	2.19831	0.0275239	1
Ccajan_34352_c0_g1_i5	64.6471	14.0858	4.58953	2.19835	0.0202836	1
Ccajan_24411_c0_g2_i1	108.476	23.6139	4.59376	2.19967	0.0441303	1
Ccajan_37028_c0_g1_i5	75.4569	16.3822	4.60604	2.20353	0.0445961	1
Ccajan_3906_c0_g1_i1	82.2537	17.688	4.65026	2.21731	0.0448981	1
Ccajan_35844_c0_g1_i1	130.945	28.1442	4.65265	2.21805	0.0141332	1
Ccajan_36242_c0_g2_i3	58.2479	12.5096	4.65624	2.21917	0.0342796	1
Ccajan_37415_c0_g2_i1	107.444	23.0108	4.66928	2.2232	0.0321299	1
Ccajan_32599_c0_g2_i1	141.548	30.3147	4.66929	2.2232	0.0112751	0.991691
Ccajan_38276_c0_g2_i2	120.568	25.7034	4.69076	2.22982	0.0295482	1
Ccajan_35473_c0_g1_i1	77.6003	16.4993	4.70325	2.23366	0.0347487	1
Ccajan_37390_c0_g1_i1	247.453	52.5057	4.71288	2.23661	0.0074694	0.785599
Ccajan_20277_c0_g2_i1	53.5209	11.2848	4.74273	2.24572	0.0314822	1
Ccajan_38420_c0_g2_i6	183.099	38.375	4.7713	2.25438	0.0108003	0.966025
Ccajan_28741_c0_g2_i1	183.319	38.3662	4.77814	2.25645	0.00704897	0.759615
Ccajan_22937_c0_g1_i1	236.36	49.2724	4.797	2.26213	0.0100849	0.935377
Ccajan_3776_c0_g1_i1	122.148	25.4243	4.80438	2.26435	0.0214211	1
Ccajan_37647_c0_g3_i4	301.663	62.6281	4.81674	2.26806	0.0236364	1
Ccajan_25559_c0_g1_i1	105.205	21.8308	4.81912	2.26877	0.0230109	1
Ccajan_33723_c0_g1_i1	133.909	27.6758	4.83851	2.27456	0.0188888	1
Ccajan_38057_c0_g1_i1	402.232	83.0459	4.8435	2.27605	0.00183343	0.307469
Ccajan_88886_c0_g1_i1	169.2	34.8987	4.84833	2.27749	0.0412428	1
Ccajan_87805_c0_g1_i1	160.209	33.0434	4.84843	2.27752	0.0102567	0.942941
Ccajan_37389_c0_g3_i1	125.602	25.7756	4.87291	2.28478	0.0122982	1
Ccajan_38015_c1_g4_i3	80.1529	16.4183	4.88193	2.28745	0.0212701	1
Ccajan_33695_c0_g1_i3	656.079	134.298	4.88524	2.28843	0.0224841	1
Ccajan_35069_c0_g2_i1	143.601	29.2519	4.90912	2.29546	0.0128359	1
Ccajan_36683_c0_g1_i1	78.39	15.9498	4.91479	2.29713	0.0438735	1
Ccajan_35485_c0_g1_i1	469.313	95.4833	4.91513	2.29723	0.00176114	0.296411
Ccajan_37871_c0_g2_i3	145.383	29.5135	4.92599	2.30041	0.00235034	0.366128
Ccajan_36776_c0_g2_i2	104.08	21.0745	4.93866	2.30412	0.0222587	1
Ccajan_37534_c0_g1_i2	148.226	29.8824	4.9603	2.31043	0.0103609	0.944855
Ccajan_33657_c0_g1_i6	70.6681	14.1668	4.98829	2.31855	0.0209036	1
Ccajan_37096_c1_g2_i1	1598.03	320.311	4.98898	2.31875	0.00168684	0.288941
Ccajan_33731_c0_g1_i1	154.944	31.0262	4.99396	2.32019	0.00899403	0.876134
Ccajan_36453_c0_g1_i1	78.0927	15.6346	4.99487	2.32045	0.0451567	1
Ccajan_25508_c0_g1_i2	382.401	76.426	5.00355	2.32295	0.00295067	0.428241
Ccajan_37470_c0_g1_i3	79.539	15.8688	5.01228	2.32547	0.0329667	1
Ccajan_37233_c0_g1_i1	105.574	21.0471	5.01608	2.32656	0.0338608	1
Ccajan_34726_c0_g1_i1	96.182	19.147	5.02335	2.32865	0.0265026	1
Ccajan_30196_c0_g1_i1	58.4238	11.6001	5.0365	2.33242	0.0239443	1
Ccajan_24104_c0_g1_i1	62.7084	12.4286	5.04548	2.33499	0.0162784	1
Ccajan_33056_c0_g2_i2	58.6667	11.6001	5.05745	2.33841	0.0171212	1
Ccajan_36698_c0_g3_i2	78.2142	15.3555	5.09357	2.34868	0.0275316	1
Ccajan_31435_c1_g1_i1	219.983	43.1845	5.09403	2.34881	0.0090853	0.881545
Ccajan_31435_c1_g1_i2	228.759	44.8055	5.1056	2.35208	0.00514077	0.620784
Ccajan_23266_c0_g1_i2	63.4768	12.4286	5.10731	2.35256	0.0145544	1
Ccajan_36785_c1_g2_i2	131.335	25.6858	5.11314	2.35421	0.00267648	0.400042
Ccajan_35494_c0_g2_i1	94.6738	18.4804	5.12293	2.35697	0.0387004	1
Ccajan_38509_c3_g1_i5	1444.59	280.917	5.14241	2.36245	0.0118475	1
Ccajan_5285_c0_g2_i1	82.8292	16.103	5.1437	2.36281	0.0179381	1
Ccajan_34026_c0_g1_i1	57.7672	11.1677	5.1727	2.37092	0.0293528	1
Ccajan_37385_c0_g1_i1	146.154	28.234	5.17652	2.37198	0.0194179	1
Ccajan_38232_c0_g4_i1	104.444	20.1737	5.17725	2.37219	0.0176591	1
Ccajan_31120_c0_g1_i1	1042.01	201.231	5.17815	2.37244	0.00964069	0.912021
Ccajan_9303_c0_g1_i1	50.9373	9.82579	5.18404	2.37408	0.0364033	1
Ccajan_37236_c0_g3_i1	84.0209	16.184	5.19158	2.37617	0.0357569	1
Ccajan_24382_c0_g2_i1	64.9733	12.5096	5.19386	2.37681	0.0181604	1
Ccajan_3609_c0_g1_i1	47.5309	9.11433	5.21496	2.38266	0.0278395	1
Ccajan_86666_c1_g5_i1	242.053	46.4002	5.21664	2.38312	0.000462684	0.121608
Ccajan_27284_c0_g1_i1	58.7381	11.2487	5.22177	2.38454	0.0300777	1
Ccajan_47452_c0_g1_i1	50.1358	9.59156	5.22707	2.386	0.0495495	1
Ccajan_37819_c0_g1_i1	83.5145	15.9137	5.24797	2.39176	0.0385615	1
Ccajan_31834_c0_g1_i1	83.0264	15.7429	5.27388	2.39887	0.0478014	1
Ccajan_32406_c0_g4_i1	183.06	34.6645	5.28092	2.40079	0.00801173	0.818089
Ccajan_37096_c1_g1_i5	329.882	62.4573	5.28172	2.40101	0.00329656	0.460359
Ccajan_36064_c0_g1_i1	45.8607	8.68199	5.28229	2.40116	0.0467864	1
Ccajan_9346_c0_g1_i2	39.4497	7.45718	5.29017	2.40331	0.0393144	1
Ccajan_37626_c0_g1_i1	189.214	35.7634	5.29073	2.40347	0.00472603	0.58915
Ccajan_59540_c0_g1_i1	119.645	22.5784	5.2991	2.40575	0.0106081	0.960133
Ccajan_36196_c0_g2_i3	57.2204	10.7354	5.33008	2.41416	0.02883	1
Ccajan_23830_c0_g2_i1	169.437	31.7376	5.33867	2.41648	0.0114987	1
Ccajan_38419_c0_g3_i6	181.554	33.9716	5.3443	2.418	0.000998641	0.204392
Ccajan_34058_c0_g3_i1	306.032	57.2166	5.34866	2.41918	0.000373806	0.104397
Ccajan_37177_c0_g2_i1	120.966	22.5872	5.35551	2.42102	0.020847	1
Ccajan_15036_c0_g2_i1	349.266	65.1948	5.35726	2.4215	0.00550707	0.651549
Ccajan_28920_c0_g3_i1	79.0636	14.725	5.36934	2.42475	0.0238824	1
Ccajan_37226_c0_g6_i1	38.4553	7.14195	5.38443	2.42879	0.0454247	1
Ccajan_76179_c0_g1_i1	76.5941	14.2117	5.38952	2.43016	0.027941	1
Ccajan_66250_c0_g2_i1	93.9128	17.4001	5.39726	2.43223	0.00448432	0.573751
Ccajan_36584_c0_g1_i1	271.651	50.2629	5.40461	2.43419	0.00461035	0.582837
Ccajan_38349_c2_g1_i10	361.636	66.7349	5.41899	2.43802	0.0180422	1
Ccajan_38100_c0_g2_i1	171.22	31.4585	5.44272	2.44433	0.00855028	0.856808
Ccajan_31082_c0_g1_i1	95.3304	17.4898	5.45061	2.44642	0.0222816	1
Ccajan_35151_c0_g3_i1	58.3907	10.6992	5.45746	2.44823	0.0477919	1
Ccajan_37203_c0_g1_i2	93.7988	17.1746	5.46147	2.44929	0.0269265	1
Ccajan_31104_c0_g2_i1	129.016	23.6139	5.46357	2.44984	0.0176109	1
Ccajan_36095_c1_g1_i4	72.6739	13.2572	5.48184	2.45466	0.0283898	1
Ccajan_14159_c0_g2_i1	45.4611	8.28576	5.48665	2.45593	0.0325257	1
Ccajan_36749_c0_g2_i2	71.4269	12.9869	5.49994	2.45942	0.0288605	1
Ccajan_27450_c0_g3_i1	525.11	95.3213	5.50884	2.46175	0.000983009	0.202672
Ccajan_35120_c0_g2_i1	45.8512	8.28576	5.53373	2.46825	0.0453357	1
Ccajan_34867_c0_g2_i1	235.271	42.4369	5.54403	2.47093	0.0125019	1
Ccajan_31459_c0_g1_i2	216.517	39.0142	5.54969	2.47241	0.0424866	1
Ccajan_38183_c0_g2_i1	82.9102	14.9144	5.55908	2.47485	0.00602136	0.68745
Ccajan_35467_c0_g2_i2	71.6198	12.8336	5.58064	2.48043	0.0437075	1
Ccajan_38402_c1_g1_i5	79.5464	14.2478	5.58307	2.48106	0.0134605	1
Ccajan_37321_c1_g2_i1	97.5953	17.4537	5.59166	2.48328	0.0258187	1
Ccajan_80868_c0_g1_i1	67.6517	12.0773	5.60157	2.48583	0.0211666	1
Ccajan_34296_c0_g1_i1	128.402	22.8575	5.6175	2.48993	0.0095034	0.903912
Ccajan_37847_c0_g1_i3	37.2754	6.62861	5.62342	2.49145	0.0389194	1
Ccajan_37641_c0_g1_i7	116.507	20.7144	5.62447	2.49172	0.0026531	0.39782
Ccajan_703_c0_g1_i1	93.2297	16.5715	5.6259	2.49208	0.0105689	0.958445
Ccajan_38509_c3_g1_i11	342.048	60.3766	5.66524	2.50214	0.00751776	0.788319
Ccajan_36981_c0_g2_i3	104.238	18.3545	5.67911	2.50567	0.0247298	1
Ccajan_38273_c0_g3_i11	221.697	38.9431	5.69284	2.50915	0.000348569	0.100029
Ccajan_33447_c0_g1_i6	77.1867	13.4641	5.73278	2.51924	0.0275187	1
Ccajan_33085_c0_g1_i1	58.5761	10.1859	5.75071	2.52374	0.0441286	1
Ccajan_36913_c0_g1_i1	69.9497	12.1583	5.75325	2.52438	0.0269353	1
Ccajan_38422_c0_g5_i1	53.1212	9.19533	5.77698	2.53031	0.0300929	1
Ccajan_26785_c0_g4_i1	151.568	26.208	5.78329	2.53189	0.0035239	0.481528
Ccajan_28812_c0_g2_i1	255.772	44.175	5.78996	2.53355	0.00251368	0.382644
Ccajan_33218_c0_g1_i1	51.9008	8.9611	5.79179	2.53401	0.0491485	1
Ccajan_57037_c0_g1_i1	283.202	48.8313	5.7996	2.53595	0.0055176	0.652244
Ccajan_36099_c0_g1_i1	55.0482	9.35733	5.8829	2.55653	0.0495456	1
Ccajan_35850_c0_g1_i1	67.8585	11.5278	5.8865	2.55741	0.0340823	1
Ccajan_38217_c3_g4_i19	58.5335	9.94291	5.88696	2.55752	0.0120231	1
Ccajan_35517_c1_g2_i5	89.6047	15.2022	5.89418	2.55929	0.0296143	1
Ccajan_53391_c0_g1_i1	67.0666	11.3658	5.90072	2.56089	0.0148929	1
Ccajan_27472_c0_g1_i1	67.3949	11.4107	5.90628	2.56225	0.0348251	1
Ccajan_34864_c0_g1_i3	84.9395	14.3737	5.90939	2.56301	0.0254779	1
Ccajan_37096_c0_g1_i1	106.335	17.9671	5.91833	2.56519	0.021526	1
Ccajan_34834_c0_g1_i1	105.655	17.8051	5.93399	2.569	0.0113012	0.992117
Ccajan_36755_c0_g3_i1	82.4274	13.8603	5.94701	2.57216	0.0267622	1
Ccajan_34288_c0_g1_i4	2734.47	459.792	5.94719	2.57221	0.000107752	0.0443012
Ccajan_36488_c0_g3_i7	310.662	52.2178	5.94935	2.57273	0.0156468	1
Ccajan_36785_c1_g1_i5	93.6603	15.7429	5.94935	2.57273	0.00623394	0.704833
Ccajan_34880_c0_g2_i1	187.998	31.5844	5.95226	2.57344	0.0418388	1
Ccajan_31928_c0_g1_i1	66.3695	11.1316	5.96227	2.57586	0.023551	1
Ccajan_36884_c0_g1_i1	49.491	8.28576	5.97302	2.57846	0.0217278	1
Ccajan_34256_c0_g2_i1	64.5544	10.7802	5.98821	2.58213	0.0436565	1
Ccajan_33023_c0_g3_i1	44.7	7.45718	5.99423	2.58357	0.0232161	1
Ccajan_23169_c0_g1_i1	130.36	21.7137	6.00358	2.58582	0.00763522	0.794692
Ccajan_61401_c0_g1_i1	98.3755	16.3822	6.00504	2.58617	0.0109287	0.973439
Ccajan_34508_c0_g4_i2	86.3358	14.3649	6.01019	2.58741	0.00748709	0.786869
Ccajan_37124_c0_g3_i1	71.2106	11.8431	6.01285	2.58805	0.0241335	1
Ccajan_19374_c0_g1_i1	170.697	28.3872	6.01315	2.58812	0.0098842	0.923837
Ccajan_36171_c0_g1_i2	108.828	18.0393	6.03283	2.59284	0.0244693	1
Ccajan_35412_c0_g2_i5	85.4511	14.0858	6.06648	2.60086	0.0192038	1
Ccajan_37096_c1_g1_i1	425.115	69.9955	6.07346	2.60252	0.00121436	0.233448
Ccajan_33241_c0_g1_i1	130.752	21.5156	6.07709	2.60338	0.00769219	0.798694
Ccajan_37096_c1_g1_i2	232.106	37.9788	6.11146	2.61152	0.0305349	1
Ccajan_86045_c0_g9_i1	1134.49	185.601	6.11254	2.61177	1.18003e-05	0.00748592
Ccajan_35794_c0_g1_i1	164.409	26.8472	6.1239	2.61445	0.00564061	0.660107
Ccajan_34982_c0_g1_i1	74.5125	12.1583	6.12854	2.61554	0.0188647	1
Ccajan_38065_c0_g1_i1	88.4792	14.3288	6.17493	2.62642	0.0111564	0.984344
Ccajan_34934_c0_g1_i1	192.314	31.1072	6.1823	2.62814	0.00287258	0.419514
Ccajan_34162_c0_g1_i1	92.5017	14.9592	6.18358	2.62844	0.0127954	1
Ccajan_34130_c0_g1_i5	60.3508	9.75356	6.18757	2.62937	0.0482006	1
Ccajan_37676_c1_g1_i2	616.676	99.1215	6.22141	2.63724	0.0410854	1
Ccajan_19426_c0_g2_i1	60.9647	9.75356	6.25051	2.64397	0.0416027	1
Ccajan_27514_c0_g1_i2	99.1557	15.7878	6.28052	2.65088	0.00701889	0.757538
Ccajan_38443_c1_g6_i8	171.18	27.2073	6.29171	2.65345	0.0170224	1
Ccajan_37154_c0_g1_i1	110.896	17.607	6.29841	2.65499	0.00771702	0.800236
Ccajan_36594_c0_g1_i1	41.0506	6.51149	6.30434	2.65634	0.0396678	1
Ccajan_38139_c1_g2_i2	68.0727	10.7802	6.31458	2.65869	0.0368691	1
Ccajan_89294_c0_g1_i1	54.0943	8.56487	6.31584	2.65897	0.0260107	1
Ccajan_38349_c2_g1_i8	1534.89	241.786	6.34815	2.66634	0.00773451	0.801456
Ccajan_31049_c0_g1_i1	85.7528	13.4641	6.369	2.67107	0.0203896	1
Ccajan_37727_c0_g1_i3	152.35	23.9203	6.36908	2.67108	0.00510413	0.619026
Ccajan_27812_c0_g1_i1	67.6517	10.5821	6.39302	2.6765	0.0314901	1
Ccajan_35455_c0_g1_i2	186.705	29.1348	6.40833	2.67995	0.0105155	0.955454
Ccajan_35578_c0_g2_i1	93.332	14.563	6.40884	2.68006	0.0067032	0.738242
Ccajan_37740_c0_g1_i3	62.5656	9.75356	6.41464	2.68137	0.0404399	1
Ccajan_38509_c3_g2_i1	174.615	27.2073	6.41794	2.68211	0.0342179	1
Ccajan_27685_c0_g1_i3	135.489	21.0745	6.42904	2.6846	0.0021594	0.345995
Ccajan_38065_c0_g4_i1	89.5354	13.8964	6.44305	2.68774	0.0124605	1
Ccajan_36483_c0_g1_i3	56.1045	8.68199	6.46217	2.69202	0.017741	1
Ccajan_30225_c0_g1_i1	45.4088	7.02483	6.46404	2.69244	0.032028	1
Ccajan_37518_c0_g2_i1	182.653	28.1891	6.47957	2.6959	0.0034241	0.471104
Ccajan_35341_c0_g1_i1	60.6556	9.35733	6.48215	2.69647	0.0483973	1
Ccajan_28086_c0_g1_i1	62.7297	9.67256	6.48533	2.69718	0.0289048	1
Ccajan_36593_c0_g1_i2	73.4232	11.2936	6.50132	2.70073	0.0247151	1
Ccajan_46867_c0_g1_i1	149.199	22.8937	6.51704	2.70422	0.00245742	0.376534
Ccajan_38475_c2_g1_i1	151.087	23.1005	6.54043	2.70939	0.0073637	0.781083
Ccajan_21862_c0_g1_i1	81.4543	12.4374	6.54914	2.71131	0.0182023	1
Ccajan_36300_c0_g5_i1	86.8826	13.2572	6.55361	2.71229	0.0430943	1
Ccajan_35638_c0_g1_i1	49.6434	7.53818	6.58559	2.71931	0.025185	1
Ccajan_31229_c0_g1_i1	88.0795	13.347	6.59921	2.72229	0.0190109	1
Ccajan_33485_c0_g1_i1	111.655	16.8955	6.60854	2.72433	0.00564641	0.660235
Ccajan_31726_c0_g1_i1	42.2923	6.39437	6.61399	2.72552	0.0489794	1
Ccajan_34138_c0_g1_i1	53.2854	8.01541	6.64787	2.73289	0.0464951	1
Ccajan_55762_c0_g1_i1	458.469	68.9425	6.65001	2.73336	6.74785e-05	0.03125
Ccajan_32076_c0_g2_i1	33.1954	4.97145	6.67721	2.73924	0.0439563	1
Ccajan_38022_c0_g5_i2	51.6631	7.70018	6.70934	2.74617	0.04588	1
Ccajan_38509_c2_g1_i1	1106.55	164.784	6.71518	2.74743	0.0245946	1
Ccajan_31504_c0_g1_i1	75.847	11.2936	6.71593	2.74759	0.0270862	1
Ccajan_33679_c0_g1_i1	95.2377	14.1755	6.71845	2.74813	0.0142504	1
Ccajan_36357_c0_g1_i1	347.598	51.722	6.7205	2.74857	0.00597151	0.683987
Ccajan_12790_c0_g1_i1	1385.26	205.944	6.7264	2.74984	4.17599e-05	0.0208352
Ccajan_32990_c0_g5_i1	45.071	6.62861	6.79946	2.76542	0.0209359	1
Ccajan_36179_c0_g1_i1	69.8474	10.2669	6.80316	2.7662	0.0297739	1
Ccajan_35110_c0_g1_i1	184.794	27.1624	6.80332	2.76624	0.00236281	0.36619
Ccajan_20360_c0_g1_i1	61.8664	9.07821	6.81482	2.76867	0.0152424	1
Ccajan_36230_c0_g1_i5	214.248	31.2155	6.8635	2.77894	0.000407001	0.110584
Ccajan_28482_c0_g1_i5	120.97	17.5982	6.87401	2.78115	0.00878593	0.865621
Ccajan_14297_c0_g2_i1	52.9453	7.70018	6.87586	2.78154	0.0425852	1
Ccajan_1319_c0_g1_i1	57.3867	8.33064	6.88863	2.78422	0.0314765	1
Ccajan_36007_c0_g1_i1	87.1778	12.6355	6.89943	2.78648	0.0161265	1
Ccajan_38257_c1_g5_i4	34.4041	4.97145	6.92032	2.79084	0.0333649	1
Ccajan_34146_c0_g2_i1	104.701	15.1212	6.92411	2.79163	0.00725218	0.773752
Ccajan_33908_c0_g1_i1	107.073	15.4365	6.93635	2.79418	0.00737115	0.781124
Ccajan_38217_c3_g4_i5	129.387	18.6249	6.94699	2.79639	0.00109784	0.218942
Ccajan_33103_c0_g1_i1	209.464	30.1254	6.95309	2.79765	0.00168925	0.288941
Ccajan_33207_c0_g1_i1	88.7382	12.7526	6.95843	2.79876	0.0310621	1
Ccajan_34267_c0_g1_i2	66.5763	9.55544	6.96737	2.80061	0.0283313	1
Ccajan_29871_c1_g1_i1	164.749	23.6139	6.9768	2.80257	0.0291995	1
Ccajan_30359_c0_g1_i1	252.358	36.1147	6.98767	2.80481	0.000537811	0.133927
Ccajan_35702_c0_g1_i1	1411.1	201.595	6.99969	2.80729	2.2344e-05	0.0125807
Ccajan_37896_c1_g1_i1	109.628	15.6346	7.01186	2.8098	0.00908589	0.881545
Ccajan_36536_c1_g2_i1	57.5082	8.16864	7.04011	2.8156	0.011419	0.999332
Ccajan_21650_c0_g1_i1	329.869	46.7144	7.06141	2.81996	0.0258687	1
Ccajan_37086_c1_g1_i1	61.6713	8.72687	7.06683	2.82106	0.027872	1
Ccajan_37096_c1_g1_i3	904.703	127.797	7.07924	2.82359	0.0223498	1
Ccajan_36040_c0_g1_i1	112.311	15.8327	7.09363	2.82652	0.00665034	0.732996
Ccajan_28730_c0_g3_i2	51.8177	7.30395	7.09448	2.8267	0.0335182	1
Ccajan_37959_c0_g1_i2	195.523	27.5586	7.09481	2.82676	0.00215538	0.345746
Ccajan_33695_c0_g1_i1	495.59	69.8149	7.09862	2.82754	0.0133061	1
Ccajan_36145_c0_g1_i2	57.6627	8.05152	7.16171	2.8403	0.015431	1
Ccajan_38331_c0_g4_i2	40.701	5.68291	7.162	2.84036	0.0305716	1
Ccajan_37349_c2_g1_i2	48.6607	6.7906	7.16589	2.84115	0.041861	1
Ccajan_34125_c0_g1_i1	91.536	12.7526	7.17782	2.84355	0.0103693	0.944855
Ccajan_37721_c0_g1_i1	239.438	33.2777	7.19515	2.84702	0.00859006	0.858177
Ccajan_35262_c0_g2_i2	76.399	10.5821	7.21963	2.85192	0.0172361	1
Ccajan_37618_c0_g7_i1	55.3978	7.6553	7.23654	2.8553	0.0130744	1
Ccajan_56490_c0_g1_i1	59.5397	8.21352	7.24898	2.85778	0.0309063	1
Ccajan_36816_c0_g1_i1	42.7634	5.88103	7.27142	2.86224	0.0356848	1
Ccajan_30744_c0_g1_i1	42.3115	5.80003	7.29505	2.86692	0.0198772	1
Ccajan_36706_c0_g3_i3	45.0592	6.16014	7.31464	2.87079	0.0497659	1
Ccajan_34592_c0_g1_i1	102.386	13.9774	7.32511	2.87285	0.00867268	0.861224
Ccajan_29727_c0_g1_i6	72.8829	9.94291	7.33013	2.87384	0.00452376	0.576949
Ccajan_38477_c2_g1_i8	105.41	14.3737	7.33355	2.87451	0.00891782	0.871875
Ccajan_34671_c0_g1_i1	1243.9	169.118	7.35523	2.87877	1.55666e-05	0.00936661
Ccajan_34004_c0_g1_i1	100.662	13.6622	7.3679	2.88125	0.00869716	0.861224
Ccajan_35843_c0_g1_i4	256.434	34.8002	7.36877	2.88142	0.0221987	1
Ccajan_14608_c0_g1_i1	61.0574	8.28576	7.36896	2.88146	0.00681348	0.746866
Ccajan_29696_c0_g1_i1	659.882	89.4392	7.378	2.88323	0.0448144	1
Ccajan_37616_c0_g1_i1	111.062	15.0402	7.38433	2.88447	0.00437485	0.565821
Ccajan_36710_c0_g1_i3	61.3121	8.28576	7.3997	2.88747	0.00661534	0.730287
Ccajan_37967_c0_g1_i1	36.0359	4.85434	7.42344	2.89209	0.0429344	1
Ccajan_34937_c0_g1_i1	65.406	8.76298	7.4639	2.89993	0.013328	1
Ccajan_24110_c0_g1_i1	45.5111	6.07914	7.48644	2.90428	0.0328871	1
Ccajan_34151_c1_g1_i3	46.1368	6.16014	7.48957	2.90488	0.0484343	1
Ccajan_36880_c0_g3_i1	118.371	15.7429	7.51896	2.91053	0.000667855	0.152001
Ccajan_12884_c0_g1_i1	77.2197	10.2669	7.52123	2.91097	0.0168799	1
Ccajan_37263_c0_g2_i1	122.966	16.346	7.5227	2.91125	0.00440051	0.567046
Ccajan_29436_c0_g2_i2	88.9908	11.8069	7.53716	2.91402	0.0110407	0.980297
Ccajan_21710_c0_g1_i1	62.5869	8.28576	7.55355	2.91716	0.00676715	0.743533
Ccajan_35947_c0_g1_i1	46.5556	6.16014	7.55756	2.91792	0.0425543	1
Ccajan_88889_c0_g1_i1	140.417	43.994	3.19173	1.67434	0.0155074	1
Ccajan_1405_c0_g3_i1	80.5409	10.5373	7.64344	2.93422	0.00432588	0.56208
Ccajan_22381_c0_g1_i1	115.297	15.0402	7.66588	2.93845	0.00327934	0.459957
Ccajan_36598_c0_g1_i1	57.0701	7.42106	7.69029	2.94304	0.020293	1
Ccajan_35600_c0_g1_i5	67.1262	8.72687	7.69191	2.94334	0.0404629	1
Ccajan_29401_c0_g2_i1	56.6896	7.30395	7.76151	2.95634	0.0239831	1
Ccajan_28278_c0_g1_i1	139.768	17.9671	7.77913	2.95961	0.0424767	1
Ccajan_33367_c0_g1_i5	83.5593	10.7354	7.78356	2.96043	0.0114957	1
Ccajan_38509_c3_g1_i14	488.409	62.7452	7.78401	2.96051	0.000291493	0.0892293
Ccajan_11112_c0_g2_i1	52.0436	6.67349	7.79857	2.96321	0.0350063	1
Ccajan_32514_c0_g3_i1	80.3149	10.2669	7.8227	2.96767	0.0121363	1
Ccajan_36951_c0_g2_i1	104.663	13.347	7.84169	2.97117	0.00778699	0.802151
Ccajan_9157_c0_g1_i1	44.3835	5.6468	7.85994	2.97452	0.0485217	1
Ccajan_26504_c0_g1_i1	48.0446	6.07914	7.90319	2.98244	0.0272439	1
Ccajan_38236_c0_g1_i5	136.999	17.3279	7.9063	2.983	0.0131316	1
Ccajan_38463_c0_g1_i3	380.584	47.6601	7.98538	2.99736	0.000393705	0.108364
Ccajan_36757_c0_g1_i2	53.0807	6.62861	8.00783	3.00141	0.00999884	0.93053
Ccajan_7809_c0_g1_i1	363.698	45.1744	8.05098	3.00917	0.00562381	0.660107
Ccajan_38229_c0_g1_i1	83.619	10.384	8.05266	3.00947	0.00922686	0.889214
Ccajan_35571_c1_g1_i2	49.6221	6.16014	8.05534	3.00995	0.0320855	1
Ccajan_30731_c0_g1_i1	34.97	4.34099	8.05577	3.01002	0.0398368	1
Ccajan_16475_c0_g2_i1	128.259	15.9137	8.05968	3.01072	0.00426909	0.556247
Ccajan_27570_c0_g1_i1	43.9529	5.44868	8.0667	3.01198	0.0413018	1
Ccajan_33301_c0_g1_i1	390.325	48.2457	8.09036	3.0162	0.0400873	1
Ccajan_29200_c0_g1_i1	62.3492	7.70018	8.09711	3.01741	0.0206481	1
Ccajan_2730_c0_g1_i2	33.7379	4.14288	8.14359	3.02567	0.0284641	1
Ccajan_37347_c0_g1_i1	102.294	12.5545	8.14795	3.02644	0.00452519	0.576949
Ccajan_36531_c0_g1_i1	51.1825	6.27726	8.15363	3.02744	0.0253561	1
Ccajan_12279_c0_g1_i1	62.8939	7.70018	8.16785	3.02996	0.0216033	1
Ccajan_31572_c0_g1_i1	50.3426	6.16014	8.17231	3.03074	0.0376781	1
Ccajan_23838_c0_g1_i1	63.9405	7.81729	8.17937	3.03199	0.016951	1
Ccajan_27694_c0_g1_i1	51.418	6.27726	8.19116	3.03407	0.0241699	1
Ccajan_34084_c0_g1_i1	75.9898	9.27633	8.19179	3.03418	0.00754284	0.78859
Ccajan_33122_c0_g2_i2	42.1378	5.13345	8.20847	3.03711	0.0498673	1
Ccajan_38349_c2_g2_i6	813.591	98.5622	8.25459	3.0452	0.00662821	0.731131
Ccajan_17371_c0_g1_i1	45.0592	5.44868	8.26975	3.04784	0.0335914	1
Ccajan_28393_c0_g1_i1	84.2873	10.1859	8.2749	3.04874	0.0118152	1
Ccajan_21276_c0_g1_i1	33.4715	4.02576	8.31432	3.0556	0.0421214	1
Ccajan_35298_c0_g1_i2	76.9746	9.24021	8.33039	3.05838	0.013451	1
Ccajan_25733_c0_g1_i1	34.5181	4.14288	8.33192	3.05865	0.0281338	1
Ccajan_38217_c3_g4_i22	34.5799	4.14288	8.34684	3.06123	0.0287901	1
Ccajan_36451_c0_g1_i4	85.7432	10.2669	8.35142	3.06202	0.010745	0.965048
Ccajan_26910_c0_g1_i1	42.8967	5.13345	8.3563	3.06286	0.0465045	1
Ccajan_35414_c0_g1_i1	104.17	12.4374	8.37558	3.06619	0.00495336	0.607912
Ccajan_28945_c0_g1_i1	120.456	14.3737	8.38036	3.06701	0.00453993	0.577479
Ccajan_31246_c0_g3_i1	48.3111	5.76391	8.38165	3.06723	0.0266751	1
Ccajan_34647_c0_g1_i1	83.9569	9.98779	8.40595	3.07141	0.00589303	0.68089
Ccajan_37753_c0_g1_i2	69.8047	8.28576	8.42466	3.07462	0.0030977	0.445002
Ccajan_33033_c0_g1_i4	41.122	4.85434	8.47119	3.08257	0.0243403	1
Ccajan_35290_c0_g2_i1	46.3318	5.44868	8.50331	3.08802	0.0325105	1
Ccajan_37079_c0_g3_i3	91.6383	10.7715	8.50749	3.08873	0.00123287	0.235506
Ccajan_37986_c0_g2_i3	91.8717	10.7802	8.52223	3.09123	0.00651382	0.722493
Ccajan_30359_c0_g4_i1	156.514	18.2735	8.56504	3.09846	0.000542277	0.134483
Ccajan_5055_c0_g1_i1	52.1886	6.07914	8.58486	3.1018	0.0203186	1
Ccajan_32613_c0_g1_i1	48.5989	5.6468	8.60645	3.10542	0.0351122	1
Ccajan_36059_c0_g1_i1	177.289	20.4889	8.65291	3.11319	0.000711092	0.158497
Ccajan_38012_c0_g1_i1	44.4645	5.13345	8.66171	3.11465	0.0363506	1
Ccajan_38217_c3_g4_i26	28.9086	3.3143	8.72239	3.12472	0.0410001	1
Ccajan_38032_c0_g1_i1	97.1978	11.1316	8.7317	3.12626	0.00316688	0.451213
Ccajan_30371_c0_g2_i1	49.3482	5.6468	8.73915	3.12749	0.0479846	1
Ccajan_33410_c0_g1_i1	70.1447	8.01541	8.75124	3.12949	0.0127874	1
Ccajan_37776_c0_g2_i2	148.43	16.9404	8.76192	3.13125	0.00201341	0.330555
Ccajan_37567_c0_g2_i1	169.027	19.2641	8.77416	3.13326	0.0184102	1
Ccajan_27787_c0_g2_i1	66.0434	7.50206	8.80337	3.13806	0.0177358	1
Ccajan_23739_c0_g1_i1	40.8033	4.62011	8.83169	3.14269	0.041347	1
Ccajan_33443_c0_g1_i8	113.27	12.6716	8.93883	3.16009	0.045264	1
Ccajan_522_c0_g2_i1	88.9812	9.94291	8.94921	3.16176	0.00107467	0.216477
Ccajan_31457_c0_g3_i1	41.4311	4.62011	8.96758	3.16472	0.0495907	1
Ccajan_23926_c0_g1_i1	37.1731	4.14288	8.97277	3.16555	0.018608	1
Ccajan_34970_c0_g2_i1	108.253	12.0412	8.99021	3.16835	0.00280772	0.413238
Ccajan_25430_c0_g2_i2	39.1545	4.34099	9.01972	3.17308	0.0261398	1
Ccajan_12314_c0_g1_i1	46.351	5.13345	9.02921	3.1746	0.0296116	1
Ccajan_22539_c0_g1_i2	70.0498	7.70018	9.09717	3.18542	0.0107959	0.966025
Ccajan_37902_c0_g2_i1	93.8958	10.2669	9.14549	3.19306	0.00622055	0.703887
Ccajan_37386_c0_g1_i1	102.583	11.2126	9.14895	3.19361	0.0487378	1
Ccajan_28932_c0_g2_i2	67.057	7.22295	9.28388	3.21473	0.005925	0.682002
Ccajan_32690_c0_g1_i1	42.8967	4.62011	9.28478	3.21487	0.0378193	1
Ccajan_37497_c0_g1_i1	102.971	11.0145	9.34873	3.22477	0.00271525	0.404544
Ccajan_18426_c0_g1_i2	52.7908	5.6468	9.3488	3.22478	0.019926	1
Ccajan_27450_c0_g2_i1	302.102	32.251	9.36723	3.22762	0.000108764	0.0444565
Ccajan_35967_c0_g1_i2	38.4766	4.10676	9.3691	3.22791	0.0463765	1
Ccajan_2844_c0_g1_i1	114.014	12.0773	9.44041	3.23885	0.000920564	0.192343
Ccajan_36440_c0_g1_i4	47.1003	4.97145	9.47415	3.244	0.00867609	0.861224
Ccajan_31078_c0_g1_i2	110.241	11.6001	9.50352	3.24846	0.000432628	0.115798
Ccajan_37585_c0_g1_i1	107.308	11.2126	9.57033	3.25857	0.0023638	0.36619
Ccajan_36240_c0_g2_i1	60.1248	6.27726	9.5782	3.25975	0.0115542	1
Ccajan_34503_c0_g1_i1	39.3901	4.10676	9.59152	3.26176	0.0453992	1
Ccajan_38139_c1_g2_i3	73.9487	7.70018	9.60351	3.26356	0.00924886	0.889214
Ccajan_37365_c0_g2_i2	47.8997	4.97145	9.63494	3.26828	0.00760647	0.793408
Ccajan_38238_c0_g1_i1	74.5317	7.70018	9.67922	3.27489	0.00791955	0.81104
Ccajan_28557_c0_g1_i1	54.6603	5.6468	9.67988	3.27499	0.0297445	1
Ccajan_35408_c0_g1_i1	54.7317	5.6468	9.69252	3.27687	0.0209822	1
Ccajan_19446_c0_g1_i1	29.1538	2.99907	9.72093	3.28109	0.0371162	1
Ccajan_37848_c0_g2_i1	66.0839	6.7906	9.73167	3.28269	0.00945894	0.90266
Ccajan_37680_c0_g1_i2	205.57	21.0833	9.75037	3.28546	0.000310214	0.0925355
Ccajan_37096_c0_g3_i1	114.561	11.7259	9.7699	3.28834	0.0293601	1
Ccajan_36114_c0_g1_i1	65.4892	6.67349	9.81334	3.29474	0.0128249	1
Ccajan_35787_c0_g1_i1	158.605	16.1479	9.82199	3.29602	0.00071633	0.158906
Ccajan_38485_c0_g1_i7	40.7341	4.14288	9.83232	3.29753	0.0470684	1
Ccajan_25810_c0_g1_i1	38.5598	3.90865	9.86525	3.30236	0.0481365	1
Ccajan_34386_c0_g1_i3	162.216	16.427	9.87493	3.30377	0.00412411	0.540875
Ccajan_33200_c0_g2_i1	50.7614	5.13345	9.88837	3.30573	0.0210434	1
Ccajan_34001_c0_g1_i1	73.7345	7.42106	9.93584	3.31264	0.00498853	0.609957
Ccajan_35880_c0_g2_i1	67.8063	6.7906	9.98531	3.31981	0.00788931	0.809124
Ccajan_25800_c0_g3_i1	50.4758	5.05245	9.99036	3.32054	0.0141396	1
Ccajan_25298_c0_g2_i1	41.769	4.14288	10.0821	3.33373	0.0127857	1
Ccajan_36589_c0_g1_i8	36.2618	3.59342	10.0912	3.33502	0.0474224	1
Ccajan_32941_c0_g3_i4	36.3546	3.59342	10.117	3.33871	0.0490707	1
Ccajan_36027_c0_g1_i4	130.2	12.8336	10.1452	3.34273	0.0265666	1
Ccajan_38328_c0_g3_i1	41.7786	4.10676	10.1731	3.34669	0.0327913	1
Ccajan_31442_c0_g1_i1	41.9832	4.10676	10.223	3.35374	0.0308309	1
Ccajan_31523_c0_g1_i1	1131.88	110.684	10.2262	3.3542	0.000110142	0.0447589
Ccajan_31509_c0_g1_i1	1136.84	110.883	10.2526	3.35792	9.55398e-05	0.040467
Ccajan_36599_c0_g2_i1	63.3053	6.16014	10.2766	3.36129	0.0153977	1
Ccajan_36113_c2_g3_i2	52.924	5.13345	10.3096	3.36592	0.0156832	1
Ccajan_29947_c0_g1_i4	42.3616	4.10676	10.3151	3.36668	0.0271696	1
Ccajan_37776_c0_g2_i1	34.4371	3.3143	10.3905	3.37719	0.0229004	1
Ccajan_38176_c0_g3_i4	64.2261	6.16014	10.4261	3.38213	0.0100481	0.932937
Ccajan_37911_c0_g1_i2	215.211	20.5338	10.4808	3.38968	0.0003165	0.0932205
Ccajan_5224_c0_g1_i1	111.39	10.6182	10.4905	3.39101	0.000979353	0.202514
Ccajan_9147_c0_g1_i1	42.3637	4.02576	10.5232	3.3955	0.017602	1
Ccajan_22343_c0_g1_i1	92.0977	8.72687	10.5534	3.39963	0.00318128	0.452804
Ccajan_27836_c0_g1_i2	28.3544	2.68384	10.5649	3.4012	0.0443878	1
Ccajan_34290_c0_g1_i1	374.392	35.4208	10.5698	3.40188	7.93778e-05	0.0352174
Ccajan_27265_c0_g1_i1	41.4098	3.90865	10.5944	3.40523	0.0268373	1
Ccajan_76104_c0_g2_i1	43.5201	4.10676	10.5972	3.40561	0.0368837	1
Ccajan_36456_c0_g1_i2	63.4385	5.96203	10.6404	3.41148	0.00987065	0.923837
Ccajan_36441_c0_g1_i1	41.6358	3.90865	10.6522	3.41308	0.0271168	1
Ccajan_33910_c0_g1_i1	77.9999	7.30395	10.6791	3.41672	0.00443025	0.569832
Ccajan_36422_c0_g1_i1	41.8927	3.90865	10.7179	3.42196	0.0296529	1
Ccajan_33084_c0_g3_i3	303.058	28.234	10.7338	3.42409	8.74973e-05	0.0377447
Ccajan_20669_c0_g1_i1	486.188	45.1744	10.7625	3.42794	2.90104e-05	0.0155821
Ccajan_37561_c0_g3_i2	33.205	3.08007	10.7806	3.43037	0.0474723	1
Ccajan_27650_c0_g3_i1	38.7644	3.59342	10.7876	3.43131	0.037715	1
Ccajan_32036_c0_g1_i1	58.9471	5.44868	10.8186	3.43544	0.025977	1
Ccajan_38350_c4_g1_i2	38.9286	3.59342	10.8333	3.4374	0.0372864	1
Ccajan_27624_c0_g1_i2	38.9381	3.59342	10.836	3.43776	0.0348926	1
Ccajan_38148_c2_g7_i15	126.004	11.6001	10.8624	3.44127	0.000156034	0.056236
Ccajan_87616_c0_g1_i1	31.3707	2.88196	10.8852	3.4443	0.0496808	1
Ccajan_38193_c2_g1_i1	38.2411	3.51242	10.8874	3.44459	0.0199003	1
Ccajan_37771_c0_g1_i1	67.0997	6.16014	10.8926	3.44527	0.011064	0.981129
Ccajan_27372_c0_g1_i1	39.3592	3.59342	10.9531	3.45327	0.0352188	1
Ccajan_38428_c4_g1_i2	81.9467	7.45718	10.989	3.45798	0.000805899	0.173026
Ccajan_36625_c0_g1_i13	90.5224	8.21352	11.0211	3.4622	0.00881142	0.867027
Ccajan_36801_c0_g1_i3	39.6043	3.59342	11.0213	3.46223	0.0312556	1
Ccajan_38313_c2_g2_i1	91.4668	8.28576	11.039	3.46454	0.0197338	1
Ccajan_33367_c0_g1_i3	29.6579	2.68384	11.0506	3.46605	0.0424089	1
Ccajan_25458_c0_g1_i1	35.3697	3.19719	11.0628	3.46764	0.0287446	1
Ccajan_27284_c0_g1_i2	40.0754	3.59342	11.1524	3.47929	0.0281387	1
Ccajan_37100_c0_g1_i1	75.2213	6.7096	11.211	3.48684	0.00248474	0.379889
Ccajan_89893_c0_g1_i1	74.3292	6.62861	11.2134	3.48715	0.00132641	0.246498
Ccajan_37745_c0_g2_i1	161.735	14.3737	11.2522	3.49213	0.0220715	1
Ccajan_36300_c0_g5_i10	338.113	29.9907	11.2739	3.49492	0.000874139	0.184014
Ccajan_27829_c0_g1_i1	39.778	3.51242	11.325	3.50143	0.0146582	1
Ccajan_19025_c0_g1_i1	93.5889	8.21352	11.3945	3.51026	0.0107841	0.966025
Ccajan_37044_c0_g2_i3	100.366	8.72687	11.5009	3.52367	0.00224343	0.354258
Ccajan_34989_c0_g1_i1	41.6667	3.59342	11.5953	3.53547	0.0280326	1
Ccajan_29961_c0_g1_i3	244.264	21.0471	11.6055	3.53674	0.00958739	0.908818
Ccajan_30751_c0_g1_i1	83.6499	7.18683	11.6393	3.54094	0.00358788	0.487312
Ccajan_35620_c0_g1_i3	149.955	12.8336	11.6846	3.54653	0.000459155	0.121002
Ccajan_37745_c0_g1_i1	232.403	19.8585	11.703	3.5488	0.00634398	0.712106
Ccajan_29347_c0_g1_i2	29.1037	2.48573	11.7083	3.54946	0.0286416	1
Ccajan_28360_c0_g1_i1	36.0977	3.08007	11.7198	3.55087	0.0370098	1
Ccajan_19046_c0_g1_i1	72.5546	6.16014	11.7781	3.55803	0.00561314	0.659645
Ccajan_20404_c0_g1_i1	42.4874	3.59342	11.8237	3.56361	0.0264825	1
Ccajan_39095_c0_g1_i1	548.599	46.3816	11.8279	3.56413	0.00067311	0.152701
Ccajan_35091_c0_g1_i1	67.1284	5.6468	11.8879	3.57142	0.00625714	0.706885
Ccajan_31617_c0_g2_i1	50.2499	4.22388	11.8966	3.57248	0.0106443	0.96155
Ccajan_6327_c0_g2_i1	49.2245	4.10676	11.9862	3.5833	0.016747	1
Ccajan_38052_c0_g5_i1	43.0917	3.59342	11.9919	3.58398	0.0231406	1
Ccajan_65904_c0_g1_i1	30.9188	2.56673	12.046	3.59048	0.049903	1
Ccajan_23239_c0_g1_i1	30.9188	2.56673	12.046	3.59048	0.049903	1
Ccajan_37396_c0_g1_i3	37.1635	3.08007	12.0658	3.59285	0.0307887	1
Ccajan_30780_c0_g1_i2	61.99	5.13345	12.0757	3.59403	0.00723466	0.773651
Ccajan_37461_c0_g2_i9	68.2774	5.6468	12.0913	3.5959	0.00585624	0.677985
Ccajan_32083_c0_g1_i2	99.9785	8.21352	12.1724	3.60555	0.0358086	1
Ccajan_36586_c0_g1_i1	184.631	15.1125	12.2171	3.61083	0.0268297	1
Ccajan_37549_c0_g1_i5	81.0376	6.62861	12.2254	3.61181	0.0378631	1
Ccajan_37759_c0_g1_i1	113.02	9.24021	12.2313	3.61251	0.00112355	0.220927
Ccajan_21113_c0_g1_i1	50.5163	4.10676	12.3008	3.62068	0.0142737	1
Ccajan_34985_c0_g2_i1	37.9224	3.08007	12.3122	3.62202	0.0283131	1
Ccajan_36663_c0_g1_i1	102.593	8.33064	12.3151	3.62236	0.00829027	0.837987
Ccajan_31621_c0_g1_i1	30.7024	2.48573	12.3515	3.62661	0.0207764	1
Ccajan_34614_c0_g1_i1	67.3043	5.44868	12.3524	3.62672	0.00527099	0.631613
Ccajan_30578_c0_g1_i1	76.1731	6.16014	12.3655	3.62825	0.00372117	0.498762
Ccajan_33900_c0_g1_i1	38.2102	3.08007	12.4056	3.63292	0.0291215	1
Ccajan_36753_c0_g2_i3	90.1323	7.18683	12.5413	3.64862	0.00241943	0.372748
Ccajan_19554_c0_g1_i1	38.7218	3.08007	12.5717	3.65211	0.0247561	1
Ccajan_34665_c0_g1_i1	118.942	9.39345	12.6622	3.66246	0.0184269	1
Ccajan_37687_c0_g1_i1	53.5326	4.22388	12.6738	3.66378	0.0414657	1
Ccajan_31680_c0_g1_i3	105.188	8.28576	12.6951	3.6662	0.0156377	1
Ccajan_33643_c0_g1_i1	65.3111	5.13345	12.7227	3.66933	0.0166732	1
Ccajan_35982_c0_g2_i3	63.6836	4.97145	12.8099	3.67918	0.00164683	0.28469
Ccajan_37665_c0_g1_i1	721.956	55.9546	12.9025	3.68958	4.86478e-06	0.00368669
Ccajan_22951_c0_g1_i2	113.037	8.72687	12.9528	3.69519	0.000728492	0.161136
Ccajan_26540_c0_g1_i1	33.5237	2.56673	13.0609	3.70718	0.037147	1
Ccajan_37567_c0_g1_i2	67.0901	5.13345	13.0692	3.7081	0.0459418	1
Ccajan_21847_c0_g1_i1	57.8599	4.42199	13.0846	3.7098	0.0124975	1
Ccajan_37849_c0_g2_i7	65.2227	4.97145	13.1194	3.71363	0.00151459	0.26956
Ccajan_38055_c0_g3_i8	47.193	3.59342	13.1332	3.71515	0.0141752	1
Ccajan_37369_c0_g2_i2	47.3167	3.59342	13.1676	3.71892	0.0147437	1
Ccajan_37786_c0_g1_i13	40.9483	3.08007	13.2946	3.73277	0.0215868	1
Ccajan_38396_c4_g1_i1	34.3327	2.56673	13.3761	3.74158	0.0301991	1
Ccajan_38061_c0_g1_i1	89.2903	6.67349	13.3799	3.74199	0.00185226	0.309572
Ccajan_37599_c0_g1_i1	34.3753	2.56673	13.3927	3.74337	0.0351557	1
Ccajan_38415_c1_g3_i1	52.3719	3.90865	13.399	3.74405	0.00820031	0.832495
Ccajan_38415_c1_g6_i1	52.3719	3.90865	13.399	3.74405	0.00820031	0.832495
Ccajan_37224_c0_g4_i1	36.0977	2.68384	13.45	3.74954	0.0180948	1
Ccajan_17293_c0_g1_i1	64.0237	4.73722	13.515	3.75649	0.0267159	1
Ccajan_38229_c0_g2_i1	109.309	8.01541	13.6373	3.76949	0.000753099	0.164975
Ccajan_38419_c0_g3_i4	56.5255	4.14288	13.644	3.7702	0.00229701	0.359017
Ccajan_39380_c0_g2_i1	35.2461	2.56673	13.7319	3.77946	0.0289918	1
Ccajan_38039_c0_g1_i2	57.327	4.10676	13.9592	3.80314	0.0408982	1
Ccajan_26726_c0_g1_i1	43.2772	3.08007	14.0507	3.81257	0.0302588	1
Ccajan_27310_c0_g1_i1	28.8681	2.05338	14.0588	3.81341	0.0487176	1
Ccajan_50620_c0_g1_i1	26.0991	1.85527	14.0676	3.8143	0.0465719	1
Ccajan_28520_c0_g4_i1	36.2618	2.56673	14.1277	3.82045	0.0270072	1
Ccajan_33165_c0_g4_i2	43.7888	3.08007	14.2168	3.82953	0.015506	1
Ccajan_30283_c0_g1_i1	29.2273	2.05338	14.2338	3.83125	0.0479176	1
Ccajan_33140_c0_g1_i1	23.6988	1.65715	14.3009	3.83804	0.0385144	1
Ccajan_38411_c0_g3_i4	47.7259	3.3143	14.4	3.848	0.00378178	0.504474
Ccajan_2370_c0_g1_i1	29.5961	2.05338	14.4134	3.84933	0.0437554	1
Ccajan_34679_c0_g1_i2	95.5489	6.62861	14.4146	3.84946	0.0330925	1
Ccajan_34321_c0_g2_i1	29.8221	2.05338	14.5234	3.86031	0.0441596	1
Ccajan_27435_c0_g1_i1	37.4417	2.56673	14.5874	3.86665	0.0248922	1
Ccajan_32432_c0_g2_i1	30.0672	2.05338	14.6428	3.87212	0.0386615	1
Ccajan_35399_c1_g1_i8	60.679	4.14288	14.6466	3.87249	0.00149786	0.267669
Ccajan_26841_c0_g1_i1	39.3378	2.68384	14.6573	3.87355	0.0115753	1
Ccajan_38303_c1_g1_i1	85.546	5.80003	14.7492	3.88257	0.000274133	0.0857884
Ccajan_32703_c0_g2_i3	24.6432	1.65715	14.8708	3.89441	0.036849	1
Ccajan_6650_c0_g1_i1	30.6214	2.05338	14.9127	3.89847	0.0377621	1
Ccajan_23825_c0_g1_i1	173.681	11.5278	15.0662	3.91325	0.00840523	0.845948
Ccajan_34312_c0_g1_i1	98.0398	6.47537	15.1404	3.92033	0.00693829	0.754648
Ccajan_37615_c0_g1_i2	203.821	13.347	15.2709	3.93272	0.000394193	0.108364
Ccajan_20420_c0_g1_i1	63.6026	4.14288	15.3523	3.94038	0.00135775	0.250468
Ccajan_31445_c0_g1_i1	31.5849	2.05338	15.3819	3.94316	0.0319504	1
Ccajan_30663_c0_g2_i1	51.1206	3.3143	15.4242	3.94713	0.00259299	0.390983
Ccajan_27649_c0_g1_i2	71.639	4.62011	15.5059	3.95475	0.00213714	0.343214
Ccajan_38400_c0_g1_i1	118.465	7.61918	15.5483	3.95869	0.000206294	0.0700296
Ccajan_34108_c0_g3_i1	34.1184	2.1705	15.7192	3.97445	0.0150799	1
Ccajan_38148_c2_g7_i16	65.3059	4.14288	15.7634	3.97851	0.0264154	1
Ccajan_37402_c1_g1_i1	48.9367	3.08007	15.8882	3.98988	0.00881801	0.867027
Ccajan_18847_c0_g1_i1	29.4938	1.85527	15.8973	3.99071	0.0301953	1
Ccajan_37174_c0_g1_i1	57.8194	3.59342	16.0904	4.00813	0.0485099	1
Ccajan_37578_c1_g2_i3	117.932	7.18683	16.4095	4.03646	0.000306774	0.0922532
Ccajan_35920_c0_g4_i1	40.8055	2.48573	16.4159	4.03702	0.00655695	0.726128
Ccajan_37408_c0_g1_i1	25.4212	1.54004	16.5069	4.045	0.0474745	1
Ccajan_23768_c0_g1_i2	27.4218	1.65715	16.5476	4.04855	0.0230411	1
Ccajan_24088_c0_g1_i1	26.0991	1.54004	16.9471	4.08296	0.0480318	1
Ccajan_1900_c0_g1_i1	121.798	7.18683	16.9474	4.08299	0.00023087	0.0752737
Ccajan_35945_c1_g2_i3	42.433	2.48573	17.0707	4.09345	0.0165314	1
Ccajan_25832_c0_g1_i1	26.3656	1.54004	17.1201	4.09762	0.045465	1
Ccajan_18967_c1_g2_i1	26.3847	1.54004	17.1325	4.09867	0.0430925	1
Ccajan_77916_c0_g1_i1	23.1041	1.34192	17.2172	4.10578	0.0438896	1
Ccajan_33352_c0_g4_i1	35.4603	2.05338	17.2692	4.11013	0.0179325	1
Ccajan_30863_c0_g1_i1	50.3735	2.88196	17.4789	4.12754	0.0055462	0.654522
Ccajan_28706_c0_g3_i1	27.2172	1.54004	17.6731	4.14348	0.0424385	1
Ccajan_22878_c0_g1_i1	27.2886	1.54004	17.7194	4.14726	0.0403376	1
Ccajan_38349_c2_g2_i3	128.031	7.18683	17.8147	4.155	0.000134997	0.0511087
Ccajan_3632_c0_g1_i1	27.5859	1.54004	17.9125	4.1629	0.0386193	1
Ccajan_38705_c0_g2_i1	426.275	23.6139	18.0519	4.17408	0.000288703	0.0889578
Ccajan_37656_c0_g1_i2	28.0379	1.54004	18.206	4.18634	0.0392223	1
Ccajan_28424_c0_g1_i1	157.803	8.64587	18.2519	4.18997	3.06358e-05	0.0162693
Ccajan_41342_c0_g3_i1	33.8712	1.85527	18.2568	4.19036	0.0143739	1
Ccajan_3459_c0_g1_i1	56.7301	3.08007	18.4185	4.20308	0.00369448	0.496608
Ccajan_38132_c2_g2_i2	28.4567	1.54004	18.478	4.20773	0.0314183	1
Ccajan_37297_c0_g1_i3	61.5712	3.3143	18.5774	4.21548	0.000825211	0.176094
Ccajan_76529_c0_g1_i1	353.083	18.904	18.6777	4.22325	4.65679e-06	0.00356763
Ccajan_38121_c2_g1_i5	78.1832	4.14288	18.8717	4.23815	0.000221204	0.0736641
Ccajan_37507_c0_g1_i12	68.7197	3.59342	19.1238	4.2573	0.00182519	0.306823
Ccajan_27373_c0_g1_i1	31.7608	1.65715	19.1659	4.26047	0.0448454	1
Ccajan_23940_c0_g1_i1	32.006	1.65715	19.3138	4.27156	0.011948	1
Ccajan_27919_c0_g1_i3	69.4978	3.59342	19.3403	4.27354	0.00151437	0.26956
Ccajan_33664_c0_g1_i1	29.8221	1.54004	19.3645	4.27535	0.0301574	1
Ccajan_38217_c3_g4_i17	49.8406	2.56673	19.418	4.27932	0.0209939	1
Ccajan_71813_c0_g1_i1	368.621	18.8679	19.537	4.28813	2.40021e-07	0.000292615
Ccajan_38309_c0_g3_i4	81.3093	4.14288	19.6263	4.29472	0.000143246	0.0532704
Ccajan_32074_c0_g1_i1	76.7604	3.90865	19.6386	4.29562	0.00689056	0.752962
Ccajan_37814_c1_g1_i1	72.6047	3.59342	20.2049	4.33663	0.00109155	0.218621
Ccajan_35255_c0_g2_i4	114.362	5.6468	20.2525	4.34003	0.000137149	0.0514189
Ccajan_32809_c1_g1_i1	31.2471	1.54004	20.2899	4.34269	0.0237251	1
Ccajan_86414_c0_g1_i1	566.554	27.91	20.2993	4.34336	0.00160118	0.279718
Ccajan_37966_c0_g1_i26	31.2876	1.54004	20.3161	4.34455	0.0223885	1
Ccajan_26886_c0_g1_i1	42.2806	2.05338	20.5907	4.36392	0.0082088	0.832754
Ccajan_38139_c0_g1_i1	42.4352	2.05338	20.666	4.36919	0.00861228	0.858177
Ccajan_38156_c4_g3_i3	32.3129	1.54004	20.9819	4.39108	0.0191817	1
Ccajan_4564_c0_g1_i1	35.2269	1.65715	21.2575	4.4099	0.0169502	1
Ccajan_36908_c0_g2_i1	94.2123	4.42199	21.3054	4.41315	0.000234503	0.0761045
Ccajan_22830_c0_g1_i1	50.5781	2.36861	21.3535	4.4164	0.00329238	0.460359
Ccajan_36714_c0_g2_i4	53.4687	2.48573	21.5103	4.42695	0.00110718	0.219718
Ccajan_38363_c1_g2_i2	78.2738	3.59342	21.7826	4.4451	0.000558597	0.136914
Ccajan_37791_c0_g1_i3	100.835	4.62011	21.8253	4.44793	0.00018386	0.0639628
Ccajan_31734_c0_g1_i4	29.3915	1.34192	21.9025	4.45303	0.0192737	1
Ccajan_1420_c0_g2_i1	264.618	11.9241	22.1919	4.47196	0.00515402	0.621849
Ccajan_23027_c0_g5_i1	22.8067	1.02669	22.2138	4.47339	0.0477076	1
Ccajan_57231_c0_g1_i1	45.9844	2.05338	22.3945	4.48507	0.00660762	0.730009
Ccajan_36827_c1_g2_i7	127.525	5.6468	22.5836	4.4972	0.0104709	0.95202
Ccajan_11475_c0_g1_i1	23.2277	1.02669	22.6239	4.49978	0.0474967	1
Ccajan_27790_c0_g1_i1	18.7864	0.828576	22.6731	4.50291	0.0491868	1
Ccajan_37083_c0_g1_i2	46.8861	2.05338	22.8336	4.51309	0.00513732	0.620784
Ccajan_1467_c0_g2_i1	37.9533	1.65715	22.9027	4.51745	0.00480512	0.594593
Ccajan_37580_c0_g1_i2	82.339	3.59342	22.9138	4.51815	0.00247656	0.379051
Ccajan_37466_c3_g2_i6	189.476	8.21352	23.0687	4.52787	0.00529403	0.633292
Ccajan_16947_c0_g1_i1	23.7297	1.02669	23.1129	4.53062	0.0417921	1
Ccajan_14063_c0_g2_i1	35.6767	1.54004	23.1662	4.53395	0.0123743	1
Ccajan_38164_c0_g1_i3	23.863	1.02669	23.2426	4.5387	0.0406079	1
Ccajan_37688_c0_g1_i2	19.2692	0.828576	23.2558	4.53952	0.0495465	1
Ccajan_36349_c0_g1_i3	23.9152	1.02669	23.2935	4.54186	0.044754	1
Ccajan_33017_c0_g1_i7	19.3715	0.828576	23.3793	4.54716	0.0474276	1
Ccajan_87010_c0_g1_i1	2952.65	125.429	23.5404	4.55707	0.000224483	0.0741479
Ccajan_34108_c0_g1_i1	273.952	11.5639	23.6902	4.56622	1.9511e-07	0.00023995
Ccajan_16118_c0_g1_i1	24.3554	1.02669	23.7222	4.56817	0.038401	1
Ccajan_30706_c0_g1_i1	39.3165	1.65715	23.7254	4.56836	0.00370908	0.497616
Ccajan_29656_c0_g1_i1	36.588	1.54004	23.7579	4.57033	0.0225297	1
Ccajan_17867_c0_g1_i1	32.006	1.34192	23.8509	4.57597	0.0123606	1
Ccajan_62507_c0_g1_i1	24.5909	1.02669	23.9517	4.58205	0.0359024	1
Ccajan_22694_c0_g1_i1	32.2106	1.34192	24.0033	4.58516	0.0114403	1
Ccajan_29368_c0_g2_i1	41.0815	1.65715	24.7905	4.63171	0.00323624	0.456585
Ccajan_34582_c0_g1_i1	38.2198	1.54004	24.8175	4.63328	0.0086983	0.861224
Ccajan_32445_c0_g1_i1	25.709	1.02669	25.0407	4.6462	0.031194	1
Ccajan_21304_c0_g1_i1	25.8422	1.02669	25.1704	4.65366	0.0303134	1
Ccajan_4597_c0_g1_i1	25.8636	1.02669	25.1912	4.65485	0.0329788	1
Ccajan_34199_c0_g1_i1	25.9254	1.02669	25.2514	4.65829	0.0338161	1
Ccajan_30512_c0_g5_i4	89.0505	3.51242	25.353	4.66409	0.0015218	0.27007
Ccajan_37098_c0_g6_i1	39.8825	1.54004	25.8971	4.69472	0.0080281	0.819165
Ccajan_37181_c1_g2_i1	26.6821	1.02669	25.9885	4.6998	0.0302106	1
Ccajan_28884_c0_g2_i1	21.905	0.828576	26.437	4.72449	0.0327385	1
Ccajan_29871_c0_g1_i1	27.2172	1.02669	26.5096	4.72844	0.0267817	1
Ccajan_33590_c0_g1_i2	66.2054	2.48573	26.6342	4.73521	0.000243505	0.0779432
Ccajan_78007_c0_g1_i1	27.6669	1.02669	26.9477	4.75209	0.0216473	1
Ccajan_33139_c0_g2_i5	42.1591	1.54004	27.3754	4.77481	0.00596073	0.68387
Ccajan_21243_c0_g2_i1	22.7545	0.828576	27.4622	4.77937	0.0443517	1
Ccajan_38475_c2_g2_i1	24.0175	0.828576	28.9865	4.85731	0.0228344	1
Ccajan_37534_c0_g1_i1	59.7678	2.05338	29.107	4.8633	0.0148842	1
Ccajan_31222_c0_g1_i1	30.1908	1.02669	29.406	4.87804	0.0167266	1
Ccajan_20964_c0_g1_i1	24.4076	0.828576	29.4573	4.88055	0.0224848	1
Ccajan_65809_c0_g1_i1	10308.2	349.462	29.4974	4.88252	1.25076e-10	3.37222e-07
Ccajan_32621_c0_g1_i1	24.4481	0.828576	29.5062	4.88295	0.0209737	1
Ccajan_37181_c1_g2_i12	30.9497	1.02669	30.1451	4.91385	0.0149669	1
Ccajan_38459_c2_g3_i2	25.2475	0.828576	30.471	4.92936	0.0173586	1
Ccajan_86009_c0_g1_i1	28529.3	912.443	31.2669	4.96656	2.56341e-12	9.21506e-09
Ccajan_37358_c0_g1_i1	26.6533	0.828576	32.1677	5.00754	0.0152323	1
Ccajan_36943_c1_g1_i1	53.6659	1.65715	32.3844	5.01723	0.0068397	0.748571
Ccajan_28431_c1_g1_i1	33.7092	1.02669	32.8329	5.03707	0.023619	1
Ccajan_35640_c0_g1_i2	35.8408	1.02669	34.9091	5.12553	0.00698104	0.75578
Ccajan_38469_c1_g3_i5	58.7925	1.65715	35.4781	5.14886	0.000323209	0.0945471
Ccajan_32689_c0_g1_i1	29.4011	0.828576	35.4838	5.14909	0.00906052	0.880302
Ccajan_37480_c0_g4_i1	92.0402	2.56673	35.859	5.16426	0.000376052	0.104815
Ccajan_34086_c0_g1_i2	211.697	5.80003	36.4993	5.1898	1.70781e-05	0.0101027
Ccajan_26825_c0_g2_i1	30.9902	0.828576	37.4018	5.22504	0.00675279	0.742537
Ccajan_2737_c0_g1_i1	19.3715	0.513345	37.7359	5.23787	0.0494281	1
Ccajan_49910_c0_g1_i1	19.6785	0.513345	38.3339	5.26055	0.0437715	1
Ccajan_37407_c0_g2_i1	78.7971	2.05338	38.3744	5.26207	0.00011712	0.0469015
Ccajan_58547_c0_g1_i1	19.6998	0.513345	38.3754	5.26211	0.0473469	1
Ccajan_27109_c0_g1_i2	59.2924	1.54004	38.5007	5.26681	0.000544261	0.134483
Ccajan_36104_c2_g1_i1	20.0281	0.513345	39.0149	5.28595	0.0453704	1
Ccajan_36660_c1_g1_i5	183.293	4.62011	39.6729	5.31008	0.00769646	0.798694
Ccajan_34319_c0_g1_i1	61.4997	1.54004	39.934	5.31955	0.000516831	0.130322
Ccajan_6166_c0_g1_i1	20.5514	0.513345	40.0343	5.32317	0.0431072	1
Ccajan_19433_c0_g2_i1	278.191	6.90772	40.2725	5.33172	1.11201e-08	2.05136e-05
Ccajan_37424_c0_g1_i6	66.9973	1.65715	40.4292	5.33733	0.000839217	0.17773
Ccajan_36480_c0_g2_i2	20.8893	0.513345	40.6925	5.34669	0.0382322	1
Ccajan_32910_c1_g1_i2	21.0439	0.513345	40.9936	5.35733	0.0405222	1
Ccajan_33732_c0_g1_i8	187.651	4.53911	41.3409	5.3695	0.00319658	0.453601
Ccajan_30681_c2_g1_i1	601.046	14.3737	41.8158	5.38598	0.00365861	0.492732
Ccajan_37454_c0_g3_i5	21.6268	0.513345	42.1293	5.39675	0.0311622	1
Ccajan_7279_c0_g1_i1	21.8837	0.513345	42.6296	5.41379	0.0312869	1
Ccajan_34264_c0_g1_i4	44.586	1.02669	43.4269	5.44052	0.0465333	1
Ccajan_40216_c0_g1_i1	22.2951	0.513345	43.4311	5.44066	0.0487358	1
Ccajan_13796_c0_g1_i1	22.4284	0.513345	43.6906	5.44925	0.0324339	1
Ccajan_27264_c0_g1_i1	22.5712	0.513345	43.9688	5.45841	0.0289975	1
Ccajan_32083_c0_g2_i1	22.6948	0.513345	44.2097	5.46629	0.0303534	1
Ccajan_26961_c0_g1_i1	37.0612	0.828576	44.7288	5.48313	0.00260669	0.391917
Ccajan_18838_c0_g2_i1	92.6754	2.05338	45.1331	5.49611	3.68529e-05	0.0189954
Ccajan_38488_c2_g8_i6	23.4228	0.513345	45.6278	5.51184	0.0264097	1
Ccajan_21031_c0_g1_i1	23.6274	0.513345	46.0264	5.52439	0.0242314	1
Ccajan_75915_c0_g1_i1	23.7511	0.513345	46.2673	5.53192	0.0253462	1
Ccajan_37466_c3_g2_i2	71.5175	1.54004	46.4389	5.53726	0.000144454	0.0535775
Ccajan_38347_c0_g2_i1	190.723	4.10676	46.4411	5.53733	2.51343e-07	0.000303776
Ccajan_25796_c0_g1_i1	24.3245	0.513345	47.3843	5.56634	0.020938	1
Ccajan_37466_c4_g3_i1	25.2379	0.513345	49.1636	5.61952	0.0194623	1
Ccajan_25151_c0_g2_i1	847.537	16.5715	51.1442	5.6765	0.00631968	0.710515
Ccajan_23267_c0_g1_i1	26.9816	0.513345	52.5604	5.7159	0.0152081	1
Ccajan_38379_c3_g3_i3	55.5929	1.02669	54.1477	5.75883	0.000513578	0.129735
Ccajan_34653_c0_g3_i5	73.1354	1.34192	54.5005	5.7682	0.000570702	0.13744
Ccajan_38187_c0_g3_i2	264.751	4.85434	54.5391	5.76922	0.000615169	0.144466
Ccajan_32055_c0_g1_i1	45.2873	0.828576	54.6569	5.77233	0.00590077	0.68089
Ccajan_12551_c0_g2_i1	9642.6	175.027	55.0922	5.78378	2.75317e-15	1.75451e-11
Ccajan_29857_c0_g1_i1	28.6209	0.513345	55.7536	5.80099	0.0098649	0.923837
Ccajan_37791_c0_g1_i2	370.576	6.51149	56.911	5.83064	0.00269904	0.402985
Ccajan_33352_c0_g5_i1	96.7916	1.65715	58.4084	5.8681	0.00635218	0.712456
Ccajan_29588_c0_g1_i8	30.9806	0.513345	60.3505	5.91529	0.0075371	0.788578
Ccajan_3653_c0_g1_i1	31.7704	0.513345	61.889	5.95161	0.00674896	0.742537
Ccajan_35826_c0_g1_i1	64.0929	1.02669	62.4267	5.96409	0.000155559	0.0562094
Ccajan_37477_c0_g1_i2	33.852	0.513345	65.9439	6.04317	0.00474649	0.589418
Ccajan_35873_c0_g1_i26	35.2887	0.513345	68.7427	6.10314	0.0347494	1
Ccajan_30512_c0_g5_i6	128.257	1.85527	69.1314	6.11127	5.04533e-07	0.000544116
Ccajan_37080_c0_g4_i1	36.086	0.513345	70.2957	6.13536	0.00286849	0.419352
Ccajan_38383_c0_g1_i4	153.15	2.05338	74.5843	6.2208	2.73577e-07	0.000325045
Ccajan_55694_c0_g9_i1	6315.32	76.588	82.4583	6.36559	0.00452674	0.576949
Ccajan_34074_c0_g2_i1	42.4138	0.513345	82.6224	6.36846	0.00114591	0.224693
Ccajan_37754_c1_g1_i6	69.1482	0.828576	83.4542	6.38291	2.71793e-05	0.0147124
Ccajan_37367_c2_g3_i4	76.9202	0.828576	92.8342	6.53659	9.53614e-06	0.0062768
Ccajan_36899_c0_g1_i7	83.117	0.828576	100.313	6.64837	5.66431e-06	0.00417963
Ccajan_33732_c0_g1_i5	62.152	0.513345	121.073	6.91973	0.0108895	0.970565
Ccajan_28920_c0_g4_i1	598.487	4.14288	144.462	7.17454	0.00328074	0.459957
Ccajan_38216_c3_g1_i1	78.6735	0.513345	153.257	7.25981	7.79651e-06	0.00535815
Ccajan_38088_c0_g3_i2	81.3167	0.513345	158.406	7.30748	0.0278312	1
Ccajan_12310_c0_g4_i1	8911.47	45.6975	195.01	7.6074	2.0607e-21	3.61135e-17
Ccajan_37456_c2_g3_i7	103.28	0.513345	201.191	7.65242	0.000313178	0.0930239
Ccajan_76112_c0_g1_i1	4244.57	20.7144	204.909	7.67884	0.000358469	0.102049
Ccajan_29048_c0_g3_i1	2857.13	12.6716	225.475	7.81682	1.05759e-09	2.51311e-06
Ccajan_33972_c0_g1_i4	130.757	0.513345	254.715	7.99274	0.0158424	1
Ccajan_634_c0_g1_i1	2978.2	10.7802	276.265	8.10991	0.00121553	0.233448
Ccajan_86014_c0_g1_i1	26514.2	89.9175	294.873	8.20395	3.42865e-11	1.02275e-07
Ccajan_20301_c0_g2_i1	14.8279	0.05	296.558	8.21217	0.0486419	1
Ccajan_35555_c0_g2_i1	14.8588	0.05	297.176	8.21517	0.0489687	1
Ccajan_27025_c0_g1_i3	152.579	0.513345	297.224	8.21541	0.00164495	0.28469
Ccajan_89131_c0_g1_i1	14.9206	0.05	298.412	8.22116	0.0497189	1
Ccajan_26110_c0_g2_i2	14.9206	0.05	298.412	8.22116	0.0497189	1
Ccajan_35218_c0_g1_i3	14.9206	0.05	298.412	8.22116	0.0497189	1
Ccajan_37454_c0_g3_i2	14.992	0.05	299.84	8.22805	0.0472752	1
Ccajan_30348_c0_g1_i1	15.0538	0.05	301.077	8.23399	0.0479672	1
Ccajan_35412_c0_g1_i1	15.0848	0.05	301.695	8.23695	0.0483619	1
Ccajan_88538_c0_g1_i1	15.1157	0.05	302.313	8.2399	0.0487922	1
Ccajan_36419_c0_g1_i3	15.1157	0.05	302.313	8.2399	0.0487922	1
Ccajan_37379_c0_g1_i2	15.1466	0.05	302.932	8.24285	0.0492605	1
Ccajan_33017_c0_g1_i3	15.1775	0.05	303.55	8.24579	0.0497699	1
Ccajan_34730_c0_g1_i2	15.1775	0.05	303.55	8.24579	0.0497699	1
Ccajan_34106_c0_g2_i1	15.218	0.05	304.36	8.24963	0.0466525	1
Ccajan_35511_c1_g1_i6	15.2489	0.05	304.978	8.25256	0.0470496	1
Ccajan_38005_c1_g2_i1	15.2798	0.05	305.596	8.25548	0.0474819	1
Ccajan_37632_c1_g1_i14	15.3203	0.05	306.406	8.2593	0.0446778	1
Ccajan_29899_c0_g2_i1	15.3416	0.05	306.833	8.26131	0.0484623	1
Ccajan_24772_c0_g1_i1	15.3416	0.05	306.833	8.26131	0.0484623	1
Ccajan_36765_c0_g1_i5	15.4035	0.05	308.069	8.26711	0.049618	1
Ccajan_30790_c0_g1_i1	15.4035	0.05	308.069	8.26711	0.049618	1
Ccajan_21015_c0_g2_i1	15.4035	0.05	308.069	8.26711	0.049618	1
Ccajan_29256_c0_g1_i1	15.413	0.05	308.261	8.26801	0.0457803	1
Ccajan_33212_c0_g1_i3	158.459	0.513345	308.679	8.26996	0.0387493	1
Ccajan_36248_c0_g2_i2	15.4749	0.05	309.497	8.27378	0.0466853	1
Ccajan_24164_c0_g1_i1	15.4749	0.05	309.497	8.27378	0.0466853	1
Ccajan_21193_c0_g1_i2	15.4749	0.05	309.497	8.27378	0.0466853	1
Ccajan_21103_c0_g1_i1	15.5058	0.05	310.115	8.27666	0.0471966	1
Ccajan_29461_c0_g3_i1	15.5367	0.05	310.734	8.27953	0.0477511	1
Ccajan_38008_c1_g1_i1	15.5463	0.05	310.925	8.28042	0.0441514	1
Ccajan_13678_c0_g1_i4	15.5463	0.05	310.925	8.28042	0.0441514	1
Ccajan_37507_c0_g1_i3	15.5676	0.05	311.352	8.2824	0.0483523	1
Ccajan_34137_c0_g1_i1	15.5772	0.05	311.543	8.28329	0.0445523	1
Ccajan_37135_c1_g3_i1	15.5772	0.05	311.543	8.28329	0.0445523	1
Ccajan_4483_c0_g2_i1	15.5868	0.05	311.735	8.28418	0.0416493	1
Ccajan_27719_c0_g1_i2	15.6795	0.05	313.59	8.29273	0.0425912	1
Ccajan_36250_c1_g2_i2	15.72	0.05	314.4	8.29646	0.0402247	1
Ccajan_10590_c0_g2_i1	15.7317	0.05	314.635	8.29753	0.0471261	1
Ccajan_41465_c0_g1_i1	15.7413	0.05	314.826	8.29841	0.043364	1
Ccajan_34840_c0_g1_i2	15.7509	0.05	315.018	8.29929	0.0404906	1
Ccajan_25306_c0_g2_i1	15.7818	0.05	315.636	8.30212	0.0407805	1
Ccajan_33655_c0_g1_i2	15.8031	0.05	316.063	8.30407	0.0442726	1
Ccajan_31183_c0_g2_i1	15.8127	0.05	316.254	8.30494	0.0410959	1
Ccajan_45895_c0_g1_i1	15.8127	0.05	316.254	8.30494	0.0410959	1
Ccajan_31650_c0_g2_i1	15.8436	0.05	316.873	8.30776	0.0414387	1
Ccajan_1528_c0_g3_i1	15.865	0.05	317.299	8.3097	0.0453384	1
Ccajan_21349_c0_g1_i1	15.8745	0.05	317.491	8.31057	0.0418107	1
Ccajan_38407_c1_g1_i5	15.8745	0.05	317.491	8.31057	0.0418107	1
Ccajan_47265_c0_g1_i1	15.8841	0.05	317.683	8.31144	0.039102	1
Ccajan_37034_c0_g2_i4	15.9055	0.05	318.109	8.31338	0.0422139	1
Ccajan_37960_c0_g1_i1	15.9055	0.05	318.109	8.31338	0.0422139	1
Ccajan_36443_c0_g7_i3	15.9459	0.05	318.919	8.31705	0.0396622	1
Ccajan_32466_c0_g3_i1	15.9673	0.05	319.346	8.31897	0.0431234	1
Ccajan_38348_c0_g1_i12	15.9673	0.05	319.346	8.31897	0.0431234	1
Ccajan_1296_c0_g1_i1	16.0078	0.05	320.155	8.32263	0.0403237	1
Ccajan_36124_c0_g1_i1	16.0078	0.05	320.155	8.32263	0.0403237	1
Ccajan_28475_c0_g1_i2	16.0174	0.05	320.347	8.32349	0.0377681	1
Ccajan_6779_c0_g1_i1	16.0291	0.05	320.582	8.32455	0.0441883	1
Ccajan_32206_c0_g1_i2	16.0387	0.05	320.774	8.32541	0.0406968	1
Ccajan_11840_c0_g2_i1	16.1005	0.05	322.01	8.33096	0.0415378	1
Ccajan_38378_c0_g2_i1	16.1623	0.05	323.247	8.33649	0.0425215	1
Ccajan_38348_c0_g1_i18	16.1719	0.05	323.438	8.33735	0.0392447	1
Ccajan_27693_c0_g1_i1	16.1815	0.05	323.63	8.3382	0.0367164	1
Ccajan_34862_c0_g3_i1	16.1815	0.05	323.63	8.3382	0.0367164	1
Ccajan_26330_c0_g2_i1	16.1932	0.05	323.865	8.33925	0.0430739	1
Ccajan_5095_c0_g1_i1	16.2028	0.05	324.056	8.3401	0.0396186	1
Ccajan_26617_c0_g1_i1	16.2124	0.05	324.248	8.34095	0.0369668	1
Ccajan_56099_c0_g1_i1	16.2646	0.05	325.293	8.3456	0.04046	1
Ccajan_71977_c0_g1_i1	16.2646	0.05	325.293	8.3456	0.04046	1
Ccajan_34224_c0_g1_i2	16.2742	0.05	325.485	8.34645	0.0375342	1
Ccajan_21376_c0_g2_i1	16.3051	0.05	326.103	8.34918	0.0378542	1
Ccajan_38388_c1_g6_i5	16.3456	0.05	326.913	8.35276	0.0356993	1
Ccajan_36321_c0_g3_i4	504.368	1.54004	327.504	8.35537	5.38424e-09	1.02009e-05
Ccajan_34999_c0_g1_i3	16.3979	0.05	327.957	8.35736	0.0389793	1
Ccajan_31508_c0_g1_i1	16.3979	0.05	327.957	8.35736	0.0389793	1
Ccajan_35521_c0_g1_i9	16.3979	0.05	327.957	8.35736	0.0389793	1
Ccajan_37348_c0_g1_i3	16.4906	0.05	329.812	8.3655	0.0403972	1
Ccajan_34169_c0_g1_i1	16.5098	0.05	330.195	8.36718	0.0347157	1
Ccajan_36939_c0_g3_i3	16.5407	0.05	330.814	8.36988	0.0349695	1
Ccajan_19859_c0_g2_i1	16.5716	0.05	331.432	8.37257	0.0352444	1
Ccajan_15446_c0_g2_i1	16.6025	0.05	332.05	8.37526	0.0355419	1
Ccajan_29839_c0_g2_i1	16.643	0.05	332.86	8.37877	0.0335288	1
Ccajan_38481_c0_g4_i7	16.6547	0.05	333.095	8.37979	0.0427363	1
Ccajan_38037_c0_g2_i1	16.6643	0.05	333.287	8.38062	0.0362106	1
Ccajan_3703_c0_g1_i1	16.6739	0.05	333.478	8.38145	0.0337642	1
Ccajan_23035_c0_g1_i2	16.7571	0.05	335.141	8.38863	0.0374252	1
Ccajan_26039_c0_g1_i1	16.7762	0.05	335.525	8.39027	0.0323885	1
Ccajan_48667_c0_g1_i1	16.8071	0.05	336.143	8.39293	0.032607	1
Ccajan_36300_c0_g5_i2	16.8285	0.05	336.569	8.39476	0.0352628	1
Ccajan_25237_c0_g2_i2	16.8999	0.05	337.997	8.40087	0.0333766	1
Ccajan_36535_c1_g1_i1	16.9212	0.05	338.424	8.40269	0.0364757	1
Ccajan_33649_c0_g1_i1	16.9308	0.05	338.616	8.40351	0.0336753	1
Ccajan_37485_c0_g1_i3	16.9617	0.05	339.234	8.40614	0.0339975	1
Ccajan_31554_c0_g1_i1	17.0235	0.05	340.47	8.41139	0.0347188	1
Ccajan_19093_c0_g1_i1	17.1354	0.05	342.708	8.42084	0.0308522	1
Ccajan_24169_c0_g3_i1	17.1567	0.05	343.135	8.42263	0.0334554	1
Ccajan_37913_c1_g2_i2	17.1567	0.05	343.135	8.42263	0.0334554	1
Ccajan_37689_c1_g1_i2	17.1877	0.05	343.753	8.42523	0.0338289	1
Ccajan_24096_c0_g1_i1	17.1877	0.05	343.753	8.42523	0.0338289	1
Ccajan_29777_c0_g3_i1	17.2282	0.05	344.563	8.42862	0.0316262	1
Ccajan_28367_c0_g2_i2	17.2282	0.05	344.563	8.42862	0.0316262	1
Ccajan_4178_c0_g1_i1	17.2591	0.05	345.181	8.43121	0.0319253	1
Ccajan_33352_c0_g2_i1	286.078	0.828576	345.265	8.43156	0.000582166	0.13952
Ccajan_35219_c0_g1_i2	17.2686	0.05	345.373	8.43201	0.0297952	1
Ccajan_22578_c0_g2_i1	17.2686	0.05	345.373	8.43201	0.0297952	1
Ccajan_34215_c0_g1_i2	17.2996	0.05	345.991	8.43459	0.0300171	1
Ccajan_29368_c0_g1_i1	17.3305	0.05	346.609	8.43717	0.0302565	1
Ccajan_68993_c0_g1_i1	17.3614	0.05	347.228	8.43974	0.0305145	1
Ccajan_26759_c1_g1_i1	17.3923	0.05	347.846	8.4423	0.0307924	1
Ccajan_37530_c0_g2_i1	17.4019	0.05	348.038	8.4431	0.0287799	1
Ccajan_36744_c0_g1_i2	17.4541	0.05	349.082	8.44742	0.0314131	1
Ccajan_36506_c0_g1_i10	17.5468	0.05	350.937	8.45507	0.0325301	1
Ccajan_37227_c0_g2_i2	17.5468	0.05	350.937	8.45507	0.0325301	1
Ccajan_38217_c3_g4_i7	17.5564	0.05	351.129	8.45586	0.0299848	1
Ccajan_32143_c0_g2_i1	17.6278	0.05	352.557	8.46171	0.0284262	1
Ccajan_38147_c4_g1_i1	17.6492	0.05	352.983	8.46346	0.0309497	1
Ccajan_38508_c1_g1_i1	17.6587	0.05	353.175	8.46424	0.0286664	1
Ccajan_36756_c0_g2_i6	17.6801	0.05	353.602	8.46598	0.0313202	1
Ccajan_55806_c0_g3_i1	17.6992	0.05	353.985	8.46754	0.0270448	1
Ccajan_22838_c0_g1_i1	17.7206	0.05	354.411	8.46928	0.0292025	1
Ccajan_14456_c0_g1_i1	17.7206	0.05	354.411	8.46928	0.0292025	1
Ccajan_32476_c1_g2_i1	17.7206	0.05	354.411	8.46928	0.0292025	1
Ccajan_32767_c0_g1_i1	17.7824	0.05	355.648	8.47431	0.0298212	1
Ccajan_29103_c0_g3_i1	17.792	0.05	355.84	8.47508	0.0276686	1
Ccajan_38121_c2_g1_i14	17.792	0.05	355.84	8.47508	0.0276686	1
Ccajan_22571_c0_g2_i2	17.8133	0.05	356.266	8.47681	0.0301652	1
Ccajan_18531_c0_g2_i1	17.8634	0.05	357.268	8.48086	0.0263099	1
Ccajan_27317_c0_g1_i1	17.8847	0.05	357.694	8.48258	0.0284446	1
Ccajan_19121_c0_g2_i1	17.8943	0.05	357.886	8.48336	0.0265031	1
Ccajan_27568_c0_g1_i3	18.0084	0.05	360.167	8.49252	0.0297727	1
Ccajan_17369_c0_g1_i1	18.0488	0.05	360.977	8.49576	0.0277101	1
Ccajan_34530_c0_g1_i1	18.0798	0.05	361.595	8.49823	0.0280072	1
Ccajan_37508_c0_g1_i1	18.1107	0.05	362.213	8.5007	0.0283257	1
Ccajan_33560_c0_g2_i2	18.1917	0.05	363.833	8.50713	0.0249097	1
Ccajan_37811_c0_g2_i1	18.2226	0.05	364.451	8.50958	0.0251037	1
Ccajan_37805_c0_g3_i3	18.2226	0.05	364.451	8.50958	0.0251037	1
Ccajan_31574_c0_g1_i8	18.294	0.05	365.88	8.51523	0.0238937	1
Ccajan_23986_c0_g1_i1	18.3153	0.05	366.306	8.51691	0.0257757	1
Ccajan_32570_c0_g1_i1	18.3249	0.05	366.498	8.51766	0.0240619	1
Ccajan_37819_c0_g1_i5	18.3366	0.05	366.733	8.51858	0.0396306	1
Ccajan_38394_c0_g3_i2	18.4176	0.05	368.352	8.52494	0.0246454	1
Ccajan_30707_c0_g1_i1	18.4485	0.05	368.971	8.52736	0.0248688	1
Ccajan_4158_c0_g2_i1	18.4794	0.05	369.589	8.52978	0.0251083	1
Ccajan_37529_c0_g2_i4	18.5509	0.05	371.017	8.53534	0.0237912	1
Ccajan_35216_c0_g1_i1	18.634	0.05	372.68	8.54179	0.0311096	1
Ccajan_36119_c0_g2_i5	18.634	0.05	372.68	8.54179	0.0311096	1
Ccajan_34961_c0_g1_i1	18.6745	0.05	373.49	8.54493	0.0247172	1
Ccajan_8202_c0_g1_i1	18.6937	0.05	373.873	8.54641	0.0465805	1
Ccajan_9736_c0_g2_i1	18.7555	0.05	375.11	8.55117	0.0218576	1
Ccajan_27967_c0_g2_i1	18.7981	0.05	375.963	8.55445	0.0417101	1
Ccajan_37080_c0_g1_i1	18.8482	0.05	376.964	8.55828	0.0223653	1
Ccajan_38313_c0_g1_i1	18.8482	0.05	376.964	8.55828	0.0223653	1
Ccajan_36625_c0_g1_i2	18.8482	0.05	376.964	8.55828	0.0223653	1
Ccajan_37407_c0_g5_i1	18.8791	0.05	377.583	8.56065	0.0225593	1
Ccajan_5868_c0_g2_i1	18.9196	0.05	378.392	8.56374	0.0212704	1
Ccajan_35130_c0_g6_i2	18.9314	0.05	378.627	8.56463	0.0249655	1
Ccajan_31409_c0_g2_i1	19.0337	0.05	380.674	8.57241	0.023752	1
Ccajan_37814_c1_g3_i3	19.0337	0.05	380.674	8.57241	0.023752	1
Ccajan_35521_c0_g1_i4	19.0742	0.05	381.484	8.57548	0.022179	1
Ccajan_31661_c0_g3_i1	19.0955	0.05	381.91	8.57709	0.0331098	1
Ccajan_32509_c0_g1_i3	19.1669	0.05	383.338	8.58247	0.02289	1
Ccajan_32810_c0_g1_i6	19.1669	0.05	383.338	8.58247	0.02289	1
Ccajan_24121_c0_g1_i1	19.1765	0.05	383.53	8.5832	0.0212092	1
Ccajan_36221_c1_g1_i2	19.1978	0.05	383.956	8.5848	0.0231602	1
Ccajan_33662_c0_g2_i3	19.2479	0.05	384.958	8.58856	0.0201508	1
Ccajan_50243_c0_g1_i1	19.2692	0.05	385.385	8.59016	0.0218298	1
Ccajan_35450_c0_g2_i1	19.3311	0.05	386.621	8.59478	0.0223173	1
Ccajan_23701_c0_g1_i1	19.3715	0.05	387.431	8.5978	0.0208506	1
Ccajan_26626_c0_g2_i2	19.4834	0.05	389.669	8.60611	0.018686	1
Ccajan_17529_c0_g1_i1	19.5048	0.05	390.096	8.60768	0.0201234	1
Ccajan_36681_c0_g6_i1	19.5144	0.05	390.287	8.60839	0.0188148	1
Ccajan_8715_c0_g1_i1	19.5453	0.05	390.905	8.61068	0.0189526	1
Ccajan_22774_c0_g2_i1	19.6998	0.05	393.997	8.62204	0.0197968	1
Ccajan_37188_c0_g1_i7	19.7212	0.05	394.423	8.6236	0.0456255	1
Ccajan_31676_c0_g3_i2	19.8117	0.05	396.235	8.63021	0.0176997	1
Ccajan_35819_c0_g1_i5	19.914	0.05	398.281	8.63764	0.0236321	1
Ccajan_30650_c0_g1_i5	19.9258	0.05	398.516	8.63849	0.0197139	1
Ccajan_38337_c6_g3_i2	19.9567	0.05	399.134	8.64073	0.0199451	1
Ccajan_37997_c4_g4_i8	19.9876	0.05	399.752	8.64296	0.0201915	1
Ccajan_19400_c0_g2_i1	20.0377	0.05	400.754	8.64657	0.0174958	1
Ccajan_34888_c0_g2_i2	20.0899	0.05	401.799	8.65033	0.0192238	1
Ccajan_31553_c0_g2_i1	20.0995	0.05	401.99	8.65102	0.0177989	1
Ccajan_31055_c0_g1_i2	20.2114	0.05	404.228	8.65903	0.0246654	1
Ccajan_76401_c0_g2_i1	20.2946	0.05	405.891	8.66495	0.017508	1
Ccajan_11859_c0_g1_i1	20.2946	0.05	405.891	8.66495	0.017508	1
Ccajan_38187_c0_g1_i1	20.3255	0.05	406.509	8.66715	0.0176848	1
Ccajan_27550_c0_g3_i1	20.3351	0.05	406.701	8.66783	0.0164609	1
Ccajan_36011_c1_g1_i4	20.3564	0.05	407.128	8.66934	0.017873	1
Ccajan_38256_c3_g4_i1	20.3564	0.05	407.128	8.66934	0.017873	1
Ccajan_14063_c0_g1_i1	20.3969	0.05	407.938	8.6722	0.0167437	1
Ccajan_37076_c0_g1_i2	20.4587	0.05	409.174	8.67657	0.0170642	1
Ccajan_38125_c1_g2_i1	20.4683	0.05	409.366	8.67725	0.0159045	1
Ccajan_35591_c1_g3_i1	20.5397	0.05	410.794	8.68227	0.0151513	1
Ccajan_28020_c0_g3_i1	20.5919	0.05	411.839	8.68594	0.0164692	1
Ccajan_33898_c0_g1_i1	20.6133	0.05	412.265	8.68743	0.0231382	1
Ccajan_22550_c0_g1_i2	20.6133	0.05	412.265	8.68743	0.0231382	1
Ccajan_37316_c1_g1_i1	20.6633	0.05	413.267	8.69093	0.0156175	1
Ccajan_23762_c0_g1_i2	20.7561	0.05	415.121	8.69739	0.0160523	1
Ccajan_30336_c0_g1_i1	20.7561	0.05	415.121	8.69739	0.0160523	1
Ccajan_20843_c0_g1_i2	20.8371	0.05	416.741	8.70301	0.0142615	1
Ccajan_35591_c1_g3_i2	20.9298	0.05	418.596	8.70941	0.0145782	1
Ccajan_34624_c0_g1_i1	20.9298	0.05	418.596	8.70941	0.0145782	1
Ccajan_29625_c0_g2_i1	20.9916	0.05	419.832	8.71367	0.0148246	1
Ccajan_37152_c4_g2_i2	21.0534	0.05	421.069	8.71791	0.015103	1
Ccajan_37412_c0_g1_i2	21.1035	0.05	422.07	8.72134	0.0276799	1
Ccajan_37913_c1_g2_i10	21.1344	0.05	422.689	8.72345	0.0134261	1
Ccajan_62169_c0_g1_i1	21.1867	0.05	423.733	8.72701	0.0145803	1
Ccajan_33527_c0_g2_i1	21.1962	0.05	423.925	8.72767	0.0136175	1
Ccajan_36283_c0_g1_i4	21.1962	0.05	423.925	8.72767	0.0136175	1
Ccajan_37451_c1_g2_i2	21.2794	0.05	425.588	8.73331	0.0150356	1
Ccajan_15322_c0_g1_i1	571.505	1.34192	425.886	8.73432	2.9868e-16	2.61717e-12
Ccajan_37143_c1_g2_i4	21.3295	0.05	426.59	8.7367	0.0131645	1
Ccajan_32756_c0_g1_i4	21.3295	0.05	426.59	8.7367	0.0131645	1
Ccajan_30894_c0_g1_i1	21.3508	0.05	427.016	8.73815	0.0142123	1
Ccajan_36801_c0_g1_i2	21.3604	0.05	427.208	8.73879	0.0132629	1
Ccajan_22160_c0_g2_i1	21.4126	0.05	428.253	8.74232	0.014505	1
Ccajan_34792_c0_g2_i3	21.4222	0.05	428.444	8.74296	0.0134788	1
Ccajan_31255_c0_g1_i1	21.4318	0.05	428.636	8.74361	0.0126416	1
Ccajan_36242_c0_g2_i11	21.4531	0.05	429.062	8.74504	0.0135969	1
Ccajan_34716_c0_g1_i1	21.4936	0.05	429.872	8.74776	0.0128209	1
Ccajan_32378_c0_g2_i1	21.6578	0.05	433.155	8.75874	0.0124878	1
Ccajan_3414_c0_g1_i1	21.7409	0.05	434.818	8.76427	0.0137978	1
Ccajan_26785_c0_g3_i1	21.7814	0.05	435.628	8.76695	0.0129168	1
Ccajan_36247_c0_g2_i4	21.8336	0.05	436.673	8.77041	0.0208414	1
Ccajan_27018_c0_g2_i1	21.8528	0.05	437.056	8.77167	0.0122623	1
Ccajan_34883_c0_g1_i5	21.8624	0.05	437.248	8.77231	0.0200872	1
Ccajan_37878_c0_g10_i1	21.8645	0.05	437.291	8.77245	0.0438247	1
Ccajan_34299_c0_g1_i1	21.9455	0.05	438.911	8.77778	0.0125918	1
Ccajan_17390_c0_g1_i2	21.986	0.05	439.721	8.78044	0.0118514	1
Ccajan_14967_c0_g2_i1	22.0788	0.05	441.575	8.78652	0.0121607	1
Ccajan_31414_c0_g1_i1	22.0788	0.05	441.575	8.78652	0.0121607	1
Ccajan_37271_c0_g8_i12	22.1001	0.05	442.002	8.78791	0.0132868	1
Ccajan_26778_c0_g2_i2	22.131	0.05	442.62	8.78993	0.0162081	1
Ccajan_34099_c0_g2_i1	22.212	0.05	444.24	8.7952	0.0117467	1
Ccajan_35262_c0_g2_i3	22.2216	0.05	444.432	8.79582	0.0109952	0.977501
Ccajan_37276_c1_g2_i1	22.3356	0.05	446.713	8.8032	0.0122211	1
Ccajan_4584_c0_g1_i1	22.3356	0.05	446.713	8.8032	0.0122211	1
Ccajan_37417_c0_g1_i3	22.3975	0.05	447.949	8.80719	0.0125024	1
Ccajan_37656_c0_g1_i3	22.407	0.05	448.141	8.80781	0.0115588	1
Ccajan_36863_c0_g4_i1	22.4689	0.05	449.377	8.81178	0.0117941	1
Ccajan_16351_c0_g1_i1	22.4689	0.05	449.377	8.81178	0.0117941	1
Ccajan_30036_c0_g2_i1	22.6735	0.05	453.47	8.82486	0.0107841	0.966025
Ccajan_30463_c0_g1_i1	22.7662	0.05	455.325	8.83075	0.0111043	0.983382
Ccajan_38325_c2_g13_i1	22.8281	0.05	456.561	8.83466	0.0113499	0.994804
Ccajan_26323_c0_g1_i3	22.8781	0.05	457.563	8.83783	0.00990526	0.924573
Ccajan_37966_c0_g1_i20	22.8781	0.05	457.563	8.83783	0.00990526	0.924573
Ccajan_26471_c0_g3_i1	22.8877	0.05	457.754	8.83843	0.0332761	1
Ccajan_32072_c0_g1_i4	22.8899	0.05	457.798	8.83857	0.0135807	1
Ccajan_35206_c0_g1_i1	22.8995	0.05	457.989	8.83917	0.0107202	0.965048
Ccajan_34437_c0_g2_i1	22.909	0.05	458.181	8.83977	0.00998479	0.930138
Ccajan_35059_c0_g1_i2	22.9709	0.05	459.417	8.84366	0.0101579	0.939091
Ccajan_28585_c0_g1_i2	23.0114	0.05	460.227	8.8462	0.00957797	0.90854
Ccajan_36794_c0_g1_i6	23.0231	0.05	460.462	8.84694	0.0112085	0.988312
Ccajan_35201_c0_g3_i3	23.0327	0.05	460.654	8.84754	0.0103515	0.944855
Ccajan_37394_c0_g1_i9	23.0732	0.05	461.464	8.85007	0.0097319	0.915707
Ccajan_9898_c0_g2_i1	23.1968	0.05	463.937	8.85778	0.0100964	0.935377
Ccajan_37517_c0_g1_i6	23.2182	0.05	464.363	8.85911	0.0251801	1
Ccajan_35396_c0_g1_i1	23.2277	0.05	464.555	8.85971	0.0102008	0.939091
Ccajan_46701_c0_g1_i6	23.2682	0.05	465.365	8.86222	0.00956964	0.908365
Ccajan_36649_c0_g1_i9	23.2991	0.05	465.983	8.86413	0.00965755	0.912686
Ccajan_31968_c0_g1_i4	23.4537	0.05	469.074	8.87367	0.0101775	0.939091
Ccajan_38379_c2_g3_i1	23.4825	0.05	469.649	8.87544	0.0350056	1
Ccajan_88733_c0_g1_i1	23.4846	0.05	469.692	8.87557	0.0102998	0.944423
Ccajan_35645_c0_g1_i6	23.4846	0.05	469.692	8.87557	0.0102998	0.944423
Ccajan_36042_c0_g1_i1	23.5251	0.05	470.502	8.87806	0.00960788	0.910145
Ccajan_34709_c0_g2_i1	23.5443	0.05	470.886	8.87923	0.00838602	0.845227
Ccajan_34943_c0_g1_i4	23.5869	0.05	471.739	8.88184	0.00981944	0.922087
Ccajan_21006_c0_g1_i1	23.8129	0.05	476.258	8.8956	0.0159763	1
Ccajan_31008_c0_g1_i3	23.8438	0.05	476.876	8.89747	0.0338986	1
Ccajan_13460_c0_g1_i1	23.8939	0.05	477.878	8.9005	0.00857427	0.858033
Ccajan_734_c0_g1_i1	23.9152	0.05	478.304	8.90178	0.00935511	0.895275
Ccajan_87706_c0_g1_i1	23.9248	0.05	478.496	8.90236	0.0086553	0.861224
Ccajan_36073_c0_g2_i4	24.0484	0.05	480.969	8.9098	0.00902667	0.877855
Ccajan_35580_c0_g2_i3	24.0985	0.05	481.97	8.9128	0.00787662	0.808414
Ccajan_34343_c0_g1_i6	24.139	0.05	482.78	8.91522	0.0074539	0.78472
Ccajan_29592_c0_g1_i2	24.1508	0.05	483.015	8.91592	0.00861732	0.858177
Ccajan_37995_c0_g8_i2	24.1508	0.05	483.015	8.91592	0.00861732	0.858177
Ccajan_31340_c0_g1_i1	24.1699	0.05	483.398	8.91707	0.00750563	0.787636
Ccajan_33434_c0_g1_i2	24.3032	0.05	486.063	8.925	0.00726294	0.773752
Ccajan_27953_c1_g2_i1	24.3245	0.05	486.49	8.92627	0.00781049	0.803392
Ccajan_37879_c0_g2_i1	24.4982	0.05	489.964	8.93653	0.00712886	0.764952
Ccajan_38208_c1_g12_i2	24.5409	0.05	490.817	8.93904	0.00839861	0.845888
Ccajan_38307_c0_g1_i2	24.5504	0.05	491.009	8.93961	0.00776288	0.801734
Ccajan_21140_c0_g1_i1	24.5696	0.05	491.392	8.94073	0.0125331	1
Ccajan_5124_c0_g2_i1	24.5909	0.05	491.819	8.94198	0.00729996	0.776516
Ccajan_33776_c0_g1_i3	24.6741	0.05	493.482	8.94685	0.00810375	0.824486
Ccajan_33950_c0_g2_i1	24.7028	0.05	494.057	8.94853	0.0195025	1
Ccajan_38364_c1_g1_i7	24.7146	0.05	494.292	8.94922	0.00757428	0.791286
Ccajan_37907_c0_g1_i8	24.8073	0.05	496.146	8.95462	0.00782103	0.803886
Ccajan_37907_c0_g3_i1	24.8787	0.05	497.574	8.95877	0.00739101	0.782362
Ccajan_37814_c1_g4_i1	24.9288	0.05	498.576	8.96167	0.00650577	0.722172
Ccajan_38306_c1_g7_i1	25.1356	0.05	502.712	8.97359	0.00745545	0.78472
Ccajan_34927_c0_g1_i1	25.2571	0.05	505.142	8.98054	0.00618191	0.701211
Ccajan_32866_c0_g3_i5	25.2997	0.05	505.995	8.98298	0.00728021	0.775002
Ccajan_31560_c0_g2_i1	25.3498	0.05	506.996	8.98583	0.00633128	0.711249
Ccajan_30529_c1_g1_i3	25.402	0.05	508.041	8.9888	0.00694692	0.755001
Ccajan_35443_c0_g1_i5	25.4425	0.05	508.851	8.9911	0.00650532	0.722172
Ccajan_37414_c0_g2_i3	25.4735	0.05	509.469	8.99285	0.00656947	0.72694
Ccajan_37057_c0_g1_i1	25.4948	0.05	509.896	8.99406	0.0156972	1
Ccajan_37897_c0_g3_i8	25.4948	0.05	509.896	8.99406	0.0156972	1
Ccajan_35477_c0_g3_i1	25.5662	0.05	511.324	8.99809	0.00678267	0.744654
Ccajan_37598_c0_g2_i1	25.5758	0.05	511.515	8.99863	0.00628754	0.708833
Ccajan_35710_c0_g3_i2	25.5854	0.05	511.707	8.99917	0.00587652	0.679771
Ccajan_34702_c0_g1_i1	25.628	0.05	512.56	9.00158	0.00887214	0.869228
Ccajan_36889_c0_g1_i1	25.6568	0.05	513.135	9.0032	0.00560466	0.659201
Ccajan_30543_c0_g1_i3	25.7282	0.05	514.563	9.0072	0.0306119	1
Ccajan_22194_c0_g1_i6	25.9041	0.05	518.081	9.01703	0.00598706	0.684695
Ccajan_30123_c0_g4_i2	25.9755	0.05	519.509	9.02101	0.00568279	0.663382
Ccajan_37028_c1_g2_i4	26.0469	0.05	520.937	9.02497	0.0054071	0.642714
Ccajan_22622_c0_g1_i1	26.0778	0.05	521.555	9.02668	0.00545055	0.646499
Ccajan_38114_c0_g1_i4	26.0895	0.05	521.79	9.02733	0.00972963	0.915707
Ccajan_1541_c0_g1_i1	865.262	1.65715	522.138	9.02829	4.74149e-05	0.0233246
Ccajan_38313_c2_g2_i6	26.2206	0.05	524.412	9.03456	0.0105331	0.956435
Ccajan_18941_c0_g3_i1	26.2323	0.05	524.647	9.0352	0.00570316	0.664653
Ccajan_33978_c0_g1_i3	26.3037	0.05	526.075	9.03912	0.00540947	0.642714
Ccajan_35385_c0_g1_i1	26.4487	0.05	528.974	9.04705	0.0343602	1
Ccajan_1635_c0_g2_i1	26.5201	0.05	530.402	9.05094	0.00581695	0.67455
Ccajan_33647_c0_g2_i1	26.5393	0.05	530.786	9.05199	0.00501741	0.612749
Ccajan_31116_c0_g1_i1	26.5798	0.05	531.596	9.05419	0.00474532	0.589418
Ccajan_38097_c0_g2_i4	26.858	0.05	537.16	9.06921	0.0051274	0.620638
Ccajan_32296_c0_g1_i2	26.8889	0.05	537.778	9.07087	0.00518106	0.624574
Ccajan_33473_c0_g1_i2	26.9699	0.05	539.398	9.07521	0.00458265	0.581433
Ccajan_34629_c0_g3_i1	27.0818	0.05	541.636	9.08118	0.0250989	1
Ccajan_36483_c0_g1_i2	27.1031	0.05	542.062	9.08231	0.00443508	0.56993
Ccajan_38101_c0_g1_i3	27.1244	0.05	542.489	9.08345	0.00479033	0.593811
Ccajan_31471_c0_g1_i3	27.134	0.05	542.68	9.08396	0.0044707	0.573751
Ccajan_21994_c0_g1_i1	27.3291	0.05	546.581	9.09429	0.00439893	0.567046
Ccajan_32209_c0_g1_i1	27.4431	0.05	548.863	9.1003	0.00493796	0.607278
Ccajan_33204_c0_g1_i2	27.6073	0.05	552.145	9.1089	0.00701769	0.757538
Ccajan_13501_c0_g1_i1	27.6264	0.05	552.529	9.10991	0.00415329	0.543686
Ccajan_25313_c0_g2_i1	27.6573	0.05	553.147	9.11152	0.00418972	0.547943
Ccajan_19515_c0_g1_i1	27.6669	0.05	553.339	9.11202	0.00392464	0.519085
Ccajan_35055_c0_g1_i1	27.8407	0.05	556.813	9.12105	0.0194412	1
Ccajan_33865_c0_g4_i1	27.9046	0.05	558.093	9.12436	0.00537003	0.639654
Ccajan_37879_c6_g6_i2	28.1903	0.05	563.805	9.13905	0.00367348	0.494259
Ccajan_33105_c0_g1_i2	28.2521	0.05	565.042	9.14221	0.00373614	0.499336
Ccajan_38508_c3_g1_i1	28.2521	0.05	565.042	9.14221	0.00373614	0.499336
Ccajan_38217_c3_g4_i16	28.3661	0.05	567.323	9.14803	0.00596768	0.683987
Ccajan_37436_c0_g1_i2	28.3757	0.05	567.514	9.14851	0.00388015	0.514774
Ccajan_22002_c0_g1_i1	28.7136	0.05	574.272	9.16559	0.00344494	0.472967
Ccajan_378_c0_g3_i1	28.7541	0.05	575.082	9.16762	0.00325268	0.458314
Ccajan_36958_c1_g1_i6	28.7967	0.05	575.935	9.16976	0.00382595	0.508913
Ccajan_35061_c0_g1_i5	29.0205	0.05	580.411	9.18093	0.00305046	0.43954
Ccajan_3851_c0_g1_i2	29.0824	0.05	581.647	9.184	0.00309789	0.445002
Ccajan_20225_c0_g1_i2	29.1037	0.05	582.074	9.18506	0.00334639	0.463799
Ccajan_24523_c0_g2_i1	29.1037	0.05	582.074	9.18506	0.00334639	0.463799
Ccajan_28095_c0_g1_i1	29.2273	0.05	584.547	9.19117	0.00348985	0.477806
Ccajan_31775_c0_g4_i1	29.4298	0.05	588.596	9.20113	0.0487665	1
Ccajan_86848_c0_g1_i1	29.4533	0.05	589.066	9.20229	0.00987716	0.923837
Ccajan_12172_c0_g2_i1	29.5865	0.05	591.73	9.2088	0.0056271	0.660107
Ccajan_34529_c0_g1_i2	29.6888	0.05	593.777	9.21378	0.00322076	0.45657
Ccajan_28820_c0_g3_i1	29.9244	0.05	598.488	9.22518	0.00297707	0.431627
Ccajan_37621_c1_g1_i2	29.9531	0.05	599.063	9.22656	0.0122345	1
Ccajan_37814_c1_g3_i2	29.9766	0.05	599.532	9.22769	0.036503	1
Ccajan_35483_c0_g2_i2	29.9862	0.05	599.724	9.22816	0.00304212	0.438788
Ccajan_34184_c0_g2_i1	29.9958	0.05	599.916	9.22862	0.00282248	0.414355
Ccajan_33143_c0_g2_i1	30.0054	0.05	600.107	9.22908	0.00263702	0.395832
Ccajan_36745_c0_g1_i2	30.0267	0.05	600.534	9.2301	0.00285007	0.41753
Ccajan_17817_c0_g1_i1	30.129	0.05	602.58	9.23501	0.00273095	0.406451
Ccajan_32716_c0_g1_i4	30.3432	0.05	606.865	9.24523	0.00236056	0.36619
Ccajan_35750_c0_g1_i4	30.4477	0.05	608.954	9.25019	0.00280898	0.413238
Ccajan_36765_c0_g1_i1	30.4669	0.05	609.338	9.2511	0.00243418	0.37461
Ccajan_15197_c0_g1_i1	314.807	0.513345	613.247	9.26032	3.55253e-13	1.50928e-09
Ccajan_37330_c0_g1_i6	30.6833	0.05	613.665	9.26131	0.00259764	0.391177
Ccajan_5903_c0_g1_i1	30.7238	0.05	614.475	9.26321	0.00244031	0.375141
Ccajan_35633_c0_g3_i1	31.1234	0.05	622.469	9.28186	0.00221388	0.351909
Ccajan_27297_c0_g1_i1	31.2162	0.05	624.323	9.28615	0.00227546	0.356744
Ccajan_37883_c0_g1_i1	31.4016	0.05	628.033	9.2947	0.00314998	0.449719
Ccajan_38159_c0_g6_i3	31.6254	0.05	632.509	9.30494	0.00193264	0.320278
Ccajan_37271_c0_g8_i7	31.9964	0.05	639.927	9.32176	0.00216636	0.346228
Ccajan_37792_c0_g4_i2	32.0678	0.05	641.356	9.32498	0.00204951	0.335192
Ccajan_28545_c0_g1_i1	32.201	0.05	644.02	9.33096	0.00198274	0.326585
Ccajan_36296_c0_g4_i2	32.2607	0.05	645.213	9.33363	0.0018426	0.308639
Ccajan_24779_c0_g2_i2	32.5175	0.05	650.351	9.34507	0.00163789	0.284349
Ccajan_33107_c0_g1_i2	32.5985	0.05	651.971	9.34866	0.0284729	1
Ccajan_37997_c4_g4_i2	32.6625	0.05	653.25	9.35149	0.00183339	0.307469
Ccajan_35448_c0_g1_i4	32.7648	0.05	655.297	9.356	0.00175639	0.296411
Ccajan_37801_c0_g1_i1	32.9386	0.05	658.771	9.36363	0.00160172	0.279718
Ccajan_30670_c0_g1_i2	33.0622	0.05	661.244	9.36904	0.00166189	0.285884
Ccajan_2492_c0_g1_i1	33.4096	0.05	668.193	9.38412	0.00138984	0.255045
Ccajan_33068_c0_g3_i2	33.5045	0.05	670.091	9.38821	0.0378287	1
Ccajan_38258_c3_g1_i17	33.6239	0.05	672.477	9.39334	0.0376737	1
Ccajan_78100_c0_g1_i1	33.8189	0.05	676.378	9.40169	0.0183461	1
Ccajan_36313_c0_g2_i3	33.8733	0.05	677.466	9.40401	0.0070259	0.757711
Ccajan_24392_c0_g2_i1	34.0779	0.05	681.559	9.41269	0.00146766	0.265211
Ccajan_36479_c1_g1_i1	34.3327	0.05	686.653	9.42344	0.0011898	0.230459
Ccajan_36228_c0_g3_i3	34.3849	0.05	687.698	9.42563	0.00129202	0.242816
Ccajan_33602_c0_g1_i1	34.3945	0.05	687.89	9.42603	0.00120881	0.233114
Ccajan_38141_c0_g5_i7	34.4062	0.05	688.125	9.42653	0.00140427	0.256873
Ccajan_36317_c0_g2_i2	34.4446	0.05	688.891	9.42813	0.0105622	0.958445
Ccajan_37775_c0_g3_i1	34.549	0.05	690.981	9.4325	0.00126321	0.239215
Ccajan_35662_c0_g1_i2	34.7036	0.05	694.072	9.43894	0.0013292	0.246498
Ccajan_36496_c0_g3_i1	34.9605	0.05	699.209	9.44958	0.0103951	0.946352
Ccajan_37814_c1_g2_i1	35.0201	0.05	700.403	9.45204	0.00109379	0.218636
Ccajan_33128_c0_g2_i1	35.2034	0.05	704.069	9.45957	0.00822803	0.833354
Ccajan_36618_c0_g4_i1	35.3079	0.05	706.158	9.46385	0.001108	0.219718
Ccajan_86682_c0_g2_i1	35.5552	0.05	711.104	9.47392	0.00710212	0.762996
Ccajan_33021_c0_g3_i2	35.5648	0.05	711.296	9.47431	0.00111642	0.220763
Ccajan_33978_c0_g1_i6	35.5744	0.05	711.487	9.47469	0.00103998	0.21131
Ccajan_38384_c0_g3_i1	35.7385	0.05	714.77	9.48134	0.00101696	0.207292
Ccajan_36747_c0_g2_i5	35.8526	0.05	717.051	9.48593	0.0057978	0.673443
Ccajan_3775_c0_g2_i1	35.9549	0.05	719.098	9.49004	0.00124501	0.236947
Ccajan_35600_c0_g1_i1	36.0955	0.05	721.911	9.49568	0.00920914	0.889195
Ccajan_35826_c0_g1_i6	36.1883	0.05	723.765	9.49938	0.000824201	0.176094
Ccajan_32070_c0_g1_i3	36.2501	0.05	725.002	9.50184	0.000836061	0.177598
Ccajan_22561_c0_g1_i4	36.4238	0.05	728.476	9.50874	0.00462699	0.582903
Ccajan_32645_c0_g1_i2	36.5261	0.05	730.523	9.51279	0.0131696	1
Ccajan_57880_c0_g1_i1	36.6733	0.05	733.465	9.51858	0.0182051	1
Ccajan_36123_c0_g1_i18	36.7116	0.05	734.232	9.52009	0.000774826	0.16868
Ccajan_27995_c0_g2_i1	36.8566	0.05	737.131	9.52578	0.000862681	0.182149
Ccajan_34575_c0_g1_i3	36.9162	0.05	738.325	9.52811	0.00123297	0.235506
Ccajan_22365_c0_g1_i1	36.9589	0.05	739.178	9.52978	0.000828074	0.176436
Ccajan_37786_c0_g1_i2	37.0325	0.05	740.649	9.53265	0.038599	1
Ccajan_36057_c0_g1_i2	37.1923	0.05	743.845	9.53886	0.0428288	1
Ccajan_33434_c0_g1_i1	37.3777	0.05	747.555	9.54604	0.000789301	0.170507
Ccajan_34499_c0_g1_i2	37.4321	0.05	748.643	9.54813	0.0163085	1
Ccajan_26948_c0_g3_i1	37.5728	0.05	751.456	9.55354	0.000656404	0.151089
Ccajan_30851_c0_g1_i2	37.6037	0.05	752.074	9.55473	0.00066116	0.151214
Ccajan_35521_c0_g1_i8	37.6986	0.05	753.972	9.55837	0.00761886	0.793579
Ccajan_36649_c0_g1_i7	37.9341	0.05	758.683	9.56735	0.00106056	0.213942
Ccajan_33644_c0_g2_i1	38.191	0.05	763.82	9.57709	0.014611	1
Ccajan_37632_c1_g1_i1	38.2389	0.05	764.779	9.5789	0.00276773	0.40975
Ccajan_37998_c0_g1_i2	38.4671	0.05	769.341	9.58748	0.000687681	0.154795
Ccajan_38364_c1_g1_i3	38.5694	0.05	771.387	9.59131	0.000659538	0.151089
Ccajan_37786_c0_g1_i9	38.7143	0.05	774.287	9.59672	0.0364624	1
Ccajan_34708_c0_g3_i1	38.855	0.05	777.1	9.60196	0.000544076	0.134483
Ccajan_35455_c0_g1_i6	39.2568	0.05	785.137	9.6168	0.000611853	0.143928
Ccajan_32821_c0_g1_i1	39.7567	0.05	795.134	9.63505	0.00151509	0.26956
Ccajan_35723_c0_g3_i2	39.8089	0.05	796.178	9.63695	0.000472658	0.122996
Ccajan_27990_c0_g1_i1	39.9848	0.05	799.696	9.64331	0.000533517	0.133331
Ccajan_32094_c1_g2_i1	40.1894	0.05	803.789	9.65067	0.0004915	0.126205
Ccajan_38458_c11_g1_i1	13938.9	17.283	806.508	9.65554	0.0475096	1
Ccajan_37639_c0_g1_i4	40.3653	0.05	807.306	9.65697	0.0234097	1
Ccajan_22313_c0_g1_i2	40.8129	0.05	816.258	9.67288	0.00119011	0.230459
Ccajan_37970_c0_g1_i4	40.8577	0.05	817.155	9.67447	0.0351448	1
Ccajan_76060_c0_g1_i1	40.9984	0.05	819.968	9.67942	0.000384419	0.106093
Ccajan_38033_c1_g2_i8	41.0176	0.05	820.351	9.6801	0.011353	0.994804
Ccajan_28153_c0_g1_i2	41.3192	0.05	826.385	9.69067	0.0357475	1
Ccajan_37307_c0_g1_i4	41.4002	0.05	828.005	9.6935	0.0004328	0.115798
Ccajan_12916_c0_g1_i4	42.1974	0.05	843.949	9.72101	0.000327083	0.094952
Ccajan_37317_c0_g2_i1	42.4543	0.05	849.086	9.72977	0.000295528	0.0900712
Ccajan_34893_c0_g1_i3	42.4778	0.05	849.556	9.73057	0.0148825	1
Ccajan_31812_c0_g2_i2	42.9062	0.05	858.125	9.74504	0.000292146	0.0892343
Ccajan_25491_c0_g1_i1	43.7056	0.05	874.112	9.77167	0.000245099	0.0780968
Ccajan_27408_c0_g1_i2	43.7696	0.05	875.392	9.77379	0.00291153	0.423877
Ccajan_523_c0_g1_i1	43.8079	0.05	876.159	9.77505	0.000236339	0.0765231
Ccajan_36077_c0_g4_i4	43.8388	0.05	876.777	9.77607	0.000238107	0.0767411
Ccajan_36675_c0_g3_i1	44.2172	0.05	884.344	9.78846	0.0035017	0.478961
Ccajan_55932_c0_g2_i1	44.3025	0.05	886.05	9.79124	0.000272407	0.0854388
Ccajan_35795_c0_g3_i3	44.3526	0.05	887.052	9.79287	0.000239725	0.0770855
Ccajan_35912_c0_g1_i2	44.3931	0.05	887.862	9.79419	0.000226961	0.0743299
Ccajan_33100_c0_g1_i1	44.4357	0.05	888.715	9.79558	0.000264173	0.0832288
Ccajan_35304_c2_g1_i6	44.6212	0.05	892.424	9.80159	0.0149438	1
Ccajan_46701_c0_g1_i2	44.9164	0.05	898.328	9.8111	0.000214937	0.0720909
Ccajan_8928_c0_g2_i1	45.2447	0.05	904.894	9.8216	0.000206205	0.0700296
Ccajan_21030_c0_g1_i2	45.5229	0.05	910.458	9.83045	0.000257694	0.0817385
Ccajan_38400_c0_g1_i4	45.7488	0.05	914.977	9.83759	0.00249322	0.380769
Ccajan_35836_c1_g1_i1	45.7798	0.05	915.595	9.83857	0.00491671	0.605195
Ccajan_33408_c0_g1_i1	45.7798	0.05	915.595	9.83857	0.00491671	0.605195
Ccajan_28483_c0_g1_i1	46.3223	0.05	926.445	9.85556	0.000187533	0.0645992
Ccajan_35532_c0_g2_i1	46.3606	0.05	927.212	9.85676	0.00104406	0.211832
Ccajan_29287_c0_g1_i1	46.4246	0.05	928.491	9.85874	0.00018032	0.0628872
Ccajan_20065_c0_g1_i1	46.8221	0.05	936.442	9.87105	0.00072868	0.161136
Ccajan_36355_c0_g2_i1	47.3358	0.05	946.717	9.88679	0.000137167	0.0514189
Ccajan_28489_c0_g1_i4	47.3955	0.05	947.91	9.88861	0.0213238	1
Ccajan_37587_c0_g1_i8	47.4382	0.05	948.763	9.8899	0.000132359	0.0505631
Ccajan_30673_c0_g1_i1	47.4669	0.05	949.338	9.89078	0.04649	1
Ccajan_34953_c0_g5_i1	47.8069	0.05	956.139	9.90108	0.000120849	0.0478612
Ccajan_34931_c0_g1_i2	48.0734	0.05	961.468	9.90909	0.000114334	0.0461945
Ccajan_37097_c0_g2_i7	48.0969	0.05	961.938	9.9098	0.000149214	0.0544784
Ccajan_36166_c0_g2_i4	48.4134	0.05	968.268	9.91926	0.000124314	0.0484321
Ccajan_9069_c0_g2_i1	48.6063	0.05	972.126	9.925	0.00108746	0.218112
Ccajan_35399_c1_g1_i3	48.6703	0.05	973.406	9.9269	0.000125104	0.0485858
Ccajan_34209_c0_g1_i1	48.7012	0.05	974.024	9.92781	0.000126258	0.0488986
Ccajan_37734_c0_g2_i7	49.0817	0.05	981.634	9.93904	0.00128414	0.241748
Ccajan_22973_c0_g2_i1	49.0891	0.05	981.783	9.93926	0.000101707	0.0423122
Ccajan_38136_c0_g1_i12	49.3364	0.05	986.729	9.94651	0.000108344	0.0444143
Ccajan_38402_c0_g2_i5	49.4622	0.05	989.245	9.95018	0.0408201	1
Ccajan_30834_c0_g1_i2	49.9525	0.05	999.05	9.96441	0.000105841	0.0437725
Ccajan_37466_c1_g2_i1	49.9621	0.05	999.241	9.96469	9.91916e-05	0.0418872
Ccajan_37121_c0_g1_i4	50.2616	0.05	1005.23	9.97331	0.0107808	0.966025
Ccajan_33352_c0_g1_i2	50.2882	0.05	1005.76	9.97408	0.000402191	0.109489
Ccajan_37498_c1_g1_i2	50.4449	0.05	1008.9	9.97856	9.98284e-05	0.0419344
Ccajan_12865_c0_g2_i1	51.078	0.05	1021.56	9.99656	9.3204e-05	0.0395973
Ccajan_37128_c1_g2_i7	51.2251	0.05	1024.5	10.0007	0.00149276	0.267669
Ccajan_27233_c0_g2_i4	51.3892	0.05	1027.78	10.0053	0.00194826	0.321806
Ccajan_37791_c0_g2_i2	51.8369	0.05	1036.74	10.0178	6.46957e-05	0.0302342
Ccajan_35442_c0_g1_i1	51.839	0.05	1036.78	10.0179	7.63302e-05	0.0342994
Ccajan_34653_c0_g3_i6	51.9892	0.05	1039.78	10.0221	0.0296087	1
Ccajan_32361_c0_g1_i5	53.0498	0.05	1061	10.0512	6.79752e-05	0.0313489
Ccajan_36686_c0_g1_i4	53.2832	0.05	1065.66	10.0575	5.26834e-05	0.0255577
Ccajan_36868_c0_g1_i1	53.3759	0.05	1067.52	10.06	5.38451e-05	0.0259417
Ccajan_37604_c0_g1_i3	53.4047	0.05	1068.09	10.0608	0.0136161	1
Ccajan_26778_c0_g2_i4	54.1061	0.05	1082.12	10.0796	5.78548e-05	0.0275356
Ccajan_36026_c0_g4_i1	54.6346	0.05	1092.69	10.0937	0.0408465	1
Ccajan_2799_c0_g1_i1	54.7178	0.05	1094.36	10.0959	0.00211576	0.341737
Ccajan_14364_c0_g2_i1	54.9555	0.05	1099.11	10.1021	4.36373e-05	0.0215419
Ccajan_31385_c0_g1_i1	55.0813	0.05	1101.63	10.1054	0.00327303	0.459795
Ccajan_27075_c0_g1_i3	55.3382	0.05	1106.76	10.1121	0.0148034	1
Ccajan_38153_c1_g1_i1	55.4096	0.05	1108.19	10.114	0.00483553	0.5973
Ccajan_37967_c0_g1_i4	55.5598	0.05	1111.2	10.1179	3.76034e-05	0.0192407
Ccajan_36855_c0_g1_i3	56.1354	0.05	1122.71	10.1328	3.84736e-05	0.0194028
Ccajan_36570_c0_g1_i3	56.2207	0.05	1124.41	10.135	0.0429151	1
Ccajan_35846_c0_g2_i1	56.63	0.05	1132.6	10.1454	0.00462835	0.582903
Ccajan_5949_c0_g2_i1	56.6374	0.05	1132.75	10.1456	3.42577e-05	0.0178546
Ccajan_28848_c1_g4_i1	57.4293	0.05	1148.59	10.1656	0.000372736	0.104306
Ccajan_36156_c0_g1_i6	57.4698	0.05	1149.4	10.1667	3.56187e-05	0.018427
Ccajan_35336_c0_g1_i4	58.2862	0.05	1165.72	10.187	0.00327245	0.459795
Ccajan_33830_c0_g2_i4	58.914	0.05	1178.28	10.2025	2.46406e-05	0.0137087
Ccajan_34291_c0_g1_i1	58.9588	0.05	1179.18	10.2036	0.0359077	1
Ccajan_6726_c0_g1_i1	59.0355	0.05	1180.71	10.2054	7.44913e-05	0.0338476
Ccajan_34619_c0_g3_i1	59.0355	0.05	1180.71	10.2054	7.44913e-05	0.0338476
Ccajan_32281_c0_g3_i1	59.3446	0.05	1186.89	10.213	2.29421e-05	0.0128658
Ccajan_37147_c0_g2_i3	59.7465	0.05	1194.93	10.2227	2.56261e-05	0.0142006
Ccajan_32218_c0_g1_i1	60.0321	0.05	1200.64	10.2296	2.14687e-05	0.0122852
Ccajan_25682_c0_g1_i3	60.9668	0.05	1219.34	10.2519	2.15861e-05	0.0123023
Ccajan_36062_c0_g2_i4	61.0713	0.05	1221.43	10.2544	0.0273315	1
Ccajan_37291_c0_g2_i2	61.0809	0.05	1221.62	10.2546	0.00591605	0.682002
Ccajan_36356_c0_g1_i1	61.4902	0.05	1229.8	10.2642	6.16461e-05	0.0290158
Ccajan_16781_c0_g1_i1	62.1829	0.05	1243.66	10.2804	0.00292648	0.425611
Ccajan_36401_c0_g1_i3	62.5368	0.05	1250.74	10.2886	0.00185643	0.309572
Ccajan_18996_c0_g1_i3	62.6391	0.05	1252.78	10.2909	0.000656412	0.151089
Ccajan_33803_c0_g3_i1	62.9461	0.05	1258.92	10.298	1.63659e-05	0.00972241
Ccajan_17358_c0_g1_i1	63.1773	0.05	1263.55	10.3033	0.00631631	0.710515
Ccajan_14201_c0_g2_i1	63.4459	0.05	1268.92	10.3094	1.21671e-05	0.00761523
Ccajan_34457_c0_g4_i1	63.7764	0.05	1275.53	10.3169	1.40718e-05	0.00865287
Ccajan_38109_c0_g6_i5	64.3764	0.05	1287.53	10.3304	0.027138	1
Ccajan_8727_c0_g2_i1	64.6589	0.05	1293.18	10.3367	1.8722e-05	0.0108913
Ccajan_36413_c0_g2_i4	64.7015	0.05	1294.03	10.3377	0.018047	1
Ccajan_37404_c0_g1_i2	64.742	0.05	1294.84	10.3386	0.00520438	0.626308
Ccajan_7979_c0_g2_i1	65.3655	0.05	1307.31	10.3524	1.09171e-05	0.00699944
Ccajan_36418_c0_g1_i2	65.5893	0.05	1311.79	10.3573	9.11718e-06	0.00607601
Ccajan_38256_c3_g10_i1	65.6437	0.05	1312.87	10.3585	0.0002014	0.0687793
Ccajan_36318_c0_g1_i10	65.7343	0.05	1314.69	10.3605	1.00178e-05	0.00653252
Ccajan_37728_c2_g3_i1	1.57718e+06	1196.6	1318.04	10.3642	0.0418084	1
Ccajan_30780_c0_g1_i3	65.908	0.05	1318.16	10.3643	9.29462e-06	0.00614668
Ccajan_28069_c0_g1_i4	66.3312	0.05	1326.62	10.3735	0.00118754	0.230459
Ccajan_37480_c0_g4_i3	66.6242	0.05	1332.48	10.3799	7.42714e-06	0.00515484
Ccajan_26835_c0_g1_i6	67.0805	0.05	1341.61	10.3897	0.00886368	0.869006
Ccajan_37436_c0_g1_i4	67.3544	0.05	1347.09	10.3956	7.87663e-06	0.00538681
Ccajan_31574_c0_g1_i6	67.4684	0.05	1349.37	10.3981	8.648e-06	0.00580115
Ccajan_62525_c0_g1_i1	67.5856	0.05	1351.71	10.4006	0.0434157	1
Ccajan_31968_c0_g1_i2	67.8041	0.05	1356.08	10.4052	6.60028e-06	0.00467785
Ccajan_34457_c0_g1_i1	68.287	0.05	1365.74	10.4155	6.60643e-06	0.00467785
Ccajan_25737_c0_g2_i1	68.3318	0.05	1366.64	10.4164	0.011709	1
Ccajan_37009_c0_g3_i4	68.6771	0.05	1373.54	10.4237	6.47964e-06	0.00463489
Ccajan_24040_c0_g3_i1	68.7485	0.05	1374.97	10.4252	6.22406e-06	0.00452128
Ccajan_38110_c1_g1_i1	68.7794	0.05	1375.59	10.4258	6.27131e-06	0.00453212
Ccajan_33423_c0_g1_i4	69.0576	0.05	1381.15	10.4317	6.74579e-06	0.00470815
Ccajan_29290_c0_g1_i2	69.2835	0.05	1385.67	10.4364	6.74996e-06	0.00470815
Ccajan_37867_c0_g2_i4	69.3336	0.05	1386.67	10.4374	6.04921e-06	0.00441715
Ccajan_38387_c1_g6_i5	69.3784	0.05	1387.57	10.4383	0.0326717	1
Ccajan_13070_c0_g1_i1	69.55	0.05	1391	10.4419	6.41261e-06	0.00461047
Ccajan_37188_c0_g1_i1	69.8622	0.05	1397.24	10.4484	0.0334458	1
Ccajan_33100_c0_g1_i2	69.9423	0.05	1398.85	10.45	0.0230338	1
Ccajan_38413_c1_g1_i2	70.4069	0.05	1408.14	10.4596	0.0031188	0.447043
Ccajan_33978_c0_g1_i7	70.4709	0.05	1409.42	10.4609	4.77006e-06	0.00363455
Ccajan_12551_c0_g4_i1	730.039	0.513345	1422.12	10.4738	0.0105928	0.959989
Ccajan_35693_c0_g1_i3	71.363	0.05	1427.26	10.479	4.21191e-06	0.00326246
Ccajan_31530_c0_g2_i1	72.3883	0.05	1447.77	10.4996	3.63354e-06	0.00292769
Ccajan_18390_c0_g2_i1	72.5428	0.05	1450.86	10.5027	3.76702e-06	0.00298685
Ccajan_34927_c1_g2_i1	73.5917	0.05	1471.83	10.5234	0.000301051	0.0911599
Ccajan_37143_c1_g2_i7	75.1616	0.05	1503.23	10.5539	0.00644383	0.716999
Ccajan_34526_c1_g1_i2	75.1787	0.05	1503.57	10.5542	2.73325e-06	0.00230843
Ccajan_30066_c0_g1_i2	75.4355	0.05	1508.71	10.5591	2.75195e-06	0.0023103
Ccajan_35597_c0_g4_i2	76.2136	0.05	1524.27	10.5739	2.24295e-06	0.00195316
Ccajan_30517_c0_g3_i1	76.3947	0.05	1527.89	10.5773	0.0139735	1
Ccajan_36953_c1_g1_i1	76.6154	0.05	1532.31	10.5815	2.47674e-06	0.0021173
Ccajan_31532_c0_g2_i1	77.6621	0.05	1553.24	10.6011	2.28908e-06	0.00198103
Ccajan_15385_c0_g3_i1	78.1471	0.05	1562.94	10.61	0.0370497	1
Ccajan_37456_c2_g3_i10	78.7183	0.05	1574.37	10.6206	1.99748e-06	0.00175028
Ccajan_20729_c0_g3_i1	78.8803	0.05	1577.61	10.6235	1.65166e-06	0.00149395
Ccajan_9432_c0_g2_i1	79.1393	0.05	1582.79	10.6283	2.44111e-05	0.0136351
Ccajan_28069_c0_g1_i1	80.7956	0.05	1615.91	10.6581	5.7939e-05	0.0275356
Ccajan_35177_c0_g2_i1	81.2166	0.05	1624.33	10.6656	1.07972e-06	0.00103892
Ccajan_38129_c1_g2_i2	82.8005	0.05	1656.01	10.6935	2.76314e-05	0.0148996
Ccajan_18898_c0_g1_i1	83.3482	0.05	1666.96	10.703	0.00109475	0.218636
Ccajan_29808_c1_g2_i2	83.5454	0.05	1670.91	10.7064	8.68966e-07	0.000857945
Ccajan_38343_c2_g2_i1	83.6116	0.05	1672.23	10.7076	0.00163877	0.284349
Ccajan_34654_c0_g1_i8	84.1018	0.05	1682.04	10.716	9.92775e-07	0.00096657
Ccajan_33563_c0_g3_i1	84.5494	0.05	1690.99	10.7237	7.18167e-07	0.00074034
Ccajan_14812_c1_g1_i1	84.5943	0.05	1691.89	10.7244	9.48572e-07	0.000929992
Ccajan_26490_c0_g1_i2	84.93	0.05	1698.6	10.7301	7.39637e-07	0.000751423
Ccajan_21731_c0_g1_i1	85.3126	0.05	1706.25	10.7366	1.88684e-06	0.00166373
Ccajan_35344_c0_g3_i3	85.3936	0.05	1707.87	10.738	8.25195e-07	0.000832313
Ccajan_35126_c0_g2_i1	85.9862	0.05	1719.72	10.748	6.50231e-07	0.000675272
Ccajan_36858_c0_g2_i6	88.0625	0.05	1761.25	10.7824	0.00210802	0.341385
Ccajan_37791_c0_g1_i1	88.8032	0.05	1776.06	10.7945	0.00312486	0.447043
Ccajan_88267_c0_g1_i1	88.8362	0.05	1776.72	10.795	4.36564e-07	0.0004773
Ccajan_37632_c1_g1_i17	90.6461	0.05	1812.92	10.8241	0.000154508	0.0560368
Ccajan_35486_c0_g2_i2	90.7058	0.05	1814.12	10.8251	4.39174e-07	0.0004773
Ccajan_9971_c0_g1_i1	90.9413	0.05	1818.83	10.8288	4.16805e-07	0.000461436
Ccajan_33174_c0_g1_i4	91.0937	0.05	1821.87	10.8312	3.68347e-07	0.000416744
Ccajan_20397_c0_g1_i1	92.3428	0.05	1846.86	10.8509	5.17749e-07	0.000554106
Ccajan_36300_c0_g5_i19	93.7956	0.05	1875.91	10.8734	0.00471428	0.588546
Ccajan_33449_c0_g1_i2	94.6952	0.05	1893.9	10.8871	2.81505e-07	0.000328889
Ccajan_29960_c0_g1_i1	94.6952	0.05	1893.9	10.8871	2.81505e-07	0.000328889
Ccajan_34947_c0_g1_i2	98.3072	0.05	1966.14	10.9412	0.035051	1
Ccajan_36162_c0_g1_i5	98.5087	0.05	1970.17	10.9441	1.6581e-07	0.00021327
Ccajan_37639_c0_g1_i2	99.2911	0.05	1985.82	10.9555	5.67989e-05	0.027178
Ccajan_37226_c0_g6_i6	101.754	0.05	2035.08	10.9909	0.00523792	0.628725
Ccajan_36793_c0_g1_i1	102.751	0.05	2055.01	11.0049	1.53393e-05	0.00930975
Ccajan_37466_c3_g2_i5	103.398	0.05	2067.95	11.014	8.10005e-08	0.000113562
Ccajan_25888_c0_g3_i1	103.519	0.05	2070.38	11.0157	0.000224929	0.0741479
Ccajan_38374_c1_g8_i4	103.885	0.05	2077.7	11.0208	1.73465e-06	0.00155895
Ccajan_36479_c1_g3_i1	104.537	0.05	2090.74	11.0298	7.68317e-08	0.000108805
Ccajan_37832_c0_g2_i5	107.152	0.05	2143.03	11.0654	5.61675e-08	8.37727e-05
Ccajan_34439_c0_g1_i7	107.168	0.05	2143.35	11.0657	0.000322197	0.0945013
Ccajan_33447_c0_g1_i7	107.746	0.05	2154.93	11.0734	5.25685e-08	7.92478e-05
Ccajan_36496_c0_g2_i1	109.998	0.05	2199.97	11.1033	0.000949407	0.19778
Ccajan_86311_c0_g1_i1	42541.2	19.3364	2200.07	11.1033	0.0310663	1
Ccajan_26920_c0_g1_i1	110.436	0.05	2208.73	11.109	4.98497e-08	7.5966e-05
Ccajan_37939_c0_g1_i13	110.51	0.05	2210.2	11.11	1.43625e-05	0.00879307
Ccajan_28644_c0_g1_i1	112.637	0.05	2252.75	11.1375	3.06163e-08	4.99114e-05
Ccajan_36816_c0_g2_i1	112.87	0.05	2257.4	11.1404	0.000658829	0.151089
Ccajan_36200_c0_g2_i1	115.128	0.05	2302.56	11.169	2.39061e-06	0.00205621
Ccajan_35399_c1_g1_i1	116.165	0.05	2323.31	11.182	2.1665e-08	3.66241e-05
Ccajan_17072_c0_g2_i1	117.29	0.05	2345.8	11.1959	0.000592421	0.141494
Ccajan_35466_c0_g4_i2	117.676	0.05	2353.51	11.2006	2.23284e-08	3.72668e-05
Ccajan_35602_c2_g2_i4	117.869	0.05	2357.37	11.203	1.9296e-08	3.4244e-05
Ccajan_11798_c0_g1_i2	117.975	0.05	2359.5	11.2043	1.71285e-07	0.000216342
Ccajan_35865_c0_g2_i2	118.589	0.05	2371.78	11.2118	2.14206e-08	3.66241e-05
Ccajan_38147_c2_g1_i2	119.267	0.05	2385.34	11.22	2.15516e-08	3.66241e-05
Ccajan_28828_c0_g1_i1	120.16	0.05	2403.2	11.2307	0.0110508	0.980575
Ccajan_13001_c1_g1_i1	123.125	0.05	2462.51	11.2659	0.000841713	0.17799
Ccajan_9720_c0_g2_i1	126.984	0.05	2539.67	11.3104	0.0214742	1
Ccajan_36300_c0_g5_i12	132.439	0.05	2648.77	11.3711	0.0076812	0.798293
Ccajan_5868_c0_g1_i1	132.725	0.05	2654.5	11.3742	1.08191e-06	0.00103892
Ccajan_35620_c0_g1_i1	137.439	0.05	2748.79	11.4246	1.03131e-07	0.000139027
Ccajan_28152_c0_g2_i1	138.182	0.05	2763.64	11.4324	2.60258e-09	5.44388e-06
Ccajan_23490_c1_g1_i1	140.254	0.05	2805.08	11.4538	2.22287e-09	4.86945e-06
Ccajan_36227_c0_g1_i5	141.57	0.05	2831.39	11.4673	2.30879e-09	4.97985e-06
Ccajan_37819_c0_g1_i6	141.862	0.05	2837.23	11.4703	0.000496266	0.126585
Ccajan_35738_c0_g2_i1	146.148	0.05	2922.97	11.5132	0.00054891	0.134775
Ccajan_38135_c0_g1_i2	147.991	0.05	2959.82	11.5313	0.00338675	0.468263
Ccajan_35399_c1_g1_i2	150.44	0.05	3008.81	11.555	1.09323e-09	2.5545e-06
Ccajan_18722_c0_g1_i1	154.014	0.05	3080.28	11.5888	4.75916e-08	7.37781e-05
Ccajan_37603_c0_g1_i2	156.205	0.05	3124.11	11.6092	0.00130371	0.244148
Ccajan_2514_c0_g1_i1	10382.5	3.3143	3132.62	11.6132	0.0266029	1
Ccajan_46231_c0_g1_i1	5225.43	1.65715	3153.26	11.6226	0.0282928	1
Ccajan_36559_c0_g1_i8	159.449	0.05	3188.98	11.6389	0.000135079	0.0511087
Ccajan_32780_c0_g1_i3	160.901	0.05	3218.01	11.652	4.59036e-10	1.10959e-06
Ccajan_40645_c0_g3_i1	167	0.05	3340.01	11.7056	2.52935e-10	6.40731e-07
Ccajan_38309_c0_g3_i7	168.582	0.05	3371.64	11.7192	2.55929e-10	6.40731e-07
Ccajan_38132_c1_g2_i4	174.863	0.05	3497.26	11.772	1.18795e-10	3.26568e-07
Ccajan_4615_c0_g2_i1	182.44	0.05	3648.8	11.8332	2.33463e-08	3.85074e-05
Ccajan_32348_c0_g2_i1	188.372	0.05	3767.45	11.8794	5.28705e-11	1.51273e-07
Ccajan_30483_c0_g1_i1	188.986	0.05	3779.73	11.8841	4.71689e-11	1.37771e-07
Ccajan_35750_c0_g1_i1	195.099	0.05	3901.98	11.93	0.00427629	0.556668
Ccajan_38500_c0_g2_i2	203.886	0.05	4077.71	11.9935	1.58858e-11	5.06175e-08
Ccajan_9432_c0_g1_i1	212.879	0.05	4257.59	12.0558	0.000146051	0.0537433
Ccajan_12730_c0_g1_i2	217.365	0.05	4347.3	12.0859	1.30291e-05	0.00804699
Ccajan_37927_c0_g1_i1	231.152	0.05	4623.04	12.1746	6.00112e-07	0.000632595
Ccajan_32355_c0_g2_i1	239.024	0.05	4780.48	12.2229	2.17455e-12	8.23971e-09
Ccajan_29365_c0_g3_i1	240.707	0.05	4814.14	12.2331	1.61084e-09	3.64255e-06
Ccajan_68408_c0_g3_i1	253.464	0.05	5069.28	12.3076	9.81667e-13	3.82302e-09
Ccajan_37791_c0_g2_i1	255.378	0.05	5107.56	12.3184	2.64105e-05	0.0145205
Ccajan_38438_c3_g3_i1	205774	39.8165	5168.06	12.3354	0.0205432	1
Ccajan_34654_c0_g1_i7	280.895	0.05	5617.89	12.4558	0.000989124	0.203633
Ccajan_31722_c0_g1_i1	307.255	0.05	6145.09	12.5852	4.58935e-14	2.14474e-10
Ccajan_26559_c0_g1_i2	310.725	0.05	6214.49	12.6014	0.00871633	0.8624
Ccajan_32888_c2_g1_i1	332.802	0.05	6656.03	12.7004	1.53164e-14	8.25903e-11
Ccajan_51348_c0_g1_i1	367.606	0.05	7352.13	12.8439	5.75998e-08	8.50046e-05
Ccajan_8769_c0_g1_i1	395.61	0.05	7912.2	12.9499	1.09363e-15	7.66632e-12
Ccajan_22597_c0_g1_i1	403.321	0.05	8066.41	12.9777	8.0879e-05	0.0357702
Ccajan_112_c0_g2_i1	407.939	0.05	8158.79	12.9941	0.000920468	0.192343
Ccajan_10510_c0_g2_i1	451.763	0.05	9035.26	13.1414	0.0481267	1
Ccajan_76541_c0_g2_i1	481.438	0.05	9628.76	13.2331	0.0488734	1
Ccajan_36404_c1_g1_i6	502.978	0.05	10059.6	13.2963	0.000472862	0.122996
Ccajan_21719_c0_g2_i1	509.391	0.05	10187.8	13.3146	0.0475914	1
Ccajan_55906_c0_g1_i1	513.554	0.05	10271.1	13.3263	0.0474093	1
Ccajan_11781_c0_g2_i1	514.015	0.05	10280.3	13.3276	5.49873e-13	2.20262e-09
Ccajan_35790_c0_g2_i4	570.648	0.05	11413	13.4784	0.045112	1
Ccajan_38069_c0_g1_i2	582.021	0.05	11640.4	13.5069	0.00690833	0.754263
Ccajan_77813_c0_g1_i1	583.894	0.05	11677.9	13.5115	1.17894e-05	0.00748592
Ccajan_12495_c0_g2_i1	593.248	0.05	11865	13.5344	0.0442936	1
Ccajan_66016_c0_g1_i1	597.128	0.05	11942.6	13.5438	0.0463977	1
Ccajan_11280_c0_g1_i1	634.515	0.05	12690.3	13.6314	1.13082e-18	1.21954e-14
Ccajan_3359_c0_g2_i1	638.826	0.05	12776.5	13.6412	1.22105e-06	0.00115669
Ccajan_36404_c1_g1_i4	642.132	0.05	12842.6	13.6487	3.69863e-09	7.20201e-06
Ccajan_55860_c0_g2_i1	667.03	0.05	13340.6	13.7035	4.93838e-09	9.48432e-06
Ccajan_25328_c0_g3_i1	757.026	0.05	15140.5	13.8861	0.0118736	1
Ccajan_6618_c0_g1_i1	835.732	0.05	16714.6	14.0288	1.23083e-06	0.00115813
Ccajan_12581_c0_g2_i1	845.109	0.05	16902.2	14.0449	1.59228e-20	2.02942e-16
Ccajan_28069_c0_g1_i2	880.415	0.05	17608.3	14.104	8.46689e-21	1.18705e-16
Ccajan_25954_c0_g2_i1	906.702	0.05	18134	14.1464	0.000349718	0.100062
Ccajan_28869_c0_g3_i1	943.76	0.05	18875.2	14.2042	3.12331e-21	4.8654e-17
Ccajan_12174_c0_g1_i1	1041.81	0.05	20836.2	14.3468	2.70731e-05	0.0147124
Ccajan_36112_c0_g1_i1	1096.89	0.05	21937.7	14.4211	0.0326152	1
Ccajan_9741_c0_g1_i1	1114.94	0.05	22298.9	14.4447	2.38971e-22	5.58392e-18
Ccajan_22044_c0_g1_i1	1127.08	0.05	22541.5	14.4603	2.06874e-22	5.58392e-18
Ccajan_76881_c0_g2_i1	1284.93	0.05	25698.5	14.6494	0.0307545	1
Ccajan_5134_c0_g2_i1	1416.28	0.05	28325.7	14.7898	9.71053e-15	5.91916e-11
Ccajan_28848_c1_g2_i1	1457.54	0.05	29150.7	14.8312	5.22931e-24	3.66572e-19
Ccajan_12738_c0_g1_i1	1852.65	0.05	37053	15.1773	1.72262e-25	2.4151e-20
Ccajan_38361_c0_g1_i4	1936.82	0.05	38736.4	15.2414	0.000372559	0.104306

## Sheet: Down-regulated in CMS line
Down-regulated DEGs in sterile AKCMS11
Sequence Id	AKCMS11 FPKM	AKPR303 FPKM	FC values	Log Fc Values	pval	padj
Ccajan_21832_c0_g3_i1	154.932	623.2	0.248607	-2.00806	0.00414469	0.543067
Ccajan_86014_c0_g1_i2	14267.8	57399.2	0.248571	-2.00827	0.00234682	0.365986
Ccajan_38235_c0_g3_i5	32.0273	129.121	0.248041	-2.01135	0.0111543	0.984344
Ccajan_62293_c0_g1_i1	48.4944	195.795	0.24768	-2.01345	0.0382413	1
Ccajan_19544_c0_g1_i1	29.125	117.819	0.247202	-2.01624	0.0188115	1
Ccajan_35382_c0_g2_i4	42.9894	174.288	0.246658	-2.01942	0.0170543	1
Ccajan_89453_c0_g1_i1	225.251	913.975	0.246452	-2.02062	0.0411776	1
Ccajan_35575_c0_g2_i2	28.8799	117.872	0.24501	-2.02909	0.00790466	0.810106
Ccajan_36589_c0_g1_i9	26.3059	107.876	0.243854	-2.03591	0.0114721	1
Ccajan_36116_c0_g2_i1	38.0865	156.41	0.243504	-2.03798	0.0232477	1
Ccajan_33057_c0_g1_i1	152.767	629.532	0.242668	-2.04294	0.00470937	0.588457
Ccajan_29905_c0_g2_i1	263.863	1090.65	0.241932	-2.04732	0.0101843	0.939091
Ccajan_90005_c0_g1_i1	39.6448	164.002	0.241733	-2.04851	0.0174734	1
Ccajan_15197_c0_g2_i1	122.218	506.389	0.241352	-2.05079	0.0100023	0.93053
Ccajan_3359_c0_g1_i1	433.273	1801.09	0.240562	-2.05552	0.00213623	0.343214
Ccajan_82906_c0_g1_i1	47.9828	199.469	0.240553	-2.05557	0.015305	1
Ccajan_32110_c0_g3_i1	54.979	228.62	0.240482	-2.056	0.0347261	1
Ccajan_12174_c0_g2_i1	425.509	1771.13	0.240248	-2.05741	0.00593752	0.682323
Ccajan_36409_c0_g2_i1	25.4831	128.595	0.198166	-2.33522	0.0433495	1
Ccajan_34169_c0_g2_i1	37.4918	156.69	0.239274	-2.06326	0.0199421	1
Ccajan_37543_c0_g2_i4	89.1475	373.909	0.23842	-2.06842	0.0038663	0.513792
Ccajan_27807_c0_g1_i1	25.483	107.075	0.237993	-2.07101	0.0402816	1
Ccajan_70665_c0_g1_i1	184.745	777.684	0.237558	-2.07365	0.00680646	0.746682
Ccajan_5502_c0_g4_i2	22.0479	93.0873	0.236851	-2.07795	0.0211736	1
Ccajan_32348_c0_g2_i2	48.1735	203.89	0.236272	-2.08148	0.0175173	1
Ccajan_27072_c0_g3_i1	136.319	578.314	0.235718	-2.08486	0.0107428	0.965048
Ccajan_33349_c1_g1_i2	159.681	677.77	0.235598	-2.0856	0.0267764	1
Ccajan_68741_c0_g2_i1	93.4992	397.434	0.235257	-2.08769	0.045155	1
Ccajan_35602_c2_g2_i3	48.9197	208.124	0.235051	-2.08895	0.00359056	0.487312
Ccajan_22723_c0_g1_i1	17.29	73.5802	0.234981	-2.08938	0.0320887	1
Ccajan_33595_c0_g2_i1	42.7016	181.907	0.234744	-2.09084	0.0148062	1
Ccajan_11361_c0_g2_i1	23.8225	101.652	0.234353	-2.09325	0.0149063	1
Ccajan_16234_c0_g1_i1	14.3067	61.1877	0.233817	-2.09655	0.0225198	1
Ccajan_30288_c0_g2_i1	77.6386	333.139	0.233052	-2.10128	0.0289936	1
Ccajan_52438_c0_g1_i1	117.776	505.887	0.232811	-2.10277	0.0240684	1
Ccajan_5285_c0_g3_i1	15.6912	67.4561	0.232614	-2.10399	0.0251765	1
Ccajan_38125_c0_g1_i1	29.8508	128.716	0.231912	-2.10835	0.0250326	1
Ccajan_25151_c0_g1_i1	233.523	1007.17	0.231859	-2.10868	0.0116473	1
Ccajan_35283_c1_g1_i1	2025.72	8749.91	0.231513	-2.11083	0.000401735	0.109489
Ccajan_37830_c0_g1_i1	92.4995	400.27	0.231093	-2.11346	0.00402012	0.527732
Ccajan_32001_c1_g1_i2	222.132	965.148	0.230153	-2.11933	0.00303167	0.437732
Ccajan_32722_c0_g1_i1	25.8444	113.784	0.227135	-2.13838	0.0213081	1
Ccajan_36409_c0_g1_i2	40.9635	158.251	0.258852	-1.9498	0.0471191	1
Ccajan_68973_c0_g1_i1	41.5526	183.69	0.226211	-2.14426	0.0119306	1
Ccajan_32096_c0_g1_i2	68.5343	303.201	0.226036	-2.14538	0.0028047	0.413238
Ccajan_32966_c0_g3_i1	109.755	487.575	0.225105	-2.15133	0.000609109	0.143765
Ccajan_26559_c0_g1_i1	115.838	515.422	0.224744	-2.15364	0.000572853	0.137523
Ccajan_36927_c0_g1_i6	44.4336	198.992	0.223294	-2.16299	0.0254511	1
Ccajan_52328_c0_g1_i1	27.4719	123.178	0.223027	-2.16471	0.0315441	1
Ccajan_6010_c0_g1_i1	116.279	521.476	0.222981	-2.16501	0.0185363	1
Ccajan_29442_c0_g2_i1	12.9222	57.9905	0.222833	-2.16596	0.0217862	1
Ccajan_37195_c0_g2_i1	20.0803	90.1429	0.222761	-2.16643	0.0205838	1
Ccajan_76112_c0_g4_i1	10.1532	45.5892	0.22271	-2.16676	0.0471736	1
Ccajan_34680_c0_g1_i4	14.7682	66.3211	0.222678	-2.16697	0.0154801	1
Ccajan_32405_c0_g1_i1	33.4715	150.385	0.222572	-2.16766	0.0138332	1
Ccajan_28318_c0_g1_i3	66.5528	299.689	0.222073	-2.1709	0.00725983	0.773752
Ccajan_37578_c1_g2_i5	16.1527	72.8687	0.221669	-2.17352	0.0153554	1
Ccajan_16828_c0_g2_i1	44.5455	201.793	0.220749	-2.17952	0.0455622	1
Ccajan_35942_c0_g1_i2	24.8787	112.766	0.220622	-2.18035	0.0172306	1
Ccajan_22947_c0_g2_i1	49.4196	224.209	0.220417	-2.18169	0.0253585	1
Ccajan_36660_c1_g1_i3	13.291	60.5211	0.219609	-2.18699	0.036494	1
Ccajan_25888_c0_g2_i1	21.2293	96.6993	0.21954	-2.18745	0.0119991	1
Ccajan_25907_c0_g1_i4	126.033	576.927	0.218455	-2.19459	0.0155302	1
Ccajan_7875_c0_g1_i1	17.7824	81.7127	0.217621	-2.20011	0.0187241	1
Ccajan_32966_c0_g4_i1	46.6122	214.301	0.217508	-2.20086	0.00146794	0.265211
Ccajan_7051_c0_g1_i2	784.029	3622.28	0.216446	-2.20792	0.000611341	0.143928
Ccajan_33084_c0_g3_i1	86.7633	401.388	0.216158	-2.20984	0.00898265	0.875771
Ccajan_25169_c0_g2_i1	14.1522	65.637	0.215613	-2.21349	0.0386913	1
Ccajan_38235_c0_g3_i6	19.8139	92.088	0.215163	-2.2165	0.010626	0.960509
Ccajan_38086_c0_g1_i5	13.3837	62.2778	0.214903	-2.21824	0.0398826	1
Ccajan_16781_c0_g2_i1	10.1532	47.2463	0.214898	-2.21827	0.0420248	1
Ccajan_69471_c0_g1_i1	81.7517	381.448	0.214319	-2.22217	0.0149073	1
Ccajan_36580_c1_g2_i4	126.46	591.057	0.213956	-2.22461	0.000777894	0.168823
Ccajan_33057_c0_g2_i2	65.6011	307.57	0.213288	-2.22912	0.00496956	0.609027
Ccajan_12449_c0_g1_i1	24.6933	116.036	0.212807	-2.23238	0.0244918	1
Ccajan_21008_c0_g2_i1	14.5113	68.2037	0.212765	-2.23267	0.0286136	1
Ccajan_34307_c0_g1_i1	49.7883	234.033	0.212741	-2.23283	0.0430914	1
Ccajan_37918_c1_g1_i2	11.0858	52.1456	0.212592	-2.23384	0.0432027	1
Ccajan_26785_c0_g2_i1	10.6552	50.1732	0.212368	-2.23536	0.0403593	1
Ccajan_36119_c0_g2_i6	24.0868	113.442	0.212328	-2.23564	0.0297185	1
Ccajan_35160_c0_g1_i11	28.5782	134.669	0.21221	-2.23643	0.0274579	1
Ccajan_22589_c0_g1_i1	88.4557	417.544	0.211848	-2.2389	0.00468783	0.587861
Ccajan_35133_c0_g4_i1	12.5108	59.2514	0.211147	-2.24368	0.0422248	1
Ccajan_53864_c0_g1_i1	47.3668	224.974	0.210543	-2.24781	0.00715203	0.766596
Ccajan_86608_c0_g1_i1	21.3817	101.824	0.209987	-2.25163	0.0235392	1
Ccajan_34498_c1_g2_i1	46.6122	222.795	0.209216	-2.25694	0.00890453	0.871183
Ccajan_634_c0_g2_i1	1139.46	5479.35	0.207955	-2.26565	7.19544e-05	0.0329671
Ccajan_66046_c0_g3_i1	13.3837	64.502	0.207493	-2.26887	0.0153628	1
Ccajan_30051_c0_g1_i4	39.8473	192.057	0.207477	-2.26898	0.0169324	1
Ccajan_35843_c0_g1_i3	243.11	1172.71	0.207306	-2.27016	0.000118091	0.0469015
Ccajan_37515_c0_g5_i1	136.692	662.648	0.206282	-2.27731	0.0132225	1
Ccajan_32651_c0_g4_i1	11.5377	56.0542	0.205831	-2.28047	0.0207397	1
Ccajan_22746_c0_g3_i1	15.0038	73.0132	0.205494	-2.28283	0.0260482	1
Ccajan_37748_c0_g2_i2	27.2054	132.516	0.205299	-2.2842	0.0101983	0.939091
Ccajan_27359_c0_g2_i1	65.2706	317.972	0.205272	-2.28439	0.00425612	0.555073
Ccajan_33662_c0_g2_i1	19.6263	95.6365	0.205217	-2.28478	0.0378402	1
Ccajan_32888_c2_g3_i1	96.0497	469.176	0.20472	-2.28828	0.00582384	0.674791
Ccajan_22451_c0_g1_i1	64.2048	313.758	0.204632	-2.2889	0.0314801	1
Ccajan_37494_c3_g3_i1	10.1532	49.6598	0.204454	-2.29015	0.0259283	1
Ccajan_85994_c0_g1_i1	200.719	982.089	0.20438	-2.29068	0.0177373	1
Ccajan_35466_c0_g4_i5	48.5371	237.853	0.204063	-2.29291	0.0032331	0.456585
Ccajan_7562_c0_g1_i1	17.3827	85.3247	0.203724	-2.29531	0.0478218	1
Ccajan_9811_c0_g1_i1	33.3478	163.985	0.203359	-2.2979	0.0241285	1
Ccajan_20080_c0_g2_i1	16.7976	82.6047	0.203349	-2.29797	0.0313792	1
Ccajan_3902_c0_g2_i1	19.3289	95.2939	0.202835	-2.30162	0.0246183	1
Ccajan_36828_c0_g2_i5	14.716	72.6794	0.202478	-2.30416	0.0176274	1
Ccajan_48249_c0_g1_i1	35.8195	177.125	0.202227	-2.30595	0.0362759	1
Ccajan_37205_c0_g3_i1	19.6689	98.1135	0.200471	-2.31853	0.0249717	1
Ccajan_23425_c0_g1_i1	21.6482	108.155	0.200159	-2.32078	0.0115751	1
Ccajan_37427_c1_g2_i2	19.3097	96.5012	0.200098	-2.32122	0.0228189	1
Ccajan_19919_c0_g1_i1	11.219	56.2884	0.199312	-2.3269	0.0367121	1
Ccajan_32682_c0_g3_i1	17.9988	90.3049	0.199311	-2.32691	0.0100232	0.931239
Ccajan_45550_c1_g4_i1	1205.99	6053.01	0.199238	-2.32743	8.48304e-05	0.0370004
Ccajan_4333_c0_g1_i1	27.36	137.551	0.198907	-2.32983	0.0103527	0.944855
Ccajan_697_c0_g1_i1	112.514	566.561	0.198591	-2.33213	0.00331036	0.46119
Ccajan_64714_c0_g1_i1	17.6801	89.0801	0.198474	-2.33298	0.0170284	1
Ccajan_30552_c0_g2_i1	49.1819	248.445	0.197959	-2.33673	0.0122473	1
Ccajan_63623_c0_g1_i1	6.9226	35.0158	0.197699	-2.33862	0.0466395	1
Ccajan_36047_c0_g1_i5	63.5931	321.773	0.197633	-2.3391	0.0118461	1
Ccajan_55694_c0_g7_i1	146.998	744.568	0.197427	-2.34061	0.00077978	0.168971
Ccajan_38206_c2_g2_i1	25.1452	127.672	0.196952	-2.34409	0.0421376	1
Ccajan_31586_c0_g1_i2	134.667	684.125	0.196846	-2.34486	0.000123841	0.0484321
Ccajan_76143_c0_g2_i1	199.832	1015.76	0.196732	-2.3457	0.000117244	0.0469015
Ccajan_28108_c0_g2_i1	15.2702	77.6694	0.196605	-2.34663	0.027792	1
Ccajan_9040_c0_g2_i1	123.457	630.838	0.195703	-2.35327	0.0147566	1
Ccajan_27945_c0_g1_i5	31.4091	160.526	0.195664	-2.35355	0.0114773	1
Ccajan_29290_c0_g1_i1	8.76863	44.9226	0.195194	-2.35702	0.0292645	1
Ccajan_24434_c0_g1_i2	54.3394	278.408	0.195179	-2.35713	0.0047033	0.588223
Ccajan_30708_c0_g1_i1	15.3416	79.0562	0.19406	-2.36543	0.0221445	1
Ccajan_51665_c0_g2_i1	171.275	885.074	0.193515	-2.36948	0.0232693	1
Ccajan_34948_c0_g5_i5	13.1577	68.1315	0.193123	-2.37241	0.0153973	1
Ccajan_36062_c0_g2_i3	18.1512	94.0877	0.192918	-2.37394	0.0251281	1
Ccajan_87776_c0_g1_i1	43.7269	226.91	0.192706	-2.37553	0.00363694	0.490756
Ccajan_37985_c1_g4_i1	93.3437	484.938	0.192486	-2.37718	0.00301059	0.436035
Ccajan_38082_c0_g1_i1	7.7838	40.5006	0.19219	-2.3794	0.0473751	1
Ccajan_77024_c0_g1_i1	60.7078	317.728	0.191069	-2.38784	0.00156095	0.275451
Ccajan_38206_c2_g2_i7	36.7329	192.381	0.190939	-2.38882	0.00420063	0.548347
Ccajan_21460_c0_g2_i1	79.3792	416.435	0.190616	-2.39126	0.000225936	0.0741827
Ccajan_38503_c0_g3_i1	102.07	536.118	0.190387	-2.393	0.000444473	0.117958
Ccajan_34864_c0_g1_i2	37.8436	198.918	0.190247	-2.39406	0.000768979	0.167667
Ccajan_33952_c0_g1_i2	13.1769	69.3837	0.189914	-2.39658	0.0482371	1
Ccajan_32430_c0_g2_i1	13.988	73.7246	0.189733	-2.39796	0.0259086	1
Ccajan_4644_c0_g2_i1	53.5348	282.316	0.189627	-2.39876	0.000377763	0.104875
Ccajan_33919_c0_g2_i1	8.76863	46.3729	0.18909	-2.40286	0.0422183	1
Ccajan_32099_c0_g1_i2	11.5473	61.134	0.188884	-2.40443	0.0380519	1
Ccajan_91562_c0_g1_i1	30.5809	162.048	0.188715	-2.40572	0.0218189	1
Ccajan_35257_c1_g1_i1	16.1506	85.8195	0.188193	-2.40972	0.0191949	1
Ccajan_26299_c0_g3_i1	24.2936	129.266	0.187935	-2.41169	0.00924463	0.889214
Ccajan_72767_c0_g1_i1	42.9585	229.144	0.187473	-2.41524	0.00994536	0.927698
Ccajan_18625_c0_g2_i1	41.3789	220.885	0.187332	-2.41633	0.00222067	0.352588
Ccajan_16500_c0_g1_i1	88.2106	471.078	0.187253	-2.41694	0.0125732	1
Ccajan_22546_c0_g3_i1	89.3287	477.624	0.187027	-2.41868	0.00146586	0.265211
Ccajan_25472_c0_g1_i1	11.916	63.8179	0.186719	-2.42106	0.0436044	1
Ccajan_24104_c0_g2_i1	10.1532	54.8294	0.185177	-2.43302	0.0174365	1
Ccajan_34483_c0_g1_i2	33.2285	179.664	0.184948	-2.43481	0.00149873	0.267669
Ccajan_1532_c0_g1_i1	13.7311	74.3551	0.18467	-2.43698	0.0326847	1
Ccajan_4177_c0_g1_i1	12.4607	67.501	0.1846	-2.43753	0.0102072	0.939091
Ccajan_28705_c0_g2_i1	6.9226	37.5015	0.184595	-2.43756	0.0379463	1
Ccajan_37966_c0_g1_i15	5.99959	32.6472	0.18377	-2.44402	0.0472182	1
Ccajan_47015_c0_g2_i1	8.76863	48.03	0.182566	-2.45351	0.037256	1
Ccajan_36055_c0_g4_i3	9.87495	54.1989	0.182198	-2.45642	0.0419844	1
Ccajan_37356_c0_g1_i6	9.76305	54.0282	0.180703	-2.46831	0.0446048	1
Ccajan_33531_c0_g1_i3	98.3659	546.639	0.179947	-2.47436	0.000750932	0.164757
Ccajan_926_c0_g1_i1	40.846	227.253	0.179738	-2.47603	0.00323715	0.456585
Ccajan_20951_c0_g1_i1	8.73772	48.6244	0.179698	-2.47635	0.0354942	1
Ccajan_30942_c0_g1_i3	92.9419	517.717	0.179523	-2.47776	0.0120309	1
Ccajan_18815_c0_g1_i2	17.5255	97.9602	0.178904	-2.48274	0.0149019	1
Ccajan_32397_c0_g1_i4	50.0047	280.866	0.178037	-2.48975	0.000957413	0.199152
Ccajan_1615_c0_g1_i1	20.4278	114.766	0.177995	-2.49009	0.0417058	1
Ccajan_34305_c0_g1_i6	16.8594	94.9699	0.177523	-2.49392	0.00874097	0.86301
Ccajan_37028_c0_g1_i3	28.4184	161.282	0.176203	-2.50469	0.00125106	0.237665
Ccajan_38504_c0_g3_i2	22.0169	125.059	0.176052	-2.50592	0.00469904	0.588215
Ccajan_37938_c1_g1_i4	12.5108	71.1579	0.175817	-2.50785	0.0323718	1
Ccajan_34789_c0_g3_i1	11.0762	63.0703	0.175616	-2.5095	0.0161129	1
Ccajan_34953_c0_g5_i2	12.9222	73.7334	0.175256	-2.51247	0.00836781	0.844606
Ccajan_32970_c0_g6_i1	3092.06	17701.1	0.174681	-2.5172	0.0422558	1
Ccajan_59891_c0_g1_i1	5.07658	29.3329	0.173068	-2.53059	0.0483438	1
Ccajan_91297_c0_g1_i1	31.9132	184.816	0.172675	-2.53386	0.0487241	1
Ccajan_66219_c0_g1_i1	2195.68	12720.9	0.172604	-2.53446	0.000822565	0.176065
Ccajan_33676_c0_g1_i2	10.0604	58.3692	0.172358	-2.53652	0.0452706	1
Ccajan_74345_c0_g1_i1	8.01934	46.5436	0.172297	-2.53703	0.0314453	1
Ccajan_22508_c0_g2_i1	145.836	849.654	0.171642	-2.54253	0.0342055	1
Ccajan_47116_c0_g1_i1	9.80355	57.2254	0.171315	-2.54528	0.0454072	1
Ccajan_12865_c0_g1_i1	13.2196	77.5249	0.17052	-2.55199	0.00640394	0.715399
Ccajan_22835_c0_g2_i1	16.2241	96.2396	0.168581	-2.56849	0.00373473	0.499336
Ccajan_37064_c0_g1_i2	11.8851	70.6895	0.168131	-2.57234	0.0250539	1
Ccajan_29467_c0_g2_i1	12.7058	75.5799	0.168111	-2.57251	0.02087	1
Ccajan_31084_c0_g1_i2	42.0951	250.687	0.167919	-2.57416	0.035906	1
Ccajan_4562_c0_g1_i1	59.6825	356.033	0.167632	-2.57663	0.00637805	0.714116
Ccajan_35132_c0_g1_i1	84.1519	502.834	0.167355	-2.57901	0.0288708	1
Ccajan_21170_c0_g3_i1	19.6071	117.945	0.16624	-2.58866	0.00557781	0.656593
Ccajan_81448_c0_g1_i1	36.6189	221.606	0.165243	-2.59734	0.0132896	1
Ccajan_77761_c0_g1_i1	13.0341	79.7228	0.163493	-2.6127	0.0166571	1
Ccajan_31218_c0_g1_i1	76.77	475.599	0.161417	-2.63113	0.0309867	1
Ccajan_9990_c0_g1_i1	19.8021	122.817	0.161232	-2.63279	0.029766	1
Ccajan_29772_c0_g1_i1	34.8773	216.418	0.161157	-2.63346	0.00117417	0.228635
Ccajan_38206_c2_g2_i3	14.9515	92.7906	0.161132	-2.63369	0.0114593	1
Ccajan_28187_c0_g1_i2	19.3833	120.637	0.160674	-2.63779	0.00110784	0.219718
Ccajan_36862_c1_g1_i1	4.61507	28.8196	0.160137	-2.64262	0.0446908	1
Ccajan_27471_c0_g2_i1	186.688	1170.71	0.159466	-2.64868	0.0363158	1
Ccajan_35455_c0_g1_i3	55.3456	347.261	0.159378	-2.64948	0.0232755	1
Ccajan_35712_c0_g4_i1	10.4505	65.6458	0.159196	-2.65113	0.00741851	0.783737
Ccajan_25293_c0_g1_i1	56.842	357.33	0.159074	-2.65223	0.0134928	1
Ccajan_25293_c0_g2_i1	56.842	357.33	0.159074	-2.65223	0.0134928	1
Ccajan_66015_c0_g1_i1	294.441	1865.5	0.157835	-2.66351	0.00044508	0.117958
Ccajan_27933_c0_g2_i1	10.1318	64.421	0.157275	-2.66864	0.0154462	1
Ccajan_21070_c0_g2_i1	157.239	1002.37	0.156867	-2.67238	0.0491868	1
Ccajan_22866_c0_g1_i4	9.69165	62.0436	0.156207	-2.67847	0.0124161	1
Ccajan_37758_c0_g10_i1	8.94235	57.3239	0.155997	-2.68041	0.0285729	1
Ccajan_22414_c0_g2_i1	30.9188	198.353	0.155878	-2.68151	0.0395767	1
Ccajan_37824_c0_g2_i3	249.588	1601.9	0.155807	-2.68216	0.000117551	0.0469015
Ccajan_38105_c1_g1_i12	11.3309	72.7428	0.155766	-2.68255	0.0246698	1
Ccajan_9920_c0_g1_i1	39.0213	251.714	0.155022	-2.68945	0.0170192	1
Ccajan_77837_c0_g1_i1	32.0869	207.719	0.154473	-2.69457	0.00225883	0.355198
Ccajan_5654_c0_g2_i1	89.8211	581.619	0.154433	-2.69495	0.000355475	0.101502
Ccajan_26716_c0_g2_i1	24.6123	159.833	0.153987	-2.69912	0.0481301	1
Ccajan_21753_c0_g1_i1	205.564	1335.92	0.153875	-2.70017	0.0221385	1
Ccajan_38206_c2_g2_i8	14.5113	94.4566	0.15363	-2.70247	0.00397993	0.52391
Ccajan_55989_c0_g1_i1	524.579	3439.06	0.152535	-2.71278	0.0274618	1
Ccajan_35873_c0_g1_i8	14.3067	93.8797	0.152394	-2.71412	0.0116509	1
Ccajan_33861_c0_g2_i3	7.94793	52.9654	0.150059	-2.7364	0.0219482	1
Ccajan_3507_c0_g2_i1	84.5229	564.328	0.149776	-2.73912	0.0114726	1
Ccajan_31030_c0_g2_i1	10.8289	72.3192	0.149737	-2.7395	0.0108041	0.966025
Ccajan_38206_c1_g2_i1	9.70123	64.9617	0.149338	-2.74335	0.0201436	1
Ccajan_38117_c1_g8_i1	6.4611	43.3826	0.148933	-2.74726	0.0179932	1
Ccajan_30665_c0_g2_i1	34.97	234.944	0.148844	-2.74813	0.00724004	0.773651
Ccajan_38223_c1_g1_i2	6.4611	43.6978	0.147859	-2.75771	0.0178933	1
Ccajan_22597_c0_g1_i2	190.018	1291.64	0.147114	-2.76499	0.000344995	0.0995226
Ccajan_36404_c1_g1_i3	88.6093	603.188	0.146902	-2.76708	2.68948e-05	0.0147124
Ccajan_37574_c0_g1_i1	301.239	2059.33	0.14628	-2.77319	0.0264671	1
Ccajan_38105_c1_g1_i10	24.5696	168.271	0.146012	-2.77584	0.0020878	0.339174
Ccajan_8746_c0_g1_i1	46.2082	316.729	0.145892	-2.77703	0.000635354	0.147477
Ccajan_19618_c0_g1_i1	43.3817	299.186	0.144999	-2.78589	0.0293172	1
Ccajan_38206_c2_g2_i9	5.99959	41.5273	0.144473	-2.79112	0.0188483	1
Ccajan_31209_c0_g1_i1	34.6109	240.7	0.143793	-2.79794	0.0284054	1
Ccajan_29403_c0_g2_i1	79.7127	554.403	0.143781	-2.79805	0.000509205	0.129096
Ccajan_37226_c0_g3_i8	20.7678	144.468	0.143754	-2.79833	0.00056196	0.136949
Ccajan_37195_c0_g3_i4	63.755	443.664	0.143701	-2.79885	0.0497673	1
Ccajan_47634_c0_g1_i1	13.6907	95.4657	0.143409	-2.80179	0.0421019	1
Ccajan_38206_c2_g2_i11	6.69664	46.7418	0.143269	-2.8032	0.0164049	1
Ccajan_46467_c0_g1_i1	13.9763	98.4736	0.141929	-2.81676	0.0123697	1
Ccajan_32316_c0_g3_i1	9.81313	69.2392	0.141728	-2.8188	0.0155938	1
Ccajan_30851_c0_g1_i4	5.99959	42.3559	0.141647	-2.81963	0.0175161	1
Ccajan_32074_c0_g1_i4	8.62366	61.1515	0.141021	-2.82602	0.0212516	1
Ccajan_34631_c0_g2_i3	62.347	442.159	0.141006	-2.82617	0.000997888	0.204392
Ccajan_67750_c0_g1_i1	4.58416	32.7643	0.139913	-2.8374	0.0378253	1
Ccajan_12730_c0_g1_i1	73.8411	528.807	0.139637	-2.84024	2.91195e-05	0.0155821
Ccajan_22915_c0_g1_i1	321.754	2305.38	0.139566	-2.84098	0.000690737	0.154815
Ccajan_20809_c0_g2_i1	7.38411	52.9293	0.139509	-2.84157	0.0120985	1
Ccajan_37015_c0_g2_i1	9.23014	66.3036	0.13921	-2.84466	0.00845699	0.850546
Ccajan_55860_c0_g1_i1	147.682	1061.92	0.139071	-2.84611	4.28851e-06	0.00330354
Ccajan_31255_c0_g2_i1	61.3804	443.364	0.138443	-2.85264	1.92402e-05	0.0111465
Ccajan_36350_c0_g1_i9	7.42461	53.6495	0.138391	-2.85318	0.0127171	1
Ccajan_24177_c0_g2_i1	14.2641	103.364	0.137998	-2.85728	0.00775294	0.801734
Ccajan_60193_c0_g2_i1	25.8113	187.148	0.13792	-2.8581	0.000637337	0.147605
Ccajan_29202_c0_g1_i2	63.836	465.26	0.137205	-2.86559	0.0254916	1
Ccajan_30313_c0_g1_i5	5.53808	40.5729	0.136497	-2.87306	0.0260716	1
Ccajan_35994_c0_g2_i1	38.579	285.028	0.135352	-2.88522	0.0059304	0.682064
Ccajan_2874_c0_g1_i1	27.9334	206.871	0.135028	-2.88867	0.000835267	0.177598
Ccajan_8807_c0_g2_i1	235.254	1750.06	0.134427	-2.89511	0.010166	0.939091
Ccajan_31105_c0_g1_i1	6.9226	51.5425	0.134309	-2.89637	0.0155697	1
Ccajan_55694_c0_g2_i1	2111.44	15859	0.133138	-2.90901	5.56485e-06	0.00414992
Ccajan_2964_c0_g2_i1	29.7698	223.624	0.133125	-2.90915	0.00073982	0.162829
Ccajan_58480_c0_g1_i1	8.11207	61.053	0.132869	-2.91192	0.0228225	1
Ccajan_35095_c0_g1_i1	42.4586	320.924	0.132301	-2.9181	0.011737	1
Ccajan_66832_c0_g1_i1	31.554	239.042	0.132002	-2.92137	0.0264528	1
Ccajan_38105_c1_g1_i11	59.5567	452.828	0.131522	-2.92663	0.00021867	0.073168
Ccajan_37569_c0_g1_i2	9.63941	73.3284	0.131455	-2.92736	0.0135365	1
Ccajan_12301_c0_g1_i1	29.0205	221.372	0.131094	-2.93133	0.00210569	0.341385
Ccajan_37530_c0_g2_i4	11.6901	89.7916	0.130191	-2.9413	0.00799132	0.8166
Ccajan_2043_c0_g1_i1	5.07658	39.0777	0.12991	-2.94442	0.0200586	1
Ccajan_38105_c1_g1_i2	23.8203	183.554	0.129773	-2.94594	0.00112188	0.220927
Ccajan_23913_c0_g1_i1	513.381	3989.86	0.128671	-2.95824	0.00146236	0.265211
Ccajan_73049_c0_g1_i1	31.4325	246.085	0.127731	-2.96882	0.000208246	0.0704719
Ccajan_30206_c0_g2_i1	39.3783	310.669	0.126753	-2.9799	0.0372495	1
Ccajan_38503_c0_g1_i1	29.9958	237.05	0.126538	-2.98236	0.000142333	0.0530715
Ccajan_19146_c0_g1_i2	7.38411	58.3692	0.126507	-2.98271	0.0225191	1
Ccajan_26349_c0_g1_i1	3.23055	25.5414	0.126483	-2.98299	0.0451728	1
Ccajan_28828_c0_g1_i3	36.459	289.313	0.126019	-2.98828	2.19679e-05	0.0124691
Ccajan_82177_c0_g1_i1	16.1719	128.581	0.125772	-2.99112	0.007981	0.81614
Ccajan_32866_c0_g3_i3	11.5973	92.5925	0.125251	-2.9971	0.0092631	0.889505
Ccajan_3813_c0_g1_i1	7.38411	59.6389	0.123814	-3.01376	0.00638227	0.714116
Ccajan_31754_c0_g1_i2	3.79437	30.6748	0.123697	-3.01512	0.0362988	1
Ccajan_1069_c0_g2_i1	55.2529	446.769	0.123672	-3.01541	7.86634e-05	0.0350112
Ccajan_20397_c0_g4_i1	8.62366	70.1039	0.123013	-3.02312	0.0116294	1
Ccajan_37589_c0_g3_i6	30.5287	249.605	0.122308	-3.03141	0.000117789	0.0469015
Ccajan_77615_c0_g1_i1	17.7824	145.666	0.122076	-3.03415	0.0239601	1
Ccajan_46103_c0_g1_i1	17.1258	141.56	0.12098	-3.04716	0.0445116	1
Ccajan_35344_c0_g3_i4	8.18348	68.0144	0.12032	-3.05505	0.00533731	0.636839
Ccajan_28081_c0_g2_i1	4.68648	39.0328	0.120065	-3.05811	0.0384613	1
Ccajan_19866_c0_g2_i1	7.62924	63.7095	0.11975	-3.0619	0.011119	0.983513
Ccajan_25954_c0_g1_i1	216.447	1808.15	0.119706	-3.06243	1.10674e-06	0.00105553
Ccajan_86703_c0_g1_i1	14.8087	124.556	0.118892	-3.07227	0.00563595	0.660107
Ccajan_76112_c0_g3_i1	1227.1	10357.3	0.118477	-3.07733	1.42945e-06	0.00130985
Ccajan_37045_c0_g1_i2	4.85061	40.9691	0.118397	-3.0783	0.0275597	1
Ccajan_13735_c0_g1_i1	39.2451	333.518	0.11767	-3.08718	0.0372051	1
Ccajan_21441_c0_g1_i1	35.6384	303.265	0.117515	-3.08908	0.00102819	0.209218
Ccajan_24329_c0_g1_i2	38.5885	328.987	0.117295	-3.09179	0.0146093	1
Ccajan_13031_c0_g2_i1	17.5159	149.377	0.11726	-3.09222	0.0168757	1
Ccajan_37830_c1_g3_i2	33.0505	286.558	0.115336	-3.11609	0.000178176	0.0627641
Ccajan_30512_c0_g5_i3	33.3308	289.261	0.115228	-3.11744	8.51679e-05	0.0370004
Ccajan_16321_c0_g3_i1	32.056	282.416	0.113506	-3.13916	0.0180134	1
Ccajan_47910_c0_g1_i1	35.5125	313.92	0.113126	-3.14399	0.00207331	0.337603
Ccajan_36546_c0_g1_i1	47.3572	421.778	0.11228	-3.15483	0.00453867	0.577479
Ccajan_2510_c0_g1_i1	17.3209	154.663	0.111991	-3.15855	0.025266	1
Ccajan_33855_c0_g1_i5	7.42461	66.5192	0.111616	-3.16338	0.00369972	0.496837
Ccajan_32414_c0_g2_i2	52.3815	478.743	0.109415	-3.19212	0.0466357	1
Ccajan_112_c0_g1_i1	52.2835	477.902	0.109402	-3.19229	2.95882e-06	0.00246919
Ccajan_36660_c1_g1_i4	7.4651	68.6087	0.108807	-3.20016	0.00606291	0.691068
Ccajan_44891_c0_g1_i1	40.4868	372.334	0.108738	-3.20107	0.000672477	0.152701
Ccajan_35994_c0_g1_i1	174.784	1616.3	0.108138	-3.20905	0.0483224	1
Ccajan_28739_c0_g2_i1	3.497	32.4042	0.107918	-3.21199	0.0372563	1
Ccajan_34414_c0_g2_i2	6.76805	62.836	0.10771	-3.21478	0.00899887	0.876134
Ccajan_39326_c0_g1_i1	14.3877	133.868	0.107477	-3.2179	0.0106631	0.962627
Ccajan_35446_c1_g1_i1	173.164	1633.13	0.106032	-3.23743	0.0318468	1
Ccajan_11659_c0_g1_i1	18.489	175.54	0.105327	-3.24706	0.0346836	1
Ccajan_37108_c1_g2_i5	6.54209	62.1333	0.105291	-3.24754	0.00886209	0.869006
Ccajan_19694_c0_g2_i1	22.1619	210.934	0.105065	-3.25064	0.0496407	1
Ccajan_34148_c0_g2_i3	6.87037	65.9522	0.104172	-3.26296	0.00988365	0.923837
Ccajan_10909_c0_g1_i1	4.15356	39.9424	0.103989	-3.2655	0.0149109	1
Ccajan_88951_c0_g1_i1	35.9026	346.171	0.103714	-3.26932	0.000151496	0.0551677
Ccajan_26393_c0_g2_i1	7.06542	68.276	0.103483	-3.27253	0.0131136	1
Ccajan_6459_c0_g1_i1	63.5696	615.538	0.103275	-3.27544	0.022666	1
Ccajan_18517_c0_g1_i1	17.792	172.585	0.103091	-3.27801	0.00017461	0.0618184
Ccajan_24711_c0_g1_i1	4.22497	41.0052	0.103035	-3.27879	0.0281714	1
Ccajan_77733_c0_g1_i1	2.76904	26.9555	0.102726	-3.28312	0.0454575	1
Ccajan_36104_c0_g1_i1	94.3743	919.488	0.102638	-3.28436	0.0344866	1
Ccajan_47718_c0_g1_i1	114.034	1121.94	0.10164	-3.29846	0.0354787	1
Ccajan_35184_c0_g3_i1	17.0022	167.344	0.1016	-3.29902	0.000485745	0.125186
Ccajan_36546_c0_g1_i8	23.9056	235.53	0.101497	-3.30049	0.0102685	0.943406
Ccajan_4828_c0_g1_i1	36.8779	368.181	0.100162	-3.31959	1.23454e-05	0.00769248
Ccajan_52485_c0_g1_i1	5.28121	53.0464	0.0995584	-3.32831	0.0111562	0.984344
Ccajan_5384_c0_g1_i1	16.3265	164.417	0.0992991	-3.33208	0.00276632	0.40975
Ccajan_2964_c0_g1_i1	3.27104	32.9986	0.0991269	-3.33458	0.0437091	1
Ccajan_42639_c0_g1_i1	11.6496	117.882	0.0988239	-3.339	0.0222365	1
Ccajan_55110_c0_g1_i1	5.67131	57.7387	0.0982237	-3.34778	0.00594741	0.6829
Ccajan_6411_c0_g1_i1	5.41444	55.3789	0.0977709	-3.35445	0.0086923	0.861224
Ccajan_38206_c2_g2_i2	10.6956	110.091	0.0971527	-3.3636	0.000763559	0.166745
Ccajan_29082_c0_g1_i1	27.7192	285.407	0.0971217	-3.36406	0.0358834	1
Ccajan_30222_c0_g2_i1	9.33246	96.5373	0.096672	-3.37076	0.000945022	0.197159
Ccajan_3056_c0_g2_i1	15.2297	157.589	0.0966419	-3.37121	3.49042e-05	0.0181242
Ccajan_20422_c0_g1_i1	5.44535	56.3607	0.0966161	-3.37159	0.00846315	0.850555
Ccajan_37494_c3_g4_i1	10.572	110.163	0.0959666	-3.38132	0.00159217	0.279026
Ccajan_34821_c0_g1_i1	124.241	1296.45	0.0958317	-3.38335	0.0264445	1
Ccajan_30570_c0_g2_i2	4.15356	43.3738	0.095762	-3.3844	0.0112551	0.990684
Ccajan_32740_c1_g1_i1	12.6653	132.283	0.095744	-3.38467	0.0431714	1
Ccajan_4010_c0_g2_i1	185.04	1938.96	0.0954322	-3.38938	0.0176724	1
Ccajan_67389_c0_g1_i1	15.5463	163.264	0.0952214	-3.39257	0.0372541	1
Ccajan_28906_c0_g3_i1	6.60391	70.0951	0.0942135	-3.40792	0.00557189	0.656449
Ccajan_38206_c2_g1_i2	6.63482	70.5001	0.0941108	-3.4095	0.00288348	0.420667
Ccajan_91027_c0_g1_i1	3.497	37.3757	0.0935637	-3.41791	0.0222872	1
Ccajan_35725_c0_g2_i1	6.9226	74.5083	0.0929105	-3.42802	0.0320836	1
Ccajan_1541_c0_g2_i1	104.762	1130.86	0.0926396	-3.43223	1.06124e-07	0.000140931
Ccajan_35764_c0_g5_i3	3.69206	39.9424	0.0924345	-3.43542	0.0118305	1
Ccajan_29314_c0_g1_i1	14.1617	156.148	0.0906945	-3.46284	0.0494845	1
Ccajan_23044_c0_g1_i2	12.2443	135.246	0.0905335	-3.4654	0.0232269	1
Ccajan_12173_c0_g1_i1	6.86078	76.0933	0.0901628	-3.47132	0.00205133	0.335192
Ccajan_34787_c0_g1_i1	7.84562	87.0355	0.0901427	-3.47164	0.000512632	0.12973
Ccajan_35446_c1_g3_i2	150.624	1679.68	0.0896743	-3.47916	0.0379176	1
Ccajan_46185_c0_g1_i1	21.8123	244.365	0.0892611	-3.48582	0.0249982	1
Ccajan_24130_c0_g1_i1	10.8907	122.168	0.089145	-3.4877	0.000309259	0.0925355
Ccajan_74947_c0_g1_i1	3.0355	34.1062	0.0890012	-3.49003	0.0186868	1
Ccajan_36765_c0_g1_i11	2.76904	31.1433	0.0889129	-3.49146	0.0197082	1
Ccajan_9355_c1_g1_i1	7.8552	88.4409	0.0888187	-3.49299	0.022573	1
Ccajan_74063_c0_g1_i1	4.68648	53.1186	0.0882266	-3.50264	0.0469718	1
Ccajan_33199_c0_g2_i1	30.2004	342.767	0.0881078	-3.50459	0.00222355	0.352605
Ccajan_21151_c0_g2_i1	53.5901	613.052	0.0874153	-3.51597	0.0192068	1
Ccajan_11342_c0_g1_i1	67.6017	773.922	0.0873495	-3.51706	0.0489903	1
Ccajan_37909_c0_g1_i1	17.5373	201.522	0.0870239	-3.52244	3.25314e-05	0.0170819
Ccajan_30305_c0_g1_i2	17.2282	199.136	0.0865144	-3.53092	0.0384929	1
Ccajan_45806_c0_g1_i1	101.532	1174.5	0.086447	-3.53204	0.0159907	1
Ccajan_33396_c0_g1_i3	2.37894	27.5948	0.0862099	-3.536	0.0412655	1
Ccajan_35226_c0_g1_i4	11.5377	133.886	0.0861756	-3.53658	7.54896e-05	0.0341405
Ccajan_87541_c0_g1_i1	6.33745	74.3912	0.0851909	-3.55316	0.0238654	1
Ccajan_80875_c0_g1_i1	47.8304	566.463	0.0844369	-3.56598	0.0398008	1
Ccajan_78683_c0_g1_i1	16.4075	194.876	0.0841942	-3.57013	0.028896	1
Ccajan_27964_c0_g1_i1	26.1705	312.047	0.0838672	-3.57575	0.0239289	1
Ccajan_34991_c0_g1_i1	9.23014	110.073	0.083855	-3.57596	0.0270326	1
Ccajan_32573_c0_g1_i1	228.027	2726.93	0.0836202	-3.58	0.0121867	1
Ccajan_35382_c0_g2_i1	24.9214	298.285	0.0835488	-3.58124	0.00211115	0.341385
Ccajan_60212_c0_g1_i1	3.69206	44.3283	0.083289	-3.58573	0.00523114	0.628449
Ccajan_34817_c1_g1_i1	11.6187	139.668	0.0831877	-3.58749	0.011647	1
Ccajan_34483_c0_g1_i1	5.41444	65.2408	0.0829916	-3.59089	0.00439602	0.567046
Ccajan_10995_c0_g1_i1	7.95752	96.3753	0.082568	-3.59827	0.00966725	0.912686
Ccajan_21175_c0_g1_i1	49.7766	603.857	0.0824312	-3.60067	0.0144585	1
Ccajan_5126_c0_g1_i1	38.5267	468.457	0.0822417	-3.60399	0.00873542	0.86301
Ccajan_24566_c0_g1_i1	5.94735	72.3827	0.0821653	-3.60533	0.00495415	0.607912
Ccajan_26393_c0_g1_i1	9.27063	113.379	0.0817666	-3.61234	0.0456611	1
Ccajan_18878_c0_g3_i1	63.3127	775.047	0.0816889	-3.61372	0.023981	1
Ccajan_15350_c0_g1_i1	293.807	3618.22	0.0812021	-3.62234	0.0420939	1
Ccajan_36621_c0_g1_i1	146.646	1811.03	0.0809738	-3.6264	0.0431283	1
Ccajan_60333_c0_g1_i1	15.6081	192.823	0.0809452	-3.62691	0.0282381	1
Ccajan_28906_c0_g5_i1	35.4603	443.123	0.0800237	-3.64343	0.00643141	0.716186
Ccajan_26459_c0_g1_i2	3.98942	50.0834	0.0796556	-3.65008	0.00508746	0.61861
Ccajan_31196_c0_g3_i1	55.8998	706.6	0.079111	-3.65998	0.039746	1
Ccajan_1966_c0_g1_i1	25.5139	322.665	0.0790725	-3.66068	0.0174237	1
Ccajan_37967_c0_g1_i3	4.46051	56.4504	0.0790165	-3.6617	0.00504019	0.61446
Ccajan_77111_c0_g1_i1	9.89628	125.772	0.0786845	-3.66778	0.0338189	1
Ccajan_8518_c0_g1_i1	5.14798	65.7092	0.0783449	-3.67402	0.0162438	1
Ccajan_84572_c0_g1_i1	3.79437	48.7864	0.0777752	-3.68455	0.00573503	0.667812
Ccajan_29920_c0_g2_i1	13.988	180.313	0.0775762	-3.68824	0.0219114	1
Ccajan_36388_c0_g1_i4	8.55225	110.542	0.0773665	-3.69215	0.0155819	1
Ccajan_7757_c0_g1_i1	5.99959	77.7318	0.0771832	-3.69557	0.000693694	0.155112
Ccajan_43561_c0_g1_i1	3.19964	41.5185	0.0770653	-3.69778	0.0114418	1
Ccajan_35503_c0_g1_i4	1.84603	24.0736	0.0766827	-3.70495	0.0434015	1
Ccajan_32375_c0_g1_i1	1.97926	25.8927	0.0764406	-3.70952	0.0350059	1
Ccajan_71044_c0_g1_i1	4.22497	55.9732	0.075482	-3.72772	0.00344776	0.472967
Ccajan_84085_c0_g1_i1	4.46051	59.5579	0.0748938	-3.73901	0.00622005	0.703887
Ccajan_25420_c0_g1_i1	3.0355	40.609	0.0747494	-3.74179	0.025192	1
Ccajan_36668_c0_g2_i1	34.5895	465.026	0.0743819	-3.7489	0.00460798	0.582837
Ccajan_1101_c0_g2_i1	31.3899	423.337	0.0741488	-3.75343	0.0216619	1
Ccajan_93933_c0_g1_i1	1.84603	24.9022	0.0741313	-3.75377	0.0387746	1
Ccajan_59786_c0_g1_i1	5.44535	73.9042	0.0736812	-3.76256	0.00448731	0.573751
Ccajan_83383_c0_g1_i1	3.9276	53.3977	0.0735537	-3.76506	0.0060944	0.69406
Ccajan_65672_c0_g1_i1	1.84603	25.1003	0.0735461	-3.76521	0.0356924	1
Ccajan_26762_c0_g1_i1	19.6785	268.52	0.0732851	-3.77034	0.016229	1
Ccajan_37339_c0_g1_i19	3.19964	43.77	0.0731011	-3.77396	0.0077989	0.802788
Ccajan_36388_c0_g2_i1	20.4278	279.958	0.0729674	-3.77661	0.0316637	1
Ccajan_88881_c0_g1_i1	5.14798	70.8788	0.0726308	-3.78328	0.0172356	1
Ccajan_35961_c0_g1_i4	4.85061	66.7983	0.0726158	-3.78357	0.0054088	0.642714
Ccajan_27297_c0_g3_i1	3.56841	49.291	0.0723948	-3.78797	0.0430884	1
Ccajan_37188_c0_g1_i2	30.0694	416.381	0.072216	-3.79154	1.84947e-07	0.000229463
Ccajan_10500_c0_g1_i1	5.17889	71.9055	0.0720236	-3.79539	0.0101015	0.935377
Ccajan_79497_c0_g1_i1	5.11707	71.2389	0.0718297	-3.79928	0.00216826	0.346228
Ccajan_6507_c0_g1_i1	3.23055	45.1481	0.0715545	-3.80481	0.00939331	0.897705
Ccajan_89985_c0_g1_i1	46.6814	654.679	0.0713043	-3.80987	0.0155394	1
Ccajan_61437_c0_g1_i1	2.76904	39.0328	0.0709414	-3.81723	0.00855592	0.856808
Ccajan_36880_c0_g5_i3	1.38452	19.5432	0.070844	-3.81921	0.038639	1
Ccajan_64702_c0_g1_i1	2.6049	36.8984	0.0705965	-3.82426	0.0404871	1
Ccajan_70606_c0_g1_i1	17.4445	247.166	0.0705781	-3.82464	0.0152801	1
Ccajan_40678_c0_g1_i1	4.3582	61.8455	0.0704691	-3.82686	0.00358571	0.487312
Ccajan_13738_c0_g1_i1	4.19406	59.594	0.0703772	-3.82875	0.00495612	0.607912
Ccajan_36625_c0_g1_i8	1.84603	26.289	0.0702207	-3.83196	0.0219917	1
Ccajan_10221_c0_g1_i1	33.5024	477.869	0.0701078	-3.83428	0.0329496	1
Ccajan_36625_c0_g1_i5	2.08157	29.7204	0.0700386	-3.83571	0.0357424	1
Ccajan_30665_c0_g1_i2	23.9984	342.767	0.0700137	-3.83622	0.000547993	0.134775
Ccajan_16455_c0_g2_i1	7.62924	109.164	0.0698878	-3.83881	0.00256298	0.387624
Ccajan_33412_c0_g1_i1	83.7256	1200.19	0.0697601	-3.84145	0.0147698	1
Ccajan_47015_c0_g1_i1	188.813	2721.84	0.0693694	-3.84956	0.00775858	0.801734
Ccajan_55991_c0_g1_i1	3.52792	50.912	0.0692944	-3.85112	0.00355517	0.484338
Ccajan_23577_c1_g1_i1	98.028	1431.31	0.0684883	-3.868	0.0325199	1
Ccajan_38103_c0_g6_i1	1.68189	24.7128	0.0680574	-3.8771	0.0241292	1
Ccajan_36378_c0_g1_i1	41.6763	614.304	0.0678431	-3.88165	0.0181749	1
Ccajan_88663_c0_g1_i1	10.2246	150.755	0.0678224	-3.88209	0.0142143	1
Ccajan_39867_c0_g1_i1	2.54308	37.808	0.067263	-3.89404	0.0191712	1
Ccajan_11424_c0_g1_i1	7.45552	111.326	0.0669703	-3.90034	0.0466191	1
Ccajan_59061_c0_g1_i1	7.61966	113.812	0.0669498	-3.90078	0.049868	1
Ccajan_94919_c0_g1_i1	3.36378	50.2815	0.0668989	-3.90187	0.00364411	0.491251
Ccajan_20973_c0_g1_i1	10.8193	161.878	0.0668362	-3.90323	0.0479061	1
Ccajan_92067_c0_g1_i1	97.6358	1469.41	0.0664457	-3.91168	0.0265509	1
Ccajan_18878_c0_g2_i1	109.473	1655	0.0661469	-3.91818	0.027068	1
Ccajan_6550_c0_g1_i1	7.82429	118.315	0.0661313	-3.91852	0.0226622	1
Ccajan_57428_c0_g1_i1	5.84503	88.9269	0.0657285	-3.92734	0.000633479	0.147285
Ccajan_76223_c0_g1_i1	1.38452	21.0745	0.0656965	-3.92804	0.0496673	1
Ccajan_40527_c0_g1_i1	3.69206	56.9463	0.064834	-3.9471	0.0266125	1
Ccajan_22540_c0_g1_i1	97.8383	1518.32	0.0644385	-3.95593	0.0444203	1
Ccajan_19778_c0_g3_i1	3.43518	53.5148	0.0641912	-3.96148	0.0139909	1
Ccajan_54705_c0_g2_i1	4.38911	69.3388	0.0632995	-3.98166	0.0229113	1
Ccajan_38206_c2_g2_i4	3.497	55.334	0.0631981	-3.98397	0.00260814	0.391917
Ccajan_77240_c0_g1_i1	7.42461	117.918	0.062964	-3.98933	0.0280723	1
Ccajan_59770_c0_g1_i1	8.61408	136.957	0.0628962	-3.99088	6.72219e-05	0.03125
Ccajan_75248_c0_g1_i1	7.92661	126.635	0.062594	-3.99783	8.14216e-05	0.035836
Ccajan_92589_c0_g1_i1	2.54308	41.1223	0.0618418	-4.01527	0.0204104	1
Ccajan_54946_c0_g1_i1	2.30753	37.4118	0.0616793	-4.01907	0.0251449	1
Ccajan_7559_c0_g1_i1	7.39369	119.936	0.0616472	-4.01982	0.00602705	0.687539
Ccajan_29500_c0_g1_i1	21.5768	351.539	0.0613779	-4.02614	0.0380242	1
Ccajan_12914_c0_g1_i1	133.084	2174	0.0612163	-4.02994	0.0434555	1
Ccajan_64620_c0_g1_i1	4.15356	67.9334	0.0611417	-4.0317	0.000396057	0.108451
Ccajan_48082_c0_g1_i1	3.00459	49.291	0.0609561	-4.03608	0.026185	1
Ccajan_37037_c0_g3_i1	2.08157	34.2956	0.0606951	-4.04228	0.0235323	1
Ccajan_68943_c0_g1_i1	8.6759	143.334	0.0605293	-4.04622	0.0199658	1
Ccajan_47950_c0_g1_i1	7.4651	123.772	0.0603134	-4.05138	0.000179749	0.0628872
Ccajan_22823_c0_g1_i1	53.5592	893.83	0.0599211	-4.06079	0.0202063	1
Ccajan_6896_c0_g1_i1	3.89669	65.1149	0.0598433	-4.06267	0.0455371	1
Ccajan_50639_c0_g1_i1	3.23055	54.0643	0.0597538	-4.06483	0.0425943	1
Ccajan_81497_c0_g1_i1	24.7359	415.339	0.059556	-4.06961	0.001713	0.291561
Ccajan_84326_c0_g1_i1	2.87136	48.2643	0.0594924	-4.07115	0.0335009	1
Ccajan_94980_c0_g1_i1	10.4292	175.693	0.0593603	-4.07436	0.0284236	1
Ccajan_36668_c0_g3_i1	18.1203	306.364	0.0591462	-4.07957	0.0137566	1
Ccajan_17949_c0_g1_i1	4.09174	69.2392	0.0590957	-4.0808	0.000546535	0.134664
Ccajan_54547_c0_g1_i1	4.12265	69.978	0.0589135	-4.08526	0.000641001	0.148052
Ccajan_85496_c0_g1_i1	1.38452	23.5602	0.0587652	-4.0889	0.0344629	1
Ccajan_34606_c0_g2_i1	1.48684	25.3433	0.058668	-4.09128	0.0320537	1
Ccajan_23493_c0_g1_i1	1.68189	28.7298	0.0585416	-4.09439	0.026325	1
Ccajan_35627_c0_g2_i1	1.38452	23.7583	0.0582751	-4.10098	0.0316113	1
Ccajan_37362_c0_g1_i3	1.38452	23.7671	0.0582537	-4.10151	0.0179421	1
Ccajan_30574_c0_g1_i6	5.01475	86.3689	0.058062	-4.10626	0.000177134	0.0625542
Ccajan_36475_c0_g4_i1	2.11248	36.5471	0.0578017	-4.11274	0.0117673	1
Ccajan_40883_c0_g1_i1	1.38452	23.9565	0.0577932	-4.11296	0.0290171	1
Ccajan_12301_c0_g3_i1	15.2297	264.071	0.057673	-4.11596	0.000280677	0.0873747
Ccajan_86771_c0_g1_i1	37.7273	657.967	0.0573393	-4.12433	0.0485618	1
Ccajan_32682_c0_g1_i1	2.76904	48.3901	0.0572233	-4.12725	0.00202207	0.33157
Ccajan_37392_c0_g3_i3	33.5355	589.204	0.0569165	-4.13501	0.0109538	0.974574
Ccajan_84332_c0_g1_i1	3.23055	56.9463	0.0567298	-4.13975	0.0223945	1
Ccajan_30467_c0_g1_i2	3.56841	63.0068	0.0566353	-4.14215	0.00149188	0.267669
Ccajan_49436_c0_g1_i1	2.87136	50.75	0.0565785	-4.1436	0.040964	1
Ccajan_59481_c0_g1_i1	4.55325	81.2081	0.0560689	-4.15666	0.00309525	0.445002
Ccajan_35435_c1_g1_i1	3.13782	55.9644	0.056068	-4.15668	0.00341034	0.470484
Ccajan_38153_c1_g1_i4	3.23055	57.684	0.0560042	-4.15832	0.0499936	1
Ccajan_91210_c0_g1_i1	5.6404	100.833	0.0559378	-4.16003	0.00592412	0.682002
Ccajan_2034_c0_g2_i1	5.77363	103.598	0.0557309	-4.16538	0.00160211	0.279718
Ccajan_71555_c0_g1_i1	6.36836	114.802	0.0554725	-4.17208	0.0145742	1
Ccajan_27957_c0_g1_i1	19.9567	363.67	0.0548758	-4.18769	0.00570285	0.664653
Ccajan_8765_c0_g1_i1	5.38353	98.3838	0.0547197	-4.1918	0.0293248	1
Ccajan_16052_c0_g3_i1	5.31212	97.1229	0.0546949	-4.19245	0.00969994	0.914537
Ccajan_18731_c0_g2_i1	3.36378	61.6025	0.0546046	-4.19483	0.0303421	1
Ccajan_6507_c0_g2_i1	14.5518	266.809	0.0545403	-4.19653	0.0445405	1
Ccajan_52754_c0_g1_i1	2.40985	44.2385	0.0544741	-4.19829	0.0430986	1
Ccajan_25520_c0_g2_i1	8.01934	147.53	0.0543573	-4.20138	2.58087e-05	0.0142455
Ccajan_37128_c1_g2_i3	1.48684	27.3605	0.0543425	-4.20178	0.0457852	1
Ccajan_23058_c0_g2_i1	8.68548	160.373	0.0541581	-4.20668	1.96485e-05	0.0113362
Ccajan_80332_c0_g1_i1	30.0054	558.574	0.0537178	-4.21846	0.0214515	1
Ccajan_63631_c0_g1_i1	4.12265	77.0751	0.0534888	-4.22462	0.00692257	0.754263
Ccajan_31051_c1_g2_i1	2.97368	55.6043	0.0534792	-4.22488	0.0434281	1
Ccajan_58693_c0_g1_i1	7.36278	137.768	0.0534434	-4.22585	0.0306205	1
Ccajan_43018_c0_g1_i1	11.7519	220.175	0.0533753	-4.22768	0.00938598	0.897616
Ccajan_6434_c0_g1_i1	9.568	179.836	0.053204	-4.23232	0.0254331	1
Ccajan_43658_c0_g1_i1	4.06083	76.7598	0.052903	-4.24051	0.00742376	0.783737
Ccajan_35613_c0_g2_i1	2.67631	50.5968	0.0528949	-4.24073	0.00490099	0.604321
Ccajan_34200_c0_g3_i1	11.9992	229.333	0.0523221	-4.25643	3.33152e-07	0.00038285
Ccajan_63341_c0_g1_i1	7.22956	138.759	0.0521017	-4.26253	0.00944217	0.901759
Ccajan_38503_c0_g1_i2	6.69664	128.806	0.0519902	-4.26562	1.21554e-05	0.00761523
Ccajan_6550_c0_g2_i1	45.5634	876.763	0.0519677	-4.26624	0.0242456	1
Ccajan_7502_c0_g1_i1	12.7581	246.257	0.051808	-4.27068	0.0111342	0.984237
Ccajan_34303_c0_g2_i2	27.6552	535.427	0.0516507	-4.27507	0.00636952	0.71383
Ccajan_72896_c0_g1_i1	5.14798	99.8428	0.0515609	-4.27758	0.0295758	1
Ccajan_81780_c0_g1_i1	3.16873	61.5302	0.0514987	-4.27932	0.00131519	0.244872
Ccajan_45239_c0_g1_i1	10.3674	202.108	0.0512962	-4.285	0.000598569	0.142477
Ccajan_23473_c0_g3_i1	2.6049	50.831	0.0512463	-4.28641	0.00589946	0.68089
Ccajan_36668_c0_g1_i1	17.8133	347.802	0.0512169	-4.28724	0.00886368	0.869006
Ccajan_37789_c1_g7_i1	1.18947	23.326	0.0509933	-4.29355	0.0431812	1
Ccajan_29098_c0_g1_i1	31.1021	611.729	0.050843	-4.29781	0.0256013	1
Ccajan_30789_c0_g2_i2	43.8388	863.272	0.0507822	-4.29953	0.0230972	1
Ccajan_86578_c0_g1_i1	1.81512	35.7546	0.0507659	-4.3	0.0201554	1
Ccajan_3951_c0_g2_i1	8.88053	175.152	0.0507017	-4.30182	0.000519461	0.13075
Ccajan_40110_c0_g1_i1	2.97368	58.7742	0.0505949	-4.30486	0.00170943	0.291558
Ccajan_28739_c0_g4_i1	5.35262	106.48	0.0502687	-4.3142	0.00147137	0.265489
Ccajan_54491_c0_g1_i1	1.97926	39.4652	0.050152	-4.31755	0.0065242	0.723073
Ccajan_22211_c0_g1_i1	8.80913	177.981	0.0494948	-4.33658	0.0250664	1
Ccajan_53122_c0_g1_i1	11.916	241.357	0.0493709	-4.3402	0.0349272	1
Ccajan_10213_c0_g1_i1	1.97926	40.0956	0.0493634	-4.34041	0.017695	1
Ccajan_34207_c0_g4_i1	1.68189	34.2146	0.049157	-4.34646	0.0370683	1
Ccajan_22369_c0_g2_i1	7.38411	152.275	0.0484919	-4.36611	0.00761156	0.793408
Ccajan_56522_c0_g1_i1	1.05624	21.786	0.0484827	-4.36639	0.0418194	1
Ccajan_39232_c0_g1_i1	4.38911	90.8456	0.0483139	-4.37142	0.0235138	1
Ccajan_72669_c0_g1_i1	1.18947	24.785	0.0479915	-4.38108	0.0374076	1
Ccajan_20451_c0_g2_i1	66.4335	1385.34	0.0479548	-4.38218	0.0413389	1
Ccajan_32795_c0_g1_i5	4.15356	86.9009	0.0477966	-4.38695	0.00793134	0.811654
Ccajan_47605_c0_g1_i1	1.68189	35.2052	0.0477739	-4.38763	0.00707941	0.761724
Ccajan_18564_c0_g1_i2	37.7988	796.608	0.0474496	-4.39746	0.0304136	1
Ccajan_40840_c0_g1_i1	3.19964	67.4474	0.047439	-4.39778	0.00117105	0.228344
Ccajan_7018_c0_g1_i1	41.1956	874.466	0.0471094	-4.40784	0.00394262	0.520482
Ccajan_20878_c0_g1_i1	10.5933	225.372	0.0470039	-4.41108	0.0454125	1
Ccajan_60237_c0_g2_i1	6.70623	142.675	0.0470036	-4.41109	0.00156588	0.275451
Ccajan_43651_c0_g1_i1	5.74272	122.89	0.0467307	-4.41949	0.0254236	1
Ccajan_83535_c0_g1_i1	7.39369	158.293	0.0467089	-4.42016	0.00881875	0.867027
Ccajan_35961_c0_g1_i3	1.22038	26.2528	0.0464857	-4.42707	0.012623	1
Ccajan_56509_c0_g1_i1	9.27063	199.884	0.0463801	-4.43035	0.0196976	1
Ccajan_91270_c0_g1_i1	13.0032	280.426	0.0463693	-4.43069	0.0296947	1
Ccajan_69003_c0_g1_i1	10.7266	232.603	0.0461153	-4.43861	0.0114981	1
Ccajan_37604_c0_g1_i5	2.67631	58.4589	0.045781	-4.44911	0.00130434	0.244148
Ccajan_33000_c0_g1_i2	1.84603	40.4109	0.0456815	-4.45225	0.0199585	1
Ccajan_9296_c0_g1_i1	23.7916	524.495	0.0453609	-4.46241	0.0493619	1
Ccajan_78621_c0_g1_i1	2.73813	60.7739	0.0450544	-4.47219	0.0246217	1
Ccajan_31688_c0_g2_i2	4.75788	105.886	0.0449341	-4.47605	0.00498662	0.609957
Ccajan_2982_c0_g1_i1	11.4759	255.731	0.0448747	-4.47795	0.00567839	0.663382
Ccajan_68792_c0_g1_i1	3.43518	76.8047	0.0447262	-4.48274	0.000463189	0.121608
Ccajan_23272_c0_g2_i1	9.53709	215.158	0.0443259	-4.49571	0.0142424	1
Ccajan_87518_c0_g1_i1	1.35361	30.5489	0.0443095	-4.49624	0.013745	1
Ccajan_38820_c0_g1_i1	1.65098	37.4118	0.0441299	-4.5021	0.0263119	1
Ccajan_27231_c0_g1_i1	0.758875	17.2917	0.0438865	-4.51008	0.0445923	1
Ccajan_33919_c0_g1_i1	15.0443	343.154	0.0438411	-4.51157	0.00135254	0.250165
Ccajan_69610_c0_g2_i1	36.8757	844.215	0.0436805	-4.51687	0.0159318	1
Ccajan_84179_c0_g1_i1	0.923014	21.1916	0.0435556	-4.521	0.0416152	1
Ccajan_84391_c0_g1_i1	1.84603	42.5452	0.0433898	-4.5265	0.0024962	0.380811
Ccajan_10186_c0_g1_i1	22.2024	512.372	0.0433326	-4.5284	0.0049902	0.609957
Ccajan_55956_c0_g1_i1	16.2337	375.46	0.0432369	-4.53159	0.0149425	1
Ccajan_92438_c0_g1_i1	19.9567	462.244	0.0431736	-4.53371	0.0107419	0.965048
Ccajan_92733_c0_g1_i1	2.30753	53.8301	0.042867	-4.54399	0.00510382	0.619026
Ccajan_2910_c0_g1_i1	22.3047	522.423	0.0426948	-4.5498	0.0148178	1
Ccajan_62368_c0_g1_i1	5.38353	127.546	0.0422085	-4.56632	0.0304212	1
Ccajan_23837_c0_g1_i1	175.179	4158.13	0.0421294	-4.56903	0.0150514	1
Ccajan_52697_c0_g1_i1	5.71181	135.796	0.0420618	-4.57135	0.0177949	1
Ccajan_62335_c0_g1_i1	11.3213	269.538	0.0420026	-4.57338	0.0181634	1
Ccajan_94537_c0_g1_i1	1.48684	35.4843	0.0419013	-4.57686	0.0085031	0.853348
Ccajan_27568_c0_g1_i1	1.38452	33.1606	0.041752	-4.58201	0.00389313	0.515891
Ccajan_3951_c0_g3_i1	49.8693	1194.85	0.0417368	-4.58254	0.00255303	0.387188
Ccajan_61200_c0_g1_i1	1.22038	29.3603	0.0415658	-4.58846	0.0465825	1
Ccajan_1071_c0_g2_i1	13.6907	329.51	0.0415485	-4.58906	0.0449071	1
Ccajan_21143_c0_g1_i1	59.0185	1421.54	0.0415173	-4.59014	0.0257029	1
Ccajan_11355_c0_g3_i1	7.12724	171.784	0.0414894	-4.59111	0.0224254	1
Ccajan_55985_c0_g1_i1	2.76904	66.9702	0.0413474	-4.59606	0.0136313	1
Ccajan_93205_c0_g1_i1	12.1516	294.161	0.0413093	-4.59739	0.0261829	1
Ccajan_80458_c0_g1_i1	56.2686	1364.88	0.041226	-4.6003	0.0223825	1
Ccajan_91479_c0_g1_i1	1.84603	44.8328	0.0411758	-4.60206	0.00195855	0.323043
Ccajan_52157_c0_g1_i1	3.497	85.6399	0.0408338	-4.61409	0.00241165	0.372369
Ccajan_20984_c0_g1_i2	173.778	4263.38	0.0407606	-4.61668	0.00922531	0.889214
Ccajan_51888_c0_g1_i1	5.54767	136.318	0.0406966	-4.61895	0.000260491	0.0822536
Ccajan_13557_c0_g2_i1	17.0758	420.176	0.0406396	-4.62097	0.00700271	0.757538
Ccajan_86342_c0_g1_i1	176.672	4352.11	0.0405945	-4.62257	9.15903e-12	3.13192e-08
Ccajan_92165_c0_g1_i1	10.3674	255.486	0.040579	-4.62312	1.68288e-07	0.000214489
Ccajan_34738_c0_g1_i2	54.0943	1362.19	0.0397114	-4.6543	0.000165238	0.0589741
Ccajan_34264_c0_g1_i3	1.38452	35.0071	0.0395498	-4.66019	0.00487714	0.601911
Ccajan_72172_c0_g1_i1	3.76346	95.1866	0.0395377	-4.66063	0.0200377	1
Ccajan_36846_c1_g2_i1	1.38452	35.0607	0.0394893	-4.6624	0.0466743	1
Ccajan_31051_c0_g2_i1	11.4236	291.017	0.0392541	-4.67101	0.00289013	0.421198
Ccajan_87276_c0_g1_i1	3.69206	94.3942	0.0391132	-4.6762	0.0356996	1
Ccajan_52004_c0_g1_i1	2.30753	59.432	0.0388265	-4.68682	0.0183727	1
Ccajan_7265_c0_g1_i1	10.4697	271.267	0.0385955	-4.69542	0.0416439	1
Ccajan_4875_c0_g1_i1	69.7024	1806.61	0.0385819	-4.69593	0.0159738	1
Ccajan_49187_c0_g1_i1	23.8726	622.14	0.0383717	-4.70381	0.0249537	1
Ccajan_27108_c0_g1_i1	1581.24	41289.8	0.038296	-4.70666	0.0135139	1
Ccajan_35264_c0_g4_i2	42.2497	1107.25	0.0381573	-4.7119	0.00913823	0.885398
Ccajan_55768_c0_g1_i1	22.3761	591.996	0.0377978	-4.72555	0.0149673	1
Ccajan_29260_c0_g1_i1	64.6162	1711.01	0.037765	-4.72681	0.0415921	1
Ccajan_16748_c0_g1_i1	29.2156	773.777	0.0377571	-4.72711	0.00919549	0.888898
Ccajan_41013_c0_g1_i1	21.3913	575.613	0.0371626	-4.75	0.00049348	0.126481
Ccajan_37590_c0_g1_i7	1.18947	32.0977	0.0370578	-4.75408	0.0196666	1
Ccajan_90198_c0_g1_i1	2.90227	78.9665	0.0367532	-4.76599	0.0180449	1
Ccajan_68909_c0_g1_i1	15.8436	435.648	0.036368	-4.78119	0.00724544	0.773651
Ccajan_79183_c0_g1_i1	4.8197	132.841	0.0362816	-4.78462	0.00144594	0.263271
Ccajan_41145_c0_g1_i1	2.73813	75.8141	0.0361164	-4.7912	0.000664434	0.151691
Ccajan_28415_c0_g1_i2	11.3522	315.713	0.0359574	-4.79757	0.0103346	0.944855
Ccajan_82192_c0_g1_i1	1.22038	34.0614	0.0358289	-4.80273	0.0052002	0.626308
Ccajan_33033_c0_g1_i2	1.05624	29.6033	0.0356799	-4.80874	0.00966466	0.912686
Ccajan_84731_c0_g1_i1	1.38452	39.0416	0.0354627	-4.81755	0.00151951	0.270004
Ccajan_17424_c0_g1_i1	26.8676	766.716	0.0350424	-4.83476	0.00627114	0.707897
Ccajan_46505_c0_g1_i1	10.4601	299.069	0.0349756	-4.83751	0.00148277	0.266859
Ccajan_79889_c0_g1_i1	5.01475	145.702	0.0344178	-4.8607	0.00696885	0.755043
Ccajan_90575_c0_g1_i1	116.046	3374.79	0.0343861	-4.86203	0.00325974	0.458848
Ccajan_61890_c0_g1_i1	5.77363	169.218	0.0341195	-4.87326	0.022734	1
Ccajan_29635_c0_g1_i1	16.1719	474.464	0.0340846	-4.87474	0.00017992	0.0628872
Ccajan_68439_c0_g1_i1	2.70722	80.4704	0.0336424	-4.89357	0.00164993	0.284876
Ccajan_55967_c0_g1_i1	63.6719	1892.91	0.0336371	-4.8938	0.0163145	1
Ccajan_68001_c0_g1_i1	2.90227	87.018	0.0333525	-4.90606	0.0103537	0.944855
Ccajan_32987_c0_g2_i1	6.69664	200.793	0.0333509	-4.90613	0.00809552	0.824486
Ccajan_11280_c0_g2_i1	18.9218	568.738	0.0332698	-4.90964	9.62545e-11	2.69896e-07
Ccajan_10550_c0_g1_i1	4.09174	123.052	0.0332522	-4.91041	0.00329347	0.460359
Ccajan_79728_c0_g1_i1	3.23055	97.24	0.0332224	-4.9117	0.0057852	0.672537
Ccajan_91635_c0_g1_i1	8.01934	241.951	0.0331445	-4.91509	9.23863e-08	0.000126985
Ccajan_2552_c0_g1_i1	38.6408	1165.92	0.0331419	-4.9152	0.0340134	1
Ccajan_12227_c0_g1_i1	35.7694	1096.35	0.0326258	-4.93784	0.0077715	0.801734
Ccajan_1593_c0_g1_i1	4.92202	151.069	0.0325813	-4.93981	1.79413e-06	0.00160214
Ccajan_93891_c0_g1_i1	2.40985	74.3102	0.0324296	-4.94654	0.016391	1
Ccajan_73551_c0_g1_i1	2.73813	84.9285	0.0322404	-4.95499	0.00336402	0.465579
Ccajan_84831_c0_g1_i1	1.78421	56.7569	0.0314359	-4.99144	0.000737559	0.162586
Ccajan_3125_c0_g1_i1	11.1167	354.025	0.0314008	-4.99306	0.0157183	1
Ccajan_11000_c0_g2_i1	12.0397	383.773	0.0313719	-4.99438	0.0283835	1
Ccajan_51371_c0_g1_i1	2.27662	72.6531	0.0313355	-4.99606	0.0115495	1
Ccajan_83349_c0_g1_i1	10.7266	343.245	0.0312505	-4.99998	0.0328599	1
Ccajan_38216_c1_g2_i3	2.08157	66.9154	0.0311075	-5.00659	0.000496591	0.126585
Ccajan_2237_c0_g1_i1	1.38452	44.9587	0.0307954	-5.02114	0.000733785	0.162009
Ccajan_53736_c0_g1_i1	6.72755	218.707	0.0307606	-5.02277	0.01183	1
Ccajan_89664_c0_g1_i1	3.497	114.325	0.0305883	-5.03088	0.0190819	1
Ccajan_86960_c0_g1_i1	2.73813	89.6657	0.0305371	-5.03329	0.00105407	0.213247
Ccajan_13039_c0_g1_i1	1.97926	65.1149	0.0303964	-5.03996	0.0149684	1
Ccajan_6084_c0_g1_i1	189.508	6263.31	0.0302568	-5.0466	0.00752461	0.788447
Ccajan_7534_c0_g1_i1	11.4236	378.521	0.0301796	-5.05028	0.000178766	0.0628142
Ccajan_94151_c0_g1_i1	1.48684	49.291	0.0301645	-5.051	0.0118894	1
Ccajan_26802_c0_g2_i1	139.631	4637.01	0.0301122	-5.05351	0.0279791	1
Ccajan_77776_c0_g1_i1	1.65098	55.2081	0.0299046	-5.06349	0.0407212	1
Ccajan_68173_c0_g1_i1	209.172	7025.99	0.0297712	-5.06994	0.036871	1
Ccajan_71100_c0_g1_i1	3.30195	111.443	0.0296291	-5.07684	0.0310069	1
Ccajan_40332_c0_g1_i1	28.6113	967.447	0.029574	-5.07953	0.0133067	1
Ccajan_29260_c0_g2_i1	61.6735	2092.93	0.0294676	-5.08473	0.0175808	1
Ccajan_59416_c0_g1_i1	7.29138	248.112	0.0293875	-5.08866	0.00548972	0.65016
Ccajan_31051_c1_g3_i1	1.48684	50.7139	0.0293182	-5.09206	0.00136624	0.251702
Ccajan_73180_c0_g1_i1	2.57399	87.8466	0.029301	-5.09291	0.0112177	0.988503
Ccajan_37748_c0_g4_i1	18.8173	643.481	0.029243	-5.09576	3.02262e-10	7.43453e-07
Ccajan_11_c0_g1_i2	9.23014	317.144	0.0291039	-5.10264	0.000544844	0.134483
Ccajan_50736_c0_g1_i1	20.8157	715.463	0.0290941	-5.10313	0.0289077	1
Ccajan_51486_c0_g1_i1	3.30195	113.613	0.0290631	-5.10467	0.0299639	1
Ccajan_47091_c0_g1_i1	33.5024	1153.43	0.0290458	-5.10553	0.00353942	0.482708
Ccajan_46365_c0_g1_i1	3.0355	105.562	0.0287556	-5.12001	0.0333984	1
Ccajan_31105_c0_g1_i2	6.573	228.712	0.0287392	-5.12084	1.24677e-05	0.00773436
Ccajan_2889_c0_g1_i1	12.1516	423.202	0.0287134	-5.12213	0.0221248	1
Ccajan_89816_c0_g1_i1	1.48684	51.8938	0.0286516	-5.12524	0.0342485	1
Ccajan_55862_c0_g1_i1	5.01475	175.359	0.028597	-5.12799	2.66684e-07	0.000319563
Ccajan_35455_c0_g1_i1	29.2273	1027.17	0.0284543	-5.13521	0.00695583	0.755043
Ccajan_31196_c0_g1_i2	8.6759	305.365	0.0284116	-5.13738	0.0180614	1
Ccajan_41044_c0_g1_i1	6.9631	245.933	0.028313	-5.14239	0.022107	1
Ccajan_40887_c0_g1_i1	0.594735	21.1916	0.0280646	-5.1551	0.044019	1
Ccajan_69838_c0_g1_i1	3.13782	112.046	0.0280047	-5.15819	7.83036e-05	0.0349621
Ccajan_62285_c0_g1_i1	16.367	591.519	0.0276694	-5.17557	0.01138	0.996544
Ccajan_31051_c0_g1_i1	2.37894	86.1894	0.0276013	-5.17912	0.012562	1
Ccajan_28906_c0_g2_i1	30.6619	1116.85	0.0274539	-5.18684	0.00301917	0.436826
Ccajan_73587_c0_g1_i1	2.1434	78.255	0.0273899	-5.19021	0.0197535	1
Ccajan_24946_c0_g1_i1	3.66114	134.256	0.02727	-5.19654	0.0092914	0.890393
Ccajan_90965_c0_g1_i1	43.777	1610.63	0.0271801	-5.2013	0.0271916	1
Ccajan_18080_c0_g2_i1	13.2387	487.326	0.027166	-5.20205	0.0238344	1
Ccajan_69610_c0_g1_i1	44.0957	1623.94	0.0271536	-5.20271	0.0204251	1
Ccajan_91660_c0_g1_i1	2.27662	83.9018	0.0271344	-5.20373	0.00400845	0.526693
Ccajan_66524_c0_g1_i1	2.76904	102.544	0.0270034	-5.21072	3.30612e-06	0.00271062
Ccajan_47888_c0_g1_i1	8.58316	318.262	0.0269689	-5.21256	0.0385867	1
Ccajan_42653_c0_g1_i1	2.27662	84.4513	0.0269578	-5.21315	0.0177906	1
Ccajan_19778_c0_g2_i1	27.4623	1019.95	0.0269253	-5.2149	0.0297157	1
Ccajan_89168_c0_g1_i1	3.76346	140.38	0.0268092	-5.22113	0.000638011	0.147605
Ccajan_4875_c0_g1_i2	34.97	1310.24	0.0266898	-5.22757	8.15389e-05	0.035836
Ccajan_91043_c0_g1_i1	1.35361	51.0652	0.0265075	-5.23746	0.0250451	1
Ccajan_22747_c0_g1_i1	71.898	2714.81	0.0264837	-5.23875	0.0116108	1
Ccajan_71947_c0_g1_i1	1.94834	73.8056	0.0263983	-5.24341	9.99015e-05	0.0419344
Ccajan_94665_c0_g1_i1	12.6749	480.338	0.0263875	-5.244	0.0275109	1
Ccajan_90302_c0_g2_i1	10.296	392.833	0.0262096	-5.25376	0.00229254	0.358718
Ccajan_13524_c0_g2_i1	3.56841	136.48	0.0261461	-5.25726	3.37999e-06	0.0027422
Ccajan_31051_c1_g1_i1	10.1414	388.185	0.0261252	-5.25841	0.000627121	0.146292
Ccajan_64773_c0_g1_i1	2.44076	93.4485	0.0261188	-5.25877	0.0176599	1
Ccajan_2363_c0_g2_i1	8.2453	316.694	0.0260355	-5.26338	0.00975261	0.91704
Ccajan_18580_c0_g2_i1	2.70722	105.093	0.0257601	-5.27872	0.00641789	0.715933
Ccajan_22404_c0_g1_i1	4.61507	180.854	0.0255182	-5.29233	0.0306345	1
Ccajan_37057_c0_g4_i1	2.67631	105.138	0.0254551	-5.2959	0.000232163	0.0755199
Ccajan_63610_c0_g1_i1	5.44535	214.87	0.0253425	-5.3023	0.0374966	1
Ccajan_18998_c0_g2_i1	20.2018	797.645	0.0253268	-5.30319	0.0371595	1
Ccajan_66468_c0_g2_i1	46.4886	1835.94	0.0253214	-5.3035	4.55326e-13	1.87753e-09
Ccajan_11078_c0_g3_i1	5.74272	227.74	0.0252161	-5.30951	0.0203475	1
Ccajan_59975_c0_g1_i1	17.3827	690.335	0.0251801	-5.31157	0.00890181	0.871183
Ccajan_45116_c0_g1_i1	1.05624	41.9509	0.0251781	-5.31169	0.00555714	0.655261
Ccajan_19921_c0_g1_i2	5.35262	212.798	0.0251535	-5.3131	0.000968296	0.200523
Ccajan_76651_c0_g1_i1	9.92719	395.696	0.0250879	-5.31686	3.77088e-06	0.00298685
Ccajan_30918_c0_g2_i2	8.97327	361.96	0.0247908	-5.33405	0.00918932	0.888898
Ccajan_11078_c0_g1_i1	23.9653	970.807	0.0246859	-5.34017	0.0331904	1
Ccajan_36068_c0_g4_i5	1.48684	60.3864	0.0246221	-5.34391	0.000323701	0.0945471
Ccajan_36272_c0_g4_i1	14.911	608.397	0.0245087	-5.35056	0.0182674	1
Ccajan_89767_c0_g1_i1	19.3406	791.016	0.0244504	-5.354	0.0335688	1
Ccajan_71829_c0_g1_i1	8.05025	329.915	0.024401	-5.35692	0.00897922	0.875771
Ccajan_29769_c0_g1_i1	3.79437	158.203	0.0239842	-5.38177	0.0334585	1
Ccajan_82725_c0_g1_i1	3.0355	128.213	0.0236755	-5.40046	0.0312019	1
Ccajan_7629_c0_g2_i1	14.7469	623.923	0.0236358	-5.40289	0.00609906	0.69406
Ccajan_8230_c0_g2_i1	5.60949	238.844	0.023486	-5.41206	0.000687861	0.154795
Ccajan_69531_c0_g1_i1	1.38452	59.513	0.0232642	-5.42575	0.00203058	0.332577
Ccajan_1929_c0_g1_i1	4.75788	205.349	0.0231697	-5.43161	4.78877e-08	7.37781e-05
Ccajan_34207_c0_g2_i1	9.34204	404.658	0.0230863	-5.43682	0.0110727	0.981278
Ccajan_1930_c0_g2_i2	18.3771	798.221	0.0230226	-5.4408	0.012272	1
Ccajan_82143_c0_g1_i1	1.38452	60.1796	0.0230065	-5.44181	0.0319456	1
Ccajan_78392_c0_g1_i1	18.8791	821.672	0.0229765	-5.4437	0.00819081	0.832495
Ccajan_44775_c0_g1_i1	4.42002	193.651	0.0228246	-5.45327	0.00331257	0.46119
Ccajan_59225_c0_g1_i1	2.57399	113.1	0.0227585	-5.45745	0.0218359	1
Ccajan_28906_c0_g4_i1	7.62924	335.679	0.0227278	-5.4594	0.00835898	0.844323
Ccajan_89713_c0_g1_i1	3.36378	148.503	0.0226512	-5.46427	0.0043918	0.567046
Ccajan_77634_c0_g1_i1	2.40985	106.39	0.022651	-5.46428	0.0303362	1
Ccajan_74191_c0_g1_i1	3.89669	172.226	0.0226255	-5.46591	0.00164216	0.284584
Ccajan_70303_c0_g1_i1	2.27662	100.906	0.0225619	-5.46997	0.0241149	1
Ccajan_86936_c0_g1_i1	11.5259	512.994	0.022468	-5.47599	0.00598747	0.684695
Ccajan_93152_c0_g1_i1	111.683	4978.75	0.022432	-5.4783	0.00334784	0.463799
Ccajan_47034_c0_g1_i1	3.76346	168.389	0.0223498	-5.4836	0.0155162	1
Ccajan_63685_c0_g1_i1	1.22038	55.1359	0.0221341	-5.49759	0.000227445	0.0743299
Ccajan_36023_c0_g2_i1	16.562	751.658	0.022034	-5.50413	0.00925003	0.889214
Ccajan_45767_c0_g1_i1	31.699	1439.01	0.0220283	-5.5045	0.034116	1
Ccajan_14576_c0_g1_i1	15.8436	720.812	0.0219803	-5.50765	0.00461677	0.582903
Ccajan_10112_c0_g2_i1	1.78421	81.1818	0.0219779	-5.5078	0.000304828	0.0919067
Ccajan_85140_c0_g1_i1	1.18947	54.3795	0.0218735	-5.51467	0.0319649	1
Ccajan_95109_c0_g1_i1	1.38452	63.3855	0.0218429	-5.51669	6.75379e-05	0.03125
Ccajan_84634_c0_g1_i1	2.76904	127.816	0.0216642	-5.52854	0.0322269	1
Ccajan_42357_c0_g1_i1	16.6025	767.356	0.021636	-5.53042	0.0153106	1
Ccajan_74850_c0_g1_i1	3.16873	149.017	0.0212642	-5.55543	0.00482681	0.59675
Ccajan_37028_c0_g1_i4	0.923014	43.6529	0.0211444	-5.56358	0.000569718	0.13744
Ccajan_48719_c0_g1_i1	7.02492	332.815	0.0211076	-5.56609	0.000145729	0.0537433
Ccajan_5188_c0_g1_i1	10.4292	499.457	0.0208811	-5.58166	0.00434299	0.56378
Ccajan_84046_c0_g1_i1	7.39369	355.808	0.02078	-5.58866	0.00448937	0.573751
Ccajan_37327_c0_g1_i1	4.09174	198.929	0.0205688	-5.6034	0.0241595	1
Ccajan_80682_c0_g1_i1	1.38452	67.4835	0.0205164	-5.60708	0.00472752	0.58915
Ccajan_68463_c0_g1_i1	9.33246	456.903	0.0204255	-5.61349	0.00995383	0.92787
Ccajan_39791_c0_g1_i1	1.84603	91.4487	0.0201865	-5.63047	3.86439e-06	0.00303286
Ccajan_21423_c0_g1_i1	8.18348	405.595	0.0201765	-5.63118	0.0198329	1
Ccajan_11720_c0_g1_i1	14.911	740.463	0.0201374	-5.63398	0.00362555	0.490586
Ccajan_19778_c0_g1_i1	6.20422	311.065	0.0199451	-5.64782	0.000606624	0.14342
Ccajan_91363_c0_g1_i1	1.38452	70.0502	0.0197647	-5.66093	0.00128462	0.241748
Ccajan_26762_c0_g3_i1	11.6592	590.906	0.019731	-5.66339	0.00185438	0.309572
Ccajan_18963_c0_g3_i1	1.38452	70.4366	0.0196563	-5.66887	0.0199461	1
Ccajan_58350_c0_g1_i1	3.79437	193.607	0.0195984	-5.67312	0.0103094	0.944682
Ccajan_20805_c0_g3_i1	9.10649	464.874	0.0195892	-5.6738	0.0119462	1
Ccajan_40269_c0_g1_i1	2.30753	117.801	0.0195884	-5.67386	0.00223043	0.352939
Ccajan_8159_c0_g1_i1	4.38911	225.182	0.0194914	-5.68102	0.00393685	0.52021
Ccajan_41403_c0_g1_i1	2.44076	126.366	0.019315	-5.69413	0.00155123	0.274945
Ccajan_82230_c0_g1_i1	1.05624	54.6948	0.0193116	-5.69439	0.0300298	1
Ccajan_58009_c0_g1_i1	5.80454	302.23	0.0192057	-5.70232	8.44869e-05	0.0370004
Ccajan_59678_c0_g1_i1	2.30753	120.521	0.0191463	-5.70679	0.00736519	0.781083
Ccajan_84881_c0_g1_i1	2.27662	118.936	0.0191416	-5.70715	0.0444232	1
Ccajan_45038_c0_g1_i1	2.30753	120.611	0.0191321	-5.70786	3.38377e-06	0.0027422
Ccajan_88157_c0_g1_i1	6.40886	336.418	0.0190503	-5.71404	0.0223726	1
Ccajan_73513_c0_g1_i1	3.76346	197.569	0.0190489	-5.71415	3.75567e-05	0.0192407
Ccajan_77634_c1_g1_i1	8.94235	469.809	0.019034	-5.71528	0.00970642	0.914537
Ccajan_29084_c0_g1_i1	1.65098	86.8637	0.0190065	-5.71736	0.0444392	1
Ccajan_81999_c0_g1_i1	4.55325	241.366	0.0188645	-5.72818	0.00139443	0.255553
Ccajan_32300_c1_g2_i2	22.1523	1178.46	0.0187977	-5.7333	1.72416e-05	0.0101565
Ccajan_92860_c0_g1_i1	0.923014	49.4081	0.0186814	-5.74225	0.0107253	0.965048
Ccajan_18036_c0_g1_i1	1.84603	99.1314	0.018622	-5.74685	0.00955973	0.908038
Ccajan_63045_c0_g1_i1	2.84045	152.755	0.0185948	-5.74895	0.0494739	1
Ccajan_86506_c0_g1_i1	1.94834	105.283	0.0185058	-5.75588	0.0490961	1
Ccajan_36343_c0_g1_i3	28.9513	1565.51	0.0184933	-5.75686	0.000254764	0.0809923
Ccajan_44745_c0_g1_i1	3.76346	203.675	0.0184777	-5.75807	0.00313317	0.447775
Ccajan_47261_c0_g1_i1	2.97368	161.599	0.0184016	-5.76402	0.0261448	1
Ccajan_52550_c0_g1_i1	0.594735	32.4042	0.0183536	-5.76779	0.00389828	0.516085
Ccajan_49138_c0_g1_i1	1.97926	108.678	0.0182121	-5.77896	0.0283568	1
Ccajan_24695_c0_g1_i1	0.923014	51.3892	0.0179612	-5.79897	0.00016264	0.0583171
Ccajan_90345_c0_g1_i1	7.72197	431.55	0.0178936	-5.80441	0.000691263	0.154815
Ccajan_9668_c0_g1_i1	1.84603	103.274	0.017875	-5.80591	0.0117596	1
Ccajan_39956_c0_g1_i1	10.491	587.844	0.0178466	-5.80821	0.00767833	0.798293
Ccajan_35514_c0_g3_i1	0.297368	16.7335	0.0177708	-5.81435	0.0457473	1
Ccajan_5214_c0_g1_i1	5.87595	331.888	0.0177046	-5.81973	0.0074084	0.783296
Ccajan_59976_c0_g1_i1	14.2236	817.611	0.0173965	-5.84506	0.00436494	0.565582
Ccajan_58060_c0_g1_i1	8.01934	462.09	0.0173545	-5.84855	0.00156297	0.275451
Ccajan_12025_c0_g1_i1	13.988	806.191	0.0173507	-5.84886	0.00861856	0.858177
Ccajan_62315_c0_g1_i1	5.01475	290.567	0.0172585	-5.85655	0.00837496	0.84472
Ccajan_41460_c0_g1_i1	3.30195	191.986	0.017199	-5.86153	0.0182599	1
Ccajan_75270_c0_g1_i1	1.68189	97.9427	0.0171722	-5.86378	0.0395852	1
Ccajan_26101_c0_g1_i1	14.7874	861.192	0.0171708	-5.8639	0.0149902	1
Ccajan_10270_c0_g1_i1	3.30195	194.831	0.0169478	-5.88276	0.00776443	0.801734
Ccajan_40681_c0_g1_i1	5.34303	315.415	0.0169397	-5.88345	1.58713e-05	0.00950914
Ccajan_2034_c0_g1_i1	7.91702	468.493	0.0168989	-5.88693	0.000244149	0.0779713
Ccajan_42304_c0_g1_i1	0.923014	54.8119	0.0168397	-5.89199	0.0377777	1
Ccajan_63155_c0_g1_i1	2.67631	159.347	0.0167955	-5.89578	0.0337956	1
Ccajan_2544_c0_g1_i1	1.05624	63.2957	0.0166874	-5.9051	0.0491977	1
Ccajan_58284_c0_g1_i1	12.6749	767.096	0.0165232	-5.91936	0.0281345	1
Ccajan_39622_c0_g1_i1	3.76346	228.695	0.0164563	-5.92522	0.00329675	0.460359
Ccajan_36272_c0_g1_i2	58.5357	3613.6	0.0161987	-5.94798	0.00127889	0.241318
Ccajan_4549_c0_g1_i1	21.2581	1327.25	0.0160166	-5.96429	0.0108405	0.967424
Ccajan_77914_c0_g1_i1	6.72755	420.166	0.0160117	-5.96473	5.49276e-07	0.000583393
Ccajan_91862_c0_g1_i1	4.06083	253.867	0.0159959	-5.96616	0.00869219	0.861224
Ccajan_13673_c0_g1_i1	8.48085	536.607	0.0158046	-5.98351	0.000415241	0.112387
Ccajan_41499_c0_g1_i1	8.88053	562.564	0.0157858	-5.98523	0.00212586	0.342185
Ccajan_73924_c0_g1_i1	1.84603	118.153	0.0156241	-6.00008	0.00776672	0.801734
Ccajan_5314_c0_g1_i2	26.7652	1714.68	0.0156095	-6.00143	0.0164443	1
Ccajan_86484_c0_g2_i1	12.4607	810.779	0.0153688	-6.02385	3.01111e-14	1.45571e-10
Ccajan_70572_c0_g1_i1	12.5012	814.712	0.0153443	-6.02615	0.0344267	1
Ccajan_77060_c0_g1_i1	17.7515	1161.97	0.015277	-6.03249	0.00322457	0.456585
Ccajan_19903_c0_g1_i1	21.1248	1388.65	0.0152125	-6.0386	0.00396587	0.523058
Ccajan_20585_c0_g1_i1	2.70722	178.728	0.0151471	-6.04481	0.0101078	0.935377
Ccajan_30437_c0_g1_i1	55.1719	3657.95	0.0150827	-6.05096	0.00257038	0.388324
Ccajan_36272_c0_g2_i1	10.8907	723.63	0.0150501	-6.05408	0.000491181	0.126205
Ccajan_69772_c0_g1_i1	96.2843	6406.01	0.0150303	-6.05598	5.65126e-05	0.0271336
Ccajan_24486_c0_g2_i1	2.30753	153.628	0.0150203	-6.05695	0.0107011	0.965048
Ccajan_48979_c0_g1_i1	5.54767	369.894	0.014998	-6.05909	0.00448218	0.573751
Ccajan_58809_c0_g1_i1	8.70681	581.044	0.0149848	-6.06036	0.000327119	0.094952
Ccajan_37037_c0_g1_i2	114.814	7664.35	0.0149802	-6.06079	0.0255596	1
Ccajan_32927_c0_g1_i1	24.0985	1620.28	0.0148731	-6.07116	0.00708678	0.761932
Ccajan_41815_c0_g1_i1	0.594735	40.2127	0.0147897	-6.07926	0.0201296	1
Ccajan_16680_c0_g1_i1	5.47626	371.137	0.0147553	-6.08262	0.0229739	1
Ccajan_42395_c0_g1_i1	13.1577	895.705	0.0146898	-6.08904	0.0182835	1
Ccajan_41119_c0_g1_i1	5.93777	404.451	0.014681	-6.0899	0.0121574	1
Ccajan_82606_c0_g2_i1	6.00917	409.575	0.0146717	-6.09082	0.000131826	0.0505285
Ccajan_92753_c0_g1_i1	3.9276	267.808	0.0146657	-6.09141	0.000780983	0.168971
Ccajan_42040_c0_g1_i1	2.67631	182.763	0.0146436	-6.09358	0.000811837	0.174035
Ccajan_47801_c0_g1_i1	5.31212	364.22	0.0145849	-6.09938	0.000804406	0.172971
Ccajan_43455_c0_g1_i1	1.38452	95.3486	0.0145206	-6.10575	0.000211649	0.0711583
Ccajan_89839_c0_g1_i1	5.14798	357.465	0.0144013	-6.11765	0.0024179	0.372748
Ccajan_25130_c0_g1_i1	1.65098	115.631	0.014278	-6.13006	0.00236315	0.36619
Ccajan_81832_c0_g1_i1	4.16315	292.216	0.0142468	-6.13322	0.0257138	1
Ccajan_36385_c1_g1_i5	2.37894	167.074	0.0142389	-6.13402	4.39313e-08	7.07945e-05
Ccajan_48766_c0_g1_i1	0.892103	62.7912	0.0142075	-6.13721	8.5244e-05	0.0370004
Ccajan_18168_c0_g1_i1	5.80454	413.466	0.0140387	-6.15444	0.00158048	0.277323
Ccajan_46929_c0_g1_i1	3.13782	224.228	0.0139939	-6.15906	0.0124909	1
Ccajan_52615_c0_g1_i1	5.01475	360.995	0.0138915	-6.16966	3.35134e-05	0.0175319
Ccajan_21589_c0_g1_i1	11.4449	825.131	0.0138704	-6.17184	0.00659837	0.729562
Ccajan_53993_c0_g1_i1	14.4282	1041.38	0.0138549	-6.17346	0.00224828	0.354563
Ccajan_93175_c0_g1_i1	6.5325	476.167	0.0137189	-6.18769	0.00382066	0.508693
Ccajan_87242_c0_g1_i1	19.1669	1398.33	0.013707	-6.18894	0.00168284	0.28878
Ccajan_47498_c0_g1_i1	1.84603	134.778	0.0136968	-6.19001	1.06227e-05	0.00689488
Ccajan_62901_c0_g1_i1	8.05025	589.61	0.0136535	-6.19458	0.0108312	0.967216
Ccajan_89455_c0_g1_i1	13.2291	972.66	0.013601	-6.20014	0.000184944	0.0640221
Ccajan_41968_c0_g1_i1	2.87136	212.745	0.0134967	-6.21125	0.00894107	0.872931
Ccajan_38290_c0_g1_i1	9.21839	684.813	0.0134612	-6.21505	6.32623e-05	0.0296632
Ccajan_36609_c0_g3_i1	0.461507	34.3405	0.0134392	-6.21741	0.00110251	0.21956
Ccajan_66518_c0_g1_i1	12.2134	910.195	0.0134184	-6.21964	0.0158316	1
Ccajan_72035_c0_g1_i1	1.81512	135.363	0.0134092	-6.22063	0.00145719	0.264633
Ccajan_86859_c0_g1_i1	12.6131	948.642	0.0132959	-6.23287	0.00171431	0.291561
Ccajan_52482_c0_g1_i1	2.57399	194.976	0.0132016	-6.24314	0.0406601	1
Ccajan_78436_c0_g1_i1	4.49142	341.066	0.0131688	-6.24673	0.0294515	1
Ccajan_61601_c0_g1_i1	0.923014	70.2396	0.0131409	-6.24979	0.049464	1
Ccajan_93226_c0_g1_i1	0.923014	70.3655	0.0131174	-6.25237	0.00118362	0.230156
Ccajan_15616_c0_g2_i1	1.84603	141.434	0.0130523	-6.25956	0.010622	0.960509
Ccajan_30052_c0_g2_i1	53.409	4115.1	0.0129788	-6.2677	0.000471755	0.122996
Ccajan_54474_c0_g1_i1	2.40985	185.879	0.0129646	-6.26928	0.000874099	0.184014
Ccajan_84874_c0_g1_i1	5.07658	391.905	0.0129536	-6.27051	0.00630973	0.710515
Ccajan_53791_c0_g1_i1	1.18947	92.2324	0.0128964	-6.27688	7.62431e-05	0.0342994
Ccajan_25194_c0_g1_i2	0.461507	35.8805	0.0128623	-6.2807	0.000793577	0.171167
Ccajan_58593_c0_g1_i1	6.33745	493.657	0.0128378	-6.28346	0.00175881	0.296411
Ccajan_57193_c0_g1_i1	5.14798	404.298	0.0127331	-6.29527	0.00739399	0.782362
Ccajan_10252_c0_g2_i1	46.9052	3698.98	0.0126806	-6.30123	0.00010667	0.0439855
Ccajan_3749_c0_g1_i1	405.964	32243.1	0.0125907	-6.3115	0.0110217	0.979232
Ccajan_14482_c0_g1_i1	20.5301	1644	0.0124879	-6.32333	0.0238159	1
Ccajan_63298_c0_g1_i1	3.66114	293.728	0.0124644	-6.32604	0.00266098	0.398151
Ccajan_60663_c0_g1_i1	3.497	281.462	0.0124244	-6.33068	0.000689378	0.154815
Ccajan_80232_c0_g1_i1	22.5307	1819.55	0.0123825	-6.33555	0.0141785	1
Ccajan_22280_c2_g1_i1	9.37295	757.926	0.0123666	-6.33741	0.000307294	0.0922532
Ccajan_49583_c0_g1_i1	2.90227	237.142	0.0122385	-6.35243	0.000777505	0.168823
Ccajan_53744_c0_g1_i1	3.36378	276.32	0.0121735	-6.36011	0.00612693	0.695538
Ccajan_64070_c0_g1_i1	7.91702	655.597	0.012076	-6.37171	0.000131908	0.0505285
Ccajan_30052_c0_g1_i2	5.37394	446.419	0.0120379	-6.37627	1.57484e-09	3.61951e-06
Ccajan_66744_c0_g1_i1	2.76904	230.631	0.0120064	-6.38006	0.000602279	0.142875
Ccajan_40419_c0_g1_i1	2.87136	239.268	0.0120006	-6.38075	0.00360505	0.488805
Ccajan_52234_c0_g1_i1	9.27063	775.903	0.0119482	-6.38706	0.0014749	0.265783
Ccajan_44701_c0_g1_i1	2.57399	215.554	0.0119413	-6.3879	0.00119877	0.231816
Ccajan_75900_c0_g1_i1	0.923014	77.3542	0.0119323	-6.38898	1.47735e-05	0.00900535
Ccajan_95096_c0_g1_i1	1.22038	102.292	0.0119303	-6.38922	0.000894564	0.18775
Ccajan_36480_c0_g2_i3	16.7048	1402.73	0.0119088	-6.39182	0.000892481	0.187594
Ccajan_11397_c0_g1_i1	11.9469	1004.91	0.0118885	-6.39429	0.00967848	0.913131
Ccajan_31095_c0_g1_i2	0.461507	38.8347	0.0118839	-6.39485	0.000675747	0.153052
Ccajan_11258_c0_g2_i1	26.9603	2275.79	0.0118466	-6.39938	0.000282318	0.0873747
Ccajan_4400_c0_g2_i1	2.37894	204.296	0.0116446	-6.4242	3.08323e-09	6.17523e-06
Ccajan_22510_c0_g1_i1	0.461507	39.7804	0.0116014	-6.42956	0.0017312	0.29313
Ccajan_82144_c0_g1_i1	1.38452	119.458	0.01159	-6.43098	0.00129587	0.243213
Ccajan_39418_c0_g1_i1	7.88611	687.361	0.011473	-6.44561	4.69427e-08	7.37781e-05
Ccajan_8692_c0_g1_i1	1.81512	158.365	0.0114616	-6.44705	0.00701138	0.757538
Ccajan_30335_c0_g1_i1	21.6578	1896.36	0.0114207	-6.4522	0.0127984	1
Ccajan_36606_c0_g1_i1	0.461507	40.5367	0.0113849	-6.45673	0.000368097	0.103837
Ccajan_64232_c0_g1_i1	12.3775	1093.83	0.0113158	-6.46552	0.00111801	0.220766
Ccajan_72454_c0_g1_i1	3.95851	350.351	0.0112987	-6.4677	0.00685602	0.749771
Ccajan_41295_c0_g1_i1	4.45093	394.283	0.0112887	-6.46898	0.00170655	0.291421
Ccajan_30052_c0_g1_i4	14.4804	1284.14	0.0112764	-6.47056	0.00273519	0.40665
Ccajan_10112_c0_g1_i1	3.76346	334.689	0.0112447	-6.47462	0.00454325	0.577479
Ccajan_71322_c0_g1_i1	1.48684	132.319	0.0112367	-6.47563	0.0100958	0.935377
Ccajan_12986_c1_g1_i1	7.19864	641.306	0.011225	-6.47714	0.0106045	0.960133
Ccajan_70164_c0_g1_i1	7.66015	683.184	0.0112124	-6.47876	0.00621874	0.703887
Ccajan_15973_c0_g2_i1	25.288	2259.33	0.0111927	-6.4813	0.0132446	1
Ccajan_26262_c0_g2_i1	1.22038	109.083	0.0111876	-6.48195	0.000102654	0.0425797
Ccajan_47761_c0_g1_i1	1.51775	135.994	0.0111604	-6.48546	0.00160616	0.280077
Ccajan_69816_c0_g1_i1	3.27104	294.116	0.0111216	-6.49049	0.0103437	0.944855
Ccajan_63123_c0_g1_i1	3.79437	347.316	0.0109249	-6.51624	0.00457941	0.581433
Ccajan_4594_c0_g1_i1	5.6809	522.936	0.0108635	-6.52437	0.00227528	0.356744
Ccajan_20458_c0_g2_i1	1.05624	97.7982	0.0108002	-6.5328	7.9362e-06	0.0054012
Ccajan_30918_c0_g1_i1	4.16315	386.015	0.0107849	-6.53484	6.83717e-05	0.0314284
Ccajan_81643_c0_g1_i1	6.10191	567.626	0.0107499	-6.53954	0.00948551	0.903912
Ccajan_53680_c0_g1_i1	4.28679	402.334	0.0106548	-6.55235	0.00145164	0.263967
Ccajan_43463_c0_g1_i1	5.41444	510.12	0.010614	-6.55788	0.000564754	0.136986
Ccajan_69653_c0_g1_i1	19.136	1812.82	0.0105559	-6.56581	0.00341999	0.471002
Ccajan_3205_c0_g1_i1	7.05583	671.755	0.0105036	-6.57298	0.00116287	0.227065
Ccajan_90862_c0_g1_i1	5.54767	531.601	0.0104358	-6.58232	0.00916509	0.887387
Ccajan_25514_c0_g1_i1	22.3356	2141.01	0.0104323	-6.5828	1.536e-06	0.00139835
Ccajan_56402_c0_g1_i1	1.38452	132.833	0.010423	-6.58408	0.00512491	0.620638
Ccajan_88241_c0_g1_i1	1.68189	161.4	0.0104206	-6.58442	0.0117591	1
Ccajan_41720_c0_g1_i1	5.99959	578.892	0.0103639	-6.59229	0.00166919	0.286788
Ccajan_46780_c0_g1_i1	2.73813	264.738	0.0103428	-6.59523	0.0436076	1
Ccajan_11334_c0_g1_i1	12.5417	1213.45	0.0103355	-6.59624	0.00437441	0.565821
Ccajan_36628_c0_g2_i2	26.3442	2557.85	0.0102994	-6.6013	0.000621467	0.145613
Ccajan_47710_c0_g1_i1	14.5614	1416.64	0.0102788	-6.60418	0.00149608	0.267669
Ccajan_43727_c0_g1_i1	6.33745	617.142	0.010269	-6.60556	0.016822	1
Ccajan_84233_c0_g1_i1	6.33745	617.448	0.010264	-6.60627	0.00259356	0.390983
Ccajan_47717_c0_g1_i1	5.28121	520.54	0.0101456	-6.623	0.000381755	0.105565
Ccajan_8993_c0_g1_i1	6.9631	691.137	0.0100748	-6.6331	0.0129649	1
Ccajan_41150_c0_g1_i1	7.32229	728.773	0.0100474	-6.63703	0.0021194	0.34193
Ccajan_89456_c0_g1_i1	11.7828	1173.91	0.0100372	-6.6385	0.000478303	0.123951
Ccajan_56016_c0_g1_i1	7.18906	716.597	0.0100322	-6.63921	0.000414624	0.112387
Ccajan_78787_c0_g1_i1	5.57858	557.591	0.0100048	-6.64317	9.65409e-08	0.000131407
Ccajan_43860_c0_g1_i1	8.18348	823.294	0.00993993	-6.65255	0.00172075	0.292067
Ccajan_54247_c0_g1_i1	5.14798	520.685	0.00988694	-6.66026	0.00189165	0.314226
Ccajan_29101_c0_g1_i1	8.68548	886.815	0.00979402	-6.67388	0.00507022	0.617048
Ccajan_87426_c0_g1_i1	8.52134	872.26	0.00976926	-6.67753	0.00346772	0.475241
Ccajan_16556_c0_g1_i1	6.66573	682.734	0.00976329	-6.67842	0.0109553	0.974574
Ccajan_17617_c0_g1_i1	20.14	2063.25	0.00976131	-6.67871	0.000477031	0.123851
Ccajan_40406_c0_g1_i1	4.68648	487.614	0.00961103	-6.70109	0.0019237	0.319172
Ccajan_57745_c0_g1_i1	7.72197	804.362	0.00960012	-6.70273	0.00068183	0.153932
Ccajan_64409_c0_g1_i1	2.40985	253.264	0.00951518	-6.71555	0.020582	1
Ccajan_20968_c0_g3_i1	11.2595	1190.04	0.00946146	-6.72372	0.00149702	0.267669
Ccajan_34699_c0_g2_i1	10.491	1112.71	0.00942837	-6.72878	0.000279341	0.0872234
Ccajan_34051_c0_g1_i1	26.2942	2807.76	0.00936483	-6.73853	0.000260068	0.0822536
Ccajan_93678_c0_g1_i1	3.89669	417.996	0.00932231	-6.7451	0.00355829	0.484338
Ccajan_26762_c0_g1_i3	0.923014	100.365	0.00919658	-6.76469	2.88604e-07	0.000334397
Ccajan_44829_c0_g1_i1	2.08157	227.191	0.00916223	-6.77009	0.00447622	0.573751
Ccajan_45862_c0_g1_i1	9.27063	1018.74	0.00910013	-6.7799	0.000398853	0.109003
Ccajan_31131_c0_g2_i1	1.38452	153.52	0.00901852	-6.79289	0.000124027	0.0484321
Ccajan_263_c0_g1_i1	7.66015	860.111	0.008906	-6.81101	0.00201352	0.330555
Ccajan_92330_c0_g1_i1	18.3153	2059.31	0.00889392	-6.81296	0.00115968	0.226759
Ccajan_28822_c0_g2_i1	4.68648	532.447	0.00880177	-6.82799	0.00132815	0.246498
Ccajan_46174_c0_g1_i1	3.73255	426.84	0.00874461	-6.83739	0.00208474	0.33907
Ccajan_91838_c0_g1_i1	6.66573	764.528	0.00871875	-6.84166	0.00188956	0.314226
Ccajan_88972_c0_g1_i1	8.7473	1006.23	0.00869317	-6.8459	0.000426896	0.114656
Ccajan_25514_c0_g2_i1	5.37394	620.239	0.00866431	-6.8507	3.00806e-05	0.0160352
Ccajan_87383_c0_g1_i1	8.22398	956.505	0.00859794	-6.86179	0.00468328	0.587817
Ccajan_53794_c0_g1_i1	3.63023	423.201	0.00857804	-6.86514	6.47371e-07	0.000675272
Ccajan_62782_c0_g1_i1	1.48684	173.478	0.00857077	-6.86636	0.00951199	0.904116
Ccajan_32940_c0_g1_i6	4.75788	561.655	0.00847118	-6.88322	0.0204713	1
Ccajan_52364_c0_g1_i1	0.923014	110.065	0.00838609	-6.89779	0.00156271	0.275451
Ccajan_49924_c0_g1_i1	16.4288	1975.74	0.00831527	-6.91002	0.000539349	0.134071
Ccajan_56586_c0_g1_i1	6.00917	722.849	0.00831318	-6.91038	0.0224823	1
Ccajan_92726_c0_g1_i1	9.13741	1103.06	0.00828366	-6.91552	0.00431406	0.561064
Ccajan_72114_c0_g1_i1	2.57399	310.786	0.0082822	-6.91577	0.000220323	0.0735454
Ccajan_90872_c0_g1_i1	24.9192	3009	0.00828157	-6.91588	0.00822066	0.833353
Ccajan_88272_c0_g1_i1	12.0397	1460.39	0.00824413	-6.92242	0.00477364	0.592265
Ccajan_87852_c0_g1_i1	1.18947	144.397	0.00823752	-6.92357	0.00436465	0.565582
Ccajan_44928_c0_g1_i1	3.33287	409.476	0.00813934	-6.94087	0.00141156	0.257347
Ccajan_60051_c0_g1_i1	19.1765	2358.41	0.00813111	-6.94233	0.0022074	0.351277
Ccajan_18580_c0_g1_i1	5.50717	677.889	0.008124	-6.94359	0.00473206	0.589191
Ccajan_85345_c0_g1_i1	6.17331	761.304	0.00810887	-6.94628	0.00076132	0.166515
Ccajan_68908_c0_g1_i1	2.24571	277.427	0.00809478	-6.94879	0.00341288	0.470484
Ccajan_26734_c0_g1_i1	7.45552	929.594	0.00802018	-6.96215	0.00266078	0.398151
Ccajan_2380_c0_g2_i1	7.49601	943.635	0.00794376	-6.97596	0.00504851	0.61494
Ccajan_59186_c0_g1_i1	28.4567	3596.56	0.0079122	-6.9817	0.00463061	0.582903
Ccajan_39287_c0_g1_i1	2.76904	351.567	0.00787629	-6.98827	0.00847554	0.851191
Ccajan_94798_c0_g1_i1	7.45552	947.13	0.00787169	-6.98911	0.00810378	0.824486
Ccajan_67955_c0_g1_i1	28.3544	3614.89	0.00784377	-6.99424	0.000992941	0.204119
Ccajan_30894_c0_g1_i5	20.9415	2691.6	0.00778032	-7.00596	0.000585284	0.140028
Ccajan_1117_c0_g1_i1	2.67631	346.847	0.0077161	-7.01791	0.00194875	0.321806
Ccajan_23431_c0_g1_i1	16.0387	2080.79	0.00770796	-7.01944	0.00157173	0.276135
Ccajan_12116_c0_g1_i1	18.3153	2406.6	0.00761043	-7.03781	0.00363176	0.490586
Ccajan_20968_c0_g1_i1	20.9511	2767.71	0.00756985	-7.04552	0.00113704	0.223266
Ccajan_4442_c0_g1_i1	6.071	802.868	0.00756164	-7.04709	0.00463166	0.582903
Ccajan_87683_c0_g1_i1	8.54267	1141.84	0.00748147	-7.06246	0.00101725	0.207292
Ccajan_90931_c0_g1_i1	24.9501	3348	0.00745225	-7.06811	0.0125281	1
Ccajan_40147_c0_g1_i1	3.79437	510.067	0.00743897	-7.07068	0.00156219	0.275451
Ccajan_94856_c0_g1_i1	1.05624	142.271	0.00742416	-7.07356	0.000300653	0.0911599
Ccajan_77062_c0_g1_i1	23.0732	3118.48	0.00739886	-7.07848	0.000348893	0.100029
Ccajan_91238_c0_g1_i1	11.4759	1557.5	0.00736813	-7.08449	0.00533112	0.636642
Ccajan_73507_c0_g1_i1	8.84962	1203.07	0.00735588	-7.08689	0.00380481	0.507063
Ccajan_20833_c1_g1_i1	3.52792	480.896	0.00733613	-7.09076	0.00278117	0.410871
Ccajan_19700_c0_g1_i2	2.1434	292.531	0.00732707	-7.09255	0.00950042	0.903912
Ccajan_42628_c0_g1_i1	1.22038	166.687	0.00732139	-7.09367	0.0112825	0.991718
Ccajan_7391_c0_g1_i1	5.57858	763.484	0.00730674	-7.09656	0.00509625	0.619026
Ccajan_20459_c0_g1_i1	6.50159	898.181	0.00723862	-7.11007	0.00275721	0.409302
Ccajan_44827_c0_g1_i1	3.33287	462.135	0.00721188	-7.11541	0.000110746	0.0448743
Ccajan_89615_c0_g1_i1	5.96868	828.823	0.00720139	-7.11751	0.000562235	0.136949
Ccajan_82616_c0_g1_i1	2.84045	396.805	0.0071583	-7.12617	0.00252781	0.383961
Ccajan_32007_c0_g3_i1	8.91144	1249.34	0.00713291	-7.13129	0.00122563	0.235064
Ccajan_47215_c0_g1_i1	2.57399	364.166	0.00706818	-7.14445	0.00277154	0.409882
Ccajan_48533_c0_g1_i1	1.35361	192.265	0.00704035	-7.15014	0.00363218	0.490586
Ccajan_88083_c0_g1_i1	19.0433	2719.61	0.00700222	-7.15797	0.00225991	0.355198
Ccajan_47464_c0_g1_i1	33.9756	4908.97	0.00692113	-7.17478	0.000124363	0.0484321
Ccajan_66627_c0_g1_i1	5.31212	791.837	0.0067086	-7.21977	0.0387371	1
Ccajan_16322_c0_g1_i1	4.3582	650.87	0.00669596	-7.22249	0.00198468	0.326585
Ccajan_81430_c0_g1_i1	3.95851	598.931	0.00660929	-7.24129	0.002369	0.366256
Ccajan_87754_c0_g1_i1	4.06083	615.782	0.00659459	-7.2445	0.00294293	0.42756
Ccajan_82606_c0_g1_i1	4.38911	667.549	0.00657496	-7.2488	0.000109907	0.0447589
Ccajan_47956_c0_g1_i1	8.2858	1266.1	0.00654433	-7.25554	0.00731156	0.777159
Ccajan_90689_c0_g1_i1	3.16873	484.309	0.00654278	-7.25588	0.000290505	0.0891214
Ccajan_44557_c0_g1_i1	1.97926	303.077	0.00653054	-7.25858	0.00245187	0.376456
Ccajan_20833_c1_g2_i1	7.29138	1117.2	0.00652645	-7.25949	0.00866457	0.861224
Ccajan_61162_c0_g1_i1	3.69206	566.59	0.00651627	-7.26174	0.00876303	0.863972
Ccajan_9710_c0_g2_i1	0.923014	142.604	0.00647258	-7.27144	2.64042e-09	5.44388e-06
Ccajan_91638_c0_g1_i1	45.5516	7051.45	0.0064599	-7.27427	3.14018e-19	3.66875e-15
Ccajan_47762_c0_g1_i1	7.45552	1157.68	0.00644002	-7.27872	0.000312151	0.0929157
Ccajan_12096_c0_g1_i1	24.8883	3876.73	0.00641992	-7.28323	0.000379702	0.105205
Ccajan_27609_c0_g1_i1	9.31113	1456.15	0.00639434	-7.28899	0.00236945	0.366256
Ccajan_52022_c0_g1_i1	4.3582	682.482	0.00638581	-7.29092	0.00162336	0.282374
Ccajan_81187_c0_g1_i1	13.4956	2117.48	0.00637344	-7.29371	0.000604253	0.143101
Ccajan_88808_c0_g1_i1	2.90227	466.026	0.0062277	-7.32709	0.000962745	0.199964
Ccajan_39154_c0_g1_i1	9.83446	1579.56	0.00622606	-7.32746	0.00137385	0.252773
Ccajan_37464_c0_g1_i3	6.1424	988.546	0.00621357	-7.33036	1.67043e-10	4.3369e-07
Ccajan_39910_c0_g1_i1	5.60949	904.224	0.00620365	-7.33267	0.00156436	0.275451
Ccajan_57564_c0_g1_i1	26.4892	4272.49	0.00619994	-7.33353	0.00140867	0.257154
Ccajan_33860_c0_g1_i1	121.618	19681.6	0.00617929	-7.33834	0.000439449	0.116946
Ccajan_15331_c0_g1_i1	6.00917	974.704	0.00616513	-7.34165	3.90973e-07	0.000438512
Ccajan_17974_c0_g1_i1	15.1157	2482.58	0.00608869	-7.35965	0.00224382	0.354258
Ccajan_8475_c0_g2_i1	2.37894	393.986	0.00603813	-7.37168	0.0122485	1
Ccajan_48207_c0_g1_i1	2.1434	355.277	0.00603302	-7.3729	0.00628955	0.708833
Ccajan_68649_c0_g1_i1	8.31671	1382.98	0.00601363	-7.37755	0.00281776	0.414095
Ccajan_69460_c0_g1_i1	14.0381	2352.34	0.00596771	-7.38861	0.0118395	1
Ccajan_950_c0_g1_i1	1.51775	257.623	0.00589137	-7.40718	0.000480368	0.124061
Ccajan_50384_c0_g1_i1	13.1673	2248.89	0.00585502	-7.41611	0.000121881	0.048134
Ccajan_71165_c0_g1_i1	1.94834	334.842	0.0058187	-7.42509	0.00396981	0.523086
Ccajan_37464_c0_g2_i2	11.4854	2000.87	0.00574023	-7.44467	0.00161462	0.281203
Ccajan_74151_c0_g1_i1	2.27662	400.56	0.0056836	-7.45898	0.000530868	0.133042
Ccajan_91511_c0_g1_i1	5.01475	882.545	0.00568215	-7.45935	0.000165314	0.0589741
Ccajan_24268_c0_g1_i1	41.8404	7381.28	0.00566845	-7.46283	0.000531413	0.133042
Ccajan_35264_c0_g3_i1	12.5513	2222.86	0.00564645	-7.46844	0.00339426	0.46884
Ccajan_80768_c0_g1_i1	1.18947	210.664	0.00564629	-7.46848	0.000168095	0.059814
Ccajan_77965_c0_g1_i1	87.5349	15538.7	0.00563335	-7.47179	0.000147698	0.0540654
Ccajan_13225_c0_g1_i1	32.3129	5747.78	0.00562181	-7.47475	0.000142105	0.0530715
Ccajan_38980_c0_g2_i1	3.63023	653.955	0.00555119	-7.49299	5.56394e-16	4.33366e-12
Ccajan_88078_c0_g1_i1	1.35361	244.312	0.0055405	-7.49577	0.00612415	0.695538
Ccajan_37736_c0_g2_i1	13.4029	2430.64	0.00551412	-7.50265	0.00480428	0.594593
Ccajan_67867_c0_g1_i1	1.84603	336.77	0.00548158	-7.51119	0.00543458	0.645151
Ccajan_36836_c0_g1_i1	83.9686	15466.5	0.00542907	-7.52508	6.0858e-05	0.0288251
Ccajan_47280_c0_g1_i1	4.06083	751.495	0.00540367	-7.53185	4.36324e-05	0.0215419
Ccajan_86476_c0_g1_i1	14.4495	2706.83	0.00533817	-7.54944	0.000377053	0.104875
Ccajan_24360_c0_g1_i1	36.3428	6814.69	0.00533301	-7.55083	0.00233458	0.364483
Ccajan_32982_c0_g1_i1	10.9525	2056.5	0.00532582	-7.55278	0.000561046	0.136949
Ccajan_82978_c0_g1_i1	1.35361	255.803	0.0052916	-7.56208	0.00126622	0.239249
Ccajan_7932_c0_g1_i1	6.1424	1166.25	0.0052668	-7.56886	9.68901e-06	0.00634761
Ccajan_20258_c0_g2_i1	159.678	31113	0.0051322	-7.60621	0.000157542	0.056634
Ccajan_91276_c0_g1_i1	5.44535	1065.36	0.00511126	-7.6121	0.000681268	0.153932
Ccajan_57216_c0_g1_i1	3.06641	600.011	0.00511058	-7.6123	0.000310041	0.0925355
Ccajan_39080_c0_g1_i1	2.57399	504.609	0.00510096	-7.61502	0.00318778	0.45281
Ccajan_2354_c0_g1_i1	15.7104	3113.39	0.00504607	-7.63062	0.000395195	0.108427
Ccajan_43077_c0_g1_i1	6.39927	1269.55	0.00504058	-7.63219	3.23166e-05	0.0170451
Ccajan_502_c0_g2_i1	2.76904	554.963	0.0049896	-7.64686	0.00245423	0.376456
Ccajan_17661_c0_g1_i1	1.38452	279.607	0.00495167	-7.65787	0.00013371	0.0509401
Ccajan_36028_c0_g1_i1	105.45	21356	0.00493775	-7.66193	1.43399e-07	0.000186152
Ccajan_22280_c0_g1_i1	107.882	21932	0.00491891	-7.66745	2.22274e-05	0.0125656
Ccajan_52119_c0_g1_i1	15.915	3245.06	0.00490439	-7.67171	0.000101153	0.0423051
Ccajan_41778_c0_g1_i1	3.00459	615.718	0.00487981	-7.67896	0.000439595	0.116946
Ccajan_21907_c0_g2_i1	9.31113	1918.14	0.00485424	-7.68654	0.00173356	0.293176
Ccajan_992_c0_g1_i1	88.3151	18310.4	0.00482322	-7.69579	0.000839124	0.17773
Ccajan_37279_c0_g1_i1	113.841	23664	0.00481072	-7.69953	0.00120171	0.232065
Ccajan_32450_c0_g1_i1	60.3817	12585.2	0.00479782	-7.70341	0.00138324	0.254166
Ccajan_60253_c0_g1_i1	1.38452	289.379	0.00478446	-7.70743	0.00318648	0.45281
Ccajan_35258_c0_g1_i2	76.8296	16066.5	0.00478197	-7.70818	0.0058113	0.674453
Ccajan_20833_c0_g1_i1	34.6727	7347.4	0.00471904	-7.72729	0.00168996	0.288941
Ccajan_17387_c0_g1_i1	13.5361	2886.71	0.00468911	-7.73647	5.63829e-06	0.00417963
Ccajan_34699_c1_g2_i1	8.84004	1891.27	0.00467414	-7.74108	5.4304e-06	0.00407132
Ccajan_62190_c0_g1_i1	3.23055	693.01	0.00466162	-7.74495	0.00131021	0.244872
Ccajan_14743_c0_g1_i1	5.94735	1289.23	0.0046131	-7.76005	0.00126434	0.239215
Ccajan_639_c0_g2_i1	28.5708	6250.01	0.00457132	-7.77317	3.8223e-05	0.0193459
Ccajan_22396_c0_g1_i1	13.6597	2993.64	0.00456292	-7.77583	0.00111515	0.220763
Ccajan_4112_c0_g1_i1	18.9814	4201.7	0.00451756	-7.79024	0.000964522	0.200037
Ccajan_76323_c0_g1_i1	2.27662	507.393	0.00448691	-7.80006	0.0107158	0.965048
Ccajan_27231_c0_g3_i1	12.2443	2762.15	0.00443289	-7.81754	0.000145846	0.0537433
Ccajan_66656_c0_g1_i1	21.0843	4771.93	0.00441841	-7.82226	0.00018439	0.0639885
Ccajan_36836_c1_g1_i1	6.23514	1421.57	0.0043861	-7.83285	0.000358848	0.102049
Ccajan_71124_c0_g1_i1	34.2922	7842.54	0.00437259	-7.8373	1.20831e-05	0.00761523
Ccajan_37279_c1_g3_i1	70.473	16307.9	0.00432141	-7.85428	0.00286352	0.419063
Ccajan_22375_c0_g1_i1	17.7824	4122.25	0.00431376	-7.85684	0.000116998	0.0469015
Ccajan_90151_c0_g1_i1	8.70681	2026.88	0.00429568	-7.8629	0.00216518	0.346228
Ccajan_32901_c0_g2_i1	39.3069	9194.92	0.00427485	-7.86991	0.000362085	0.102554
Ccajan_22821_c0_g2_i1	244.184	57161.7	0.00427181	-7.87094	0.000713449	0.158769
Ccajan_67044_c0_g1_i1	64.1761	15133.9	0.00424056	-7.88153	0.000570693	0.13744
Ccajan_37279_c2_g1_i1	178.899	42512.8	0.00420813	-7.8926	0.00108223	0.217375
Ccajan_66302_c0_g1_i1	2.11248	502.205	0.00420642	-7.89319	0.0021222	0.341989
Ccajan_56434_c0_g1_i1	4.98384	1188.34	0.00419395	-7.89747	1.07209e-05	0.00692654
Ccajan_27007_c0_g1_i1	0.05	12.0412	0.00415242	-7.91183	0.0456749	1
Ccajan_13312_c0_g1_i1	11.8755	2883.18	0.0041189	-7.92353	0.00033241	0.0962884
Ccajan_22953_c0_g1_i1	130.474	31855.6	0.0040958	-7.93164	3.1583e-11	9.62589e-08
Ccajan_37464_c0_g1_i1	17.0235	4195.52	0.00405755	-7.94518	0.00105385	0.213247
Ccajan_27231_c0_g2_i1	16.336	4055.67	0.00402796	-7.95574	0.000563519	0.136949
Ccajan_20459_c0_g2_i1	4.12265	1028	0.00401037	-7.96205	0.0103335	0.944855
Ccajan_32007_c0_g2_i1	24.7455	6190.49	0.00399734	-7.96674	0.00019372	0.0664042
Ccajan_64306_c0_g1_i1	1.65098	413.161	0.00399597	-7.96724	0.0102853	0.944329
Ccajan_18390_c0_g1_i1	0.05	12.5906	0.00397121	-7.97621	0.0498469	1
Ccajan_67269_c0_g1_i1	21.5554	5433.02	0.00396748	-7.97756	1.24853e-06	0.00115922
Ccajan_73555_c0_g1_i1	3.30195	836.507	0.00394731	-7.98491	0.00759859	0.793235
Ccajan_72838_c0_g1_i1	3.497	888.544	0.00393566	-7.98918	0.0017276	0.292875
Ccajan_37037_c0_g2_i1	204.114	52276.4	0.00390451	-8.00064	0.000129539	0.0498936
Ccajan_80832_c0_g1_i1	9.80355	2511.36	0.00390368	-8.00095	0.000316193	0.0932205
Ccajan_37684_c1_g4_i7	0.05	12.8697	0.00388508	-8.00784	0.0379748	1
Ccajan_35052_c1_g1_i7	0.05	12.8697	0.00388508	-8.00784	0.0379748	1
Ccajan_78476_c0_g1_i1	4.65556	1201.46	0.00387494	-8.01161	0.0012117	0.233351
Ccajan_49223_c0_g2_i1	6.4611	1688.74	0.00382599	-8.02995	0.00100194	0.204769
Ccajan_58691_c0_g1_i1	5.01475	1314.17	0.00381592	-8.03375	7.77165e-05	0.0348108
Ccajan_36242_c0_g2_i8	0.05	13.104	0.00381564	-8.03386	0.0431383	1
Ccajan_53908_c0_g1_i1	4.65556	1226.58	0.00379555	-8.04147	0.001857	0.309572
Ccajan_37464_c0_g1_i6	36.3428	9633.68	0.00377248	-8.05027	0.00315374	0.449798
Ccajan_27658_c0_g1_i1	169.341	45178.3	0.00374828	-8.05955	0.000599808	0.14253
Ccajan_80680_c0_g2_i1	0.05	13.5002	0.00370365	-8.07684	0.035028	1
Ccajan_23144_c0_g1_i4	0.05	13.5002	0.00370365	-8.07684	0.035028	1
Ccajan_89214_c0_g1_i1	7.91702	2152	0.00367892	-8.0865	0.000303708	0.0917662
Ccajan_12492_c0_g2_i1	0.05	13.6983	0.00365008	-8.09786	0.0316231	1
Ccajan_37279_c2_g2_i1	90.2133	24742	0.00364617	-8.0994	0.00070752	0.157952
Ccajan_37279_c2_g4_i1	131.685	36133.6	0.00364439	-8.10011	0.00047195	0.122996
Ccajan_37880_c0_g2_i15	0.05	13.7344	0.00364048	-8.10165	0.0399789	1
Ccajan_2730_c0_g1_i1	0.05	13.7344	0.00364048	-8.10165	0.0399789	1
Ccajan_37136_c2_g1_i3	0.05	13.8154	0.00361914	-8.11014	0.0336722	1
Ccajan_44179_c0_g1_i1	6.43977	1790.76	0.00359611	-8.11935	0.00323317	0.456585
Ccajan_77959_c0_g2_i1	15.7413	4407.13	0.00357178	-8.12914	0.000222161	0.0737664
Ccajan_80096_c0_g1_i1	70.7373	19869.8	0.00356004	-8.13389	8.96783e-05	0.0383851
Ccajan_37279_c1_g1_i1	3.66114	1029.4	0.00355657	-8.1353	0.00419637	0.548302
Ccajan_34728_c0_g1_i4	0.05	14.2478	0.00350932	-8.15459	0.0346257	1
Ccajan_30093_c0_g1_i1	0.05	14.2478	0.00350932	-8.15459	0.0346257	1
Ccajan_37276_c1_g1_i1	0.05	14.2927	0.0034983	-8.15913	0.026415	1
Ccajan_23762_c0_g1_i1	0.05	14.3288	0.00348948	-8.16277	0.0292098	1
Ccajan_78127_c0_g1_i1	3.66114	1051.17	0.00348294	-8.16548	3.81623e-18	3.56688e-14
Ccajan_36836_c0_g2_i1	143.591	41346.4	0.00347289	-8.16965	0.000318446	0.0935972
Ccajan_35958_c0_g1_i1	171.484	49417.9	0.00347009	-8.17081	0.000535575	0.133607
Ccajan_14502_c0_g1_i2	0.05	14.4098	0.00346987	-8.1709	0.0248216	1
Ccajan_67572_c0_g1_i1	63.3745	18309.3	0.00346133	-8.17446	0.000423142	0.113866
Ccajan_46110_c0_g1_i1	58.0816	16966.1	0.00342339	-8.19036	0.000433658	0.115807
Ccajan_76860_c0_g1_i1	1.38452	404.992	0.00341864	-8.19236	0.00691529	0.754263
Ccajan_57114_c0_g1_i1	1.35361	400.615	0.00337883	-8.20926	0.0068188	0.746866
Ccajan_37688_c0_g1_i12	0.05	14.8421	0.00336879	-8.21355	0.0253581	1
Ccajan_20258_c0_g1_i1	17.0758	5071.62	0.00336692	-8.21435	0.0283275	1
Ccajan_43462_c0_g1_i1	12.3157	3661.03	0.003364	-8.21561	9.12813e-05	0.0388983
Ccajan_19461_c0_g2_i2	5.35262	1591.74	0.00336274	-8.21615	0.00441135	0.567921
Ccajan_32901_c0_g1_i1	49.5816	14809	0.00334808	-8.22245	0.00045808	0.121002
Ccajan_57183_c0_g1_i1	7.82429	2345.07	0.00333649	-8.22745	0.00743802	0.784653
Ccajan_35357_c0_g2_i1	0.05	15.0402	0.00332441	-8.23268	0.0229118	1
Ccajan_36528_c0_g2_i1	49.3578	14926	0.00330682	-8.24034	6.70636e-06	0.00470815
Ccajan_37464_c0_g1_i5	35.5221	10918.6	0.00325337	-8.26385	0.00522226	0.627921
Ccajan_36559_c0_g1_i6	0.05	15.3916	0.00324853	-8.266	0.0278769	1
Ccajan_31131_c0_g1_i1	68.7602	21282.1	0.00323089	-8.27385	0.00227738	0.356744
Ccajan_88718_c0_g1_i1	5.74272	1781.16	0.00322415	-8.27687	0.000281942	0.0873747
Ccajan_35376_c0_g2_i4	0.05	15.6346	0.00319804	-8.2886	0.0170007	1
Ccajan_44047_c0_g1_i1	3.30195	1038.98	0.00317806	-8.29764	0.00107751	0.216737
Ccajan_56297_c0_g2_i1	0.05	15.7878	0.003167	-8.30267	0.0226107	1
Ccajan_35258_c0_g1_i1	14.571	4610.92	0.00316011	-8.30581	9.80742e-22	1.96427e-17
Ccajan_36714_c0_g2_i3	0.05	15.8327	0.00315802	-8.30676	0.0319492	1
Ccajan_35736_c0_g1_i3	0.05	16.103	0.003105	-8.33119	0.0217853	1
Ccajan_36876_c1_g1_i2	0.05	16.103	0.003105	-8.33119	0.0217853	1
Ccajan_32982_c0_g3_i1	24.3554	7848.75	0.00310309	-8.33208	3.80331e-05	0.0193196
Ccajan_56790_c0_g1_i1	47.2453	15231.3	0.00310186	-8.33265	0.000371462	0.104306
Ccajan_59489_c0_g1_i1	1.51775	492.019	0.00308474	-8.34064	0.00217433	0.346801
Ccajan_83153_c0_g1_i1	8.38811	2727.24	0.00307568	-8.34488	0.000496225	0.126585
Ccajan_18817_c0_g2_i1	12.8177	4173.77	0.00307101	-8.34707	0.000282119	0.0873747
Ccajan_18817_c0_g1_i1	28.2116	9213.05	0.00306213	-8.35125	0.00071566	0.158906
Ccajan_6459_c0_g2_i1	0.05	16.3373	0.00306048	-8.35202	0.0303258	1
Ccajan_53350_c0_g1_i1	1.51775	499.132	0.00304078	-8.36134	7.33584e-08	0.000104947
Ccajan_36528_c0_g1_i1	88.622	29223.9	0.00303252	-8.36527	0.000237247	0.0766402
Ccajan_38088_c0_g2_i1	0.05	16.4993	0.00303044	-8.36626	0.0177418	1
Ccajan_37997_c4_g4_i5	0.05	16.5354	0.00302382	-8.36941	0.0225073	1
Ccajan_2425_c0_g1_i1	14.9824	5057.9	0.00296218	-8.39912	0.00255734	0.387188
Ccajan_28811_c0_g2_i1	0.05	16.9316	0.00295305	-8.40358	0.0182506	1
Ccajan_24344_c0_g1_i4	0.297368	100.744	0.00295173	-8.40423	0.019772	1
Ccajan_44111_c0_g1_i1	7.75288	2646.77	0.00292919	-8.41528	0.000127992	0.0494336
Ccajan_37724_c0_g1_i1	0.05	17.0936	0.00292507	-8.41731	0.0131434	1
Ccajan_15390_c0_g1_i1	4.09174	1407.71	0.00290667	-8.42642	0.00536914	0.639654
Ccajan_56355_c0_g1_i1	6.04008	2079.92	0.002904	-8.42774	0.000101388	0.0423051
Ccajan_94152_c0_g1_i1	0.05	17.6792	0.00282818	-8.46591	0.0206699	1
Ccajan_32982_c0_g2_i1	85.9692	30569.5	0.00281226	-8.47406	0.000659227	0.151089
Ccajan_34699_c1_g1_i1	31.2972	11132.5	0.00281133	-8.47453	0.000154682	0.0560368
Ccajan_31131_c0_g3_i1	10.8907	3885.97	0.00280257	-8.47903	0.00211018	0.341385
Ccajan_36023_c0_g8_i1	4.95293	1767.33	0.00280249	-8.47908	0.000418821	0.113137
Ccajan_22821_c0_g2_i2	199.186	72585.2	0.00274417	-8.50941	0.000290013	0.0891214
Ccajan_37181_c1_g2_i4	0.05	18.3545	0.00272412	-8.51999	0.0112918	0.991914
Ccajan_33860_c0_g2_i1	215.907	79383.2	0.00271981	-8.52228	0.00020163	0.0687793
Ccajan_5119_c0_g2_i1	0.05	18.3994	0.00271748	-8.52352	0.039264	1
Ccajan_13394_c0_g1_i1	6.00917	2214.9	0.00271307	-8.52586	0.000296935	0.0903036
Ccajan_2015_c0_g1_i1	8.05984	2973.18	0.00271085	-8.52704	0.000470081	0.122996
Ccajan_36483_c0_g1_i4	0.05	18.6337	0.00268332	-8.54177	0.00872853	0.862998
Ccajan_34248_c0_g1_i3	0.05	18.6698	0.00267813	-8.54456	0.0108836	0.970565
Ccajan_80405_c0_g1_i1	29.5748	11110.2	0.00266194	-8.5533	8.64688e-05	0.0374162
Ccajan_50573_c0_g1_i1	7.22956	2717.57	0.0026603	-8.55419	0.000135796	0.0511787
Ccajan_21341_c0_g1_i2	0.05	18.904	0.00264494	-8.56255	0.012416	1
Ccajan_13094_c0_g1_i1	4.22497	1601.97	0.00263735	-8.56669	0.00207102	0.337603
Ccajan_26734_c1_g1_i1	1.35361	520.487	0.00260066	-8.58691	0.000348221	0.100029
Ccajan_6722_c0_g2_i1	0.594735	229.316	0.00259351	-8.59088	0.00334131	0.463799
Ccajan_83911_c0_g1_i1	4.3582	1681.46	0.00259191	-8.59177	6.16745e-05	0.0290158
Ccajan_28966_c0_g1_i2	0.05	19.3812	0.00257982	-8.59852	0.00859876	0.858177
Ccajan_11001_c0_g2_i1	16.4597	6391.76	0.00257514	-8.60113	0.000313944	0.0930269
Ccajan_11555_c1_g1_i1	6.071	2359.72	0.00257276	-8.60247	1.09336e-05	0.00699944
Ccajan_81192_c0_g1_i1	4.02992	1568.44	0.00256938	-8.60436	0.000363194	0.10266
Ccajan_32190_c0_g1_i1	0.05	19.5345	0.00255958	-8.60988	0.0115861	1
Ccajan_56490_c0_g2_i1	0.05	19.7326	0.00253388	-8.62444	0.0104484	0.950589
Ccajan_27747_c0_g1_i1	40.0658	15830.6	0.0025309	-8.62613	0.000629957	0.14671
Ccajan_12688_c0_g1_i1	4.12265	1629.63	0.00252981	-8.62675	8.82457e-05	0.0379508
Ccajan_37938_c1_g1_i5	0.05	19.8136	0.00252352	-8.63035	0.00883402	0.86792
Ccajan_29790_c0_g1_i2	0.05	19.8497	0.00251893	-8.63297	0.0166169	1
Ccajan_3056_c0_g1_i1	37.4683	14930.9	0.00250945	-8.63841	2.71792e-05	0.0147124
Ccajan_60237_c0_g1_i1	1.38452	552.578	0.00250557	-8.64065	0.0328085	1
Ccajan_16351_c0_g2_i1	0.05	19.9756	0.00250306	-8.64209	0.00641963	0.715933
Ccajan_18941_c0_g2_i1	0.05	20.2098	0.00247405	-8.65891	0.00724279	0.773651
Ccajan_35541_c0_g1_i3	0.05	20.2459	0.00246963	-8.66149	0.00911151	0.883419
Ccajan_11_c0_g1_i1	18.1394	7384.53	0.00245641	-8.66923	0.000497712	0.12664
Ccajan_38103_c0_g5_i4	0.05	20.444	0.0024457	-8.67554	0.00823255	0.833354
Ccajan_46961_c0_g1_i1	2.73813	1126.27	0.00243114	-8.68415	0.00074145	0.162932
Ccajan_47041_c0_g1_i1	14.1212	5817.26	0.00242747	-8.68633	5.86493e-06	0.00430501
Ccajan_45720_c0_g1_i1	2.97368	1244	0.00239041	-8.70852	0.000597598	0.142477
Ccajan_33473_c0_g1_i3	0.05	20.9213	0.00238991	-8.70883	0.00574508	0.668427
Ccajan_12821_c0_g1_i1	3.23055	1367.37	0.00236261	-8.72541	2.07267e-05	0.0119093
Ccajan_37181_c1_g2_i8	0.05	21.4346	0.00233268	-8.7438	0.00502954	0.613696
Ccajan_88465_c0_g1_i1	9.83446	4233.21	0.00232317	-8.74969	4.77805e-05	0.0234223
Ccajan_37736_c1_g1_i2	24.9	10778.6	0.00231014	-8.7578	0.000665411	0.151691
Ccajan_36162_c0_g1_i4	0.05	21.9118	0.00228187	-8.77557	0.00469402	0.588112
Ccajan_38388_c1_g6_i1	0.05	22.2271	0.00224951	-8.79617	0.00344015	0.472848
Ccajan_36528_c0_g1_i2	66.5123	29793.7	0.00223243	-8.80717	0.000208602	0.0704719
Ccajan_11555_c0_g1_i1	6.63482	2978.56	0.00222753	-8.81034	3.1975e-06	0.00263698
Ccajan_41050_c0_g1_i1	13.1364	6083.73	0.00215927	-8.85524	0.00122765	0.23513
Ccajan_83966_c0_g1_i1	1.05624	490.47	0.00215353	-8.85908	0.00398354	0.52391
Ccajan_36841_c0_g1_i11	0.05	23.3709	0.00213941	-8.86857	0.00280698	0.413238
Ccajan_79892_c0_g1_i1	2.67631	1253.82	0.00213452	-8.87187	0.0107402	0.965048
Ccajan_37464_c0_g1_i2	0.05	23.4792	0.00212954	-8.87524	0.0392232	1
Ccajan_38508_c3_g1_i2	0.05	23.569	0.00212143	-8.88075	0.0025573	0.387188
Ccajan_14608_c0_g2_i1	0.05	23.6861	0.00211094	-8.8879	0.00270775	0.403855
Ccajan_69688_c0_g1_i1	13.4434	6402.21	0.0020998	-8.89553	0.000563625	0.136949
Ccajan_92717_c0_g1_i1	0.461507	221.229	0.00208611	-8.90497	0.00131192	0.244872
Ccajan_9308_c0_g2_i1	0.05	23.9926	0.00208398	-8.90644	0.0281742	1
Ccajan_73709_c0_g1_i1	0.758875	367.274	0.00206624	-8.91878	0.00275887	0.409302
Ccajan_36256_c0_g3_i1	0.05	24.3166	0.00205621	-8.9258	0.00252234	0.383545
Ccajan_34209_c0_g1_i5	0.05	24.6679	0.00202692	-8.94649	0.00302949	0.437732
Ccajan_42568_c0_g5_i1	0.05	24.704	0.00202396	-8.9486	0.00707235	0.761548
Ccajan_45813_c0_g1_i1	13.2291	6564.73	0.00201518	-8.95487	0.000135246	0.0511087
Ccajan_18168_c0_g2_i1	0.05	25.0193	0.00199846	-8.9669	0.0130816	1
Ccajan_33602_c0_g1_i2	0.05	25.0641	0.00199488	-8.96948	0.00249989	0.380959
Ccajan_27747_c0_g3_i1	19.7616	10160.1	0.00194502	-9.006	0.000369005	0.103884
Ccajan_25638_c0_g2_i1	0.05	25.965	0.00192567	-9.02042	0.0450231	1
Ccajan_37783_c0_g2_i10	0.05	26.2167	0.00190718	-9.03434	0.0198969	1
Ccajan_37755_c1_g2_i5	0.05	26.289	0.00190194	-9.03831	0.0017599	0.296411
Ccajan_38306_c1_g7_i2	0.05	26.4061	0.0018935	-9.04473	0.00186939	0.311266
Ccajan_33408_c0_g1_i2	0.05	26.9643	0.0018543	-9.07491	0.00115058	0.225293
Ccajan_36666_c0_g3_i1	0.05	27.0726	0.00184688	-9.08069	0.00218913	0.348766
Ccajan_378_c0_g2_i1	0.05	27.5138	0.00181727	-9.10401	0.00124559	0.236947
Ccajan_37979_c2_g3_i3	0.05	27.7929	0.00179902	-9.11857	0.000981007	0.202557
Ccajan_81771_c0_g1_i1	10.9216	6162.41	0.00177229	-9.14017	0.000622327	0.145613
Ccajan_37653_c0_g4_i5	0.05	28.3785	0.0017619	-9.14865	0.00131447	0.244872
Ccajan_52799_c0_g1_i1	1.35361	772.778	0.00175162	-9.1571	0.000185783	0.0641543
Ccajan_37394_c0_g1_i3	0.05	28.8108	0.00173546	-9.17047	0.00135536	0.250355
Ccajan_38079_c2_g8_i8	0.05	28.9006	0.00173007	-9.17495	0.00695999	0.755043
Ccajan_33305_c0_g1_i2	0.05	28.9728	0.00172576	-9.17856	0.00099501	0.204245
Ccajan_28209_c0_g2_i2	0.05	29.0899	0.00171881	-9.18438	0.00105628	0.213384
Ccajan_36746_c0_g2_i12	0.05	29.207	0.00171192	-9.19017	0.0011227	0.220927
Ccajan_26734_c1_g2_i1	1.48684	882.24	0.0016853	-9.21278	0.00045845	0.121002
Ccajan_33017_c0_g1_i8	0.05	29.7565	0.00168031	-9.21706	0.00123466	0.235508
Ccajan_14956_c0_g1_i1	6.20422	3739.95	0.0016589	-9.23555	0.000174234	0.0618184
Ccajan_55975_c0_g1_i1	8.41903	5139.09	0.00163823	-9.25365	4.25888e-05	0.0211734
Ccajan_9714_c0_g2_i1	0.05	30.6661	0.00163047	-9.2605	0.000901981	0.189024
Ccajan_5346_c0_g1_i1	1.48684	925.496	0.00160653	-9.28184	2.35177e-11	7.32701e-08
Ccajan_37734_c0_g2_i6	0.05	31.2692	0.00159902	-9.2886	0.00459891	0.582716
Ccajan_38305_c6_g1_i6	0.05	31.3053	0.00159717	-9.29026	0.000480496	0.124061
Ccajan_37392_c0_g2_i4	0.05	32.3593	0.00154515	-9.33804	0.00928173	0.890075
Ccajan_37736_c0_g1_i1	4.55325	2983.26	0.00152626	-9.35578	0.000211444	0.0711583
Ccajan_38535_c0_g1_i1	11.6187	7637.58	0.00152125	-9.36053	0.000342674	0.0990568
Ccajan_56847_c0_g1_i1	1.97926	1302.94	0.00151907	-9.36259	0.00062317	0.145613
Ccajan_35511_c1_g1_i7	0.05	33.1518	0.00150821	-9.37294	0.000569053	0.13744
Ccajan_34099_c0_g3_i1	0.05	33.6651	0.00148522	-9.39511	0.00050384	0.127967
Ccajan_12895_c0_g1_i1	5.53808	3824.64	0.001448	-9.43172	5.87128e-09	1.09753e-05
Ccajan_37882_c0_g2_i3	0.05	34.8089	0.00143641	-9.44331	0.000420874	0.113473
Ccajan_24411_c0_g1_i1	0.05	35.3759	0.00141339	-9.46662	0.00777939	0.801958
Ccajan_36413_c0_g2_i5	0.05	35.7995	0.00139667	-9.4838	0.000268579	0.0844271
Ccajan_55266_c0_g1_i1	4.85061	3484.02	0.00139225	-9.48837	0.000360086	0.102194
Ccajan_36075_c0_g1_i4	0.05	35.9166	0.00139211	-9.48851	0.000284942	0.0879925
Ccajan_35500_c0_g2_i11	0.05	36.1957	0.00138138	-9.49968	0.000225301	0.0741479
Ccajan_20126_c0_g1_i1	3.497	2534.89	0.00137955	-9.50159	8.479e-06	0.00574274
Ccajan_20749_c0_g1_i2	0.05	36.4026	0.00137353	-9.5079	0.00859064	0.858177
Ccajan_34699_c0_g1_i1	2.40985	1768.85	0.00136239	-9.51965	7.46005e-05	0.0338476
Ccajan_37269_c0_g1_i5	0.05	37.9251	0.00131839	-9.56701	0.00125693	0.238458
Ccajan_81467_c0_g1_i1	5.31212	4185.35	0.00126922	-9.62184	0.000314515	0.0930269
Ccajan_59044_c0_g1_i1	26.4061	21015.6	0.0012565	-9.63637	0.000531009	0.133042
Ccajan_36420_c0_g3_i4	0.05	40.447	0.00123619	-9.65989	0.0302976	1
Ccajan_27059_c0_g3_i1	0.05	40.5729	0.00123235	-9.66437	0.000122853	0.0483816
Ccajan_76658_c0_g1_i1	7.06542	5790.79	0.00122011	-9.67877	8.4791e-07	0.000849115
Ccajan_29098_c0_g2_i1	0.05	41.7977	0.00119624	-9.70728	8.98031e-05	0.0383851
Ccajan_27311_c0_g1_i1	0.05	43.1845	0.00115782	-9.75437	4.99691e-05	0.0244098
Ccajan_19046_c0_g3_i1	0.05	43.3289	0.00115396	-9.75919	0.0133943	1
Ccajan_37580_c0_g1_i3	0.05	43.8959	0.00113906	-9.77794	4.12581e-05	0.0206584
Ccajan_35703_c0_g2_i2	0.05	43.8959	0.00113906	-9.77794	4.12581e-05	0.0206584
Ccajan_77787_c0_g1_i1	5.74272	5120.71	0.00112147	-9.8004	0.0014053	0.256873
Ccajan_31614_c0_g3_i2	0.05	44.7967	0.00111615	-9.80725	5.29758e-05	0.0256109
Ccajan_37927_c0_g1_i4	0.05	45.0485	0.00110992	-9.81533	0.00388103	0.514774
Ccajan_84340_c0_g1_i1	2.73813	2501.28	0.00109469	-9.83526	4.46011e-08	7.10571e-05
Ccajan_45558_c0_g1_i1	11.5163	10899.3	0.00105661	-9.88634	8.5979e-07	0.000854906
Ccajan_36247_c0_g2_i5	0.05	47.3722	0.00105547	-9.8879	1.84452e-05	0.010775
Ccajan_87322_c0_g1_i1	0.758875	724.028	0.00104813	-9.89797	0.00032647	0.094952
Ccajan_7470_c0_g1_i1	12.7985	12244.2	0.00104527	-9.90191	3.98445e-06	0.00310342
Ccajan_34619_c0_g1_i1	0.05	48.8674	0.00102318	-9.93273	1.84257e-05	0.010775
Ccajan_14812_c1_g2_i1	0.05	48.9484	0.00102148	-9.93512	1.6144e-05	0.00963136
Ccajan_1117_c0_g3_i1	0.461507	456.552	0.00101085	-9.95021	0.000191526	0.065813
Ccajan_35412_c0_g2_i2	0.05	50.1557	0.000996897	-9.97027	0.0124956	1
Ccajan_93320_c0_g1_i1	0.05	50.4709	0.00099067	-9.97931	0.0159322	1
Ccajan_35306_c0_g2_i1	0.05	50.8485	0.000983313	-9.99006	3.80142e-05	0.0193196
Ccajan_36859_c0_g1_i5	0.05	51.6957	0.000967199	-10.0139	0.00642404	0.715933
Ccajan_33434_c0_g1_i3	0.05	51.8216	0.000964849	-10.0174	1.55001e-05	0.00936661
Ccajan_26927_c1_g3_i1	0.05	52.8931	0.000945302	-10.0469	9.14441e-06	0.00607601
Ccajan_2250_c0_g1_i1	0.05	54.3434	0.000920075	-10.086	0.00014682	0.053885
Ccajan_43186_c0_g1_i1	10.1627	11207.5	0.000906777	-10.107	2.62021e-18	2.62393e-14
Ccajan_18996_c0_g1_i4	0.05	56.8379	0.000879695	-10.1507	5.27303e-06	0.00397459
Ccajan_50644_c0_g1_i1	0.758875	866.243	0.000876053	-10.1567	5.15083e-05	0.0250743
Ccajan_1117_c0_g2_i1	0.461507	549.623	0.00083968	-10.2179	0.00165393	0.285215
Ccajan_58492_c0_g1_i1	3.98942	4774.37	0.000835591	-10.2249	7.60631e-06	0.00525319
Ccajan_34057_c0_g1_i2	0.05	60.404	0.00082776	-10.2385	0.000222564	0.0737664
Ccajan_58851_c0_g1_i1	2.44076	2951.01	0.000827095	-10.2397	1.20709e-07	0.000158161
Ccajan_33449_c0_g1_i1	0.05	60.8188	0.000822114	-10.2484	3.71156e-06	0.00297347
Ccajan_34572_c0_g2_i6	0.05	61.1067	0.000818241	-10.2552	1.87359e-06	0.0016625
Ccajan_37177_c0_g7_i1	0.05	61.4044	0.000814274	-10.2622	0.00283902	0.416348
Ccajan_36858_c0_g2_i4	0.05	63.9076	0.000782379	-10.3198	1.28702e-06	0.0011871
Ccajan_36559_c0_g1_i9	0.05	66.9877	0.000746406	-10.3878	7.36318e-07	0.000751423
Ccajan_38271_c0_g1_i6	0.05	70.383	0.000710399	-10.4591	4.17994e-07	0.000461436
Ccajan_36928_c0_g5_i2	0.05	74.0848	0.000674903	-10.533	3.68592e-07	0.000416744
Ccajan_31680_c0_g1_i1	0.05	74.7327	0.000669051	-10.5456	8.60608e-06	0.00580079
Ccajan_28483_c0_g1_i2	0.05	79.2543	0.00063088	-10.6303	1.81386e-07	0.000227054
Ccajan_35591_c1_g3_i6	0.05	81.6317	0.000612507	-10.673	8.2068e-08	0.000113919
Ccajan_71315_c0_g1_i1	9.20881	15219.3	0.000605076	-10.6906	1.70751e-08	3.10897e-05
Ccajan_36113_c2_g1_i1	0.05	82.793	0.000603916	-10.6934	0.00194868	0.321806
Ccajan_35865_c0_g2_i4	0.05	86.2792	0.000579514	-10.7529	7.00194e-08	0.000101203
Ccajan_70416_c0_g1_i1	1.35361	2377.96	0.00056923	-10.7787	6.75142e-08	9.85982e-05
Ccajan_38289_c4_g2_i8	0.05	88.6653	0.000563919	-10.7922	2.16821e-08	3.66241e-05
Ccajan_88267_c0_g2_i1	0.05	95.3213	0.000524542	-10.8967	1.76723e-08	3.17646e-05
Ccajan_20451_c0_g1_i1	0.05	103.238	0.000484317	-11.0118	0.000243473	0.0779432
Ccajan_37367_c2_g3_i3	0.05	105.85	0.000472368	-11.0478	1.06554e-07	0.000140931
Ccajan_54223_c0_g1_i1	3.73255	7985.85	0.000467396	-11.0631	2.50465e-12	9.21506e-09
Ccajan_37641_c0_g1_i6	0.05	107.776	0.000463924	-11.0738	3.06306e-06	0.00254105
Ccajan_15823_c0_g1_i1	17.3614	38158.7	0.000454978	-11.1019	1.32571e-14	7.7443e-11
Ccajan_24040_c0_g1_i1	0.05	110.236	0.000453574	-11.1064	3.51763e-09	6.94604e-06
Ccajan_28644_c0_g1_i2	0.05	110.325	0.000453205	-11.1075	2.16633e-09	4.82091e-06
Ccajan_37280_c0_g1_i1	0.05	137.749	0.000362978	-11.4278	1.47789e-10	3.90941e-07
Ccajan_38251_c0_g1_i2	0.05	151.449	0.000330145	-11.5646	0.0103719	0.944855
Ccajan_96133_c0_g1_i1	4.22497	13152.3	0.000321234	-11.6041	1.40921e-14	7.90277e-11
Ccajan_68963_c0_g2_i1	0.05	160.724	0.000311092	-11.6504	1.4427e-11	4.70383e-08
Ccajan_93506_c0_g1_i1	0.05	162.012	0.000308619	-11.6619	2.60315e-09	5.44388e-06
Ccajan_32867_c0_g4_i1	0.05	165.966	0.000301267	-11.6967	1.18981e-11	3.97168e-08
Ccajan_35552_c1_g1_i2	0.05	170.379	0.000293463	-11.7345	3.0498e-09	6.17523e-06
Ccajan_31044_c2_g2_i2	0.05	175.909	0.000284238	-11.7806	5.65404e-12	1.98173e-08
Ccajan_56023_c0_g2_i1	0.05	208.931	0.000239313	-12.0288	0.0476204	1
Ccajan_29365_c0_g2_i1	0.05	222.344	0.000224877	-12.1186	8.78849e-14	3.85043e-10
Ccajan_19433_c0_g1_i1	0.05	240.041	0.000208298	-12.2291	1.81959e-14	9.4483e-11
Ccajan_87866_c0_g2_i1	0.05	242.356	0.000206308	-12.2429	2.303e-14	1.15314e-10
Ccajan_30805_c0_g1_i2	0.05	247.946	0.000201657	-12.2758	0.0439196	1
Ccajan_86045_c0_g4_i1	0.05	251.539	0.000198776	-12.2966	0.0436217	1
Ccajan_64042_c0_g1_i1	0.05	256.794	0.000194709	-12.3264	3.23397e-05	0.0170451
Ccajan_12415_c0_g2_i1	0.05	257.948	0.000193838	-12.3329	0.0108165	0.966517
Ccajan_26309_c0_g1_i1	0.05	264.886	0.00018876	-12.3712	0.0425678	1
Ccajan_69974_c0_g2_i1	0.05	275.666	0.000181379	-12.4287	0.0417719	1
Ccajan_76097_c0_g2_i1	0.05	286.324	0.000174627	-12.4834	1.76707e-15	1.17972e-11
Ccajan_38382_c3_g2_i8	0.05	301.4	0.000165892	-12.5575	8.09101e-16	5.97027e-12
Ccajan_22431_c0_g2_i2	0.05	312.652	0.000159922	-12.6103	0.0482418	1
Ccajan_45708_c0_g2_i1	0.05	313.162	0.000159662	-12.6127	4.41149e-16	3.63816e-12
Ccajan_51348_c0_g2_i1	0.05	313.837	0.000159319	-12.6158	5.93404e-14	2.6837e-10
Ccajan_36123_c0_g1_i5	0.05	398.545	0.000125456	-12.9605	0.0489662	1
Ccajan_32007_c0_g1_i1	0.05	410.16	0.000121904	-13.002	1.245e-06	0.00115922
Ccajan_37569_c0_g1_i5	0.05	416.168	0.000120144	-13.023	0.000571529	0.13744
Ccajan_35039_c3_g2_i1	0.05	441.631	0.000113217	-13.1086	0.0466371	1
Ccajan_15679_c0_g2_i1	0.05	542.282	9.2203e-05	-13.4048	3.87222e-06	0.00303286
Ccajan_38146_c2_g2_i1	0.05	558.519	8.95224e-05	-13.4474	0.0298838	1
Ccajan_28848_c1_g1_i1	0.05	781.879	6.39485e-05	-13.9327	1.98429e-22	5.58392e-18
Ccajan_65830_c0_g1_i1	0.05	873.526	5.72393e-05	-14.0926	3.7223e-23	1.73954e-18
Ccajan_20984_c0_g2_i1	0.05	1428.24	3.50081e-05	-14.802	2.52356e-06	0.00214425
