# Supplementary material for: Transcriptome profiling of differentially expressed genes in cytoplasmic male-sterile line and its fertility restorer line in pigeon pea (Cajanus cajan L.)
Source: BMC Plant Biol. 2020 Feb 13;20:74. doi: 10.1186/s12870-020-2284-y (PMC7020380; doi:10.1186/s12870-020-2284-y)
Supplement: Supplementary file 2 — Additional File 2: Table S1. Sequences with significant BLASTX hits against nr protein database. Table S2. Sequences with significant BLASTX hits against Virdiplantae database. Table S3. Gene Ontology classification of the assembled unigenes. Table S4. KEGG classification of Cajanus cajan unigenes. Table S5. Transcription factors identified in transcriptome of Cajanus cajan. Table S6. List of differentially expressed genes between sterile AKCMS11 and fertile AKPR303 in pigeon pea. Table S7. List of significantly enriched GO terms in down-regulated DEGs. Table S8. List of significantly enriched GO terms in up-regulated DEGs. Table S9. Summary of KEGG annotations for down and up-regulated DEGs. Table S10. TAIR database BLASTX results of pigeon pea, 951 DEGs in MapMan pathway analysis. Table S11. OrthoDB homologs search of 3167 pigeon pea DEGs against TAIR database. Table S12. List of qRT-PCR primers used in this study. [file 12870_2020_2284_MOESM2_ESM.zip › Additional file 2 Table S7.xlsx]

## Sheet: Sheet1
Additional file 2: Table S7. List of significantly enriched GO term in down-regulated DEGs
Biological process
GO terms	GO categories	No. of unigenes	P-value	FRD value
GO:0009987	cellular process	336	1.3e-14	2.6e-11
GO:0008152	metabolic process	310	5.1e-14	5.1e-11
GO:0044238	primary metabolic process	255	9.7e-10	2.7e-07
GO:0044237	cellular metabolic process	254	7.3e-11	3.6e-08
GO:0043170	macromolecule metabolic process	191	1.3e-05	0.00083
GO:0044260	cellular macromolecule metabolic process	176	1.2e-05	0.00079
GO:0009058	biosynthetic process	145	1.4e-05	0.0009
GO:0044249	cellular biosynthetic process	140	1.8e-05	0.001
GO:0065007	biological regulation	120	5.8e-05	0.0021
GO:0006807	nitrogen compound metabolic process	115	1.2e-05	0.00079
GO:0019538	protein metabolic process	112	0.00027	0.0073
GO:0050896	response to stimulus	109	0.0013	0.024
GO:0050789	regulation of biological process	100	0.0017	0.031
GO:0044267	cellular protein metabolic process	99	0.00038	0.0094
GO:0006139	nucleobase, nucleoside, nucleotide and nucleic acid metabolic process	93	0.00027	0.0072
GO:0050794	regulation of cellular process	91	0.0029	0.048
GO:0032502	developmental process	85	1e-07	2.3e-05
GO:0032501	multicellular organismal process	76	9.4e-07	0.00014
GO:0007275	multicellular organismal development	73	1.8e-06	0.00022
GO:0051179	localization	68	8.1e-06	0.0006
GO:0006810	transport	67	4.3e-06	0.00035
GO:0051234	establishment of localization	67	4.7e-06	0.00037
GO:0048856	anatomical structure development	64	3.7e-06	0.00032
GO:0043412	macromolecule modification	62	2.7e-06	0.00028
GO:0006464	protein modification process	58	1.9e-06	0.00022
GO:0022414	reproductive process	49	2e-06	0.00022
GO:0000003	reproduction	49	3.5e-06	0.00032
GO:0009791	post-embryonic development	48	1.5e-12	9.8e-10
GO:0009628	response to abiotic stimulus	48	0.00098	0.019
GO:0016310	phosphorylation	46	3.2e-06	0.0003
GO:0006796	phosphate metabolic process	46	2.7e-05	0.0014
GO:0006793	phosphorus metabolic process	46	2.7e-05	0.0014
GO:0016043	cellular component organization	45	5.5e-05	0.0021
GO:0043687	post-translational protein modification	45	0.00019	0.0054
GO:0003006	reproductive developmental process	44	1.4e-06	0.00019
GO:0048608	reproductive structure development	41	1.6e-05	0.00093
GO:0006468	protein amino acid phosphorylation	37	0.00016	0.0046
GO:0065008	regulation of biological quality	30	6.3e-05	0.0022
GO:0006629	lipid metabolic process	30	0.0025	0.041
GO:0034641	cellular nitrogen compound metabolic process	29	1.2e-06	0.00017
GO:0009653	anatomical structure morphogenesis	29	7.1e-05	0.0024
GO:0048316	seed development	28	7.7e-06	0.00059
GO:0010154	fruit development	28	1.8e-05	0.001
GO:0006996	organelle organization	27	0.00039	0.0096
GO:0009790	embryonic development	25	0.00015	0.0045
GO:0046483	heterocycle metabolic process	24	4.1e-05	0.0018
GO:0009793	embryonic development ending in seed dormancy	24	4.8e-05	0.002
GO:0048869	cellular developmental process	24	0.00024	0.0065
GO:0006811	ion transport	20	0.00064	0.015
GO:0040007	growth	19	0.00011	0.0034
GO:0006970	response to osmotic stress	19	0.00093	0.019
GO:0044106	cellular amine metabolic process	19	0.002	0.036
GO:0010035	response to inorganic substance	18	2.9e-05	0.0014
GO:0009651	response to salt stress	17	0.0017	0.032
GO:0048229	gametophyte development	16	4e-05	0.0018
GO:0055086	nucleobase, nucleoside and nucleotide metabolic process	15	7.7e-05	0.0025
GO:0010038	response to metal ion	15	0.00017	0.0048
GO:0048589	developmental growth	15	0.0002	0.0055
GO:0000902	cell morphogenesis	15	0.00039	0.0096
GO:0016049	cell growth	15	0.00049	0.012
GO:0008361	regulation of cell size	15	0.00068	0.015
GO:0032535	regulation of cellular component size	15	0.00076	0.016
GO:0090066	regulation of anatomical structure size	15	0.00076	0.016
GO:0032989	cellular component morphogenesis	15	0.0011	0.022
GO:0006753	nucleoside phosphate metabolic process	14	3.4e-05	0.0016
GO:0009117	nucleotide metabolic process	14	3.4e-05	0.0016
GO:0009165	nucleotide biosynthetic process	13	2.9e-06	0.00029
GO:0046686	response to cadmium ion	13	0.00012	0.0036
GO:0042592	homeostatic process	13	0.00067	0.015
GO:0060560	developmental growth involved in morphogenesis	12	0.0006	0.014
GO:0009826	unidimensional cell growth	12	0.0006	0.014
GO:0007166	cell surface receptor linked signaling pathway	11	0.0011	0.021
GO:0018193	peptidyl-amino acid modification	10	1.4e-08	3.5e-06
GO:0006164	purine nucleotide biosynthetic process	10	2.9e-05	0.0014
GO:0006163	purine nucleotide metabolic process	10	3.4e-05	0.0016
GO:0009259	ribonucleotide metabolic process	10	4.8e-05	0.002
GO:0007167	enzyme linked receptor protein signaling pathway	10	0.00081	0.017
GO:0007169	transmembrane receptor protein tyrosine kinase signaling pathway	10	0.00081	0.017
GO:0009555	pollen development	10	0.0012	0.023
GO:0009142	nucleoside triphosphate biosynthetic process	9	1.2e-05	0.00079
GO:0009141	nucleoside triphosphate metabolic process	9	1.5e-05	0.0009
GO:0009152	purine ribonucleotide biosynthetic process	9	5e-05	0.002
GO:0009150	purine ribonucleotide metabolic process	9	6.6e-05	0.0023
GO:0009260	ribonucleotide biosynthetic process	9	0.00014	0.0043
GO:0015672	monovalent inorganic cation transport	9	0.0008	0.017
GO:0018130	heterocycle biosynthetic process	9	0.0012	0.024
GO:0031365	N-terminal protein amino acid modification	8	2.4e-10	9.6e-08
GO:0043543	protein amino acid acylation	8	8e-10	2.6e-07
GO:0042157	lipoprotein metabolic process	8	7.8e-07	0.00013
GO:0042158	lipoprotein biosynthetic process	8	7.8e-07	0.00013
GO:0006497	protein amino acid lipidation	8	7.8e-07	0.00013
GO:0006754	ATP biosynthetic process	8	4.5e-05	0.002
GO:0046034	ATP metabolic process	8	5.1e-05	0.002
GO:0009206	purine ribonucleoside triphosphate biosynthetic process	8	5.7e-05	0.0021
GO:0009201	ribonucleoside triphosphate biosynthetic process	8	5.7e-05	0.0021
GO:0009199	ribonucleoside triphosphate metabolic process	8	6.3e-05	0.0022
GO:0009205	purine ribonucleoside triphosphate metabolic process	8	6.3e-05	0.0022
GO:0009145	purine nucleoside triphosphate biosynthetic process	8	7e-05	0.0023
GO:0009144	purine nucleoside triphosphate metabolic process	8	7.7e-05	0.0025
GO:0006310	DNA recombination	7	0.00024	0.0065
GO:0006119	oxidative phosphorylation	7	0.00075	0.016
GO:0033014	tetrapyrrole biosynthetic process	7	0.00094	0.019
GO:0006418	tRNA aminoacylation for protein translation	7	0.0022	0.037
GO:0043038	amino acid activation	7	0.0022	0.037
GO:0043039	tRNA aminoacylation	7	0.0022	0.037
GO:0045333	cellular respiration	7	0.0023	0.039
GO:0015980	energy derivation by oxidation of organic compounds	7	0.0023	0.039
GO:0009886	post-embryonic morphogenesis	6	0.00014	0.0043
GO:0007264	small GTPase mediated signal transduction	6	0.00054	0.013
GO:0034220	ion transmembrane transport	6	0.0018	0.032
GO:0015992	proton transport	6	0.0018	0.032
GO:0006818	hydrogen transport	6	0.0018	0.032
GO:0006779	porphyrin biosynthetic process	6	0.0028	0.046
GO:0010197	polar nucleus fusion	5	0.00032	0.0085
GO:0009559	embryo sac central cell differentiation	5	0.00038	0.0094
GO:0000741	karyogamy	5	0.00038	0.0094
GO:0048284	organelle fusion	5	0.00038	0.0094
GO:0046777	protein amino acid autophosphorylation	5	0.00066	0.015
GO:0006997	nucleus organization	5	0.00096	0.019
GO:0015985	energy coupled proton transport, down electrochemical gradient	5	0.002	0.036
GO:0015986	ATP synthesis coupled proton transport	5	0.002	0.036
Molecular function
GO:0003824	catalytic activity	320	3.5e-23	2.5e-20
GO:0005488	binding	303	2.3e-09	1.4e-07
GO:0016740	transferase activity	127	4e-12	9.5e-10
GO:0000166	nucleotide binding	94	7e-11	7.2e-09
GO:0005515	protein binding	90	6.6e-05	0.0013
GO:0017076	purine nucleotide binding	83	6.4e-13	2.3e-10
GO:0032555	purine ribonucleotide binding	73	5.2e-10	3.7e-08
GO:0032553	ribonucleotide binding	73	5.2e-10	3.7e-08
GO:0001882	nucleoside binding	72	1.3e-11	2.4e-09
GO:0001883	purine nucleoside binding	71	3.4e-11	4e-09
GO:0030554	adenyl nucleotide binding	71	3.4e-11	4e-09
GO:0016491	oxidoreductase activity	69	2e-10	1.8e-08
GO:0016772	transferase activity, transferring phosphorus-containing groups	69	2.4e-06	7.1e-05
GO:0043167	ion binding	68	9.5e-05	0.0017
GO:0043169	cation binding	68	9.5e-05	0.0017
GO:0046872	metal ion binding	66	8.1e-05	0.0016
GO:0016301	kinase activity	62	3e-06	8.5e-05
GO:0032559	adenyl ribonucleotide binding	61	2.5e-08	1.1e-06
GO:0005524	ATP binding	60	4.9e-08	2e-06
GO:0005215	transporter activity	53	5.8e-05	0.0013
GO:0046914	transition metal ion binding	53	0.0005	0.0076
GO:0016773	phosphotransferase activity, alcohol group as acceptor	52	1.5e-07	5.8e-06
GO:0016462	pyrophosphatase activity	46	2.6e-09	1.5e-07
GO:0016818	hydrolase activity, acting on acid anhydrides, in phosphorus-containing anhydrides	46	3.1e-09	1.6e-07
GO:0016817	hydrolase activity, acting on acid anhydrides	46	3.4e-09	1.6e-07
GO:0017111	nucleoside-triphosphatase activity	45	1.8e-09	1.2e-07
GO:0004672	protein kinase activity	44	7.3e-07	2.6e-05
GO:0022857	transmembrane transporter activity	43	8.2e-05	0.0016
GO:0022892	substrate-specific transporter activity	42	4.3e-05	0.00099
GO:0022891	substrate-specific transmembrane transporter activity	36	0.00015	0.0024
GO:0015075	ion transmembrane transporter activity	30	4.8e-05	0.0011
GO:0004674	protein serine/threonine kinase activity	30	9.4e-05	0.0017
GO:0022804	active transmembrane transporter activity	29	0.00014	0.0023
GO:0016887	ATPase activity	28	1.4e-06	4.8e-05
GO:0009055	electron carrier activity	22	4e-07	1.5e-05
GO:0042623	ATPase activity, coupled	21	2.6e-05	0.00062
GO:0008324	cation transmembrane transporter activity	21	0.0019	0.026
GO:0048037	cofactor binding	17	2.1e-05	0.00053
GO:0016747	transferase activity, transferring acyl groups other than amino-acyl groups	16	0.00042	0.0066
GO:0016746	transferase activity, transferring acyl groups	16	0.0013	0.019
GO:0016758	transferase activity, transferring hexosyl groups	16	0.0021	0.027
GO:0005506	iron ion binding	15	2.4e-06	7.1e-05
GO:0050662	coenzyme binding	14	6.2e-05	0.0013
GO:0046906	tetrapyrrole binding	13	8.6e-06	0.00024
GO:0042626	ATPase activity, coupled to transmembrane movement of substances	13	0.00014	0.0023
GO:0043492	ATPase activity, coupled to movement of substances	13	0.00014	0.0023
GO:0016820	hydrolase activity, acting on acid anhydrides, catalyzing transmembrane movement of substances	13	0.00015	0.0024
GO:0008415	acyltransferase activity	13	0.0012	0.018
GO:0015399	primary active transmembrane transporter activity	13	0.0019	0.026
GO:0015405	P-P-bond-hydrolysis-driven transmembrane transporter activity	13	0.0018	0.026
GO:0020037	heme binding	12	1.7e-06	5.5e-05
GO:0004497	monooxygenase activity	12	2.1e-05	0.00053
GO:0008194	UDP-glycosyltransferase activity	12	0.0022	0.029
GO:0016614	oxidoreductase activity, acting on CH-OH group of donors	11	0.0021	0.027
GO:0050660	FAD binding	10	1e-05	0.00027
GO:0015077	monovalent inorganic cation transmembrane transporter activity	10	0.0017	0.025
GO:0015078	hydrogen ion transmembrane transporter activity	9	0.0027	0.034
GO:0042625	ATPase activity, coupled to transmembrane movement of ions	6	0.0034	0.041
GO:0015035	protein disulfide oxidoreductase activity	5	0.0032	0.04
Cell component
GO:0044464	cell part	479	2.5e-36	5.2e-34
GO:0005623	cell	479	2.5e-36	5.2e-34
GO:0005622	intracellular	327	3.1e-25	1.8e-23
GO:0044424	intracellular part	318	4e-25	2.1e-23
GO:0043229	intracellular organelle	291	2.5e-25	1.8e-23
GO:0043226	organelle	291	2.8e-25	1.8e-23
GO:0043231	intracellular membrane-bounded organelle	281	1.9e-26	2.3e-24
GO:0043227	membrane-bounded organelle	281	2.2e-26	2.3e-24
GO:0005737	cytoplasm	253	1.5e-23	6.8e-22
GO:0044444	cytoplasmic part	232	5.6e-21	2.1e-19
GO:0016020	membrane	175	8.6e-22	3.6e-20
GO:0009536	plastid	115	2.2e-11	6.5e-10
GO:0009507	chloroplast	112	1.9e-12	6e-11
GO:0044422	organelle part	95	1.3e-08	3.4e-07
GO:0044446	intracellular organelle part	95	1.3e-08	3.4e-07
GO:0005634	nucleus	95	3.7e-08	9.2e-07
GO:0005886	plasma membrane	85	1.4e-17	5e-16
GO:0044425	membrane part	55	1.6e-06	3.1e-05
GO:0005739	mitochondrion	49	2.2e-05	0.00034
GO:0044435	plastid part	41	9.9e-07	2.1e-05
GO:0044434	chloroplast part	40	6.3e-08	1.4e-06
GO:0043232	intracellular non-membrane-bounded organelle	39	0.00024	0.0031
GO:0043228	non-membrane-bounded organelle	39	0.00024	0.0031
GO:0031224	intrinsic to membrane	36	1.5e-05	0.00025
GO:0031090	organelle membrane	34	0.00016	0.0023
GO:0005829	cytosol	31	0.0042	0.043
GO:0031975	envelope	29	2.2e-05	0.00034
GO:0031967	organelle envelope	29	2.2e-05	0.00034
GO:0005773	vacuole	27	6.2e-08	1.4e-06
GO:0016021	integral to membrane	25	1.2e-06	2.4e-05
GO:0044428	nuclear part	24	0.00044	0.0055
GO:0009570	chloroplast stroma	19	1.9e-06	3.4e-05
GO:0009532	plastid stroma	19	5.5e-05	0.00082
GO:0031981	nuclear lumen	17	0.0021	0.024
GO:0009526	plastid envelope	16	0.0016	0.018
GO:0009941	chloroplast envelope	15	0.00049	0.006
GO:0005794	Golgi apparatus	15	0.0013	0.015
GO:0005730	nucleolus	14	0.00015	0.0022
GO:0009535	chloroplast thylakoid membrane	12	0.0034	0.036
GO:0055035	plastid thylakoid membrane	12	0.0034	0.036
GO:0000325	plant-type vacuole	6	0.0047	0.047
