# Supplementary material for: Transcriptome profiling of differentially expressed genes in cytoplasmic male-sterile line and its fertility restorer line in pigeon pea (Cajanus cajan L.)
Source: BMC Plant Biol. 2020 Feb 13;20:74. doi: 10.1186/s12870-020-2284-y (PMC7020380; doi:10.1186/s12870-020-2284-y)
Supplement: Supplementary file 2 — Additional File 2: Table S1. Sequences with significant BLASTX hits against nr protein database. Table S2. Sequences with significant BLASTX hits against Virdiplantae database. Table S3. Gene Ontology classification of the assembled unigenes. Table S4. KEGG classification of Cajanus cajan unigenes. Table S5. Transcription factors identified in transcriptome of Cajanus cajan. Table S6. List of differentially expressed genes between sterile AKCMS11 and fertile AKPR303 in pigeon pea. Table S7. List of significantly enriched GO terms in down-regulated DEGs. Table S8. List of significantly enriched GO terms in up-regulated DEGs. Table S9. Summary of KEGG annotations for down and up-regulated DEGs. Table S10. TAIR database BLASTX results of pigeon pea, 951 DEGs in MapMan pathway analysis. Table S11. OrthoDB homologs search of 3167 pigeon pea DEGs against TAIR database. Table S12. List of qRT-PCR primers used in this study. [file 12870_2020_2284_MOESM2_ESM.zip › Additional file 2 Table S8.xlsx]

## Sheet: Sheet1
Additional file 2: Table S8. List of significantly enriched GO terms in up-regulated DEGs.
Biological Processes
GO Id	GO term	No. of unigenes	P-value	FDR value
GO:0009987	cellular process	362	5.3e-18	5e-15
GO:0008152	metabolic process	332	1.3e-16	8.3e-14
GO:0044238	primary metabolic process	284	4e-14	1.1e-11
GO:0044237	cellular metabolic process	265	3.5e-11	6.2e-09
GO:0043170	macromolecule metabolic process	215	1.2e-08	1.3e-06
GO:0044260	cellular macromolecule metabolic process	200	6e-09	6.8e-07
GO:0009058	biosynthetic process	152	7.8e-06	0.0006
GO:0050896	response to stimulus	146	1.4e-10	2.3e-08
GO:0044249	cellular biosynthetic process	143	4.6e-05	0.0025
GO:0019538	protein metabolic process	137	1.4e-08	1.4e-06
GO:0044267	cellular protein metabolic process	125	5e-09	6e-07
GO:0065007	biological regulation	119	0.0005	0.018
GO:0006807	nitrogen compound metabolic process	110	0.00056	0.018
GO:0009059	macromolecule biosynthetic process	105	0.001	0.028
GO:0034645	cellular macromolecule biosynthetic process	104	0.0012	0.031
GO:0042221	response to chemical stimulus	82	8.4e-08	8.1e-06
GO:0032502	developmental process	77	6e-05	0.0031
GO:0032501	multicellular organismal process	76	4.6e-06	0.00037
GO:0043412	macromolecule modification	74	1.7e-09	2.3e-07
GO:0006950	response to stress	73	0.00051	0.018
GO:0006464	protein modification process	71	3e-10	4.4e-08
GO:0007275	multicellular organismal development	69	7.9e-05	0.0038
GO:0051179	localization	68	3.2e-05	0.0019
GO:0051234	establishment of localization	66	3.4e-05	0.0019
GO:0006810	transport	66	3.1e-05	0.0019
GO:0009628	response to abiotic stimulus	63	1.9e-07	1.7e-05
GO:0048856	anatomical structure development	63	2.6e-05	0.0017
GO:0043687	post-translational protein modification	51	9.8e-06	0.00067
GO:0016310	phosphorylation	49	9.4e-07	8.2e-05
GO:0006796	phosphate metabolic process	49	9.4e-06	0.00067
GO:0006793	phosphorus metabolic process	49	9.6e-06	0.00067
GO:0016043	cellular component organization	46	7.6e-05	0.0038
GO:0000003	reproduction	45	0.00017	0.0071
GO:0006468	protein amino acid phosphorylation	44	1.9e-06	0.00016
GO:0022414	reproductive process	44	0.0002	0.0081
GO:0009791	post-embryonic development	43	2e-09	2.6e-07
GO:0003006	reproductive developmental process	37	0.00065	0.02
GO:0043436	oxoacid metabolic process	36	0.00012	0.0055
GO:0006082	organic acid metabolic process	36	0.00013	0.0055
GO:0019752	carboxylic acid metabolic process	36	0.00012	0.0055
GO:0042180	cellular ketone metabolic process	36	0.0002	0.0081
GO:0006629	lipid metabolic process	33	0.00069	0.021
GO:0010035	response to inorganic substance	32	1.1e-13	2.5e-11
GO:0009314	response to radiation	30	3.3e-05	0.0019
GO:0006519	cellular amino acid and derivative metabolic process	30	0.0002	0.0081
GO:0009416	response to light stimulus	29	5e-05	0.0026
GO:0006996	organelle organization	28	0.00035	0.013
GO:0065008	regulation of biological quality	28	0.00062	0.02
GO:0010038	response to metal ion	27	1.1e-11	2.1e-09
GO:0034641	cellular nitrogen compound metabolic process	27	2e-05	0.0013
GO:0046686	response to cadmium ion	25	9.7e-13	2.1e-10
GO:0009266	response to temperature stimulus	25	6.8e-05	0.0034
GO:0048316	seed development	24	0.00057	0.019
GO:0009790	embryonic development	24	0.00065	0.02
GO:0010154	fruit development	24	0.0011	0.029
GO:0009793	embryonic development ending in seed dormancy	22	0.00055	0.018
GO:0044265	cellular macromolecule catabolic process	22	0.00055	0.018
GO:0044106	cellular amine metabolic process	21	0.00062	0.02
GO:0018193	peptidyl-amino acid modification	19	6.6e-19	1.3e-15
GO:0032787	monocarboxylic acid metabolic process	19	0.0015	0.038
GO:0044257	cellular protein catabolic process	18	0.00021	0.0081
GO:0051603	proteolysis involved in cellular protein catabolic process	17	0.00048	0.017
GO:0009409	response to cold	17	0.00089	0.025
GO:0040007	growth	17	0.0013	0.033
GO:0043632	modification-dependent macromolecule catabolic process	16	0.001	0.028
GO:0019941	modification-dependent protein catabolic process	16	0.001	0.028
GO:0042157	lipoprotein metabolic process	15	1.2e-14	3.9e-12
GO:0042158	lipoprotein biosynthetic process	15	1.2e-14	3.9e-12
GO:0006497	protein amino acid lipidation	15	1.2e-14	3.9e-12
GO:0042592	homeostatic process	15	9.8e-05	0.0046
GO:0022607	cellular component assembly	15	0.00076	0.022
GO:0009639	response to red or far red light	13	0.00078	0.022
GO:0043933	macromolecular complex subunit organization	13	0.002	0.05
GO:0070271	protein complex biogenesis	11	0.00021	0.0081
GO:0006461	protein complex assembly	11	0.00021	0.0081
GO:0045454	cell redox homeostasis	7	0.0012	0.031
GO:0006352	transcription initiation	6	0.00074	0.022
GO:0046474	glycerophospholipid biosynthetic process	5	0.0016	0.041
Molecular Function
GO:0005488	binding	345	4.1e-16	1.4e-13
GO:0003824	catalytic activity	325	3.5e-21	2.7e-18
GO:0016740	transferase activity	125	2.9e-10	1.9e-08
GO:0000166	nucleotide binding	108	7.6e-15	7.4e-13
GO:0016787	hydrolase activity	104	0.00019	0.004
GO:0005515	protein binding	93	7.5e-05	0.0018
GO:0017076	purine nucleotide binding	90	9.1e-15	7.8e-13
GO:0032555	purine ribonucleotide binding	87	1.2e-14	8.3e-13
GO:0032553	ribonucleotide binding	87	1.2e-14	8.3e-13
GO:0001882	nucleoside binding	84	7.8e-16	1.4e-13
GO:0001883	purine nucleoside binding	83	2.2e-15	2.4e-13
GO:0030554	adenyl nucleotide binding	83	2.2e-15	2.4e-13
GO:0032559	adenyl ribonucleotide binding	81	9.2e-16	1.4e-13
GO:0005524	ATP binding	81	7e-16	1.4e-13
GO:0043169	cation binding	78	1.2e-06	4.2e-05
GO:0043167	ion binding	78	1.2e-06	4.2e-05
GO:0046872	metal ion binding	74	3.1e-06	9.9e-05
GO:0016772	transferase activity, transferring phosphorus-containing groups	71	3e-06	9.9e-05
GO:0046914	transition metal ion binding	67	2.4e-07	1.1e-05
GO:0005215	transporter activity	57	1.5e-05	0.00042
GO:0016301	kinase activity	57	0.00022	0.0042
GO:0016491	oxidoreductase activity	51	0.00043	0.008
GO:0008270	zinc ion binding	46	0.0006	0.011
GO:0016817	hydrolase activity, acting on acid anhydrides	45	3.3e-08	2e-06
GO:0016773	phosphotransferase activity, alcohol group as acceptor	45	9.2e-05	0.0021
GO:0016462	pyrophosphatase activity	44	6.9e-08	3.6e-06
GO:0016818	hydrolase activity, acting on acid anhydrides, in phosphorus-containing anhydrides	44	8.1e-08	3.9e-06
GO:0017111	nucleoside-triphosphatase activity	43	4.9e-08	2.7e-06
GO:0004672	protein kinase activity	42	1.1e-05	0.00035
GO:0022857	transmembrane transporter activity	39	0.0023	0.037
GO:0004674	protein serine/threonine kinase activity	33	1.7e-05	0.00046
GO:0016887	ATPase activity	30	3.8e-07	1.6e-05
GO:0016757	transferase activity, transferring glycosyl groups	28	2.6e-05	0.0007
GO:0016874	ligase activity	27	0.00011	0.0025
GO:0022804	active transmembrane transporter activity	26	0.0025	0.04
GO:0042623	ATPase activity, coupled	25	5.2e-07	2.1e-05
GO:0016879	ligase activity, forming carbon-nitrogen bonds	19	0.0022	0.037
GO:0016758	transferase activity, transferring hexosyl groups	16	0.0031	0.046
GO:0046906	tetrapyrrole binding	15	5.8e-07	2.3e-05
GO:0009055	electron carrier activity	15	0.002	0.035
GO:0004386	helicase activity	14	6e-05	0.0015
GO:0016820	hydrolase activity, acting on acid anhydrides, catalyzing transmembrane movement of substances	14	6.4e-05	0.0016
GO:0016779	nucleotidyltransferase activity	14	0.00021	0.0041
GO:0005506	iron ion binding	13	6.9e-05	0.0017
GO:0042626	ATPase activity, coupled to transmembrane movement of substances	13	0.00021	0.0041
GO:0043492	ATPase activity, coupled to movement of substances	13	0.00021	0.0041
GO:0015405	P-P-bond-hydrolysis-driven transmembrane transporter activity	13	0.0027	0.041
GO:0015399	primary active transmembrane transporter activity	13	0.0027	0.042
GO:0008194	UDP-glycosyltransferase activity	12	0.0032	0.046
GO:0020037	heme binding	11	1.5e-05	0.00042
GO:0008026	ATP-dependent helicase activity	9	0.0022	0.036
GO:0070035	purine NTP-dependent helicase activity	9	0.0022	0.036
GO:0003682	chromatin binding	7	0.00015	0.0031
Cellular component
GO:0044464	cell part	512	1.4e-42	2.6e-40
GO:0005623	cell	512	1.4e-42	2.6e-40
GO:0005622	intracellular	353	3.2e-30	2.6e-28
GO:0044424	intracellular part	336	2e-27	9.2e-26
GO:0043229	intracellular organelle	309	4.1e-28	2.4e-26
GO:0043226	organelle	309	4.6e-28	2.4e-26
GO:0043231	intracellular membrane-bounded organelle	301	3e-30	2.6e-28
GO:0043227	membrane-bounded organelle	301	3.5e-30	2.6e-28
GO:0005737	cytoplasm	263	4.8e-24	2e-22
GO:0044444	cytoplasmic part	244	2.3e-22	8.5e-21
GO:0016020	membrane	170	6.2e-18	2.1e-16
GO:0009536	plastid	121	4.4e-12	1.2e-10
GO:0009507	chloroplast	117	6.4e-13	1.8e-11
GO:0044422	organelle part	101	2e-09	4.5e-08
GO:0044446	intracellular organelle part	101	1.9e-09	4.5e-08
GO:0005634	nucleus	99	2.3e-08	4.7e-07
GO:0005886	plasma membrane	81	1.3e-14	3.9e-13
GO:0005739	mitochondrion	44	0.0013	0.012
GO:0044435	plastid part	42	1.2e-06	2e-05
GO:0044434	chloroplast part	41	7.4e-08	1.4e-06
GO:0043232	intracellular non-membrane-bounded organelle	40	0.00029	0.0033
GO:0043228	non-membrane-bounded organelle	40	0.00029	0.0033
GO:0005773	vacuole	30	3.3e-09	7e-08
GO:0044428	nuclear part	27	6.3e-05	0.00083
GO:0030312	external encapsulating structure	26	1.4e-06	2.3e-05
GO:0005618	cell wall	25	3.7e-06	5.4e-05
GO:0070013	intracellular organelle lumen	24	0.00072	0.0075
GO:0043233	organelle lumen	24	0.00072	0.0075
GO:0031974	membrane-enclosed lumen	24	0.00085	0.0084
GO:0031975	envelope	23	0.005	0.044
GO:0031967	organelle envelope	23	0.005	0.044
GO:0009570	chloroplast stroma	22	5.8e-08	1.1e-06
GO:0005794	Golgi apparatus	22	7.8e-07	1.4e-05
GO:0009532	plastid stroma	22	3.3e-06	5e-05
GO:0009526	plastid envelope	19	0.00014	0.0017
GO:0009579	thylakoid	19	0.00061	0.0068
GO:0009941	chloroplast envelope	18	2.7e-05	0.00037
GO:0005576	extracellular region	18	6.6e-05	0.00083
GO:0016021	integral to membrane	18	0.0025	0.023
GO:0031981	nuclear lumen	17	0.0033	0.03
GO:0048046	apoplast	15	1.6e-05	0.00022
GO:0031984	organelle subcompartment	14	0.0051	0.044
GO:0005730	nucleolus	13	0.00074	0.0076
