# Supplementary material for: Transcriptome profiling of differentially expressed genes in cytoplasmic male-sterile line and its fertility restorer line in pigeon pea (Cajanus cajan L.)
Source: BMC Plant Biol. 2020 Feb 13;20:74. doi: 10.1186/s12870-020-2284-y (PMC7020380; doi:10.1186/s12870-020-2284-y)
Supplement: Supplementary file 2 — Additional File 2: Table S1. Sequences with significant BLASTX hits against nr protein database. Table S2. Sequences with significant BLASTX hits against Virdiplantae database. Table S3. Gene Ontology classification of the assembled unigenes. Table S4. KEGG classification of Cajanus cajan unigenes. Table S5. Transcription factors identified in transcriptome of Cajanus cajan. Table S6. List of differentially expressed genes between sterile AKCMS11 and fertile AKPR303 in pigeon pea. Table S7. List of significantly enriched GO terms in down-regulated DEGs. Table S8. List of significantly enriched GO terms in up-regulated DEGs. Table S9. Summary of KEGG annotations for down and up-regulated DEGs. Table S10. TAIR database BLASTX results of pigeon pea, 951 DEGs in MapMan pathway analysis. Table S11. OrthoDB homologs search of 3167 pigeon pea DEGs against TAIR database. Table S12. List of qRT-PCR primers used in this study. [file 12870_2020_2284_MOESM2_ESM.zip › Additional file 2 Table S9.xlsx]

## Sheet: Pathways
Additional File 2: Table S9. Summary of KEGG annotations for up- and down-regulated genes.
Pathway Id	Pathways term	Down-regulated	Up-regulated
ko01100	Metabolic pathways	72	66
ko01110	Biosynthesis of secondary metabolites	39	34
ko00190	Oxidative phosphorylation	13	5
ko01200	Carbon metabolism	11	14
ko03010	Ribosome	9	10
ko01230	Biosynthesis of amino acids	8	8
ko00564	Glycerophospholipid metabolism	8	3
ko04075	Plant hormone signal transduction	8	11
ko04120	Ubiquitin mediated proteolysis	7	7
ko04626	Plant-pathogen interaction	7	5
ko04141	Protein processing in endoplasmic reticulum	7	11
ko00860	Porphyrin and chlorophyll metabolism	6	2
ko01212	Fatty acid metabolism	6	4
ko00240	Pyrimidine metabolism	6	7
ko00230	Purine metabolism	6	7
ko00630	Glyoxylate and dicarboxylate metabolism	5	5
ko04070	Phosphatidylinositol signaling system	5	2
ko04145	Phagosome	5	3
ko00561	Glycerolipid metabolism	5	2
ko00970	Aminoacyl-tRNA biosynthesis	4	4
ko00940	Phenylpropanoid biosynthesis	4	6
ko03440	Homologous recombination	4	2
ko00500	Starch and sucrose metabolism	4	2
ko00260	Glycine, serine and threonine metabolism	4	5
ko04144	Endocytosis	4	7
ko00562	Inositol phosphate metabolism	4	3
ko01040	Biosynthesis of unsaturated fatty acids	4	2
ko00380	Tryptophan metabolism	3	1
ko00010	Glycolysis / Gluconeogenesis	3	6
ko00061	Fatty acid biosynthesis	3	3
ko00040	Pentose and glucuronate interconversions	3	1
ko03420	Nucleotide excision repair	3	3
ko04146	Peroxisome	3	2
ko00480	Glutathione metabolism	3	4
ko04016	MAPK signaling pathway - plant	3	6
ko01210	2-Oxocarboxylic acid metabolism	3	1
ko00250	Alanine, aspartate and glutamate metabolism	3	3
ko03040	Spliceosome	3	9
ko00710	Carbon fixation in photosynthetic organisms	3	5
ko03050	Proteasome	2	2
ko00310	Lysine degradation	2	1
ko00280	Valine, leucine and isoleucine degradation	2	4
ko00520	Amino sugar and nucleotide sugar metabolism	2	3
ko00510	N-Glycan biosynthesis	2	1
ko04933	AGE-RAGE signaling pathway in diabetic complications	2	−
ko00780	Biotin metabolism	2	1
ko00592	alpha-Linolenic acid metabolism	2	1
ko00670	One carbon pool by folate	2	4
ko00908	Zeatin biosynthesis	2	−
ko04712	Circadian rhythm - plant	2	2
ko00620	Pyruvate metabolism	2	5
ko03030	DNA replication	2	2
ko00020	Citrate cycle (TCA)	2	4
ko03015	mRNA surveillance pathway	2	2
ko03013	RNA transport	2	8
ko02010	ABC transporters	2	1
ko03020	RNA polymerase	2	2
ko00270	Cysteine and methionine metabolism	2	2
ko00062	Fatty acid elongation	2	1
ko00220	Arginine biosynthesis	2	2
ko00071	Fatty acid degradation	2	4
ko00460	Cyanoamino acid metabolism	2	2
ko00450	Selenocompound metabolism	1	1
ko00410	beta-Alanine metabolism	1	5
ko00942	Anthocyanin biosynthesis	1	−
ko00900	Terpenoid backbone biosynthesis	1	1
ko00920	Sulfur metabolism	1	−
ko00330	Arginine and proline metabolism	−	4
ko03018	RNA degradation	1	4
ko03430	Mismatch repair	1	1
ko03022	Basal transcription factors	1	1
ko00960	Tropane, piperidine and pyridine alkaloid biosynthesis	1	2
ko00750	Vitamin B6 metabolism	1	−
ko00514	Other types of O-glycan biosynthesis	1	1
ko00640	Propanoate metabolism	1	3
ko00400	Phenylalanine, tyrosine and tryptophan biosynthesis	1	1
ko00360	Phenylalanine metabolism	1	−
ko00941	Flavonoid biosynthesis	1	−
ko03060	Protein export	1	3
ko00902	Monoterpenoid biosynthesis	1	−
ko00511	Other glycan degradation	1	−
ko04130	SNARE interactions in vesicular transport	1	−
ko03410	Base excision repair	1	3
ko00590	Arachidonic acid metabolism	1	−
ko00052	Galactose metabolism	1	−
ko03008	Ribosome biogenesis in eukaryotes	1	2
ko00950	Isoquinoline alkaloid biosynthesis	1	−
ko00350	Tyrosine metabolism	1	1
ko00906	Carotenoid biosynthesis	1	1
ko00910	Nitrogen metabolism	1	1
ko00195	Photosynthesis	1	2
ko00030	Pentose phosphate pathway	1	1
ko00565	Ether lipid metabolism	1	−
ko00770	Pantothenate and CoA biosynthesis	−	3
ko00600	Sphingolipid metabolism	−	2
ko00790	Folate biosynthesis	−	2
ko00196	Photosynthesis - antenna proteins	−	2
ko00051	Fructose and mannose metabolism	−	2
ko00053	Ascorbate and aldarate metabolism	−	2
ko00340	Histidine metabolism	−	1
ko00944	Flavone and flavonol biosynthesis	−	1
ko00730	Thiamine metabolism	−	1
ko00130	Ubiquinone and other terpenoid-quinone biosynthesis	−	1
ko00740	Riboflavin metabolism	−	1
ko00300	Lysine biosynthesis	−	1
ko00440	Phosphonate and phosphinate metabolism	−	1
ko00904	Diterpenoid biosynthesis	−	1
ko04122	Sulfur relay system	−	1
ko00591	linoleic acid metabolism	−	1
ko04136	Autophagy - other	−	1
	Total	377	396

## Sheet: KEGG classification
KEGG classification of the differentially expressed genes (DEGs)
KEGG categories	No. of down-regulated DEGs	No. of up-regulated DEGs
Metabolism	282	279
Metabolic pathways	72	66
Biosynthesis of secondary metabolites	39	34
Amino acid metabolism	29	34
Carbohydrate metabolism	28	37
Lipid metabolism	28	19
Energy metabolism	19	14
Nucleotide metabolism	12	14
Carbon metabolism	11	14
Metabolism of cofactors and vitamins	11	15
Biosynthesis of other secondary metabolites	8	9
Metabolism of other amino acids	7	13
Fatty-acid metabolism	6	4
Metabolism of terpenoids and polyketides	5	3
Glycan biosynthesis and metabolism	4	2
2-Oxocarboxylic acid metabolism	3	1
Genetic Information Processing	54	77
Folding, sorting, degradation	19	28
Translation	18	26
Replication and repair	11	11
Transcription	6	12
Environmental Information Processing	18	20
Signal transduction	16	19
Membrane transport	2	1
Cellular Processes	12	13
Transport and catabolism	12	13
Organismal Systems	9	7
Enviromental adaptation	9	7
Human Diseases	2	−
Endocrine and metabolic diseases	2	−
Total	377	396
